# Supplementary material for: A multiplexed bacterial two-hybrid for rapid characterization of protein–protein interactions and iterative protein design
Source: Nat Commun. 2023 Aug 2;14:4636. doi: 10.1038/s41467-023-38697-x (PMC10397247; doi:10.1038/s41467-023-38697-x)
Supplement: Supplementary file 5 — Supplementary Dataset 1 OLS oligonucleotides for gene synthesis of libraries [file 41467_2023_38697_MOESM5_ESM.xlsx]

## Sheet: CC0 oligos
>O6-c1-1_x	ACTGGTGCGTCGTCTGAGTCTGAGCGGCGTTTAGCCCTTCAGGGCCGCAATTTTGGCTTCAAGCGCGGCGTTCTCATATTTCAGAGCCGCGATCTTGGCTTTCAGCGCTGCGTTCTTTCCAGAAGAGCACGGCGGGGTCTTCCGGAGTTGCCGACGACGAAAGCGACTTTGGGTTCTGTCTGTTGCACGGTTTAGCAGAAGGTTTGAGGAATAGGGGCGAACACTTCCCG
>O6-c1-1_y	ACTCGACGGCCTCTGTCGACCATACCTTCGATTATCGCGGCCACTCTCGCATTAGTCGGCAGAGGTGGTTGTGTTGCTTGAAGACCCGGCGGCACAGCAGTGGAAAGAATGCTGCGTTGAAAGCCAAAATCGCTGCGCTGAAATATGAAAACGCAGCACTGGAAGCTAAAATTGCCGCGCTGAAGGGGGGAGAGAGACCGTCAGGCGAGCTAGGCCTTCAACGCGCGTGT
>O6-c1-2_x	AGCGAAACCGTGCGTGAGTCTGAGCGGCGTTTAGCCCTTCAGGGCCGCAATTTTGGCTTCAAGCGCGGCGTTCTCATATTTCAGAGCCGCGATCTTGGCTTTCAGCGCTGCGTTCTTTCCAGAAGAGCACGGCGGGGTCTTCCGGAGTTGCCGACGACGAAAGCGACTTTGGGTTCTGTCTGTTGCACGGTTTAGCAGAAGGTTTGAGGAATAGGGGGACGCGGGAGAGT
>O6-c1-2_y	CCCGGATCCCTTGCTTCGACCATACCTTCGATTATCGCGGCCACTCTCGCATTAGTCGGCAGAGGTGGTTGTGTTGCTTGAAGACCCGGCGGCACAGCAGTGGAAAGAATGCTGCGTTGAAAGCCAAAATCGCTGCGCTGAAATATGAAAACGCAGCACTGGAAGCTAAAATTGCCGCGCTGAAGGGGGGAGAGAGACCGTCAGGCGAGCTAGGCGAGGCCAATGACGCG
>O6-c1-3_x	ACCGGTTTCCACGCAGAGTCTGAGCGGCGTTTAGCCCTTCAGGGCCGCAATTTTGGCTTCAAGCGCGGCGTTCTCATATTTCAGAGCCGCGATCTTGGCTTTCAGCGCTGCGTTCTTTCCAGAAGAGCACGGCGGGGTCTTCCGGAGTTGCCGACGACGAAAGCGACTTTGGGTTCTGTCTGTTGCACGGTTTAGCAGAAGGTTTGAGGAATAGGGTTCGCGCTTGGAGG
>O6-c1-3_y	GCTTCCGCCCGTAGATCGACCATACCTTCGATTATCGCGGCCACTCTCGCATTAGTCGGCAGAGGTGGTTGTGTTGCTTGAAGACCCGGCGGCACAGCAGTGGAAAGAATGCTGCGTTGAAAGCCAAAATCGCTGCGCTGAAATATGAAAACGCAGCACTGGAAGCTAAAATTGCCGCGCTGAAGGGGGGAGAGAGACCGTCAGGCGAGCTAGGCCCACCAGCGCGAATG
>O6-c1-4_x	GGGTTCGAGCGGGAGGAGTCTGAGCGGCGTTTAGCCCTTCAGGGCCGCAATTTTGGCTTCAAGCGCGGCGTTCTCATATTTCAGAGCCGCGATCTTGGCTTTCAGCGCTGCGTTCTTTCCAGAAGAGCACGGCGGGGTCTTCCGGAGTTGCCGACGACGAAAGCGACTTTGGGTTCTGTCTGTTGCACGGTTTAGCAGAAGGTTTGAGGAATAGGCCTCTCTGCGCGCTA
>O6-c1-4_y	CGAGCCGTGGTTCCTTCGACCATACCTTCGATTATCGCGGCCACTCTCGCATTAGTCGGCAGAGGTGGTTGTGTTGCTTGAAGACCCGGCGGCACAGCAGTGGAAAGAATGCTGCGTTGAAAGCCAAAATCGCTGCGCTGAAATATGAAAACGCAGCACTGGAAGCTAAAATTGCCGCGCTGAAGGGGGGAGAGAGACCGTCAGGCGAGCTAGGCAACACCCTCCCAGCG
>O6-c1-5_x	TGGGCGCCAAGAACCGAGTCTGAGCGGCGTTTAGCCCTTCAGGGCCGCAATTTTGGCTTCAAGCGCGGCGTTCTCATATTTCAGAGCCGCGATCTTGGCTTTCAGCGCTGCGTTCTTTCCAGAAGAGCACGGCGGGGTCTTCCGGAGTTGCCGACGACGAAAGCGACTTTGGGTTCTGTCTGTTGCACGGTTTAGCAGAAGGTTTGAGGAATAGGCTTGGGCGCAGTGGG
>O6-c1-5_y	ACGCCGAATCCCACATCGACCATACCTTCGATTATCGCGGCCACTCTCGCATTAGTCGGCAGAGGTGGTTGTGTTGCTTGAAGACCCGGCGGCACAGCAGTGGAAAGAATGCTGCGTTGAAAGCCAAAATCGCTGCGCTGAAATATGAAAACGCAGCACTGGAAGCTAAAATTGCCGCGCTGAAGGGGGGAGAGAGACCGTCAGGCGAGCTAGGCCCCGACGTTCCAGCA
>O16-c1-1_x	ACTGGTGCGTCGTCTGAGTCTGAGCGGCGTTTAACCTTTTAACGCAGCATTTTTGGCTTCCAGGGCCGCAATTTCGTATTTCAAGGCCGCGTTTTTAGCTTTCAGTGCGGCAATTTTTCCAGAAGAGCACGGCGGGGTCTTCCGGAGTTGCCGACGACGAAAGCGACTTTGGGTTCTGTCTGTTGCACGGTTTAGCAGAAGGTTTGAGGAATAGGGGCGAACACTTCCCG
>O16-c1-1_y	ACTCGACGGCCTCTGTCGACCATACCTTCGATTATCGCGGCCACTCTCGCATTAGTCGGCAGAGGTGGTTGTGTTGCTTGAAGACCCGGCGGCACAGCAGTGGAAAAATTGCCGCGCTTAAAGCTAAAAACGCCGCGTTAAAATATGAAATCGCTGCCCTTGAAGCGAAGAACGCCGCTCTCAAAGGGGGAGAGAGACCGTCAGGCGAGCTAGGCCTTCAACGCGCGTGT
>O16-c1-2_x	AGCGAAACCGTGCGTGAGTCTGAGCGGCGTTTAACCTTTTAACGCAGCATTTTTGGCTTCCAGGGCCGCAATTTCGTATTTCAAGGCCGCGTTTTTAGCTTTCAGTGCGGCAATTTTTCCAGAAGAGCACGGCGGGGTCTTCCGGAGTTGCCGACGACGAAAGCGACTTTGGGTTCTGTCTGTTGCACGGTTTAGCAGAAGGTTTGAGGAATAGGGGGACGCGGGAGAGT
>O16-c1-2_y	CCCGGATCCCTTGCTTCGACCATACCTTCGATTATCGCGGCCACTCTCGCATTAGTCGGCAGAGGTGGTTGTGTTGCTTGAAGACCCGGCGGCACAGCAGTGGAAAAATTGCCGCGCTTAAAGCTAAAAACGCCGCGTTAAAATATGAAATCGCTGCCCTTGAAGCGAAGAACGCCGCTCTCAAAGGGGGAGAGAGACCGTCAGGCGAGCTAGGCGAGGCCAATGACGCG
>O16-c1-3_x	ACCGGTTTCCACGCAGAGTCTGAGCGGCGTTTAACCTTTTAACGCAGCATTTTTGGCTTCCAGGGCCGCAATTTCGTATTTCAAGGCCGCGTTTTTAGCTTTCAGTGCGGCAATTTTTCCAGAAGAGCACGGCGGGGTCTTCCGGAGTTGCCGACGACGAAAGCGACTTTGGGTTCTGTCTGTTGCACGGTTTAGCAGAAGGTTTGAGGAATAGGGTTCGCGCTTGGAGG
>O16-c1-3_y	GCTTCCGCCCGTAGATCGACCATACCTTCGATTATCGCGGCCACTCTCGCATTAGTCGGCAGAGGTGGTTGTGTTGCTTGAAGACCCGGCGGCACAGCAGTGGAAAAATTGCCGCGCTTAAAGCTAAAAACGCCGCGTTAAAATATGAAATCGCTGCCCTTGAAGCGAAGAACGCCGCTCTCAAAGGGGGAGAGAGACCGTCAGGCGAGCTAGGCCCACCAGCGCGAATG
>O16-c1-4_x	GGGTTCGAGCGGGAGGAGTCTGAGCGGCGTTTAACCTTTTAACGCAGCATTTTTGGCTTCCAGGGCCGCAATTTCGTATTTCAAGGCCGCGTTTTTAGCTTTCAGTGCGGCAATTTTTCCAGAAGAGCACGGCGGGGTCTTCCGGAGTTGCCGACGACGAAAGCGACTTTGGGTTCTGTCTGTTGCACGGTTTAGCAGAAGGTTTGAGGAATAGGCCTCTCTGCGCGCTA
>O16-c1-4_y	CGAGCCGTGGTTCCTTCGACCATACCTTCGATTATCGCGGCCACTCTCGCATTAGTCGGCAGAGGTGGTTGTGTTGCTTGAAGACCCGGCGGCACAGCAGTGGAAAAATTGCCGCGCTTAAAGCTAAAAACGCCGCGTTAAAATATGAAATCGCTGCCCTTGAAGCGAAGAACGCCGCTCTCAAAGGGGGAGAGAGACCGTCAGGCGAGCTAGGCAACACCCTCCCAGCG
>O16-c1-5_x	TGGGCGCCAAGAACCGAGTCTGAGCGGCGTTTAACCTTTTAACGCAGCATTTTTGGCTTCCAGGGCCGCAATTTCGTATTTCAAGGCCGCGTTTTTAGCTTTCAGTGCGGCAATTTTTCCAGAAGAGCACGGCGGGGTCTTCCGGAGTTGCCGACGACGAAAGCGACTTTGGGTTCTGTCTGTTGCACGGTTTAGCAGAAGGTTTGAGGAATAGGCTTGGGCGCAGTGGG
>O16-c1-5_y	ACGCCGAATCCCACATCGACCATACCTTCGATTATCGCGGCCACTCTCGCATTAGTCGGCAGAGGTGGTTGTGTTGCTTGAAGACCCGGCGGCACAGCAGTGGAAAAATTGCCGCGCTTAAAGCTAAAAACGCCGCGTTAAAATATGAAATCGCTGCCCTTGAAGCGAAGAACGCCGCTCTCAAAGGGGGAGAGAGACCGTCAGGCGAGCTAGGCCCCGACGTTCCAGCA
>O8-c1-1_x	ACTGGTGCGTCGTCTGAGTCTGAGCGGCGTTTAGCCTTTCAGGGCCGCGTTTTTCGCTTCCAAAGCTGCAATTTCGTATTCCAGAGCAGCATTTTCAGCTTCGAGCGCCGCAATTTCTCCAGAAGAGCACGGCGGGGTCTTCCGGAGTTGCCGACGACGAAAGCGACTTTGGGTTCTGTCTGTTGCACGGTTTAGCAGAAGGTTTGAGGAATAGGGGCGAACACTTCCCG
>O8-c1-1_y	ACTCGACGGCCTCTGTCGACCATACCTTCGATTATCGCGGCCACTCTCGCATTAGTCGGCAGAGGTGGTTGTGTTGCTTGAAGACCCGGCGGCACAGCAGTGGAGAGATTGCAGCCCTGGAGGCGGAGAATGCCGCACTGGAATATGAAATTGCCGCTCTGGAAGCCAAGAATGCGGCCTTAAAGGGGGGAGAGAGACCGTCAGGCGAGCTAGGCCTTCAACGCGCGTGT
>O8-c1-2_x	AGCGAAACCGTGCGTGAGTCTGAGCGGCGTTTAGCCTTTCAGGGCCGCGTTTTTCGCTTCCAAAGCTGCAATTTCGTATTCCAGAGCAGCATTTTCAGCTTCGAGCGCCGCAATTTCTCCAGAAGAGCACGGCGGGGTCTTCCGGAGTTGCCGACGACGAAAGCGACTTTGGGTTCTGTCTGTTGCACGGTTTAGCAGAAGGTTTGAGGAATAGGGGGACGCGGGAGAGT
>O8-c1-2_y	CCCGGATCCCTTGCTTCGACCATACCTTCGATTATCGCGGCCACTCTCGCATTAGTCGGCAGAGGTGGTTGTGTTGCTTGAAGACCCGGCGGCACAGCAGTGGAGAGATTGCAGCCCTGGAGGCGGAGAATGCCGCACTGGAATATGAAATTGCCGCTCTGGAAGCCAAGAATGCGGCCTTAAAGGGGGGAGAGAGACCGTCAGGCGAGCTAGGCGAGGCCAATGACGCG
>O8-c1-3_x	ACCGGTTTCCACGCAGAGTCTGAGCGGCGTTTAGCCTTTCAGGGCCGCGTTTTTCGCTTCCAAAGCTGCAATTTCGTATTCCAGAGCAGCATTTTCAGCTTCGAGCGCCGCAATTTCTCCAGAAGAGCACGGCGGGGTCTTCCGGAGTTGCCGACGACGAAAGCGACTTTGGGTTCTGTCTGTTGCACGGTTTAGCAGAAGGTTTGAGGAATAGGGTTCGCGCTTGGAGG
>O8-c1-3_y	GCTTCCGCCCGTAGATCGACCATACCTTCGATTATCGCGGCCACTCTCGCATTAGTCGGCAGAGGTGGTTGTGTTGCTTGAAGACCCGGCGGCACAGCAGTGGAGAGATTGCAGCCCTGGAGGCGGAGAATGCCGCACTGGAATATGAAATTGCCGCTCTGGAAGCCAAGAATGCGGCCTTAAAGGGGGGAGAGAGACCGTCAGGCGAGCTAGGCCCACCAGCGCGAATG
>O8-c1-4_x	GGGTTCGAGCGGGAGGAGTCTGAGCGGCGTTTAGCCTTTCAGGGCCGCGTTTTTCGCTTCCAAAGCTGCAATTTCGTATTCCAGAGCAGCATTTTCAGCTTCGAGCGCCGCAATTTCTCCAGAAGAGCACGGCGGGGTCTTCCGGAGTTGCCGACGACGAAAGCGACTTTGGGTTCTGTCTGTTGCACGGTTTAGCAGAAGGTTTGAGGAATAGGCCTCTCTGCGCGCTA
>O8-c1-4_y	CGAGCCGTGGTTCCTTCGACCATACCTTCGATTATCGCGGCCACTCTCGCATTAGTCGGCAGAGGTGGTTGTGTTGCTTGAAGACCCGGCGGCACAGCAGTGGAGAGATTGCAGCCCTGGAGGCGGAGAATGCCGCACTGGAATATGAAATTGCCGCTCTGGAAGCCAAGAATGCGGCCTTAAAGGGGGGAGAGAGACCGTCAGGCGAGCTAGGCAACACCCTCCCAGCG
>O8-c1-5_x	TGGGCGCCAAGAACCGAGTCTGAGCGGCGTTTAGCCTTTCAGGGCCGCGTTTTTCGCTTCCAAAGCTGCAATTTCGTATTCCAGAGCAGCATTTTCAGCTTCGAGCGCCGCAATTTCTCCAGAAGAGCACGGCGGGGTCTTCCGGAGTTGCCGACGACGAAAGCGACTTTGGGTTCTGTCTGTTGCACGGTTTAGCAGAAGGTTTGAGGAATAGGCTTGGGCGCAGTGGG
>O8-c1-5_y	ACGCCGAATCCCACATCGACCATACCTTCGATTATCGCGGCCACTCTCGCATTAGTCGGCAGAGGTGGTTGTGTTGCTTGAAGACCCGGCGGCACAGCAGTGGAGAGATTGCAGCCCTGGAGGCGGAGAATGCCGCACTGGAATATGAAATTGCCGCTCTGGAAGCCAAGAATGCGGCCTTAAAGGGGGGAGAGAGACCGTCAGGCGAGCTAGGCCCCGACGTTCCAGCA
>O3-c1-1_x	ACTGGTGCGTCGTCTGAGTCTGAGCGGCGTTTAACCCTCCAGAGCTGCATTTTCTGCCTCAAGCGCCGCGTTTTCATATTTCAGCGCGGCAATTTTCGCCTCTAACGCGGCAATCTCTCCAGAAGAGCACGGCGGGGTCTTCCGGAGTTGCCGACGACGAAAGCGACTTTGGGTTCTGTCTGTTGCACGGTTTAGCAGAAGGTTTGAGGAATAGGGGCGAACACTTCCCG
>O3-c1-1_y	ACTCGACGGCCTCTGTCGACCATACCTTCGATTATCGCGGCCACTCTCGCATTAGTCGGCAGAGGTGGTTGTGTTGCTTGAAGACCCGGCGGCACAGCAGTGGAGAAATTGCTGCTTTAGAAGCTAAAATCGCTGCGCTGAAATACGAAAATGCGGCCCTGGAGGCGGAAAATGCCGCCCTGGAGGGGGGAGAGAGACCGTCAGGCGAGCTAGGCCTTCAACGCGCGTGT
>O3-c1-2_x	AGCGAAACCGTGCGTGAGTCTGAGCGGCGTTTAACCCTCCAGAGCTGCATTTTCTGCCTCAAGCGCCGCGTTTTCATATTTCAGCGCGGCAATTTTCGCCTCTAACGCGGCAATCTCTCCAGAAGAGCACGGCGGGGTCTTCCGGAGTTGCCGACGACGAAAGCGACTTTGGGTTCTGTCTGTTGCACGGTTTAGCAGAAGGTTTGAGGAATAGGGGGACGCGGGAGAGT
>O3-c1-2_y	CCCGGATCCCTTGCTTCGACCATACCTTCGATTATCGCGGCCACTCTCGCATTAGTCGGCAGAGGTGGTTGTGTTGCTTGAAGACCCGGCGGCACAGCAGTGGAGAAATTGCTGCTTTAGAAGCTAAAATCGCTGCGCTGAAATACGAAAATGCGGCCCTGGAGGCGGAAAATGCCGCCCTGGAGGGGGGAGAGAGACCGTCAGGCGAGCTAGGCGAGGCCAATGACGCG
>O3-c1-3_x	ACCGGTTTCCACGCAGAGTCTGAGCGGCGTTTAACCCTCCAGAGCTGCATTTTCTGCCTCAAGCGCCGCGTTTTCATATTTCAGCGCGGCAATTTTCGCCTCTAACGCGGCAATCTCTCCAGAAGAGCACGGCGGGGTCTTCCGGAGTTGCCGACGACGAAAGCGACTTTGGGTTCTGTCTGTTGCACGGTTTAGCAGAAGGTTTGAGGAATAGGGTTCGCGCTTGGAGG
>O3-c1-3_y	GCTTCCGCCCGTAGATCGACCATACCTTCGATTATCGCGGCCACTCTCGCATTAGTCGGCAGAGGTGGTTGTGTTGCTTGAAGACCCGGCGGCACAGCAGTGGAGAAATTGCTGCTTTAGAAGCTAAAATCGCTGCGCTGAAATACGAAAATGCGGCCCTGGAGGCGGAAAATGCCGCCCTGGAGGGGGGAGAGAGACCGTCAGGCGAGCTAGGCCCACCAGCGCGAATG
>O3-c1-4_x	GGGTTCGAGCGGGAGGAGTCTGAGCGGCGTTTAACCCTCCAGAGCTGCATTTTCTGCCTCAAGCGCCGCGTTTTCATATTTCAGCGCGGCAATTTTCGCCTCTAACGCGGCAATCTCTCCAGAAGAGCACGGCGGGGTCTTCCGGAGTTGCCGACGACGAAAGCGACTTTGGGTTCTGTCTGTTGCACGGTTTAGCAGAAGGTTTGAGGAATAGGCCTCTCTGCGCGCTA
>O3-c1-4_y	CGAGCCGTGGTTCCTTCGACCATACCTTCGATTATCGCGGCCACTCTCGCATTAGTCGGCAGAGGTGGTTGTGTTGCTTGAAGACCCGGCGGCACAGCAGTGGAGAAATTGCTGCTTTAGAAGCTAAAATCGCTGCGCTGAAATACGAAAATGCGGCCCTGGAGGCGGAAAATGCCGCCCTGGAGGGGGGAGAGAGACCGTCAGGCGAGCTAGGCAACACCCTCCCAGCG
>O3-c1-5_x	TGGGCGCCAAGAACCGAGTCTGAGCGGCGTTTAACCCTCCAGAGCTGCATTTTCTGCCTCAAGCGCCGCGTTTTCATATTTCAGCGCGGCAATTTTCGCCTCTAACGCGGCAATCTCTCCAGAAGAGCACGGCGGGGTCTTCCGGAGTTGCCGACGACGAAAGCGACTTTGGGTTCTGTCTGTTGCACGGTTTAGCAGAAGGTTTGAGGAATAGGCTTGGGCGCAGTGGG
>O3-c1-5_y	ACGCCGAATCCCACATCGACCATACCTTCGATTATCGCGGCCACTCTCGCATTAGTCGGCAGAGGTGGTTGTGTTGCTTGAAGACCCGGCGGCACAGCAGTGGAGAAATTGCTGCTTTAGAAGCTAAAATCGCTGCGCTGAAATACGAAAATGCGGCCCTGGAGGCGGAAAATGCCGCCCTGGAGGGGGGAGAGAGACCGTCAGGCGAGCTAGGCCCCGACGTTCCAGCA
>O10-c1-1_x	ACTGGTGCGTCGTCTGAGTCTGAGCGGCGTTTACCCTTTTAAGGCTGCGATCTTTGCTTTCAGTGCGGCAATCTTGTATTCAAGTGCCGCATTCTCCGCTTTCAATGCCGCGTTTTTTCCAGAAGAGCACGGCGGGGTCTTCCGGAGTTGCCGACGACGAAAGCGACTTTGGGTTCTGTCTGTTGCACGGTTTAGCAGAAGGTTTGAGGAATAGGGGCGAACACTTCCCG
>O10-c1-1_y	ACTCGACGGCCTCTGTCGACCATACCTTCGATTATCGCGGCCACTCTCGCATTAGTCGGCAGAGGTGGTTGTGTTGCTTGAAGACCCGGCGGCACAGCAGTGGAAAAAACGCCGCGCTGAAAGCAGAAAACGCTGCTCTGGAATACAAAATAGCAGCTTTAAAAGCCAAAATCGCTGCGCTGAAGGGGGGAGAGAGACCGTCAGGCGAGCTAGGCCTTCAACGCGCGTGT
>O10-c1-2_x	AGCGAAACCGTGCGTGAGTCTGAGCGGCGTTTACCCTTTTAAGGCTGCGATCTTTGCTTTCAGTGCGGCAATCTTGTATTCAAGTGCCGCATTCTCCGCTTTCAATGCCGCGTTTTTTCCAGAAGAGCACGGCGGGGTCTTCCGGAGTTGCCGACGACGAAAGCGACTTTGGGTTCTGTCTGTTGCACGGTTTAGCAGAAGGTTTGAGGAATAGGGGGACGCGGGAGAGT
>O10-c1-2_y	CCCGGATCCCTTGCTTCGACCATACCTTCGATTATCGCGGCCACTCTCGCATTAGTCGGCAGAGGTGGTTGTGTTGCTTGAAGACCCGGCGGCACAGCAGTGGAAAAAACGCCGCGCTGAAAGCAGAAAACGCTGCTCTGGAATACAAAATAGCAGCTTTAAAAGCCAAAATCGCTGCGCTGAAGGGGGGAGAGAGACCGTCAGGCGAGCTAGGCGAGGCCAATGACGCG
>O10-c1-3_x	ACCGGTTTCCACGCAGAGTCTGAGCGGCGTTTACCCTTTTAAGGCTGCGATCTTTGCTTTCAGTGCGGCAATCTTGTATTCAAGTGCCGCATTCTCCGCTTTCAATGCCGCGTTTTTTCCAGAAGAGCACGGCGGGGTCTTCCGGAGTTGCCGACGACGAAAGCGACTTTGGGTTCTGTCTGTTGCACGGTTTAGCAGAAGGTTTGAGGAATAGGGTTCGCGCTTGGAGG
>O10-c1-3_y	GCTTCCGCCCGTAGATCGACCATACCTTCGATTATCGCGGCCACTCTCGCATTAGTCGGCAGAGGTGGTTGTGTTGCTTGAAGACCCGGCGGCACAGCAGTGGAAAAAACGCCGCGCTGAAAGCAGAAAACGCTGCTCTGGAATACAAAATAGCAGCTTTAAAAGCCAAAATCGCTGCGCTGAAGGGGGGAGAGAGACCGTCAGGCGAGCTAGGCCCACCAGCGCGAATG
>O10-c1-4_x	GGGTTCGAGCGGGAGGAGTCTGAGCGGCGTTTACCCTTTTAAGGCTGCGATCTTTGCTTTCAGTGCGGCAATCTTGTATTCAAGTGCCGCATTCTCCGCTTTCAATGCCGCGTTTTTTCCAGAAGAGCACGGCGGGGTCTTCCGGAGTTGCCGACGACGAAAGCGACTTTGGGTTCTGTCTGTTGCACGGTTTAGCAGAAGGTTTGAGGAATAGGCCTCTCTGCGCGCTA
>O10-c1-4_y	CGAGCCGTGGTTCCTTCGACCATACCTTCGATTATCGCGGCCACTCTCGCATTAGTCGGCAGAGGTGGTTGTGTTGCTTGAAGACCCGGCGGCACAGCAGTGGAAAAAACGCCGCGCTGAAAGCAGAAAACGCTGCTCTGGAATACAAAATAGCAGCTTTAAAAGCCAAAATCGCTGCGCTGAAGGGGGGAGAGAGACCGTCAGGCGAGCTAGGCAACACCCTCCCAGCG
>O10-c1-5_x	TGGGCGCCAAGAACCGAGTCTGAGCGGCGTTTACCCTTTTAAGGCTGCGATCTTTGCTTTCAGTGCGGCAATCTTGTATTCAAGTGCCGCATTCTCCGCTTTCAATGCCGCGTTTTTTCCAGAAGAGCACGGCGGGGTCTTCCGGAGTTGCCGACGACGAAAGCGACTTTGGGTTCTGTCTGTTGCACGGTTTAGCAGAAGGTTTGAGGAATAGGCTTGGGCGCAGTGGG
>O10-c1-5_y	ACGCCGAATCCCACATCGACCATACCTTCGATTATCGCGGCCACTCTCGCATTAGTCGGCAGAGGTGGTTGTGTTGCTTGAAGACCCGGCGGCACAGCAGTGGAAAAAACGCCGCGCTGAAAGCAGAAAACGCTGCTCTGGAATACAAAATAGCAGCTTTAAAAGCCAAAATCGCTGCGCTGAAGGGGGGAGAGAGACCGTCAGGCGAGCTAGGCCCCGACGTTCCAGCA
>O14-c1-1_x	ACTGGTGCGTCGTCTGAGTCTGAGCGGCGTTTAGCCTTTCAAAGCGGCAATTTTTGCCTCTAACGCTGCATTTTCGTACTCCAGGGCCGCAATTTCAGCTTCCAGAGCCGCATTTTCTCCAGAAGAGCACGGCGGGGTCTTCCGGAGTTGCCGACGACGAAAGCGACTTTGGGTTCTGTCTGTTGCACGGTTTAGCAGAAGGTTTGAGGAATAGGGGCGAACACTTCCCG
>O14-c1-1_y	ACTCGACGGCCTCTGTCGACCATACCTTCGATTATCGCGGCCACTCTCGCATTAGTCGGCAGAGGTGGTTGTGTTGCTTGAAGACCCGGCGGCACAGCAGTGGAGAAAACGCTGCGCTGGAAGCAGAAATCGCAGCACTTGAATACGAGAATGCGGCCCTGGAGGCTAAAATCGCGGCACTGAAGGGTGGAGAGAGACCGTCAGGCGAGCTAGGCCTTCAACGCGCGTGT
>O14-c1-2_x	AGCGAAACCGTGCGTGAGTCTGAGCGGCGTTTAGCCTTTCAAAGCGGCAATTTTTGCCTCTAACGCTGCATTTTCGTACTCCAGGGCCGCAATTTCAGCTTCCAGAGCCGCATTTTCTCCAGAAGAGCACGGCGGGGTCTTCCGGAGTTGCCGACGACGAAAGCGACTTTGGGTTCTGTCTGTTGCACGGTTTAGCAGAAGGTTTGAGGAATAGGGGGACGCGGGAGAGT
>O14-c1-2_y	CCCGGATCCCTTGCTTCGACCATACCTTCGATTATCGCGGCCACTCTCGCATTAGTCGGCAGAGGTGGTTGTGTTGCTTGAAGACCCGGCGGCACAGCAGTGGAGAAAACGCTGCGCTGGAAGCAGAAATCGCAGCACTTGAATACGAGAATGCGGCCCTGGAGGCTAAAATCGCGGCACTGAAGGGTGGAGAGAGACCGTCAGGCGAGCTAGGCGAGGCCAATGACGCG
>O14-c1-3_x	ACCGGTTTCCACGCAGAGTCTGAGCGGCGTTTAGCCTTTCAAAGCGGCAATTTTTGCCTCTAACGCTGCATTTTCGTACTCCAGGGCCGCAATTTCAGCTTCCAGAGCCGCATTTTCTCCAGAAGAGCACGGCGGGGTCTTCCGGAGTTGCCGACGACGAAAGCGACTTTGGGTTCTGTCTGTTGCACGGTTTAGCAGAAGGTTTGAGGAATAGGGTTCGCGCTTGGAGG
>O14-c1-3_y	GCTTCCGCCCGTAGATCGACCATACCTTCGATTATCGCGGCCACTCTCGCATTAGTCGGCAGAGGTGGTTGTGTTGCTTGAAGACCCGGCGGCACAGCAGTGGAGAAAACGCTGCGCTGGAAGCAGAAATCGCAGCACTTGAATACGAGAATGCGGCCCTGGAGGCTAAAATCGCGGCACTGAAGGGTGGAGAGAGACCGTCAGGCGAGCTAGGCCCACCAGCGCGAATG
>O14-c1-4_x	GGGTTCGAGCGGGAGGAGTCTGAGCGGCGTTTAGCCTTTCAAAGCGGCAATTTTTGCCTCTAACGCTGCATTTTCGTACTCCAGGGCCGCAATTTCAGCTTCCAGAGCCGCATTTTCTCCAGAAGAGCACGGCGGGGTCTTCCGGAGTTGCCGACGACGAAAGCGACTTTGGGTTCTGTCTGTTGCACGGTTTAGCAGAAGGTTTGAGGAATAGGCCTCTCTGCGCGCTA
>O14-c1-4_y	CGAGCCGTGGTTCCTTCGACCATACCTTCGATTATCGCGGCCACTCTCGCATTAGTCGGCAGAGGTGGTTGTGTTGCTTGAAGACCCGGCGGCACAGCAGTGGAGAAAACGCTGCGCTGGAAGCAGAAATCGCAGCACTTGAATACGAGAATGCGGCCCTGGAGGCTAAAATCGCGGCACTGAAGGGTGGAGAGAGACCGTCAGGCGAGCTAGGCAACACCCTCCCAGCG
>O14-c1-5_x	TGGGCGCCAAGAACCGAGTCTGAGCGGCGTTTAGCCTTTCAAAGCGGCAATTTTTGCCTCTAACGCTGCATTTTCGTACTCCAGGGCCGCAATTTCAGCTTCCAGAGCCGCATTTTCTCCAGAAGAGCACGGCGGGGTCTTCCGGAGTTGCCGACGACGAAAGCGACTTTGGGTTCTGTCTGTTGCACGGTTTAGCAGAAGGTTTGAGGAATAGGCTTGGGCGCAGTGGG
>O14-c1-5_y	ACGCCGAATCCCACATCGACCATACCTTCGATTATCGCGGCCACTCTCGCATTAGTCGGCAGAGGTGGTTGTGTTGCTTGAAGACCCGGCGGCACAGCAGTGGAGAAAACGCTGCGCTGGAAGCAGAAATCGCAGCACTTGAATACGAGAATGCGGCCCTGGAGGCTAAAATCGCGGCACTGAAGGGTGGAGAGAGACCGTCAGGCGAGCTAGGCCCCGACGTTCCAGCA
>O1-c1-1_x	ACTGGTGCGTCGTCTGAGTCTGAGCGGCGTTTAGCCCTCCAGCGCGGCGATTTCCGCTTCCAGAGCAGCAATTTCGTACTCCAGCGCCGCGTTTTCGGCTTTCAGCGCCGCATTTTTTCCAGAAGAGCACGGCGGGGTCTTCCGGAGTTGCCGACGACGAAAGCGACTTTGGGTTCTGTCTGTTGCACGGTTTAGCAGAAGGTTTGAGGAATAGGGGCGAACACTTCCCG
>O1-c1-1_y	ACTCGACGGCCTCTGTCGACCATACCTTCGATTATCGCGGCCACTCTCGCATTAGTCGGCAGAGGTGGTTGTGTTGCTTGAAGACCCGGCGGCACAGCAGTGGAAAAAATGCTGCGTTAAAGGCAGAGAACGCGGCGCTGGAGTATGAAATCGCCGCTCTGGAGGCGGAGATCGCCGCCCTGGAAGGTGGAGAGAGACCGTCAGGCGAGCTAGGCCTTCAACGCGCGTGT
>O1-c1-2_x	AGCGAAACCGTGCGTGAGTCTGAGCGGCGTTTAGCCCTCCAGCGCGGCGATTTCCGCTTCCAGAGCAGCAATTTCGTACTCCAGCGCCGCGTTTTCGGCTTTCAGCGCCGCATTTTTTCCAGAAGAGCACGGCGGGGTCTTCCGGAGTTGCCGACGACGAAAGCGACTTTGGGTTCTGTCTGTTGCACGGTTTAGCAGAAGGTTTGAGGAATAGGGGGACGCGGGAGAGT
>O1-c1-2_y	CCCGGATCCCTTGCTTCGACCATACCTTCGATTATCGCGGCCACTCTCGCATTAGTCGGCAGAGGTGGTTGTGTTGCTTGAAGACCCGGCGGCACAGCAGTGGAAAAAATGCTGCGTTAAAGGCAGAGAACGCGGCGCTGGAGTATGAAATCGCCGCTCTGGAGGCGGAGATCGCCGCCCTGGAAGGTGGAGAGAGACCGTCAGGCGAGCTAGGCGAGGCCAATGACGCG
>O1-c1-3_x	ACCGGTTTCCACGCAGAGTCTGAGCGGCGTTTAGCCCTCCAGCGCGGCGATTTCCGCTTCCAGAGCAGCAATTTCGTACTCCAGCGCCGCGTTTTCGGCTTTCAGCGCCGCATTTTTTCCAGAAGAGCACGGCGGGGTCTTCCGGAGTTGCCGACGACGAAAGCGACTTTGGGTTCTGTCTGTTGCACGGTTTAGCAGAAGGTTTGAGGAATAGGGTTCGCGCTTGGAGG
>O1-c1-3_y	GCTTCCGCCCGTAGATCGACCATACCTTCGATTATCGCGGCCACTCTCGCATTAGTCGGCAGAGGTGGTTGTGTTGCTTGAAGACCCGGCGGCACAGCAGTGGAAAAAATGCTGCGTTAAAGGCAGAGAACGCGGCGCTGGAGTATGAAATCGCCGCTCTGGAGGCGGAGATCGCCGCCCTGGAAGGTGGAGAGAGACCGTCAGGCGAGCTAGGCCCACCAGCGCGAATG
>O1-c1-4_x	GGGTTCGAGCGGGAGGAGTCTGAGCGGCGTTTAGCCCTCCAGCGCGGCGATTTCCGCTTCCAGAGCAGCAATTTCGTACTCCAGCGCCGCGTTTTCGGCTTTCAGCGCCGCATTTTTTCCAGAAGAGCACGGCGGGGTCTTCCGGAGTTGCCGACGACGAAAGCGACTTTGGGTTCTGTCTGTTGCACGGTTTAGCAGAAGGTTTGAGGAATAGGCCTCTCTGCGCGCTA
>O1-c1-4_y	CGAGCCGTGGTTCCTTCGACCATACCTTCGATTATCGCGGCCACTCTCGCATTAGTCGGCAGAGGTGGTTGTGTTGCTTGAAGACCCGGCGGCACAGCAGTGGAAAAAATGCTGCGTTAAAGGCAGAGAACGCGGCGCTGGAGTATGAAATCGCCGCTCTGGAGGCGGAGATCGCCGCCCTGGAAGGTGGAGAGAGACCGTCAGGCGAGCTAGGCAACACCCTCCCAGCG
>O1-c1-5_x	TGGGCGCCAAGAACCGAGTCTGAGCGGCGTTTAGCCCTCCAGCGCGGCGATTTCCGCTTCCAGAGCAGCAATTTCGTACTCCAGCGCCGCGTTTTCGGCTTTCAGCGCCGCATTTTTTCCAGAAGAGCACGGCGGGGTCTTCCGGAGTTGCCGACGACGAAAGCGACTTTGGGTTCTGTCTGTTGCACGGTTTAGCAGAAGGTTTGAGGAATAGGCTTGGGCGCAGTGGG
>O1-c1-5_y	ACGCCGAATCCCACATCGACCATACCTTCGATTATCGCGGCCACTCTCGCATTAGTCGGCAGAGGTGGTTGTGTTGCTTGAAGACCCGGCGGCACAGCAGTGGAAAAAATGCTGCGTTAAAGGCAGAGAACGCGGCGCTGGAGTATGAAATCGCCGCTCTGGAGGCGGAGATCGCCGCCCTGGAAGGTGGAGAGAGACCGTCAGGCGAGCTAGGCCCCGACGTTCCAGCA
>O12-c1-1_x	ACTGGTGCGTCGTCTGAGTCTGAGCGGCGTTTACCCTTTCAGGGCTGCGTTTTTCGCTTTTAACGCAGCGTTCTTGTACTTCAACGCCGCAATCTTGGCTTCCAGTGCGGCGATTTCTCCAGAAGAGCACGGCGGGGTCTTCCGGAGTTGCCGACGACGAAAGCGACTTTGGGTTCTGTCTGTTGCACGGTTTAGCAGAAGGTTTGAGGAATAGGGGCGAACACTTCCCG
>O12-c1-1_y	ACTCGACGGCCTCTGTCGACCATACCTTCGATTATCGCGGCCACTCTCGCATTAGTCGGCAGAGGTGGTTGTGTTGCTTGAAGACCCGGCGGCACAGCAGTGGAGAAATTGCGGCTCTGGAGGCGAAGATCGCGGCGCTGAAATACAAAAATGCGGCCCTGAAAGCCAAGAACGCCGCGTTGAAGGGGGGAGAGAGACCGTCAGGCGAGCTAGGCCTTCAACGCGCGTGT
>O12-c1-2_x	AGCGAAACCGTGCGTGAGTCTGAGCGGCGTTTACCCTTTCAGGGCTGCGTTTTTCGCTTTTAACGCAGCGTTCTTGTACTTCAACGCCGCAATCTTGGCTTCCAGTGCGGCGATTTCTCCAGAAGAGCACGGCGGGGTCTTCCGGAGTTGCCGACGACGAAAGCGACTTTGGGTTCTGTCTGTTGCACGGTTTAGCAGAAGGTTTGAGGAATAGGGGGACGCGGGAGAGT
>O12-c1-2_y	CCCGGATCCCTTGCTTCGACCATACCTTCGATTATCGCGGCCACTCTCGCATTAGTCGGCAGAGGTGGTTGTGTTGCTTGAAGACCCGGCGGCACAGCAGTGGAGAAATTGCGGCTCTGGAGGCGAAGATCGCGGCGCTGAAATACAAAAATGCGGCCCTGAAAGCCAAGAACGCCGCGTTGAAGGGGGGAGAGAGACCGTCAGGCGAGCTAGGCGAGGCCAATGACGCG
>O12-c1-3_x	ACCGGTTTCCACGCAGAGTCTGAGCGGCGTTTACCCTTTCAGGGCTGCGTTTTTCGCTTTTAACGCAGCGTTCTTGTACTTCAACGCCGCAATCTTGGCTTCCAGTGCGGCGATTTCTCCAGAAGAGCACGGCGGGGTCTTCCGGAGTTGCCGACGACGAAAGCGACTTTGGGTTCTGTCTGTTGCACGGTTTAGCAGAAGGTTTGAGGAATAGGGTTCGCGCTTGGAGG
>O12-c1-3_y	GCTTCCGCCCGTAGATCGACCATACCTTCGATTATCGCGGCCACTCTCGCATTAGTCGGCAGAGGTGGTTGTGTTGCTTGAAGACCCGGCGGCACAGCAGTGGAGAAATTGCGGCTCTGGAGGCGAAGATCGCGGCGCTGAAATACAAAAATGCGGCCCTGAAAGCCAAGAACGCCGCGTTGAAGGGGGGAGAGAGACCGTCAGGCGAGCTAGGCCCACCAGCGCGAATG
>O12-c1-4_x	GGGTTCGAGCGGGAGGAGTCTGAGCGGCGTTTACCCTTTCAGGGCTGCGTTTTTCGCTTTTAACGCAGCGTTCTTGTACTTCAACGCCGCAATCTTGGCTTCCAGTGCGGCGATTTCTCCAGAAGAGCACGGCGGGGTCTTCCGGAGTTGCCGACGACGAAAGCGACTTTGGGTTCTGTCTGTTGCACGGTTTAGCAGAAGGTTTGAGGAATAGGCCTCTCTGCGCGCTA
>O12-c1-4_y	CGAGCCGTGGTTCCTTCGACCATACCTTCGATTATCGCGGCCACTCTCGCATTAGTCGGCAGAGGTGGTTGTGTTGCTTGAAGACCCGGCGGCACAGCAGTGGAGAAATTGCGGCTCTGGAGGCGAAGATCGCGGCGCTGAAATACAAAAATGCGGCCCTGAAAGCCAAGAACGCCGCGTTGAAGGGGGGAGAGAGACCGTCAGGCGAGCTAGGCAACACCCTCCCAGCG
>O12-c1-5_x	TGGGCGCCAAGAACCGAGTCTGAGCGGCGTTTACCCTTTCAGGGCTGCGTTTTTCGCTTTTAACGCAGCGTTCTTGTACTTCAACGCCGCAATCTTGGCTTCCAGTGCGGCGATTTCTCCAGAAGAGCACGGCGGGGTCTTCCGGAGTTGCCGACGACGAAAGCGACTTTGGGTTCTGTCTGTTGCACGGTTTAGCAGAAGGTTTGAGGAATAGGCTTGGGCGCAGTGGG
>O12-c1-5_y	ACGCCGAATCCCACATCGACCATACCTTCGATTATCGCGGCCACTCTCGCATTAGTCGGCAGAGGTGGTTGTGTTGCTTGAAGACCCGGCGGCACAGCAGTGGAGAAATTGCGGCTCTGGAGGCGAAGATCGCGGCGCTGAAATACAAAAATGCGGCCCTGAAAGCCAAGAACGCCGCGTTGAAGGGGGGAGAGAGACCGTCAGGCGAGCTAGGCCCCGACGTTCCAGCA
>O4-c1-1_x	ACTGGTGCGTCGTCTGAGTCTGAGCGGCGTTTAGCCCTTGAGCGCGGCGTTTTTTGCTTTCAGCGCTGCGTTCTTATATTCCAGGGCAGCGATCTCCGCCTTGAGCGCCGCAATTTTTCCAGAAGAGCACGGCGGGGTCTTCCGGAGTTGCCGACGACGAAAGCGACTTTGGGTTCTGTCTGTTGCACGGTTTAGCAGAAGGTTTGAGGAATAGGGGCGAACACTTCCCG
>O4-c1-1_y	ACTCGACGGCCTCTGTCGACCATACCTTCGATTATCGCGGCCACTCTCGCATTAGTCGGCAGAGGTGGTTGTGTTGCTTGAAGACCCGGCGGCACAGCAGTGGAAAGATCGCCGCCCTCAAAGCCGAAATTGCGGCGCTGGAATATAAAAACGCGGCTCTGAAAGCAAAAAATGCGGCCCTCAAAGGTGGAGAGAGACCGTCAGGCGAGCTAGGCCTTCAACGCGCGTGT
>O4-c1-2_x	AGCGAAACCGTGCGTGAGTCTGAGCGGCGTTTAGCCCTTGAGCGCGGCGTTTTTTGCTTTCAGCGCTGCGTTCTTATATTCCAGGGCAGCGATCTCCGCCTTGAGCGCCGCAATTTTTCCAGAAGAGCACGGCGGGGTCTTCCGGAGTTGCCGACGACGAAAGCGACTTTGGGTTCTGTCTGTTGCACGGTTTAGCAGAAGGTTTGAGGAATAGGGGGACGCGGGAGAGT
>O4-c1-2_y	CCCGGATCCCTTGCTTCGACCATACCTTCGATTATCGCGGCCACTCTCGCATTAGTCGGCAGAGGTGGTTGTGTTGCTTGAAGACCCGGCGGCACAGCAGTGGAAAGATCGCCGCCCTCAAAGCCGAAATTGCGGCGCTGGAATATAAAAACGCGGCTCTGAAAGCAAAAAATGCGGCCCTCAAAGGTGGAGAGAGACCGTCAGGCGAGCTAGGCGAGGCCAATGACGCG
>O4-c1-3_x	ACCGGTTTCCACGCAGAGTCTGAGCGGCGTTTAGCCCTTGAGCGCGGCGTTTTTTGCTTTCAGCGCTGCGTTCTTATATTCCAGGGCAGCGATCTCCGCCTTGAGCGCCGCAATTTTTCCAGAAGAGCACGGCGGGGTCTTCCGGAGTTGCCGACGACGAAAGCGACTTTGGGTTCTGTCTGTTGCACGGTTTAGCAGAAGGTTTGAGGAATAGGGTTCGCGCTTGGAGG
>O4-c1-3_y	GCTTCCGCCCGTAGATCGACCATACCTTCGATTATCGCGGCCACTCTCGCATTAGTCGGCAGAGGTGGTTGTGTTGCTTGAAGACCCGGCGGCACAGCAGTGGAAAGATCGCCGCCCTCAAAGCCGAAATTGCGGCGCTGGAATATAAAAACGCGGCTCTGAAAGCAAAAAATGCGGCCCTCAAAGGTGGAGAGAGACCGTCAGGCGAGCTAGGCCCACCAGCGCGAATG
>O4-c1-4_x	GGGTTCGAGCGGGAGGAGTCTGAGCGGCGTTTAGCCCTTGAGCGCGGCGTTTTTTGCTTTCAGCGCTGCGTTCTTATATTCCAGGGCAGCGATCTCCGCCTTGAGCGCCGCAATTTTTCCAGAAGAGCACGGCGGGGTCTTCCGGAGTTGCCGACGACGAAAGCGACTTTGGGTTCTGTCTGTTGCACGGTTTAGCAGAAGGTTTGAGGAATAGGCCTCTCTGCGCGCTA
>O4-c1-4_y	CGAGCCGTGGTTCCTTCGACCATACCTTCGATTATCGCGGCCACTCTCGCATTAGTCGGCAGAGGTGGTTGTGTTGCTTGAAGACCCGGCGGCACAGCAGTGGAAAGATCGCCGCCCTCAAAGCCGAAATTGCGGCGCTGGAATATAAAAACGCGGCTCTGAAAGCAAAAAATGCGGCCCTCAAAGGTGGAGAGAGACCGTCAGGCGAGCTAGGCAACACCCTCCCAGCG
>O4-c1-5_x	TGGGCGCCAAGAACCGAGTCTGAGCGGCGTTTAGCCCTTGAGCGCGGCGTTTTTTGCTTTCAGCGCTGCGTTCTTATATTCCAGGGCAGCGATCTCCGCCTTGAGCGCCGCAATTTTTCCAGAAGAGCACGGCGGGGTCTTCCGGAGTTGCCGACGACGAAAGCGACTTTGGGTTCTGTCTGTTGCACGGTTTAGCAGAAGGTTTGAGGAATAGGCTTGGGCGCAGTGGG
>O4-c1-5_y	ACGCCGAATCCCACATCGACCATACCTTCGATTATCGCGGCCACTCTCGCATTAGTCGGCAGAGGTGGTTGTGTTGCTTGAAGACCCGGCGGCACAGCAGTGGAAAGATCGCCGCCCTCAAAGCCGAAATTGCGGCGCTGGAATATAAAAACGCGGCTCTGAAAGCAAAAAATGCGGCCCTCAAAGGTGGAGAGAGACCGTCAGGCGAGCTAGGCCCCGACGTTCCAGCA
>O13-c1-1_x	ACTGGTGCGTCGTCTGAGTCTGAGCGGCGTTTAGCCTTCCAGCGCCGCAATTTCCGCTTTCAACGCTGCGTTCTTGTATTTAAGTGCAGCGATTTTAGCTTTCAGTGCAGCATTTTTTCCAGAAGAGCACGGCGGGGTCTTCCGGAGTTGCCGACGACGAAAGCGACTTTGGGTTCTGTCTGTTGCACGGTTTAGCAGAAGGTTTGAGGAATAGGGGCGAACACTTCCCG
>O13-c1-1_y	ACTCGACGGCCTCTGTCGACCATACCTTCGATTATCGCGGCCACTCTCGCATTAGTCGGCAGAGGTGGTTGTGTTGCTTGAAGACCCGGCGGCACAGCAGTGGAAAAAATGCCGCTCTCAAAGCTAAAATTGCGGCTCTGAAATATAAAAACGCCGCGCTTAAAGCTGAGATCGCGGCGCTGGAAGGCGGAGAGAGACCGTCAGGCGAGCTAGGCCTTCAACGCGCGTGT
>O13-c1-2_x	AGCGAAACCGTGCGTGAGTCTGAGCGGCGTTTAGCCTTCCAGCGCCGCAATTTCCGCTTTCAACGCTGCGTTCTTGTATTTAAGTGCAGCGATTTTAGCTTTCAGTGCAGCATTTTTTCCAGAAGAGCACGGCGGGGTCTTCCGGAGTTGCCGACGACGAAAGCGACTTTGGGTTCTGTCTGTTGCACGGTTTAGCAGAAGGTTTGAGGAATAGGGGGACGCGGGAGAGT
>O13-c1-2_y	CCCGGATCCCTTGCTTCGACCATACCTTCGATTATCGCGGCCACTCTCGCATTAGTCGGCAGAGGTGGTTGTGTTGCTTGAAGACCCGGCGGCACAGCAGTGGAAAAAATGCCGCTCTCAAAGCTAAAATTGCGGCTCTGAAATATAAAAACGCCGCGCTTAAAGCTGAGATCGCGGCGCTGGAAGGCGGAGAGAGACCGTCAGGCGAGCTAGGCGAGGCCAATGACGCG
>O13-c1-3_x	ACCGGTTTCCACGCAGAGTCTGAGCGGCGTTTAGCCTTCCAGCGCCGCAATTTCCGCTTTCAACGCTGCGTTCTTGTATTTAAGTGCAGCGATTTTAGCTTTCAGTGCAGCATTTTTTCCAGAAGAGCACGGCGGGGTCTTCCGGAGTTGCCGACGACGAAAGCGACTTTGGGTTCTGTCTGTTGCACGGTTTAGCAGAAGGTTTGAGGAATAGGGTTCGCGCTTGGAGG
>O13-c1-3_y	GCTTCCGCCCGTAGATCGACCATACCTTCGATTATCGCGGCCACTCTCGCATTAGTCGGCAGAGGTGGTTGTGTTGCTTGAAGACCCGGCGGCACAGCAGTGGAAAAAATGCCGCTCTCAAAGCTAAAATTGCGGCTCTGAAATATAAAAACGCCGCGCTTAAAGCTGAGATCGCGGCGCTGGAAGGCGGAGAGAGACCGTCAGGCGAGCTAGGCCCACCAGCGCGAATG
>O13-c1-4_x	GGGTTCGAGCGGGAGGAGTCTGAGCGGCGTTTAGCCTTCCAGCGCCGCAATTTCCGCTTTCAACGCTGCGTTCTTGTATTTAAGTGCAGCGATTTTAGCTTTCAGTGCAGCATTTTTTCCAGAAGAGCACGGCGGGGTCTTCCGGAGTTGCCGACGACGAAAGCGACTTTGGGTTCTGTCTGTTGCACGGTTTAGCAGAAGGTTTGAGGAATAGGCCTCTCTGCGCGCTA
>O13-c1-4_y	CGAGCCGTGGTTCCTTCGACCATACCTTCGATTATCGCGGCCACTCTCGCATTAGTCGGCAGAGGTGGTTGTGTTGCTTGAAGACCCGGCGGCACAGCAGTGGAAAAAATGCCGCTCTCAAAGCTAAAATTGCGGCTCTGAAATATAAAAACGCCGCGCTTAAAGCTGAGATCGCGGCGCTGGAAGGCGGAGAGAGACCGTCAGGCGAGCTAGGCAACACCCTCCCAGCG
>O13-c1-5_x	TGGGCGCCAAGAACCGAGTCTGAGCGGCGTTTAGCCTTCCAGCGCCGCAATTTCCGCTTTCAACGCTGCGTTCTTGTATTTAAGTGCAGCGATTTTAGCTTTCAGTGCAGCATTTTTTCCAGAAGAGCACGGCGGGGTCTTCCGGAGTTGCCGACGACGAAAGCGACTTTGGGTTCTGTCTGTTGCACGGTTTAGCAGAAGGTTTGAGGAATAGGCTTGGGCGCAGTGGG
>O13-c1-5_y	ACGCCGAATCCCACATCGACCATACCTTCGATTATCGCGGCCACTCTCGCATTAGTCGGCAGAGGTGGTTGTGTTGCTTGAAGACCCGGCGGCACAGCAGTGGAAAAAATGCCGCTCTCAAAGCTAAAATTGCGGCTCTGAAATATAAAAACGCCGCGCTTAAAGCTGAGATCGCGGCGCTGGAAGGCGGAGAGAGACCGTCAGGCGAGCTAGGCCCCGACGTTCCAGCA
>O9-c1-1_x	ACTGGTGCGTCGTCTGAGTCTGAGCGGCGTTTACCCCTCCAACGCGGCAATTTCCGCCTCCAGCGCAGCGATTTCATATTTCAGCGCCGCGTTCTTCGCCTCCAAAGCGGCGTTTTCTCCAGAAGAGCACGGCGGGGTCTTCCGGAGTTGCCGACGACGAAAGCGACTTTGGGTTCTGTCTGTTGCACGGTTTAGCAGAAGGTTTGAGGAATAGGGGCGAACACTTCCCG
>O9-c1-1_y	ACTCGACGGCCTCTGTCGACCATACCTTCGATTATCGCGGCCACTCTCGCATTAGTCGGCAGAGGTGGTTGTGTTGCTTGAAGACCCGGCGGCACAGCAGTGGAGAAAACGCAGCTCTCGAGGCGAAAAATGCAGCTCTTAAATATGAAATCGCTGCGTTAGAAGCGGAAATCGCGGCGTTGGAAGGGGGAGAGAGACCGTCAGGCGAGCTAGGCCTTCAACGCGCGTGT
>O9-c1-2_x	AGCGAAACCGTGCGTGAGTCTGAGCGGCGTTTACCCCTCCAACGCGGCAATTTCCGCCTCCAGCGCAGCGATTTCATATTTCAGCGCCGCGTTCTTCGCCTCCAAAGCGGCGTTTTCTCCAGAAGAGCACGGCGGGGTCTTCCGGAGTTGCCGACGACGAAAGCGACTTTGGGTTCTGTCTGTTGCACGGTTTAGCAGAAGGTTTGAGGAATAGGGGGACGCGGGAGAGT
>O9-c1-2_y	CCCGGATCCCTTGCTTCGACCATACCTTCGATTATCGCGGCCACTCTCGCATTAGTCGGCAGAGGTGGTTGTGTTGCTTGAAGACCCGGCGGCACAGCAGTGGAGAAAACGCAGCTCTCGAGGCGAAAAATGCAGCTCTTAAATATGAAATCGCTGCGTTAGAAGCGGAAATCGCGGCGTTGGAAGGGGGAGAGAGACCGTCAGGCGAGCTAGGCGAGGCCAATGACGCG
>O9-c1-3_x	ACCGGTTTCCACGCAGAGTCTGAGCGGCGTTTACCCCTCCAACGCGGCAATTTCCGCCTCCAGCGCAGCGATTTCATATTTCAGCGCCGCGTTCTTCGCCTCCAAAGCGGCGTTTTCTCCAGAAGAGCACGGCGGGGTCTTCCGGAGTTGCCGACGACGAAAGCGACTTTGGGTTCTGTCTGTTGCACGGTTTAGCAGAAGGTTTGAGGAATAGGGTTCGCGCTTGGAGG
>O9-c1-3_y	GCTTCCGCCCGTAGATCGACCATACCTTCGATTATCGCGGCCACTCTCGCATTAGTCGGCAGAGGTGGTTGTGTTGCTTGAAGACCCGGCGGCACAGCAGTGGAGAAAACGCAGCTCTCGAGGCGAAAAATGCAGCTCTTAAATATGAAATCGCTGCGTTAGAAGCGGAAATCGCGGCGTTGGAAGGGGGAGAGAGACCGTCAGGCGAGCTAGGCCCACCAGCGCGAATG
>O9-c1-4_x	GGGTTCGAGCGGGAGGAGTCTGAGCGGCGTTTACCCCTCCAACGCGGCAATTTCCGCCTCCAGCGCAGCGATTTCATATTTCAGCGCCGCGTTCTTCGCCTCCAAAGCGGCGTTTTCTCCAGAAGAGCACGGCGGGGTCTTCCGGAGTTGCCGACGACGAAAGCGACTTTGGGTTCTGTCTGTTGCACGGTTTAGCAGAAGGTTTGAGGAATAGGCCTCTCTGCGCGCTA
>O9-c1-4_y	CGAGCCGTGGTTCCTTCGACCATACCTTCGATTATCGCGGCCACTCTCGCATTAGTCGGCAGAGGTGGTTGTGTTGCTTGAAGACCCGGCGGCACAGCAGTGGAGAAAACGCAGCTCTCGAGGCGAAAAATGCAGCTCTTAAATATGAAATCGCTGCGTTAGAAGCGGAAATCGCGGCGTTGGAAGGGGGAGAGAGACCGTCAGGCGAGCTAGGCAACACCCTCCCAGCG
>O9-c1-5_x	TGGGCGCCAAGAACCGAGTCTGAGCGGCGTTTACCCCTCCAACGCGGCAATTTCCGCCTCCAGCGCAGCGATTTCATATTTCAGCGCCGCGTTCTTCGCCTCCAAAGCGGCGTTTTCTCCAGAAGAGCACGGCGGGGTCTTCCGGAGTTGCCGACGACGAAAGCGACTTTGGGTTCTGTCTGTTGCACGGTTTAGCAGAAGGTTTGAGGAATAGGCTTGGGCGCAGTGGG
>O9-c1-5_y	ACGCCGAATCCCACATCGACCATACCTTCGATTATCGCGGCCACTCTCGCATTAGTCGGCAGAGGTGGTTGTGTTGCTTGAAGACCCGGCGGCACAGCAGTGGAGAAAACGCAGCTCTCGAGGCGAAAAATGCAGCTCTTAAATATGAAATCGCTGCGTTAGAAGCGGAAATCGCGGCGTTGGAAGGGGGAGAGAGACCGTCAGGCGAGCTAGGCCCCGACGTTCCAGCA
>O2-c1-1_x	ACTGGTGCGTCGTCTGAGTCTGAGCGGCGTTTAACCTTTTAACGCTGCAATCTTCGCCTTTAATGCTGCAATTTTATACTTGAGTGCAGCATTCTTCGCTTCCAGTGCCGCATTTTCTCCAGAAGAGCACGGCGGGGTCTTCCGGAGTTGCCGACGACGAAAGCGACTTTGGGTTCTGTCTGTTGCACGGTTTAGCAGAAGGTTTGAGGAATAGGGGCGAACACTTCCCG
>O2-c1-1_y	ACTCGACGGCCTCTGTCGACCATACCTTCGATTATCGCGGCCACTCTCGCATTAGTCGGCAGAGGTGGTTGTGTTGCTTGAAGACCCGGCGGCACAGCAGTGGAGAGAACGCTGCGCTGGAGGCCAAAAACGCCGCCCTGAAGTACAAGATTGCCGCCTTGAAAGCAAAGATCGCCGCATTAAAGGGCGGAGAGAGACCGTCAGGCGAGCTAGGCCTTCAACGCGCGTGT
>O2-c1-2_x	AGCGAAACCGTGCGTGAGTCTGAGCGGCGTTTAACCTTTTAACGCTGCAATCTTCGCCTTTAATGCTGCAATTTTATACTTGAGTGCAGCATTCTTCGCTTCCAGTGCCGCATTTTCTCCAGAAGAGCACGGCGGGGTCTTCCGGAGTTGCCGACGACGAAAGCGACTTTGGGTTCTGTCTGTTGCACGGTTTAGCAGAAGGTTTGAGGAATAGGGGGACGCGGGAGAGT
>O2-c1-2_y	CCCGGATCCCTTGCTTCGACCATACCTTCGATTATCGCGGCCACTCTCGCATTAGTCGGCAGAGGTGGTTGTGTTGCTTGAAGACCCGGCGGCACAGCAGTGGAGAGAACGCTGCGCTGGAGGCCAAAAACGCCGCCCTGAAGTACAAGATTGCCGCCTTGAAAGCAAAGATCGCCGCATTAAAGGGCGGAGAGAGACCGTCAGGCGAGCTAGGCGAGGCCAATGACGCG
>O2-c1-3_x	ACCGGTTTCCACGCAGAGTCTGAGCGGCGTTTAACCTTTTAACGCTGCAATCTTCGCCTTTAATGCTGCAATTTTATACTTGAGTGCAGCATTCTTCGCTTCCAGTGCCGCATTTTCTCCAGAAGAGCACGGCGGGGTCTTCCGGAGTTGCCGACGACGAAAGCGACTTTGGGTTCTGTCTGTTGCACGGTTTAGCAGAAGGTTTGAGGAATAGGGTTCGCGCTTGGAGG
>O2-c1-3_y	GCTTCCGCCCGTAGATCGACCATACCTTCGATTATCGCGGCCACTCTCGCATTAGTCGGCAGAGGTGGTTGTGTTGCTTGAAGACCCGGCGGCACAGCAGTGGAGAGAACGCTGCGCTGGAGGCCAAAAACGCCGCCCTGAAGTACAAGATTGCCGCCTTGAAAGCAAAGATCGCCGCATTAAAGGGCGGAGAGAGACCGTCAGGCGAGCTAGGCCCACCAGCGCGAATG
>O2-c1-4_x	GGGTTCGAGCGGGAGGAGTCTGAGCGGCGTTTAACCTTTTAACGCTGCAATCTTCGCCTTTAATGCTGCAATTTTATACTTGAGTGCAGCATTCTTCGCTTCCAGTGCCGCATTTTCTCCAGAAGAGCACGGCGGGGTCTTCCGGAGTTGCCGACGACGAAAGCGACTTTGGGTTCTGTCTGTTGCACGGTTTAGCAGAAGGTTTGAGGAATAGGCCTCTCTGCGCGCTA
>O2-c1-4_y	CGAGCCGTGGTTCCTTCGACCATACCTTCGATTATCGCGGCCACTCTCGCATTAGTCGGCAGAGGTGGTTGTGTTGCTTGAAGACCCGGCGGCACAGCAGTGGAGAGAACGCTGCGCTGGAGGCCAAAAACGCCGCCCTGAAGTACAAGATTGCCGCCTTGAAAGCAAAGATCGCCGCATTAAAGGGCGGAGAGAGACCGTCAGGCGAGCTAGGCAACACCCTCCCAGCG
>O2-c1-5_x	TGGGCGCCAAGAACCGAGTCTGAGCGGCGTTTAACCTTTTAACGCTGCAATCTTCGCCTTTAATGCTGCAATTTTATACTTGAGTGCAGCATTCTTCGCTTCCAGTGCCGCATTTTCTCCAGAAGAGCACGGCGGGGTCTTCCGGAGTTGCCGACGACGAAAGCGACTTTGGGTTCTGTCTGTTGCACGGTTTAGCAGAAGGTTTGAGGAATAGGCTTGGGCGCAGTGGG
>O2-c1-5_y	ACGCCGAATCCCACATCGACCATACCTTCGATTATCGCGGCCACTCTCGCATTAGTCGGCAGAGGTGGTTGTGTTGCTTGAAGACCCGGCGGCACAGCAGTGGAGAGAACGCTGCGCTGGAGGCCAAAAACGCCGCCCTGAAGTACAAGATTGCCGCCTTGAAAGCAAAGATCGCCGCATTAAAGGGCGGAGAGAGACCGTCAGGCGAGCTAGGCCCCGACGTTCCAGCA
>O15-c1-1_x	ACTGGTGCGTCGTCTGAGTCTGAGCGGCGTTTACCCTTCCAGCGCGGCATTTTCAGCTTTCAGGGCTGCAATTTTATACTCCAGAGCCGCGTTTTCGGCTTCCAGCGCAGCAATTTCTCCAGAAGAGCACGGCGGGGTCTTCCGGAGTTGCCGACGACGAAAGCGACTTTGGGTTCTGTCTGTTGCACGGTTTAGCAGAAGGTTTGAGGAATAGGGGCGAACACTTCCCG
>O15-c1-1_y	ACTCGACGGCCTCTGTCGACCATACCTTCGATTATCGCGGCCACTCTCGCATTAGTCGGCAGAGGTGGTTGTGTTGCTTGAAGACCCGGCGGCACAGCAGTGGAGAAATAGCGGCGTTAGAAGCCGAAAACGCGGCCCTGGAATATAAGATTGCGGCCCTGAAAGCAGAAAACGCCGCCCTGGAAGGGGGAGAGAGACCGTCAGGCGAGCTAGGCCTTCAACGCGCGTGT
>O15-c1-2_x	AGCGAAACCGTGCGTGAGTCTGAGCGGCGTTTACCCTTCCAGCGCGGCATTTTCAGCTTTCAGGGCTGCAATTTTATACTCCAGAGCCGCGTTTTCGGCTTCCAGCGCAGCAATTTCTCCAGAAGAGCACGGCGGGGTCTTCCGGAGTTGCCGACGACGAAAGCGACTTTGGGTTCTGTCTGTTGCACGGTTTAGCAGAAGGTTTGAGGAATAGGGGGACGCGGGAGAGT
>O15-c1-2_y	CCCGGATCCCTTGCTTCGACCATACCTTCGATTATCGCGGCCACTCTCGCATTAGTCGGCAGAGGTGGTTGTGTTGCTTGAAGACCCGGCGGCACAGCAGTGGAGAAATAGCGGCGTTAGAAGCCGAAAACGCGGCCCTGGAATATAAGATTGCGGCCCTGAAAGCAGAAAACGCCGCCCTGGAAGGGGGAGAGAGACCGTCAGGCGAGCTAGGCGAGGCCAATGACGCG
>O15-c1-3_x	ACCGGTTTCCACGCAGAGTCTGAGCGGCGTTTACCCTTCCAGCGCGGCATTTTCAGCTTTCAGGGCTGCAATTTTATACTCCAGAGCCGCGTTTTCGGCTTCCAGCGCAGCAATTTCTCCAGAAGAGCACGGCGGGGTCTTCCGGAGTTGCCGACGACGAAAGCGACTTTGGGTTCTGTCTGTTGCACGGTTTAGCAGAAGGTTTGAGGAATAGGGTTCGCGCTTGGAGG
>O15-c1-3_y	GCTTCCGCCCGTAGATCGACCATACCTTCGATTATCGCGGCCACTCTCGCATTAGTCGGCAGAGGTGGTTGTGTTGCTTGAAGACCCGGCGGCACAGCAGTGGAGAAATAGCGGCGTTAGAAGCCGAAAACGCGGCCCTGGAATATAAGATTGCGGCCCTGAAAGCAGAAAACGCCGCCCTGGAAGGGGGAGAGAGACCGTCAGGCGAGCTAGGCCCACCAGCGCGAATG
>O15-c1-4_x	GGGTTCGAGCGGGAGGAGTCTGAGCGGCGTTTACCCTTCCAGCGCGGCATTTTCAGCTTTCAGGGCTGCAATTTTATACTCCAGAGCCGCGTTTTCGGCTTCCAGCGCAGCAATTTCTCCAGAAGAGCACGGCGGGGTCTTCCGGAGTTGCCGACGACGAAAGCGACTTTGGGTTCTGTCTGTTGCACGGTTTAGCAGAAGGTTTGAGGAATAGGCCTCTCTGCGCGCTA
>O15-c1-4_y	CGAGCCGTGGTTCCTTCGACCATACCTTCGATTATCGCGGCCACTCTCGCATTAGTCGGCAGAGGTGGTTGTGTTGCTTGAAGACCCGGCGGCACAGCAGTGGAGAAATAGCGGCGTTAGAAGCCGAAAACGCGGCCCTGGAATATAAGATTGCGGCCCTGAAAGCAGAAAACGCCGCCCTGGAAGGGGGAGAGAGACCGTCAGGCGAGCTAGGCAACACCCTCCCAGCG
>O15-c1-5_x	TGGGCGCCAAGAACCGAGTCTGAGCGGCGTTTACCCTTCCAGCGCGGCATTTTCAGCTTTCAGGGCTGCAATTTTATACTCCAGAGCCGCGTTTTCGGCTTCCAGCGCAGCAATTTCTCCAGAAGAGCACGGCGGGGTCTTCCGGAGTTGCCGACGACGAAAGCGACTTTGGGTTCTGTCTGTTGCACGGTTTAGCAGAAGGTTTGAGGAATAGGCTTGGGCGCAGTGGG
>O15-c1-5_y	ACGCCGAATCCCACATCGACCATACCTTCGATTATCGCGGCCACTCTCGCATTAGTCGGCAGAGGTGGTTGTGTTGCTTGAAGACCCGGCGGCACAGCAGTGGAGAAATAGCGGCGTTAGAAGCCGAAAACGCGGCCCTGGAATATAAGATTGCGGCCCTGAAAGCAGAAAACGCCGCCCTGGAAGGGGGAGAGAGACCGTCAGGCGAGCTAGGCCCCGACGTTCCAGCA
>O7-c1-1_x	ACTGGTGCGTCGTCTGAGTCTGAGCGGCGTTTACCCTTCAAGCGCAGCATTTTCGGCTTTCAATGCGGCGATCTTATATTTCAGGGCCGCGTTTTTAGCTTTTAAGGCCGCGATTTTTCCAGAAGAGCACGGCGGGGTCTTCCGGAGTTGCCGACGACGAAAGCGACTTTGGGTTCTGTCTGTTGCACGGTTTAGCAGAAGGTTTGAGGAATAGGGGCGAACACTTCCCG
>O7-c1-1_y	ACTCGACGGCCTCTGTCGACCATACCTTCGATTATCGCGGCCACTCTCGCATTAGTCGGCAGAGGTGGTTGTGTTGCTTGAAGACCCGGCGGCACAGCAGTGGAAAAATTGCTGCCTTGAAAGCGAAGAATGCGGCGCTGAAATATAAAATCGCCGCACTGAAAGCGGAAAATGCAGCGCTGGAAGGTGGAGAGAGACCGTCAGGCGAGCTAGGCCTTCAACGCGCGTGT
>O7-c1-2_x	AGCGAAACCGTGCGTGAGTCTGAGCGGCGTTTACCCTTCAAGCGCAGCATTTTCGGCTTTCAATGCGGCGATCTTATATTTCAGGGCCGCGTTTTTAGCTTTTAAGGCCGCGATTTTTCCAGAAGAGCACGGCGGGGTCTTCCGGAGTTGCCGACGACGAAAGCGACTTTGGGTTCTGTCTGTTGCACGGTTTAGCAGAAGGTTTGAGGAATAGGGGGACGCGGGAGAGT
>O7-c1-2_y	CCCGGATCCCTTGCTTCGACCATACCTTCGATTATCGCGGCCACTCTCGCATTAGTCGGCAGAGGTGGTTGTGTTGCTTGAAGACCCGGCGGCACAGCAGTGGAAAAATTGCTGCCTTGAAAGCGAAGAATGCGGCGCTGAAATATAAAATCGCCGCACTGAAAGCGGAAAATGCAGCGCTGGAAGGTGGAGAGAGACCGTCAGGCGAGCTAGGCGAGGCCAATGACGCG
>O7-c1-3_x	ACCGGTTTCCACGCAGAGTCTGAGCGGCGTTTACCCTTCAAGCGCAGCATTTTCGGCTTTCAATGCGGCGATCTTATATTTCAGGGCCGCGTTTTTAGCTTTTAAGGCCGCGATTTTTCCAGAAGAGCACGGCGGGGTCTTCCGGAGTTGCCGACGACGAAAGCGACTTTGGGTTCTGTCTGTTGCACGGTTTAGCAGAAGGTTTGAGGAATAGGGTTCGCGCTTGGAGG
>O7-c1-3_y	GCTTCCGCCCGTAGATCGACCATACCTTCGATTATCGCGGCCACTCTCGCATTAGTCGGCAGAGGTGGTTGTGTTGCTTGAAGACCCGGCGGCACAGCAGTGGAAAAATTGCTGCCTTGAAAGCGAAGAATGCGGCGCTGAAATATAAAATCGCCGCACTGAAAGCGGAAAATGCAGCGCTGGAAGGTGGAGAGAGACCGTCAGGCGAGCTAGGCCCACCAGCGCGAATG
>O7-c1-4_x	GGGTTCGAGCGGGAGGAGTCTGAGCGGCGTTTACCCTTCAAGCGCAGCATTTTCGGCTTTCAATGCGGCGATCTTATATTTCAGGGCCGCGTTTTTAGCTTTTAAGGCCGCGATTTTTCCAGAAGAGCACGGCGGGGTCTTCCGGAGTTGCCGACGACGAAAGCGACTTTGGGTTCTGTCTGTTGCACGGTTTAGCAGAAGGTTTGAGGAATAGGCCTCTCTGCGCGCTA
>O7-c1-4_y	CGAGCCGTGGTTCCTTCGACCATACCTTCGATTATCGCGGCCACTCTCGCATTAGTCGGCAGAGGTGGTTGTGTTGCTTGAAGACCCGGCGGCACAGCAGTGGAAAAATTGCTGCCTTGAAAGCGAAGAATGCGGCGCTGAAATATAAAATCGCCGCACTGAAAGCGGAAAATGCAGCGCTGGAAGGTGGAGAGAGACCGTCAGGCGAGCTAGGCAACACCCTCCCAGCG
>O7-c1-5_x	TGGGCGCCAAGAACCGAGTCTGAGCGGCGTTTACCCTTCAAGCGCAGCATTTTCGGCTTTCAATGCGGCGATCTTATATTTCAGGGCCGCGTTTTTAGCTTTTAAGGCCGCGATTTTTCCAGAAGAGCACGGCGGGGTCTTCCGGAGTTGCCGACGACGAAAGCGACTTTGGGTTCTGTCTGTTGCACGGTTTAGCAGAAGGTTTGAGGAATAGGCTTGGGCGCAGTGGG
>O7-c1-5_y	ACGCCGAATCCCACATCGACCATACCTTCGATTATCGCGGCCACTCTCGCATTAGTCGGCAGAGGTGGTTGTGTTGCTTGAAGACCCGGCGGCACAGCAGTGGAAAAATTGCTGCCTTGAAAGCGAAGAATGCGGCGCTGAAATATAAAATCGCCGCACTGAAAGCGGAAAATGCAGCGCTGGAAGGTGGAGAGAGACCGTCAGGCGAGCTAGGCCCCGACGTTCCAGCA
>O11-c1-1_x	ACTGGTGCGTCGTCTGAGTCTGAGCGGCGTTTAGCCTTCTAAGGCTGCGTTTTCCGCTTCCAGAGCTGCGTTCTCGTACTCCAGGGCTGCTATTTCTGCTTTAAGTGCAGCGATTTTTCCAGAAGAGCACGGCGGGGTCTTCCGGAGTTGCCGACGACGAAAGCGACTTTGGGTTCTGTCTGTTGCACGGTTTAGCAGAAGGTTTGAGGAATAGGGGCGAACACTTCCCG
>O11-c1-1_y	ACTCGACGGCCTCTGTCGACCATACCTTCGATTATCGCGGCCACTCTCGCATTAGTCGGCAGAGGTGGTTGTGTTGCTTGAAGACCCGGCGGCACAGCAGTGGAAAAATTGCCGCGCTCAAGGCGGAGATTGCGGCGCTTGAATATGAAAATGCGGCCTTAGAAGCGGAAAATGCCGCCCTTGAAGGGGGAGAGAGACCGTCAGGCGAGCTAGGCCTTCAACGCGCGTGT
>O11-c1-2_x	AGCGAAACCGTGCGTGAGTCTGAGCGGCGTTTAGCCTTCTAAGGCTGCGTTTTCCGCTTCCAGAGCTGCGTTCTCGTACTCCAGGGCTGCTATTTCTGCTTTAAGTGCAGCGATTTTTCCAGAAGAGCACGGCGGGGTCTTCCGGAGTTGCCGACGACGAAAGCGACTTTGGGTTCTGTCTGTTGCACGGTTTAGCAGAAGGTTTGAGGAATAGGGGGACGCGGGAGAGT
>O11-c1-2_y	CCCGGATCCCTTGCTTCGACCATACCTTCGATTATCGCGGCCACTCTCGCATTAGTCGGCAGAGGTGGTTGTGTTGCTTGAAGACCCGGCGGCACAGCAGTGGAAAAATTGCCGCGCTCAAGGCGGAGATTGCGGCGCTTGAATATGAAAATGCGGCCTTAGAAGCGGAAAATGCCGCCCTTGAAGGGGGAGAGAGACCGTCAGGCGAGCTAGGCGAGGCCAATGACGCG
>O11-c1-3_x	ACCGGTTTCCACGCAGAGTCTGAGCGGCGTTTAGCCTTCTAAGGCTGCGTTTTCCGCTTCCAGAGCTGCGTTCTCGTACTCCAGGGCTGCTATTTCTGCTTTAAGTGCAGCGATTTTTCCAGAAGAGCACGGCGGGGTCTTCCGGAGTTGCCGACGACGAAAGCGACTTTGGGTTCTGTCTGTTGCACGGTTTAGCAGAAGGTTTGAGGAATAGGGTTCGCGCTTGGAGG
>O11-c1-3_y	GCTTCCGCCCGTAGATCGACCATACCTTCGATTATCGCGGCCACTCTCGCATTAGTCGGCAGAGGTGGTTGTGTTGCTTGAAGACCCGGCGGCACAGCAGTGGAAAAATTGCCGCGCTCAAGGCGGAGATTGCGGCGCTTGAATATGAAAATGCGGCCTTAGAAGCGGAAAATGCCGCCCTTGAAGGGGGAGAGAGACCGTCAGGCGAGCTAGGCCCACCAGCGCGAATG
>O11-c1-4_x	GGGTTCGAGCGGGAGGAGTCTGAGCGGCGTTTAGCCTTCTAAGGCTGCGTTTTCCGCTTCCAGAGCTGCGTTCTCGTACTCCAGGGCTGCTATTTCTGCTTTAAGTGCAGCGATTTTTCCAGAAGAGCACGGCGGGGTCTTCCGGAGTTGCCGACGACGAAAGCGACTTTGGGTTCTGTCTGTTGCACGGTTTAGCAGAAGGTTTGAGGAATAGGCCTCTCTGCGCGCTA
>O11-c1-4_y	CGAGCCGTGGTTCCTTCGACCATACCTTCGATTATCGCGGCCACTCTCGCATTAGTCGGCAGAGGTGGTTGTGTTGCTTGAAGACCCGGCGGCACAGCAGTGGAAAAATTGCCGCGCTCAAGGCGGAGATTGCGGCGCTTGAATATGAAAATGCGGCCTTAGAAGCGGAAAATGCCGCCCTTGAAGGGGGAGAGAGACCGTCAGGCGAGCTAGGCAACACCCTCCCAGCG
>O11-c1-5_x	TGGGCGCCAAGAACCGAGTCTGAGCGGCGTTTAGCCTTCTAAGGCTGCGTTTTCCGCTTCCAGAGCTGCGTTCTCGTACTCCAGGGCTGCTATTTCTGCTTTAAGTGCAGCGATTTTTCCAGAAGAGCACGGCGGGGTCTTCCGGAGTTGCCGACGACGAAAGCGACTTTGGGTTCTGTCTGTTGCACGGTTTAGCAGAAGGTTTGAGGAATAGGCTTGGGCGCAGTGGG
>O11-c1-5_y	ACGCCGAATCCCACATCGACCATACCTTCGATTATCGCGGCCACTCTCGCATTAGTCGGCAGAGGTGGTTGTGTTGCTTGAAGACCCGGCGGCACAGCAGTGGAAAAATTGCCGCGCTCAAGGCGGAGATTGCGGCGCTTGAATATGAAAATGCGGCCTTAGAAGCGGAAAATGCCGCCCTTGAAGGGGGAGAGAGACCGTCAGGCGAGCTAGGCCCCGACGTTCCAGCA
>O5-c1-1_x	ACTGGTGCGTCGTCTGAGTCTGAGCGGCGTTTACCCTTCCAACGCCGCAATTTCTGCCTTTAAGGCTGCGTTTTTATACTCGAGCGCAGCGATTTCGGCCTCCAGGGCTGCGTTTTCTCCAGAAGAGCACGGCGGGGTCTTCCGGAGTTGCCGACGACGAAAGCGACTTTGGGTTCTGTCTGTTGCACGGTTTAGCAGAAGGTTTGAGGAATAGGGGCGAACACTTCCCG
>O5-c1-1_y	ACTCGACGGCCTCTGTCGACCATACCTTCGATTATCGCGGCCACTCTCGCATTAGTCGGCAGAGGTGGTTGTGTTGCTTGAAGACCCGGCGGCACAGCAGTGGAGAAAACGCAGCATTGGAAGCGGAGATTGCTGCGCTCGAATATAAGAACGCTGCGCTGAAAGCCGAAATTGCAGCCCTGGAAGGGGGAGAGAGACCGTCAGGCGAGCTAGGCCTTCAACGCGCGTGT
>O5-c1-2_x	AGCGAAACCGTGCGTGAGTCTGAGCGGCGTTTACCCTTCCAACGCCGCAATTTCTGCCTTTAAGGCTGCGTTTTTATACTCGAGCGCAGCGATTTCGGCCTCCAGGGCTGCGTTTTCTCCAGAAGAGCACGGCGGGGTCTTCCGGAGTTGCCGACGACGAAAGCGACTTTGGGTTCTGTCTGTTGCACGGTTTAGCAGAAGGTTTGAGGAATAGGGGGACGCGGGAGAGT
>O5-c1-2_y	CCCGGATCCCTTGCTTCGACCATACCTTCGATTATCGCGGCCACTCTCGCATTAGTCGGCAGAGGTGGTTGTGTTGCTTGAAGACCCGGCGGCACAGCAGTGGAGAAAACGCAGCATTGGAAGCGGAGATTGCTGCGCTCGAATATAAGAACGCTGCGCTGAAAGCCGAAATTGCAGCCCTGGAAGGGGGAGAGAGACCGTCAGGCGAGCTAGGCGAGGCCAATGACGCG
>O5-c1-3_x	ACCGGTTTCCACGCAGAGTCTGAGCGGCGTTTACCCTTCCAACGCCGCAATTTCTGCCTTTAAGGCTGCGTTTTTATACTCGAGCGCAGCGATTTCGGCCTCCAGGGCTGCGTTTTCTCCAGAAGAGCACGGCGGGGTCTTCCGGAGTTGCCGACGACGAAAGCGACTTTGGGTTCTGTCTGTTGCACGGTTTAGCAGAAGGTTTGAGGAATAGGGTTCGCGCTTGGAGG
>O5-c1-3_y	GCTTCCGCCCGTAGATCGACCATACCTTCGATTATCGCGGCCACTCTCGCATTAGTCGGCAGAGGTGGTTGTGTTGCTTGAAGACCCGGCGGCACAGCAGTGGAGAAAACGCAGCATTGGAAGCGGAGATTGCTGCGCTCGAATATAAGAACGCTGCGCTGAAAGCCGAAATTGCAGCCCTGGAAGGGGGAGAGAGACCGTCAGGCGAGCTAGGCCCACCAGCGCGAATG
>O5-c1-4_x	GGGTTCGAGCGGGAGGAGTCTGAGCGGCGTTTACCCTTCCAACGCCGCAATTTCTGCCTTTAAGGCTGCGTTTTTATACTCGAGCGCAGCGATTTCGGCCTCCAGGGCTGCGTTTTCTCCAGAAGAGCACGGCGGGGTCTTCCGGAGTTGCCGACGACGAAAGCGACTTTGGGTTCTGTCTGTTGCACGGTTTAGCAGAAGGTTTGAGGAATAGGCCTCTCTGCGCGCTA
>O5-c1-4_y	CGAGCCGTGGTTCCTTCGACCATACCTTCGATTATCGCGGCCACTCTCGCATTAGTCGGCAGAGGTGGTTGTGTTGCTTGAAGACCCGGCGGCACAGCAGTGGAGAAAACGCAGCATTGGAAGCGGAGATTGCTGCGCTCGAATATAAGAACGCTGCGCTGAAAGCCGAAATTGCAGCCCTGGAAGGGGGAGAGAGACCGTCAGGCGAGCTAGGCAACACCCTCCCAGCG
>O5-c1-5_x	TGGGCGCCAAGAACCGAGTCTGAGCGGCGTTTACCCTTCCAACGCCGCAATTTCTGCCTTTAAGGCTGCGTTTTTATACTCGAGCGCAGCGATTTCGGCCTCCAGGGCTGCGTTTTCTCCAGAAGAGCACGGCGGGGTCTTCCGGAGTTGCCGACGACGAAAGCGACTTTGGGTTCTGTCTGTTGCACGGTTTAGCAGAAGGTTTGAGGAATAGGCTTGGGCGCAGTGGG
>O5-c1-5_y	ACGCCGAATCCCACATCGACCATACCTTCGATTATCGCGGCCACTCTCGCATTAGTCGGCAGAGGTGGTTGTGTTGCTTGAAGACCCGGCGGCACAGCAGTGGAGAAAACGCAGCATTGGAAGCGGAGATTGCTGCGCTCGAATATAAGAACGCTGCGCTGAAAGCCGAAATTGCAGCCCTGGAAGGGGGAGAGAGACCGTCAGGCGAGCTAGGCCCCGACGTTCCAGCA
>O6-c2-1_x	ACTGGTGCGTCGTCTGAGTCTGAGCGGCGTTTAACCCTTCAGGGCCGCAATTTTCGCTTCCAGGGCTGCGTTCTCATACTTCAGGGCAGCGATTTTTGCTTTGAGCGCCGCGTTTTTTCCAGAAGAGCACGGCGGGGTCTTCCGGAGTTGCCGACGACGAAAGCGACTTTGGGTTCTGTCTGTTGCACGGTTTAGCAGAAGGTTTGAGGAATAGGGGCGAACACTTCCCG
>O6-c2-1_y	ACTCGACGGCCTCTGTCGACCATACCTTCGATTATCGCGGCCACTCTCGCATTAGTCGGCAGAGGTGGTTGTGTTGCTTGAAGACCCGGCGGCACAGCAGTGGAAAGAATGCAGCGCTGAAAGCGAAAATTGCGGCCTTGAAATACGAAAACGCGGCCCTGGAAGCGAAAATCGCTGCTCTGAAAGGTGGAGAGAGACCGTCAGGCGAGCTAGGCCTTCAACGCGCGTGT
>O6-c2-2_x	AGCGAAACCGTGCGTGAGTCTGAGCGGCGTTTAACCCTTCAGGGCCGCAATTTTCGCTTCCAGGGCTGCGTTCTCATACTTCAGGGCAGCGATTTTTGCTTTGAGCGCCGCGTTTTTTCCAGAAGAGCACGGCGGGGTCTTCCGGAGTTGCCGACGACGAAAGCGACTTTGGGTTCTGTCTGTTGCACGGTTTAGCAGAAGGTTTGAGGAATAGGGGGACGCGGGAGAGT
>O6-c2-2_y	CCCGGATCCCTTGCTTCGACCATACCTTCGATTATCGCGGCCACTCTCGCATTAGTCGGCAGAGGTGGTTGTGTTGCTTGAAGACCCGGCGGCACAGCAGTGGAAAGAATGCAGCGCTGAAAGCGAAAATTGCGGCCTTGAAATACGAAAACGCGGCCCTGGAAGCGAAAATCGCTGCTCTGAAAGGTGGAGAGAGACCGTCAGGCGAGCTAGGCGAGGCCAATGACGCG
>O6-c2-3_x	ACCGGTTTCCACGCAGAGTCTGAGCGGCGTTTAACCCTTCAGGGCCGCAATTTTCGCTTCCAGGGCTGCGTTCTCATACTTCAGGGCAGCGATTTTTGCTTTGAGCGCCGCGTTTTTTCCAGAAGAGCACGGCGGGGTCTTCCGGAGTTGCCGACGACGAAAGCGACTTTGGGTTCTGTCTGTTGCACGGTTTAGCAGAAGGTTTGAGGAATAGGGTTCGCGCTTGGAGG
>O6-c2-3_y	GCTTCCGCCCGTAGATCGACCATACCTTCGATTATCGCGGCCACTCTCGCATTAGTCGGCAGAGGTGGTTGTGTTGCTTGAAGACCCGGCGGCACAGCAGTGGAAAGAATGCAGCGCTGAAAGCGAAAATTGCGGCCTTGAAATACGAAAACGCGGCCCTGGAAGCGAAAATCGCTGCTCTGAAAGGTGGAGAGAGACCGTCAGGCGAGCTAGGCCCACCAGCGCGAATG
>O6-c2-4_x	GGGTTCGAGCGGGAGGAGTCTGAGCGGCGTTTAACCCTTCAGGGCCGCAATTTTCGCTTCCAGGGCTGCGTTCTCATACTTCAGGGCAGCGATTTTTGCTTTGAGCGCCGCGTTTTTTCCAGAAGAGCACGGCGGGGTCTTCCGGAGTTGCCGACGACGAAAGCGACTTTGGGTTCTGTCTGTTGCACGGTTTAGCAGAAGGTTTGAGGAATAGGCCTCTCTGCGCGCTA
>O6-c2-4_y	CGAGCCGTGGTTCCTTCGACCATACCTTCGATTATCGCGGCCACTCTCGCATTAGTCGGCAGAGGTGGTTGTGTTGCTTGAAGACCCGGCGGCACAGCAGTGGAAAGAATGCAGCGCTGAAAGCGAAAATTGCGGCCTTGAAATACGAAAACGCGGCCCTGGAAGCGAAAATCGCTGCTCTGAAAGGTGGAGAGAGACCGTCAGGCGAGCTAGGCAACACCCTCCCAGCG
>O6-c2-5_x	TGGGCGCCAAGAACCGAGTCTGAGCGGCGTTTAACCCTTCAGGGCCGCAATTTTCGCTTCCAGGGCTGCGTTCTCATACTTCAGGGCAGCGATTTTTGCTTTGAGCGCCGCGTTTTTTCCAGAAGAGCACGGCGGGGTCTTCCGGAGTTGCCGACGACGAAAGCGACTTTGGGTTCTGTCTGTTGCACGGTTTAGCAGAAGGTTTGAGGAATAGGCTTGGGCGCAGTGGG
>O6-c2-5_y	ACGCCGAATCCCACATCGACCATACCTTCGATTATCGCGGCCACTCTCGCATTAGTCGGCAGAGGTGGTTGTGTTGCTTGAAGACCCGGCGGCACAGCAGTGGAAAGAATGCAGCGCTGAAAGCGAAAATTGCGGCCTTGAAATACGAAAACGCGGCCCTGGAAGCGAAAATCGCTGCTCTGAAAGGTGGAGAGAGACCGTCAGGCGAGCTAGGCCCCGACGTTCCAGCA
>O16-c2-1_x	ACTGGTGCGTCGTCTGAGTCTGAGCGGCGTTTAACCTTTCAGTGCTGCGTTTTTGGCTTCGAGGGCGGCAATTTCGTATTTGAGCGCGGCATTTTTGGCTTTCAAGGCAGCGATTTTTCCAGAAGAGCACGGCGGGGTCTTCCGGAGTTGCCGACGACGAAAGCGACTTTGGGTTCTGTCTGTTGCACGGTTTAGCAGAAGGTTTGAGGAATAGGGGCGAACACTTCCCG
>O16-c2-1_y	ACTCGACGGCCTCTGTCGACCATACCTTCGATTATCGCGGCCACTCTCGCATTAGTCGGCAGAGGTGGTTGTGTTGCTTGAAGACCCGGCGGCACAGCAGTGGAAAAATTGCGGCGCTGAAAGCTAAAAACGCGGCGTTAAAATACGAAATTGCAGCACTTGAAGCAAAAAACGCGGCATTGAAAGGGGGAGAGAGACCGTCAGGCGAGCTAGGCCTTCAACGCGCGTGT
>O16-c2-2_x	AGCGAAACCGTGCGTGAGTCTGAGCGGCGTTTAACCTTTCAGTGCTGCGTTTTTGGCTTCGAGGGCGGCAATTTCGTATTTGAGCGCGGCATTTTTGGCTTTCAAGGCAGCGATTTTTCCAGAAGAGCACGGCGGGGTCTTCCGGAGTTGCCGACGACGAAAGCGACTTTGGGTTCTGTCTGTTGCACGGTTTAGCAGAAGGTTTGAGGAATAGGGGGACGCGGGAGAGT
>O16-c2-2_y	CCCGGATCCCTTGCTTCGACCATACCTTCGATTATCGCGGCCACTCTCGCATTAGTCGGCAGAGGTGGTTGTGTTGCTTGAAGACCCGGCGGCACAGCAGTGGAAAAATTGCGGCGCTGAAAGCTAAAAACGCGGCGTTAAAATACGAAATTGCAGCACTTGAAGCAAAAAACGCGGCATTGAAAGGGGGAGAGAGACCGTCAGGCGAGCTAGGCGAGGCCAATGACGCG
>O16-c2-3_x	ACCGGTTTCCACGCAGAGTCTGAGCGGCGTTTAACCTTTCAGTGCTGCGTTTTTGGCTTCGAGGGCGGCAATTTCGTATTTGAGCGCGGCATTTTTGGCTTTCAAGGCAGCGATTTTTCCAGAAGAGCACGGCGGGGTCTTCCGGAGTTGCCGACGACGAAAGCGACTTTGGGTTCTGTCTGTTGCACGGTTTAGCAGAAGGTTTGAGGAATAGGGTTCGCGCTTGGAGG
>O16-c2-3_y	GCTTCCGCCCGTAGATCGACCATACCTTCGATTATCGCGGCCACTCTCGCATTAGTCGGCAGAGGTGGTTGTGTTGCTTGAAGACCCGGCGGCACAGCAGTGGAAAAATTGCGGCGCTGAAAGCTAAAAACGCGGCGTTAAAATACGAAATTGCAGCACTTGAAGCAAAAAACGCGGCATTGAAAGGGGGAGAGAGACCGTCAGGCGAGCTAGGCCCACCAGCGCGAATG
>O16-c2-4_x	GGGTTCGAGCGGGAGGAGTCTGAGCGGCGTTTAACCTTTCAGTGCTGCGTTTTTGGCTTCGAGGGCGGCAATTTCGTATTTGAGCGCGGCATTTTTGGCTTTCAAGGCAGCGATTTTTCCAGAAGAGCACGGCGGGGTCTTCCGGAGTTGCCGACGACGAAAGCGACTTTGGGTTCTGTCTGTTGCACGGTTTAGCAGAAGGTTTGAGGAATAGGCCTCTCTGCGCGCTA
>O16-c2-4_y	CGAGCCGTGGTTCCTTCGACCATACCTTCGATTATCGCGGCCACTCTCGCATTAGTCGGCAGAGGTGGTTGTGTTGCTTGAAGACCCGGCGGCACAGCAGTGGAAAAATTGCGGCGCTGAAAGCTAAAAACGCGGCGTTAAAATACGAAATTGCAGCACTTGAAGCAAAAAACGCGGCATTGAAAGGGGGAGAGAGACCGTCAGGCGAGCTAGGCAACACCCTCCCAGCG
>O16-c2-5_x	TGGGCGCCAAGAACCGAGTCTGAGCGGCGTTTAACCTTTCAGTGCTGCGTTTTTGGCTTCGAGGGCGGCAATTTCGTATTTGAGCGCGGCATTTTTGGCTTTCAAGGCAGCGATTTTTCCAGAAGAGCACGGCGGGGTCTTCCGGAGTTGCCGACGACGAAAGCGACTTTGGGTTCTGTCTGTTGCACGGTTTAGCAGAAGGTTTGAGGAATAGGCTTGGGCGCAGTGGG
>O16-c2-5_y	ACGCCGAATCCCACATCGACCATACCTTCGATTATCGCGGCCACTCTCGCATTAGTCGGCAGAGGTGGTTGTGTTGCTTGAAGACCCGGCGGCACAGCAGTGGAAAAATTGCGGCGCTGAAAGCTAAAAACGCGGCGTTAAAATACGAAATTGCAGCACTTGAAGCAAAAAACGCGGCATTGAAAGGGGGAGAGAGACCGTCAGGCGAGCTAGGCCCCGACGTTCCAGCA
>O8-c2-1_x	ACTGGTGCGTCGTCTGAGTCTGAGCGGCGTTTAGCCTTTCAGCGCGGCGTTTTTAGCTTCGAGTGCCGCGATTTCATACTCAAGAGCTGCATTCTCCGCCTCCAGAGCGGCGATTTCTCCAGAAGAGCACGGCGGGGTCTTCCGGAGTTGCCGACGACGAAAGCGACTTTGGGTTCTGTCTGTTGCACGGTTTAGCAGAAGGTTTGAGGAATAGGGGCGAACACTTCCCG
>O8-c2-1_y	ACTCGACGGCCTCTGTCGACCATACCTTCGATTATCGCGGCCACTCTCGCATTAGTCGGCAGAGGTGGTTGTGTTGCTTGAAGACCCGGCGGCACAGCAGTGGAGAAATTGCCGCTTTGGAAGCGGAAAATGCGGCGCTGGAATACGAGATCGCGGCGCTGGAGGCAAAAAACGCGGCACTGAAAGGAGGAGAGAGACCGTCAGGCGAGCTAGGCCTTCAACGCGCGTGT
>O8-c2-2_x	AGCGAAACCGTGCGTGAGTCTGAGCGGCGTTTAGCCTTTCAGCGCGGCGTTTTTAGCTTCGAGTGCCGCGATTTCATACTCAAGAGCTGCATTCTCCGCCTCCAGAGCGGCGATTTCTCCAGAAGAGCACGGCGGGGTCTTCCGGAGTTGCCGACGACGAAAGCGACTTTGGGTTCTGTCTGTTGCACGGTTTAGCAGAAGGTTTGAGGAATAGGGGGACGCGGGAGAGT
>O8-c2-2_y	CCCGGATCCCTTGCTTCGACCATACCTTCGATTATCGCGGCCACTCTCGCATTAGTCGGCAGAGGTGGTTGTGTTGCTTGAAGACCCGGCGGCACAGCAGTGGAGAAATTGCCGCTTTGGAAGCGGAAAATGCGGCGCTGGAATACGAGATCGCGGCGCTGGAGGCAAAAAACGCGGCACTGAAAGGAGGAGAGAGACCGTCAGGCGAGCTAGGCGAGGCCAATGACGCG
>O8-c2-3_x	ACCGGTTTCCACGCAGAGTCTGAGCGGCGTTTAGCCTTTCAGCGCGGCGTTTTTAGCTTCGAGTGCCGCGATTTCATACTCAAGAGCTGCATTCTCCGCCTCCAGAGCGGCGATTTCTCCAGAAGAGCACGGCGGGGTCTTCCGGAGTTGCCGACGACGAAAGCGACTTTGGGTTCTGTCTGTTGCACGGTTTAGCAGAAGGTTTGAGGAATAGGGTTCGCGCTTGGAGG
>O8-c2-3_y	GCTTCCGCCCGTAGATCGACCATACCTTCGATTATCGCGGCCACTCTCGCATTAGTCGGCAGAGGTGGTTGTGTTGCTTGAAGACCCGGCGGCACAGCAGTGGAGAAATTGCCGCTTTGGAAGCGGAAAATGCGGCGCTGGAATACGAGATCGCGGCGCTGGAGGCAAAAAACGCGGCACTGAAAGGAGGAGAGAGACCGTCAGGCGAGCTAGGCCCACCAGCGCGAATG
>O8-c2-4_x	GGGTTCGAGCGGGAGGAGTCTGAGCGGCGTTTAGCCTTTCAGCGCGGCGTTTTTAGCTTCGAGTGCCGCGATTTCATACTCAAGAGCTGCATTCTCCGCCTCCAGAGCGGCGATTTCTCCAGAAGAGCACGGCGGGGTCTTCCGGAGTTGCCGACGACGAAAGCGACTTTGGGTTCTGTCTGTTGCACGGTTTAGCAGAAGGTTTGAGGAATAGGCCTCTCTGCGCGCTA
>O8-c2-4_y	CGAGCCGTGGTTCCTTCGACCATACCTTCGATTATCGCGGCCACTCTCGCATTAGTCGGCAGAGGTGGTTGTGTTGCTTGAAGACCCGGCGGCACAGCAGTGGAGAAATTGCCGCTTTGGAAGCGGAAAATGCGGCGCTGGAATACGAGATCGCGGCGCTGGAGGCAAAAAACGCGGCACTGAAAGGAGGAGAGAGACCGTCAGGCGAGCTAGGCAACACCCTCCCAGCG
>O8-c2-5_x	TGGGCGCCAAGAACCGAGTCTGAGCGGCGTTTAGCCTTTCAGCGCGGCGTTTTTAGCTTCGAGTGCCGCGATTTCATACTCAAGAGCTGCATTCTCCGCCTCCAGAGCGGCGATTTCTCCAGAAGAGCACGGCGGGGTCTTCCGGAGTTGCCGACGACGAAAGCGACTTTGGGTTCTGTCTGTTGCACGGTTTAGCAGAAGGTTTGAGGAATAGGCTTGGGCGCAGTGGG
>O8-c2-5_y	ACGCCGAATCCCACATCGACCATACCTTCGATTATCGCGGCCACTCTCGCATTAGTCGGCAGAGGTGGTTGTGTTGCTTGAAGACCCGGCGGCACAGCAGTGGAGAAATTGCCGCTTTGGAAGCGGAAAATGCGGCGCTGGAATACGAGATCGCGGCGCTGGAGGCAAAAAACGCGGCACTGAAAGGAGGAGAGAGACCGTCAGGCGAGCTAGGCCCCGACGTTCCAGCA
>O3-c2-1_x	ACTGGTGCGTCGTCTGAGTCTGAGCGGCGTTTATCCCTCAAGCGCCGCGTTCTCGGCCTCTAAGGCCGCGTTCTCGTATTTTAACGCTGCGATTTTTGCTTCCAGCGCGGCGATCTCTCCAGAAGAGCACGGCGGGGTCTTCCGGAGTTGCCGACGACGAAAGCGACTTTGGGTTCTGTCTGTTGCACGGTTTAGCAGAAGGTTTGAGGAATAGGGGCGAACACTTCCCG
>O3-c2-1_y	ACTCGACGGCCTCTGTCGACCATACCTTCGATTATCGCGGCCACTCTCGCATTAGTCGGCAGAGGTGGTTGTGTTGCTTGAAGACCCGGCGGCACAGCAGTGGAGAAATCGCGGCGTTGGAAGCGAAAATCGCCGCTCTGAAATATGAAAATGCCGCGCTGGAGGCTGAAAATGCGGCTCTTGAAGGCGGAGAGAGACCGTCAGGCGAGCTAGGCCTTCAACGCGCGTGT
>O3-c2-2_x	AGCGAAACCGTGCGTGAGTCTGAGCGGCGTTTATCCCTCAAGCGCCGCGTTCTCGGCCTCTAAGGCCGCGTTCTCGTATTTTAACGCTGCGATTTTTGCTTCCAGCGCGGCGATCTCTCCAGAAGAGCACGGCGGGGTCTTCCGGAGTTGCCGACGACGAAAGCGACTTTGGGTTCTGTCTGTTGCACGGTTTAGCAGAAGGTTTGAGGAATAGGGGGACGCGGGAGAGT
>O3-c2-2_y	CCCGGATCCCTTGCTTCGACCATACCTTCGATTATCGCGGCCACTCTCGCATTAGTCGGCAGAGGTGGTTGTGTTGCTTGAAGACCCGGCGGCACAGCAGTGGAGAAATCGCGGCGTTGGAAGCGAAAATCGCCGCTCTGAAATATGAAAATGCCGCGCTGGAGGCTGAAAATGCGGCTCTTGAAGGCGGAGAGAGACCGTCAGGCGAGCTAGGCGAGGCCAATGACGCG
>O3-c2-3_x	ACCGGTTTCCACGCAGAGTCTGAGCGGCGTTTATCCCTCAAGCGCCGCGTTCTCGGCCTCTAAGGCCGCGTTCTCGTATTTTAACGCTGCGATTTTTGCTTCCAGCGCGGCGATCTCTCCAGAAGAGCACGGCGGGGTCTTCCGGAGTTGCCGACGACGAAAGCGACTTTGGGTTCTGTCTGTTGCACGGTTTAGCAGAAGGTTTGAGGAATAGGGTTCGCGCTTGGAGG
>O3-c2-3_y	GCTTCCGCCCGTAGATCGACCATACCTTCGATTATCGCGGCCACTCTCGCATTAGTCGGCAGAGGTGGTTGTGTTGCTTGAAGACCCGGCGGCACAGCAGTGGAGAAATCGCGGCGTTGGAAGCGAAAATCGCCGCTCTGAAATATGAAAATGCCGCGCTGGAGGCTGAAAATGCGGCTCTTGAAGGCGGAGAGAGACCGTCAGGCGAGCTAGGCCCACCAGCGCGAATG
>O3-c2-4_x	GGGTTCGAGCGGGAGGAGTCTGAGCGGCGTTTATCCCTCAAGCGCCGCGTTCTCGGCCTCTAAGGCCGCGTTCTCGTATTTTAACGCTGCGATTTTTGCTTCCAGCGCGGCGATCTCTCCAGAAGAGCACGGCGGGGTCTTCCGGAGTTGCCGACGACGAAAGCGACTTTGGGTTCTGTCTGTTGCACGGTTTAGCAGAAGGTTTGAGGAATAGGCCTCTCTGCGCGCTA
>O3-c2-4_y	CGAGCCGTGGTTCCTTCGACCATACCTTCGATTATCGCGGCCACTCTCGCATTAGTCGGCAGAGGTGGTTGTGTTGCTTGAAGACCCGGCGGCACAGCAGTGGAGAAATCGCGGCGTTGGAAGCGAAAATCGCCGCTCTGAAATATGAAAATGCCGCGCTGGAGGCTGAAAATGCGGCTCTTGAAGGCGGAGAGAGACCGTCAGGCGAGCTAGGCAACACCCTCCCAGCG
>O3-c2-5_x	TGGGCGCCAAGAACCGAGTCTGAGCGGCGTTTATCCCTCAAGCGCCGCGTTCTCGGCCTCTAAGGCCGCGTTCTCGTATTTTAACGCTGCGATTTTTGCTTCCAGCGCGGCGATCTCTCCAGAAGAGCACGGCGGGGTCTTCCGGAGTTGCCGACGACGAAAGCGACTTTGGGTTCTGTCTGTTGCACGGTTTAGCAGAAGGTTTGAGGAATAGGCTTGGGCGCAGTGGG
>O3-c2-5_y	ACGCCGAATCCCACATCGACCATACCTTCGATTATCGCGGCCACTCTCGCATTAGTCGGCAGAGGTGGTTGTGTTGCTTGAAGACCCGGCGGCACAGCAGTGGAGAAATCGCGGCGTTGGAAGCGAAAATCGCCGCTCTGAAATATGAAAATGCCGCGCTGGAGGCTGAAAATGCGGCTCTTGAAGGCGGAGAGAGACCGTCAGGCGAGCTAGGCCCCGACGTTCCAGCA
>O10-c2-1_x	ACTGGTGCGTCGTCTGAGTCTGAGCGGCGTTTATCCTTTCAAAGCCGCGATTTTCGCTTTGAGGGCCGCAATTTTATACTCCAAGGCGGCATTTTCGGCCTTCAGGGCTGCGTTTTTTCCAGAAGAGCACGGCGGGGTCTTCCGGAGTTGCCGACGACGAAAGCGACTTTGGGTTCTGTCTGTTGCACGGTTTAGCAGAAGGTTTGAGGAATAGGGGCGAACACTTCCCG
>O10-c2-1_y	ACTCGACGGCCTCTGTCGACCATACCTTCGATTATCGCGGCCACTCTCGCATTAGTCGGCAGAGGTGGTTGTGTTGCTTGAAGACCCGGCGGCACAGCAGTGGAAAAAATGCTGCTTTGAAAGCGGAAAATGCGGCGCTGGAGTATAAAATTGCAGCCTTAAAGGCAAAAATCGCCGCCCTTAAAGGCGGAGAGAGACCGTCAGGCGAGCTAGGCCTTCAACGCGCGTGT
>O10-c2-2_x	AGCGAAACCGTGCGTGAGTCTGAGCGGCGTTTATCCTTTCAAAGCCGCGATTTTCGCTTTGAGGGCCGCAATTTTATACTCCAAGGCGGCATTTTCGGCCTTCAGGGCTGCGTTTTTTCCAGAAGAGCACGGCGGGGTCTTCCGGAGTTGCCGACGACGAAAGCGACTTTGGGTTCTGTCTGTTGCACGGTTTAGCAGAAGGTTTGAGGAATAGGGGGACGCGGGAGAGT
>O10-c2-2_y	CCCGGATCCCTTGCTTCGACCATACCTTCGATTATCGCGGCCACTCTCGCATTAGTCGGCAGAGGTGGTTGTGTTGCTTGAAGACCCGGCGGCACAGCAGTGGAAAAAATGCTGCTTTGAAAGCGGAAAATGCGGCGCTGGAGTATAAAATTGCAGCCTTAAAGGCAAAAATCGCCGCCCTTAAAGGCGGAGAGAGACCGTCAGGCGAGCTAGGCGAGGCCAATGACGCG
>O10-c2-3_x	ACCGGTTTCCACGCAGAGTCTGAGCGGCGTTTATCCTTTCAAAGCCGCGATTTTCGCTTTGAGGGCCGCAATTTTATACTCCAAGGCGGCATTTTCGGCCTTCAGGGCTGCGTTTTTTCCAGAAGAGCACGGCGGGGTCTTCCGGAGTTGCCGACGACGAAAGCGACTTTGGGTTCTGTCTGTTGCACGGTTTAGCAGAAGGTTTGAGGAATAGGGTTCGCGCTTGGAGG
>O10-c2-3_y	GCTTCCGCCCGTAGATCGACCATACCTTCGATTATCGCGGCCACTCTCGCATTAGTCGGCAGAGGTGGTTGTGTTGCTTGAAGACCCGGCGGCACAGCAGTGGAAAAAATGCTGCTTTGAAAGCGGAAAATGCGGCGCTGGAGTATAAAATTGCAGCCTTAAAGGCAAAAATCGCCGCCCTTAAAGGCGGAGAGAGACCGTCAGGCGAGCTAGGCCCACCAGCGCGAATG
>O10-c2-4_x	GGGTTCGAGCGGGAGGAGTCTGAGCGGCGTTTATCCTTTCAAAGCCGCGATTTTCGCTTTGAGGGCCGCAATTTTATACTCCAAGGCGGCATTTTCGGCCTTCAGGGCTGCGTTTTTTCCAGAAGAGCACGGCGGGGTCTTCCGGAGTTGCCGACGACGAAAGCGACTTTGGGTTCTGTCTGTTGCACGGTTTAGCAGAAGGTTTGAGGAATAGGCCTCTCTGCGCGCTA
>O10-c2-4_y	CGAGCCGTGGTTCCTTCGACCATACCTTCGATTATCGCGGCCACTCTCGCATTAGTCGGCAGAGGTGGTTGTGTTGCTTGAAGACCCGGCGGCACAGCAGTGGAAAAAATGCTGCTTTGAAAGCGGAAAATGCGGCGCTGGAGTATAAAATTGCAGCCTTAAAGGCAAAAATCGCCGCCCTTAAAGGCGGAGAGAGACCGTCAGGCGAGCTAGGCAACACCCTCCCAGCG
>O10-c2-5_x	TGGGCGCCAAGAACCGAGTCTGAGCGGCGTTTATCCTTTCAAAGCCGCGATTTTCGCTTTGAGGGCCGCAATTTTATACTCCAAGGCGGCATTTTCGGCCTTCAGGGCTGCGTTTTTTCCAGAAGAGCACGGCGGGGTCTTCCGGAGTTGCCGACGACGAAAGCGACTTTGGGTTCTGTCTGTTGCACGGTTTAGCAGAAGGTTTGAGGAATAGGCTTGGGCGCAGTGGG
>O10-c2-5_y	ACGCCGAATCCCACATCGACCATACCTTCGATTATCGCGGCCACTCTCGCATTAGTCGGCAGAGGTGGTTGTGTTGCTTGAAGACCCGGCGGCACAGCAGTGGAAAAAATGCTGCTTTGAAAGCGGAAAATGCGGCGCTGGAGTATAAAATTGCAGCCTTAAAGGCAAAAATCGCCGCCCTTAAAGGCGGAGAGAGACCGTCAGGCGAGCTAGGCCCCGACGTTCCAGCA
>O14-c2-1_x	ACTGGTGCGTCGTCTGAGTCTGAGCGGCGTTTAGCCTTTCAGGGCCGCGATTTTCGCTTCCAGCGCGGCGTTTTCGTATTCTAAAGCAGCAATCTCGGCTTCGAGGGCAGCGTTCTCTCCAGAAGAGCACGGCGGGGTCTTCCGGAGTTGCCGACGACGAAAGCGACTTTGGGTTCTGTCTGTTGCACGGTTTAGCAGAAGGTTTGAGGAATAGGGGCGAACACTTCCCG
>O14-c2-1_y	ACTCGACGGCCTCTGTCGACCATACCTTCGATTATCGCGGCCACTCTCGCATTAGTCGGCAGAGGTGGTTGTGTTGCTTGAAGACCCGGCGGCACAGCAGTGGAGAGAACGCAGCGCTTGAAGCGGAGATTGCAGCTTTAGAATATGAGAACGCCGCGCTGGAGGCGAAAATCGCCGCGCTCAAAGGCGGAGAGAGACCGTCAGGCGAGCTAGGCCTTCAACGCGCGTGT
>O14-c2-2_x	AGCGAAACCGTGCGTGAGTCTGAGCGGCGTTTAGCCTTTCAGGGCCGCGATTTTCGCTTCCAGCGCGGCGTTTTCGTATTCTAAAGCAGCAATCTCGGCTTCGAGGGCAGCGTTCTCTCCAGAAGAGCACGGCGGGGTCTTCCGGAGTTGCCGACGACGAAAGCGACTTTGGGTTCTGTCTGTTGCACGGTTTAGCAGAAGGTTTGAGGAATAGGGGGACGCGGGAGAGT
>O14-c2-2_y	CCCGGATCCCTTGCTTCGACCATACCTTCGATTATCGCGGCCACTCTCGCATTAGTCGGCAGAGGTGGTTGTGTTGCTTGAAGACCCGGCGGCACAGCAGTGGAGAGAACGCAGCGCTTGAAGCGGAGATTGCAGCTTTAGAATATGAGAACGCCGCGCTGGAGGCGAAAATCGCCGCGCTCAAAGGCGGAGAGAGACCGTCAGGCGAGCTAGGCGAGGCCAATGACGCG
>O14-c2-3_x	ACCGGTTTCCACGCAGAGTCTGAGCGGCGTTTAGCCTTTCAGGGCCGCGATTTTCGCTTCCAGCGCGGCGTTTTCGTATTCTAAAGCAGCAATCTCGGCTTCGAGGGCAGCGTTCTCTCCAGAAGAGCACGGCGGGGTCTTCCGGAGTTGCCGACGACGAAAGCGACTTTGGGTTCTGTCTGTTGCACGGTTTAGCAGAAGGTTTGAGGAATAGGGTTCGCGCTTGGAGG
>O14-c2-3_y	GCTTCCGCCCGTAGATCGACCATACCTTCGATTATCGCGGCCACTCTCGCATTAGTCGGCAGAGGTGGTTGTGTTGCTTGAAGACCCGGCGGCACAGCAGTGGAGAGAACGCAGCGCTTGAAGCGGAGATTGCAGCTTTAGAATATGAGAACGCCGCGCTGGAGGCGAAAATCGCCGCGCTCAAAGGCGGAGAGAGACCGTCAGGCGAGCTAGGCCCACCAGCGCGAATG
>O14-c2-4_x	GGGTTCGAGCGGGAGGAGTCTGAGCGGCGTTTAGCCTTTCAGGGCCGCGATTTTCGCTTCCAGCGCGGCGTTTTCGTATTCTAAAGCAGCAATCTCGGCTTCGAGGGCAGCGTTCTCTCCAGAAGAGCACGGCGGGGTCTTCCGGAGTTGCCGACGACGAAAGCGACTTTGGGTTCTGTCTGTTGCACGGTTTAGCAGAAGGTTTGAGGAATAGGCCTCTCTGCGCGCTA
>O14-c2-4_y	CGAGCCGTGGTTCCTTCGACCATACCTTCGATTATCGCGGCCACTCTCGCATTAGTCGGCAGAGGTGGTTGTGTTGCTTGAAGACCCGGCGGCACAGCAGTGGAGAGAACGCAGCGCTTGAAGCGGAGATTGCAGCTTTAGAATATGAGAACGCCGCGCTGGAGGCGAAAATCGCCGCGCTCAAAGGCGGAGAGAGACCGTCAGGCGAGCTAGGCAACACCCTCCCAGCG
>O14-c2-5_x	TGGGCGCCAAGAACCGAGTCTGAGCGGCGTTTAGCCTTTCAGGGCCGCGATTTTCGCTTCCAGCGCGGCGTTTTCGTATTCTAAAGCAGCAATCTCGGCTTCGAGGGCAGCGTTCTCTCCAGAAGAGCACGGCGGGGTCTTCCGGAGTTGCCGACGACGAAAGCGACTTTGGGTTCTGTCTGTTGCACGGTTTAGCAGAAGGTTTGAGGAATAGGCTTGGGCGCAGTGGG
>O14-c2-5_y	ACGCCGAATCCCACATCGACCATACCTTCGATTATCGCGGCCACTCTCGCATTAGTCGGCAGAGGTGGTTGTGTTGCTTGAAGACCCGGCGGCACAGCAGTGGAGAGAACGCAGCGCTTGAAGCGGAGATTGCAGCTTTAGAATATGAGAACGCCGCGCTGGAGGCGAAAATCGCCGCGCTCAAAGGCGGAGAGAGACCGTCAGGCGAGCTAGGCCCCGACGTTCCAGCA
>O1-c2-1_x	ACTGGTGCGTCGTCTGAGTCTGAGCGGCGTTTAACCTTCCAAGGCCGCGATTTCAGCTTCAAGAGCGGCAATCTCATATTCGAGTGCAGCATTCTCCGCTTTCAGAGCGGCGTTCTTTCCAGAAGAGCACGGCGGGGTCTTCCGGAGTTGCCGACGACGAAAGCGACTTTGGGTTCTGTCTGTTGCACGGTTTAGCAGAAGGTTTGAGGAATAGGGGCGAACACTTCCCG
>O1-c2-1_y	ACTCGACGGCCTCTGTCGACCATACCTTCGATTATCGCGGCCACTCTCGCATTAGTCGGCAGAGGTGGTTGTGTTGCTTGAAGACCCGGCGGCACAGCAGTGGAAAAAACGCTGCCCTGAAAGCTGAAAACGCCGCGCTGGAATATGAAATTGCGGCGTTGGAGGCAGAGATCGCAGCTTTGGAAGGGGGAGAGAGACCGTCAGGCGAGCTAGGCCTTCAACGCGCGTGT
>O1-c2-2_x	AGCGAAACCGTGCGTGAGTCTGAGCGGCGTTTAACCTTCCAAGGCCGCGATTTCAGCTTCAAGAGCGGCAATCTCATATTCGAGTGCAGCATTCTCCGCTTTCAGAGCGGCGTTCTTTCCAGAAGAGCACGGCGGGGTCTTCCGGAGTTGCCGACGACGAAAGCGACTTTGGGTTCTGTCTGTTGCACGGTTTAGCAGAAGGTTTGAGGAATAGGGGGACGCGGGAGAGT
>O1-c2-2_y	CCCGGATCCCTTGCTTCGACCATACCTTCGATTATCGCGGCCACTCTCGCATTAGTCGGCAGAGGTGGTTGTGTTGCTTGAAGACCCGGCGGCACAGCAGTGGAAAAAACGCTGCCCTGAAAGCTGAAAACGCCGCGCTGGAATATGAAATTGCGGCGTTGGAGGCAGAGATCGCAGCTTTGGAAGGGGGAGAGAGACCGTCAGGCGAGCTAGGCGAGGCCAATGACGCG
>O1-c2-3_x	ACCGGTTTCCACGCAGAGTCTGAGCGGCGTTTAACCTTCCAAGGCCGCGATTTCAGCTTCAAGAGCGGCAATCTCATATTCGAGTGCAGCATTCTCCGCTTTCAGAGCGGCGTTCTTTCCAGAAGAGCACGGCGGGGTCTTCCGGAGTTGCCGACGACGAAAGCGACTTTGGGTTCTGTCTGTTGCACGGTTTAGCAGAAGGTTTGAGGAATAGGGTTCGCGCTTGGAGG
>O1-c2-3_y	GCTTCCGCCCGTAGATCGACCATACCTTCGATTATCGCGGCCACTCTCGCATTAGTCGGCAGAGGTGGTTGTGTTGCTTGAAGACCCGGCGGCACAGCAGTGGAAAAAACGCTGCCCTGAAAGCTGAAAACGCCGCGCTGGAATATGAAATTGCGGCGTTGGAGGCAGAGATCGCAGCTTTGGAAGGGGGAGAGAGACCGTCAGGCGAGCTAGGCCCACCAGCGCGAATG
>O1-c2-4_x	GGGTTCGAGCGGGAGGAGTCTGAGCGGCGTTTAACCTTCCAAGGCCGCGATTTCAGCTTCAAGAGCGGCAATCTCATATTCGAGTGCAGCATTCTCCGCTTTCAGAGCGGCGTTCTTTCCAGAAGAGCACGGCGGGGTCTTCCGGAGTTGCCGACGACGAAAGCGACTTTGGGTTCTGTCTGTTGCACGGTTTAGCAGAAGGTTTGAGGAATAGGCCTCTCTGCGCGCTA
>O1-c2-4_y	CGAGCCGTGGTTCCTTCGACCATACCTTCGATTATCGCGGCCACTCTCGCATTAGTCGGCAGAGGTGGTTGTGTTGCTTGAAGACCCGGCGGCACAGCAGTGGAAAAAACGCTGCCCTGAAAGCTGAAAACGCCGCGCTGGAATATGAAATTGCGGCGTTGGAGGCAGAGATCGCAGCTTTGGAAGGGGGAGAGAGACCGTCAGGCGAGCTAGGCAACACCCTCCCAGCG
>O1-c2-5_x	TGGGCGCCAAGAACCGAGTCTGAGCGGCGTTTAACCTTCCAAGGCCGCGATTTCAGCTTCAAGAGCGGCAATCTCATATTCGAGTGCAGCATTCTCCGCTTTCAGAGCGGCGTTCTTTCCAGAAGAGCACGGCGGGGTCTTCCGGAGTTGCCGACGACGAAAGCGACTTTGGGTTCTGTCTGTTGCACGGTTTAGCAGAAGGTTTGAGGAATAGGCTTGGGCGCAGTGGG
>O1-c2-5_y	ACGCCGAATCCCACATCGACCATACCTTCGATTATCGCGGCCACTCTCGCATTAGTCGGCAGAGGTGGTTGTGTTGCTTGAAGACCCGGCGGCACAGCAGTGGAAAAAACGCTGCCCTGAAAGCTGAAAACGCCGCGCTGGAATATGAAATTGCGGCGTTGGAGGCAGAGATCGCAGCTTTGGAAGGGGGAGAGAGACCGTCAGGCGAGCTAGGCCCCGACGTTCCAGCA
>O12-c2-1_x	ACTGGTGCGTCGTCTGAGTCTGAGCGGCGTTTATCCTTTCAGTGCAGCGTTTTTCGCTTTAAGTGCCGCATTCTTATATTTCAGGGCTGCAATCTTCGCTTCCAGTGCAGCAATTTCTCCAGAAGAGCACGGCGGGGTCTTCCGGAGTTGCCGACGACGAAAGCGACTTTGGGTTCTGTCTGTTGCACGGTTTAGCAGAAGGTTTGAGGAATAGGGGCGAACACTTCCCG
>O12-c2-1_y	ACTCGACGGCCTCTGTCGACCATACCTTCGATTATCGCGGCCACTCTCGCATTAGTCGGCAGAGGTGGTTGTGTTGCTTGAAGACCCGGCGGCACAGCAGTGGAGAGATCGCAGCACTGGAGGCAAAAATTGCAGCACTGAAATATAAAAATGCTGCGTTGAAAGCCAAGAACGCAGCGCTCAAAGGTGGAGAGAGACCGTCAGGCGAGCTAGGCCTTCAACGCGCGTGT
>O12-c2-2_x	AGCGAAACCGTGCGTGAGTCTGAGCGGCGTTTATCCTTTCAGTGCAGCGTTTTTCGCTTTAAGTGCCGCATTCTTATATTTCAGGGCTGCAATCTTCGCTTCCAGTGCAGCAATTTCTCCAGAAGAGCACGGCGGGGTCTTCCGGAGTTGCCGACGACGAAAGCGACTTTGGGTTCTGTCTGTTGCACGGTTTAGCAGAAGGTTTGAGGAATAGGGGGACGCGGGAGAGT
>O12-c2-2_y	CCCGGATCCCTTGCTTCGACCATACCTTCGATTATCGCGGCCACTCTCGCATTAGTCGGCAGAGGTGGTTGTGTTGCTTGAAGACCCGGCGGCACAGCAGTGGAGAGATCGCAGCACTGGAGGCAAAAATTGCAGCACTGAAATATAAAAATGCTGCGTTGAAAGCCAAGAACGCAGCGCTCAAAGGTGGAGAGAGACCGTCAGGCGAGCTAGGCGAGGCCAATGACGCG
>O12-c2-3_x	ACCGGTTTCCACGCAGAGTCTGAGCGGCGTTTATCCTTTCAGTGCAGCGTTTTTCGCTTTAAGTGCCGCATTCTTATATTTCAGGGCTGCAATCTTCGCTTCCAGTGCAGCAATTTCTCCAGAAGAGCACGGCGGGGTCTTCCGGAGTTGCCGACGACGAAAGCGACTTTGGGTTCTGTCTGTTGCACGGTTTAGCAGAAGGTTTGAGGAATAGGGTTCGCGCTTGGAGG
>O12-c2-3_y	GCTTCCGCCCGTAGATCGACCATACCTTCGATTATCGCGGCCACTCTCGCATTAGTCGGCAGAGGTGGTTGTGTTGCTTGAAGACCCGGCGGCACAGCAGTGGAGAGATCGCAGCACTGGAGGCAAAAATTGCAGCACTGAAATATAAAAATGCTGCGTTGAAAGCCAAGAACGCAGCGCTCAAAGGTGGAGAGAGACCGTCAGGCGAGCTAGGCCCACCAGCGCGAATG
>O12-c2-4_x	GGGTTCGAGCGGGAGGAGTCTGAGCGGCGTTTATCCTTTCAGTGCAGCGTTTTTCGCTTTAAGTGCCGCATTCTTATATTTCAGGGCTGCAATCTTCGCTTCCAGTGCAGCAATTTCTCCAGAAGAGCACGGCGGGGTCTTCCGGAGTTGCCGACGACGAAAGCGACTTTGGGTTCTGTCTGTTGCACGGTTTAGCAGAAGGTTTGAGGAATAGGCCTCTCTGCGCGCTA
>O12-c2-4_y	CGAGCCGTGGTTCCTTCGACCATACCTTCGATTATCGCGGCCACTCTCGCATTAGTCGGCAGAGGTGGTTGTGTTGCTTGAAGACCCGGCGGCACAGCAGTGGAGAGATCGCAGCACTGGAGGCAAAAATTGCAGCACTGAAATATAAAAATGCTGCGTTGAAAGCCAAGAACGCAGCGCTCAAAGGTGGAGAGAGACCGTCAGGCGAGCTAGGCAACACCCTCCCAGCG
>O12-c2-5_x	TGGGCGCCAAGAACCGAGTCTGAGCGGCGTTTATCCTTTCAGTGCAGCGTTTTTCGCTTTAAGTGCCGCATTCTTATATTTCAGGGCTGCAATCTTCGCTTCCAGTGCAGCAATTTCTCCAGAAGAGCACGGCGGGGTCTTCCGGAGTTGCCGACGACGAAAGCGACTTTGGGTTCTGTCTGTTGCACGGTTTAGCAGAAGGTTTGAGGAATAGGCTTGGGCGCAGTGGG
>O12-c2-5_y	ACGCCGAATCCCACATCGACCATACCTTCGATTATCGCGGCCACTCTCGCATTAGTCGGCAGAGGTGGTTGTGTTGCTTGAAGACCCGGCGGCACAGCAGTGGAGAGATCGCAGCACTGGAGGCAAAAATTGCAGCACTGAAATATAAAAATGCTGCGTTGAAAGCCAAGAACGCAGCGCTCAAAGGTGGAGAGAGACCGTCAGGCGAGCTAGGCCCCGACGTTCCAGCA
>O4-c2-1_x	ACTGGTGCGTCGTCTGAGTCTGAGCGGCGTTTAGCCTTTCAACGCGGCGTTTTTTGCTTTCAGAGCGGCATTTTTATACTCAAGCGCGGCAATCTCGGCTTTCAGCGCTGCAATTTTTCCAGAAGAGCACGGCGGGGTCTTCCGGAGTTGCCGACGACGAAAGCGACTTTGGGTTCTGTCTGTTGCACGGTTTAGCAGAAGGTTTGAGGAATAGGGGCGAACACTTCCCG
>O4-c2-1_y	ACTCGACGGCCTCTGTCGACCATACCTTCGATTATCGCGGCCACTCTCGCATTAGTCGGCAGAGGTGGTTGTGTTGCTTGAAGACCCGGCGGCACAGCAGTGGAAAGATTGCGGCCCTTAAAGCGGAAATTGCCGCGCTGGAATATAAAAACGCTGCACTGAAAGCAAAAAACGCCGCCCTGAAGGGCGGAGAGAGACCGTCAGGCGAGCTAGGCCTTCAACGCGCGTGT
>O4-c2-2_x	AGCGAAACCGTGCGTGAGTCTGAGCGGCGTTTAGCCTTTCAACGCGGCGTTTTTTGCTTTCAGAGCGGCATTTTTATACTCAAGCGCGGCAATCTCGGCTTTCAGCGCTGCAATTTTTCCAGAAGAGCACGGCGGGGTCTTCCGGAGTTGCCGACGACGAAAGCGACTTTGGGTTCTGTCTGTTGCACGGTTTAGCAGAAGGTTTGAGGAATAGGGGGACGCGGGAGAGT
>O4-c2-2_y	CCCGGATCCCTTGCTTCGACCATACCTTCGATTATCGCGGCCACTCTCGCATTAGTCGGCAGAGGTGGTTGTGTTGCTTGAAGACCCGGCGGCACAGCAGTGGAAAGATTGCGGCCCTTAAAGCGGAAATTGCCGCGCTGGAATATAAAAACGCTGCACTGAAAGCAAAAAACGCCGCCCTGAAGGGCGGAGAGAGACCGTCAGGCGAGCTAGGCGAGGCCAATGACGCG
>O4-c2-3_x	ACCGGTTTCCACGCAGAGTCTGAGCGGCGTTTAGCCTTTCAACGCGGCGTTTTTTGCTTTCAGAGCGGCATTTTTATACTCAAGCGCGGCAATCTCGGCTTTCAGCGCTGCAATTTTTCCAGAAGAGCACGGCGGGGTCTTCCGGAGTTGCCGACGACGAAAGCGACTTTGGGTTCTGTCTGTTGCACGGTTTAGCAGAAGGTTTGAGGAATAGGGTTCGCGCTTGGAGG
>O4-c2-3_y	GCTTCCGCCCGTAGATCGACCATACCTTCGATTATCGCGGCCACTCTCGCATTAGTCGGCAGAGGTGGTTGTGTTGCTTGAAGACCCGGCGGCACAGCAGTGGAAAGATTGCGGCCCTTAAAGCGGAAATTGCCGCGCTGGAATATAAAAACGCTGCACTGAAAGCAAAAAACGCCGCCCTGAAGGGCGGAGAGAGACCGTCAGGCGAGCTAGGCCCACCAGCGCGAATG
>O4-c2-4_x	GGGTTCGAGCGGGAGGAGTCTGAGCGGCGTTTAGCCTTTCAACGCGGCGTTTTTTGCTTTCAGAGCGGCATTTTTATACTCAAGCGCGGCAATCTCGGCTTTCAGCGCTGCAATTTTTCCAGAAGAGCACGGCGGGGTCTTCCGGAGTTGCCGACGACGAAAGCGACTTTGGGTTCTGTCTGTTGCACGGTTTAGCAGAAGGTTTGAGGAATAGGCCTCTCTGCGCGCTA
>O4-c2-4_y	CGAGCCGTGGTTCCTTCGACCATACCTTCGATTATCGCGGCCACTCTCGCATTAGTCGGCAGAGGTGGTTGTGTTGCTTGAAGACCCGGCGGCACAGCAGTGGAAAGATTGCGGCCCTTAAAGCGGAAATTGCCGCGCTGGAATATAAAAACGCTGCACTGAAAGCAAAAAACGCCGCCCTGAAGGGCGGAGAGAGACCGTCAGGCGAGCTAGGCAACACCCTCCCAGCG
>O4-c2-5_x	TGGGCGCCAAGAACCGAGTCTGAGCGGCGTTTAGCCTTTCAACGCGGCGTTTTTTGCTTTCAGAGCGGCATTTTTATACTCAAGCGCGGCAATCTCGGCTTTCAGCGCTGCAATTTTTCCAGAAGAGCACGGCGGGGTCTTCCGGAGTTGCCGACGACGAAAGCGACTTTGGGTTCTGTCTGTTGCACGGTTTAGCAGAAGGTTTGAGGAATAGGCTTGGGCGCAGTGGG
>O4-c2-5_y	ACGCCGAATCCCACATCGACCATACCTTCGATTATCGCGGCCACTCTCGCATTAGTCGGCAGAGGTGGTTGTGTTGCTTGAAGACCCGGCGGCACAGCAGTGGAAAGATTGCGGCCCTTAAAGCGGAAATTGCCGCGCTGGAATATAAAAACGCTGCACTGAAAGCAAAAAACGCCGCCCTGAAGGGCGGAGAGAGACCGTCAGGCGAGCTAGGCCCCGACGTTCCAGCA
>O13-c2-1_x	ACTGGTGCGTCGTCTGAGTCTGAGCGGCGTTTAACCCTCGAGGGCCGCGATCTCAGCTTTCAGAGCTGCGTTTTTATACTTCAGTGCCGCAATCTTCGCTTTCAGGGCAGCATTTTTTCCAGAAGAGCACGGCGGGGTCTTCCGGAGTTGCCGACGACGAAAGCGACTTTGGGTTCTGTCTGTTGCACGGTTTAGCAGAAGGTTTGAGGAATAGGGGCGAACACTTCCCG
>O13-c2-1_y	ACTCGACGGCCTCTGTCGACCATACCTTCGATTATCGCGGCCACTCTCGCATTAGTCGGCAGAGGTGGTTGTGTTGCTTGAAGACCCGGCGGCACAGCAGTGGAAAAAATGCCGCCCTGAAAGCGAAAATAGCGGCTCTGAAATACAAAAACGCAGCGTTAAAGGCAGAAATCGCAGCTTTGGAAGGCGGAGAGAGACCGTCAGGCGAGCTAGGCCTTCAACGCGCGTGT
>O13-c2-2_x	AGCGAAACCGTGCGTGAGTCTGAGCGGCGTTTAACCCTCGAGGGCCGCGATCTCAGCTTTCAGAGCTGCGTTTTTATACTTCAGTGCCGCAATCTTCGCTTTCAGGGCAGCATTTTTTCCAGAAGAGCACGGCGGGGTCTTCCGGAGTTGCCGACGACGAAAGCGACTTTGGGTTCTGTCTGTTGCACGGTTTAGCAGAAGGTTTGAGGAATAGGGGGACGCGGGAGAGT
>O13-c2-2_y	CCCGGATCCCTTGCTTCGACCATACCTTCGATTATCGCGGCCACTCTCGCATTAGTCGGCAGAGGTGGTTGTGTTGCTTGAAGACCCGGCGGCACAGCAGTGGAAAAAATGCCGCCCTGAAAGCGAAAATAGCGGCTCTGAAATACAAAAACGCAGCGTTAAAGGCAGAAATCGCAGCTTTGGAAGGCGGAGAGAGACCGTCAGGCGAGCTAGGCGAGGCCAATGACGCG
>O13-c2-3_x	ACCGGTTTCCACGCAGAGTCTGAGCGGCGTTTAACCCTCGAGGGCCGCGATCTCAGCTTTCAGAGCTGCGTTTTTATACTTCAGTGCCGCAATCTTCGCTTTCAGGGCAGCATTTTTTCCAGAAGAGCACGGCGGGGTCTTCCGGAGTTGCCGACGACGAAAGCGACTTTGGGTTCTGTCTGTTGCACGGTTTAGCAGAAGGTTTGAGGAATAGGGTTCGCGCTTGGAGG
>O13-c2-3_y	GCTTCCGCCCGTAGATCGACCATACCTTCGATTATCGCGGCCACTCTCGCATTAGTCGGCAGAGGTGGTTGTGTTGCTTGAAGACCCGGCGGCACAGCAGTGGAAAAAATGCCGCCCTGAAAGCGAAAATAGCGGCTCTGAAATACAAAAACGCAGCGTTAAAGGCAGAAATCGCAGCTTTGGAAGGCGGAGAGAGACCGTCAGGCGAGCTAGGCCCACCAGCGCGAATG
>O13-c2-4_x	GGGTTCGAGCGGGAGGAGTCTGAGCGGCGTTTAACCCTCGAGGGCCGCGATCTCAGCTTTCAGAGCTGCGTTTTTATACTTCAGTGCCGCAATCTTCGCTTTCAGGGCAGCATTTTTTCCAGAAGAGCACGGCGGGGTCTTCCGGAGTTGCCGACGACGAAAGCGACTTTGGGTTCTGTCTGTTGCACGGTTTAGCAGAAGGTTTGAGGAATAGGCCTCTCTGCGCGCTA
>O13-c2-4_y	CGAGCCGTGGTTCCTTCGACCATACCTTCGATTATCGCGGCCACTCTCGCATTAGTCGGCAGAGGTGGTTGTGTTGCTTGAAGACCCGGCGGCACAGCAGTGGAAAAAATGCCGCCCTGAAAGCGAAAATAGCGGCTCTGAAATACAAAAACGCAGCGTTAAAGGCAGAAATCGCAGCTTTGGAAGGCGGAGAGAGACCGTCAGGCGAGCTAGGCAACACCCTCCCAGCG
>O13-c2-5_x	TGGGCGCCAAGAACCGAGTCTGAGCGGCGTTTAACCCTCGAGGGCCGCGATCTCAGCTTTCAGAGCTGCGTTTTTATACTTCAGTGCCGCAATCTTCGCTTTCAGGGCAGCATTTTTTCCAGAAGAGCACGGCGGGGTCTTCCGGAGTTGCCGACGACGAAAGCGACTTTGGGTTCTGTCTGTTGCACGGTTTAGCAGAAGGTTTGAGGAATAGGCTTGGGCGCAGTGGG
>O13-c2-5_y	ACGCCGAATCCCACATCGACCATACCTTCGATTATCGCGGCCACTCTCGCATTAGTCGGCAGAGGTGGTTGTGTTGCTTGAAGACCCGGCGGCACAGCAGTGGAAAAAATGCCGCCCTGAAAGCGAAAATAGCGGCTCTGAAATACAAAAACGCAGCGTTAAAGGCAGAAATCGCAGCTTTGGAAGGCGGAGAGAGACCGTCAGGCGAGCTAGGCCCCGACGTTCCAGCA
>O9-c2-1_x	ACTGGTGCGTCGTCTGAGTCTGAGCGGCGTTTAGCCTTCAAGCGCTGCGATTTCTGCTTCCAGCGCCGCAATCTCGTATTTCAGCGCAGCATTTTTGGCTTCCAGGGCCGCATTTTCTCCAGAAGAGCACGGCGGGGTCTTCCGGAGTTGCCGACGACGAAAGCGACTTTGGGTTCTGTCTGTTGCACGGTTTAGCAGAAGGTTTGAGGAATAGGGGCGAACACTTCCCG
>O9-c2-1_y	ACTCGACGGCCTCTGTCGACCATACCTTCGATTATCGCGGCCACTCTCGCATTAGTCGGCAGAGGTGGTTGTGTTGCTTGAAGACCCGGCGGCACAGCAGTGGAGAAAACGCCGCACTTGAGGCGAAAAACGCTGCCCTGAAATATGAGATCGCCGCCTTGGAAGCTGAGATTGCCGCCTTGGAAGGCGGAGAGAGACCGTCAGGCGAGCTAGGCCTTCAACGCGCGTGT
>O9-c2-2_x	AGCGAAACCGTGCGTGAGTCTGAGCGGCGTTTAGCCTTCAAGCGCTGCGATTTCTGCTTCCAGCGCCGCAATCTCGTATTTCAGCGCAGCATTTTTGGCTTCCAGGGCCGCATTTTCTCCAGAAGAGCACGGCGGGGTCTTCCGGAGTTGCCGACGACGAAAGCGACTTTGGGTTCTGTCTGTTGCACGGTTTAGCAGAAGGTTTGAGGAATAGGGGGACGCGGGAGAGT
>O9-c2-2_y	CCCGGATCCCTTGCTTCGACCATACCTTCGATTATCGCGGCCACTCTCGCATTAGTCGGCAGAGGTGGTTGTGTTGCTTGAAGACCCGGCGGCACAGCAGTGGAGAAAACGCCGCACTTGAGGCGAAAAACGCTGCCCTGAAATATGAGATCGCCGCCTTGGAAGCTGAGATTGCCGCCTTGGAAGGCGGAGAGAGACCGTCAGGCGAGCTAGGCGAGGCCAATGACGCG
>O9-c2-3_x	ACCGGTTTCCACGCAGAGTCTGAGCGGCGTTTAGCCTTCAAGCGCTGCGATTTCTGCTTCCAGCGCCGCAATCTCGTATTTCAGCGCAGCATTTTTGGCTTCCAGGGCCGCATTTTCTCCAGAAGAGCACGGCGGGGTCTTCCGGAGTTGCCGACGACGAAAGCGACTTTGGGTTCTGTCTGTTGCACGGTTTAGCAGAAGGTTTGAGGAATAGGGTTCGCGCTTGGAGG
>O9-c2-3_y	GCTTCCGCCCGTAGATCGACCATACCTTCGATTATCGCGGCCACTCTCGCATTAGTCGGCAGAGGTGGTTGTGTTGCTTGAAGACCCGGCGGCACAGCAGTGGAGAAAACGCCGCACTTGAGGCGAAAAACGCTGCCCTGAAATATGAGATCGCCGCCTTGGAAGCTGAGATTGCCGCCTTGGAAGGCGGAGAGAGACCGTCAGGCGAGCTAGGCCCACCAGCGCGAATG
>O9-c2-4_x	GGGTTCGAGCGGGAGGAGTCTGAGCGGCGTTTAGCCTTCAAGCGCTGCGATTTCTGCTTCCAGCGCCGCAATCTCGTATTTCAGCGCAGCATTTTTGGCTTCCAGGGCCGCATTTTCTCCAGAAGAGCACGGCGGGGTCTTCCGGAGTTGCCGACGACGAAAGCGACTTTGGGTTCTGTCTGTTGCACGGTTTAGCAGAAGGTTTGAGGAATAGGCCTCTCTGCGCGCTA
>O9-c2-4_y	CGAGCCGTGGTTCCTTCGACCATACCTTCGATTATCGCGGCCACTCTCGCATTAGTCGGCAGAGGTGGTTGTGTTGCTTGAAGACCCGGCGGCACAGCAGTGGAGAAAACGCCGCACTTGAGGCGAAAAACGCTGCCCTGAAATATGAGATCGCCGCCTTGGAAGCTGAGATTGCCGCCTTGGAAGGCGGAGAGAGACCGTCAGGCGAGCTAGGCAACACCCTCCCAGCG
>O9-c2-5_x	TGGGCGCCAAGAACCGAGTCTGAGCGGCGTTTAGCCTTCAAGCGCTGCGATTTCTGCTTCCAGCGCCGCAATCTCGTATTTCAGCGCAGCATTTTTGGCTTCCAGGGCCGCATTTTCTCCAGAAGAGCACGGCGGGGTCTTCCGGAGTTGCCGACGACGAAAGCGACTTTGGGTTCTGTCTGTTGCACGGTTTAGCAGAAGGTTTGAGGAATAGGCTTGGGCGCAGTGGG
>O9-c2-5_y	ACGCCGAATCCCACATCGACCATACCTTCGATTATCGCGGCCACTCTCGCATTAGTCGGCAGAGGTGGTTGTGTTGCTTGAAGACCCGGCGGCACAGCAGTGGAGAAAACGCCGCACTTGAGGCGAAAAACGCTGCCCTGAAATATGAGATCGCCGCCTTGGAAGCTGAGATTGCCGCCTTGGAAGGCGGAGAGAGACCGTCAGGCGAGCTAGGCCCCGACGTTCCAGCA
>O2-c2-1_x	ACTGGTGCGTCGTCTGAGTCTGAGCGGCGTTTAGCCCTTCAGCGCGGCAATCTTCGCTTTCAGCGCGGCAATTTTGTATTTCAGCGCCGCATTTTTCGCTTCCAGCGCGGCATTTTCTCCAGAAGAGCACGGCGGGGTCTTCCGGAGTTGCCGACGACGAAAGCGACTTTGGGTTCTGTCTGTTGCACGGTTTAGCAGAAGGTTTGAGGAATAGGGGCGAACACTTCCCG
>O2-c2-1_y	ACTCGACGGCCTCTGTCGACCATACCTTCGATTATCGCGGCCACTCTCGCATTAGTCGGCAGAGGTGGTTGTGTTGCTTGAAGACCCGGCGGCACAGCAGTGGAGAGAACGCGGCTCTTGAAGCGAAAAACGCTGCACTTAAATATAAAATCGCGGCGTTGAAAGCAAAAATCGCGGCGCTTAAAGGGGGAGAGAGACCGTCAGGCGAGCTAGGCCTTCAACGCGCGTGT
>O2-c2-2_x	AGCGAAACCGTGCGTGAGTCTGAGCGGCGTTTAGCCCTTCAGCGCGGCAATCTTCGCTTTCAGCGCGGCAATTTTGTATTTCAGCGCCGCATTTTTCGCTTCCAGCGCGGCATTTTCTCCAGAAGAGCACGGCGGGGTCTTCCGGAGTTGCCGACGACGAAAGCGACTTTGGGTTCTGTCTGTTGCACGGTTTAGCAGAAGGTTTGAGGAATAGGGGGACGCGGGAGAGT
>O2-c2-2_y	CCCGGATCCCTTGCTTCGACCATACCTTCGATTATCGCGGCCACTCTCGCATTAGTCGGCAGAGGTGGTTGTGTTGCTTGAAGACCCGGCGGCACAGCAGTGGAGAGAACGCGGCTCTTGAAGCGAAAAACGCTGCACTTAAATATAAAATCGCGGCGTTGAAAGCAAAAATCGCGGCGCTTAAAGGGGGAGAGAGACCGTCAGGCGAGCTAGGCGAGGCCAATGACGCG
>O2-c2-3_x	ACCGGTTTCCACGCAGAGTCTGAGCGGCGTTTAGCCCTTCAGCGCGGCAATCTTCGCTTTCAGCGCGGCAATTTTGTATTTCAGCGCCGCATTTTTCGCTTCCAGCGCGGCATTTTCTCCAGAAGAGCACGGCGGGGTCTTCCGGAGTTGCCGACGACGAAAGCGACTTTGGGTTCTGTCTGTTGCACGGTTTAGCAGAAGGTTTGAGGAATAGGGTTCGCGCTTGGAGG
>O2-c2-3_y	GCTTCCGCCCGTAGATCGACCATACCTTCGATTATCGCGGCCACTCTCGCATTAGTCGGCAGAGGTGGTTGTGTTGCTTGAAGACCCGGCGGCACAGCAGTGGAGAGAACGCGGCTCTTGAAGCGAAAAACGCTGCACTTAAATATAAAATCGCGGCGTTGAAAGCAAAAATCGCGGCGCTTAAAGGGGGAGAGAGACCGTCAGGCGAGCTAGGCCCACCAGCGCGAATG
>O2-c2-4_x	GGGTTCGAGCGGGAGGAGTCTGAGCGGCGTTTAGCCCTTCAGCGCGGCAATCTTCGCTTTCAGCGCGGCAATTTTGTATTTCAGCGCCGCATTTTTCGCTTCCAGCGCGGCATTTTCTCCAGAAGAGCACGGCGGGGTCTTCCGGAGTTGCCGACGACGAAAGCGACTTTGGGTTCTGTCTGTTGCACGGTTTAGCAGAAGGTTTGAGGAATAGGCCTCTCTGCGCGCTA
>O2-c2-4_y	CGAGCCGTGGTTCCTTCGACCATACCTTCGATTATCGCGGCCACTCTCGCATTAGTCGGCAGAGGTGGTTGTGTTGCTTGAAGACCCGGCGGCACAGCAGTGGAGAGAACGCGGCTCTTGAAGCGAAAAACGCTGCACTTAAATATAAAATCGCGGCGTTGAAAGCAAAAATCGCGGCGCTTAAAGGGGGAGAGAGACCGTCAGGCGAGCTAGGCAACACCCTCCCAGCG
>O2-c2-5_x	TGGGCGCCAAGAACCGAGTCTGAGCGGCGTTTAGCCCTTCAGCGCGGCAATCTTCGCTTTCAGCGCGGCAATTTTGTATTTCAGCGCCGCATTTTTCGCTTCCAGCGCGGCATTTTCTCCAGAAGAGCACGGCGGGGTCTTCCGGAGTTGCCGACGACGAAAGCGACTTTGGGTTCTGTCTGTTGCACGGTTTAGCAGAAGGTTTGAGGAATAGGCTTGGGCGCAGTGGG
>O2-c2-5_y	ACGCCGAATCCCACATCGACCATACCTTCGATTATCGCGGCCACTCTCGCATTAGTCGGCAGAGGTGGTTGTGTTGCTTGAAGACCCGGCGGCACAGCAGTGGAGAGAACGCGGCTCTTGAAGCGAAAAACGCTGCACTTAAATATAAAATCGCGGCGTTGAAAGCAAAAATCGCGGCGCTTAAAGGGGGAGAGAGACCGTCAGGCGAGCTAGGCCCCGACGTTCCAGCA
>O15-c2-1_x	ACTGGTGCGTCGTCTGAGTCTGAGCGGCGTTTAACCTTCTAACGCAGCATTCTCTGCTTTAAGAGCAGCAATCTTGTATTCGAGCGCCGCGTTCTCCGCTTCCAGCGCGGCAATTTCTCCAGAAGAGCACGGCGGGGTCTTCCGGAGTTGCCGACGACGAAAGCGACTTTGGGTTCTGTCTGTTGCACGGTTTAGCAGAAGGTTTGAGGAATAGGGGCGAACACTTCCCG
>O15-c2-1_y	ACTCGACGGCCTCTGTCGACCATACCTTCGATTATCGCGGCCACTCTCGCATTAGTCGGCAGAGGTGGTTGTGTTGCTTGAAGACCCGGCGGCACAGCAGTGGAGAGATCGCGGCGCTGGAAGCCGAAAATGCAGCGTTAGAATACAAAATCGCCGCCTTGAAAGCGGAAAATGCTGCCCTGGAAGGTGGAGAGAGACCGTCAGGCGAGCTAGGCCTTCAACGCGCGTGT
>O15-c2-2_x	AGCGAAACCGTGCGTGAGTCTGAGCGGCGTTTAACCTTCTAACGCAGCATTCTCTGCTTTAAGAGCAGCAATCTTGTATTCGAGCGCCGCGTTCTCCGCTTCCAGCGCGGCAATTTCTCCAGAAGAGCACGGCGGGGTCTTCCGGAGTTGCCGACGACGAAAGCGACTTTGGGTTCTGTCTGTTGCACGGTTTAGCAGAAGGTTTGAGGAATAGGGGGACGCGGGAGAGT
>O15-c2-2_y	CCCGGATCCCTTGCTTCGACCATACCTTCGATTATCGCGGCCACTCTCGCATTAGTCGGCAGAGGTGGTTGTGTTGCTTGAAGACCCGGCGGCACAGCAGTGGAGAGATCGCGGCGCTGGAAGCCGAAAATGCAGCGTTAGAATACAAAATCGCCGCCTTGAAAGCGGAAAATGCTGCCCTGGAAGGTGGAGAGAGACCGTCAGGCGAGCTAGGCGAGGCCAATGACGCG
>O15-c2-3_x	ACCGGTTTCCACGCAGAGTCTGAGCGGCGTTTAACCTTCTAACGCAGCATTCTCTGCTTTAAGAGCAGCAATCTTGTATTCGAGCGCCGCGTTCTCCGCTTCCAGCGCGGCAATTTCTCCAGAAGAGCACGGCGGGGTCTTCCGGAGTTGCCGACGACGAAAGCGACTTTGGGTTCTGTCTGTTGCACGGTTTAGCAGAAGGTTTGAGGAATAGGGTTCGCGCTTGGAGG
>O15-c2-3_y	GCTTCCGCCCGTAGATCGACCATACCTTCGATTATCGCGGCCACTCTCGCATTAGTCGGCAGAGGTGGTTGTGTTGCTTGAAGACCCGGCGGCACAGCAGTGGAGAGATCGCGGCGCTGGAAGCCGAAAATGCAGCGTTAGAATACAAAATCGCCGCCTTGAAAGCGGAAAATGCTGCCCTGGAAGGTGGAGAGAGACCGTCAGGCGAGCTAGGCCCACCAGCGCGAATG
>O15-c2-4_x	GGGTTCGAGCGGGAGGAGTCTGAGCGGCGTTTAACCTTCTAACGCAGCATTCTCTGCTTTAAGAGCAGCAATCTTGTATTCGAGCGCCGCGTTCTCCGCTTCCAGCGCGGCAATTTCTCCAGAAGAGCACGGCGGGGTCTTCCGGAGTTGCCGACGACGAAAGCGACTTTGGGTTCTGTCTGTTGCACGGTTTAGCAGAAGGTTTGAGGAATAGGCCTCTCTGCGCGCTA
>O15-c2-4_y	CGAGCCGTGGTTCCTTCGACCATACCTTCGATTATCGCGGCCACTCTCGCATTAGTCGGCAGAGGTGGTTGTGTTGCTTGAAGACCCGGCGGCACAGCAGTGGAGAGATCGCGGCGCTGGAAGCCGAAAATGCAGCGTTAGAATACAAAATCGCCGCCTTGAAAGCGGAAAATGCTGCCCTGGAAGGTGGAGAGAGACCGTCAGGCGAGCTAGGCAACACCCTCCCAGCG
>O15-c2-5_x	TGGGCGCCAAGAACCGAGTCTGAGCGGCGTTTAACCTTCTAACGCAGCATTCTCTGCTTTAAGAGCAGCAATCTTGTATTCGAGCGCCGCGTTCTCCGCTTCCAGCGCGGCAATTTCTCCAGAAGAGCACGGCGGGGTCTTCCGGAGTTGCCGACGACGAAAGCGACTTTGGGTTCTGTCTGTTGCACGGTTTAGCAGAAGGTTTGAGGAATAGGCTTGGGCGCAGTGGG
>O15-c2-5_y	ACGCCGAATCCCACATCGACCATACCTTCGATTATCGCGGCCACTCTCGCATTAGTCGGCAGAGGTGGTTGTGTTGCTTGAAGACCCGGCGGCACAGCAGTGGAGAGATCGCGGCGCTGGAAGCCGAAAATGCAGCGTTAGAATACAAAATCGCCGCCTTGAAAGCGGAAAATGCTGCCCTGGAAGGTGGAGAGAGACCGTCAGGCGAGCTAGGCCCCGACGTTCCAGCA
>O7-c2-1_x	ACTGGTGCGTCGTCTGAGTCTGAGCGGCGTTTATCCTTCCAATGCTGCGTTTTCTGCCTTCAGAGCAGCGATTTTATATTTGAGGGCAGCATTTTTCGCCTTCAGAGCGGCGATCTTTCCAGAAGAGCACGGCGGGGTCTTCCGGAGTTGCCGACGACGAAAGCGACTTTGGGTTCTGTCTGTTGCACGGTTTAGCAGAAGGTTTGAGGAATAGGGGCGAACACTTCCCG
>O7-c2-1_y	ACTCGACGGCCTCTGTCGACCATACCTTCGATTATCGCGGCCACTCTCGCATTAGTCGGCAGAGGTGGTTGTGTTGCTTGAAGACCCGGCGGCACAGCAGTGGAAAAATTGCGGCTCTTAAAGCGAAAAACGCCGCGCTGAAATATAAAATCGCGGCGCTGAAAGCAGAAAATGCGGCTCTGGAAGGTGGAGAGAGACCGTCAGGCGAGCTAGGCCTTCAACGCGCGTGT
>O7-c2-2_x	AGCGAAACCGTGCGTGAGTCTGAGCGGCGTTTATCCTTCCAATGCTGCGTTTTCTGCCTTCAGAGCAGCGATTTTATATTTGAGGGCAGCATTTTTCGCCTTCAGAGCGGCGATCTTTCCAGAAGAGCACGGCGGGGTCTTCCGGAGTTGCCGACGACGAAAGCGACTTTGGGTTCTGTCTGTTGCACGGTTTAGCAGAAGGTTTGAGGAATAGGGGGACGCGGGAGAGT
>O7-c2-2_y	CCCGGATCCCTTGCTTCGACCATACCTTCGATTATCGCGGCCACTCTCGCATTAGTCGGCAGAGGTGGTTGTGTTGCTTGAAGACCCGGCGGCACAGCAGTGGAAAAATTGCGGCTCTTAAAGCGAAAAACGCCGCGCTGAAATATAAAATCGCGGCGCTGAAAGCAGAAAATGCGGCTCTGGAAGGTGGAGAGAGACCGTCAGGCGAGCTAGGCGAGGCCAATGACGCG
>O7-c2-3_x	ACCGGTTTCCACGCAGAGTCTGAGCGGCGTTTATCCTTCCAATGCTGCGTTTTCTGCCTTCAGAGCAGCGATTTTATATTTGAGGGCAGCATTTTTCGCCTTCAGAGCGGCGATCTTTCCAGAAGAGCACGGCGGGGTCTTCCGGAGTTGCCGACGACGAAAGCGACTTTGGGTTCTGTCTGTTGCACGGTTTAGCAGAAGGTTTGAGGAATAGGGTTCGCGCTTGGAGG
>O7-c2-3_y	GCTTCCGCCCGTAGATCGACCATACCTTCGATTATCGCGGCCACTCTCGCATTAGTCGGCAGAGGTGGTTGTGTTGCTTGAAGACCCGGCGGCACAGCAGTGGAAAAATTGCGGCTCTTAAAGCGAAAAACGCCGCGCTGAAATATAAAATCGCGGCGCTGAAAGCAGAAAATGCGGCTCTGGAAGGTGGAGAGAGACCGTCAGGCGAGCTAGGCCCACCAGCGCGAATG
>O7-c2-4_x	GGGTTCGAGCGGGAGGAGTCTGAGCGGCGTTTATCCTTCCAATGCTGCGTTTTCTGCCTTCAGAGCAGCGATTTTATATTTGAGGGCAGCATTTTTCGCCTTCAGAGCGGCGATCTTTCCAGAAGAGCACGGCGGGGTCTTCCGGAGTTGCCGACGACGAAAGCGACTTTGGGTTCTGTCTGTTGCACGGTTTAGCAGAAGGTTTGAGGAATAGGCCTCTCTGCGCGCTA
>O7-c2-4_y	CGAGCCGTGGTTCCTTCGACCATACCTTCGATTATCGCGGCCACTCTCGCATTAGTCGGCAGAGGTGGTTGTGTTGCTTGAAGACCCGGCGGCACAGCAGTGGAAAAATTGCGGCTCTTAAAGCGAAAAACGCCGCGCTGAAATATAAAATCGCGGCGCTGAAAGCAGAAAATGCGGCTCTGGAAGGTGGAGAGAGACCGTCAGGCGAGCTAGGCAACACCCTCCCAGCG
>O7-c2-5_x	TGGGCGCCAAGAACCGAGTCTGAGCGGCGTTTATCCTTCCAATGCTGCGTTTTCTGCCTTCAGAGCAGCGATTTTATATTTGAGGGCAGCATTTTTCGCCTTCAGAGCGGCGATCTTTCCAGAAGAGCACGGCGGGGTCTTCCGGAGTTGCCGACGACGAAAGCGACTTTGGGTTCTGTCTGTTGCACGGTTTAGCAGAAGGTTTGAGGAATAGGCTTGGGCGCAGTGGG
>O7-c2-5_y	ACGCCGAATCCCACATCGACCATACCTTCGATTATCGCGGCCACTCTCGCATTAGTCGGCAGAGGTGGTTGTGTTGCTTGAAGACCCGGCGGCACAGCAGTGGAAAAATTGCGGCTCTTAAAGCGAAAAACGCCGCGCTGAAATATAAAATCGCGGCGCTGAAAGCAGAAAATGCGGCTCTGGAAGGTGGAGAGAGACCGTCAGGCGAGCTAGGCCCCGACGTTCCAGCA
>O11-c2-1_x	ACTGGTGCGTCGTCTGAGTCTGAGCGGCGTTTAGCCCTCCAGGGCAGCATTCTCGGCCTCCAGCGCCGCGTTTTCATATTCCAGGGCCGCAATTTCTGCTTTCAGTGCAGCGATTTTTCCAGAAGAGCACGGCGGGGTCTTCCGGAGTTGCCGACGACGAAAGCGACTTTGGGTTCTGTCTGTTGCACGGTTTAGCAGAAGGTTTGAGGAATAGGGGCGAACACTTCCCG
>O11-c2-1_y	ACTCGACGGCCTCTGTCGACCATACCTTCGATTATCGCGGCCACTCTCGCATTAGTCGGCAGAGGTGGTTGTGTTGCTTGAAGACCCGGCGGCACAGCAGTGGAAAAATCGCGGCGCTTAAAGCCGAAATCGCGGCCCTTGAATACGAGAATGCAGCGCTGGAAGCGGAAAACGCGGCCTTGGAGGGAGGAGAGAGACCGTCAGGCGAGCTAGGCCTTCAACGCGCGTGT
>O11-c2-2_x	AGCGAAACCGTGCGTGAGTCTGAGCGGCGTTTAGCCCTCCAGGGCAGCATTCTCGGCCTCCAGCGCCGCGTTTTCATATTCCAGGGCCGCAATTTCTGCTTTCAGTGCAGCGATTTTTCCAGAAGAGCACGGCGGGGTCTTCCGGAGTTGCCGACGACGAAAGCGACTTTGGGTTCTGTCTGTTGCACGGTTTAGCAGAAGGTTTGAGGAATAGGGGGACGCGGGAGAGT
>O11-c2-2_y	CCCGGATCCCTTGCTTCGACCATACCTTCGATTATCGCGGCCACTCTCGCATTAGTCGGCAGAGGTGGTTGTGTTGCTTGAAGACCCGGCGGCACAGCAGTGGAAAAATCGCGGCGCTTAAAGCCGAAATCGCGGCCCTTGAATACGAGAATGCAGCGCTGGAAGCGGAAAACGCGGCCTTGGAGGGAGGAGAGAGACCGTCAGGCGAGCTAGGCGAGGCCAATGACGCG
>O11-c2-3_x	ACCGGTTTCCACGCAGAGTCTGAGCGGCGTTTAGCCCTCCAGGGCAGCATTCTCGGCCTCCAGCGCCGCGTTTTCATATTCCAGGGCCGCAATTTCTGCTTTCAGTGCAGCGATTTTTCCAGAAGAGCACGGCGGGGTCTTCCGGAGTTGCCGACGACGAAAGCGACTTTGGGTTCTGTCTGTTGCACGGTTTAGCAGAAGGTTTGAGGAATAGGGTTCGCGCTTGGAGG
>O11-c2-3_y	GCTTCCGCCCGTAGATCGACCATACCTTCGATTATCGCGGCCACTCTCGCATTAGTCGGCAGAGGTGGTTGTGTTGCTTGAAGACCCGGCGGCACAGCAGTGGAAAAATCGCGGCGCTTAAAGCCGAAATCGCGGCCCTTGAATACGAGAATGCAGCGCTGGAAGCGGAAAACGCGGCCTTGGAGGGAGGAGAGAGACCGTCAGGCGAGCTAGGCCCACCAGCGCGAATG
>O11-c2-4_x	GGGTTCGAGCGGGAGGAGTCTGAGCGGCGTTTAGCCCTCCAGGGCAGCATTCTCGGCCTCCAGCGCCGCGTTTTCATATTCCAGGGCCGCAATTTCTGCTTTCAGTGCAGCGATTTTTCCAGAAGAGCACGGCGGGGTCTTCCGGAGTTGCCGACGACGAAAGCGACTTTGGGTTCTGTCTGTTGCACGGTTTAGCAGAAGGTTTGAGGAATAGGCCTCTCTGCGCGCTA
>O11-c2-4_y	CGAGCCGTGGTTCCTTCGACCATACCTTCGATTATCGCGGCCACTCTCGCATTAGTCGGCAGAGGTGGTTGTGTTGCTTGAAGACCCGGCGGCACAGCAGTGGAAAAATCGCGGCGCTTAAAGCCGAAATCGCGGCCCTTGAATACGAGAATGCAGCGCTGGAAGCGGAAAACGCGGCCTTGGAGGGAGGAGAGAGACCGTCAGGCGAGCTAGGCAACACCCTCCCAGCG
>O11-c2-5_x	TGGGCGCCAAGAACCGAGTCTGAGCGGCGTTTAGCCCTCCAGGGCAGCATTCTCGGCCTCCAGCGCCGCGTTTTCATATTCCAGGGCCGCAATTTCTGCTTTCAGTGCAGCGATTTTTCCAGAAGAGCACGGCGGGGTCTTCCGGAGTTGCCGACGACGAAAGCGACTTTGGGTTCTGTCTGTTGCACGGTTTAGCAGAAGGTTTGAGGAATAGGCTTGGGCGCAGTGGG
>O11-c2-5_y	ACGCCGAATCCCACATCGACCATACCTTCGATTATCGCGGCCACTCTCGCATTAGTCGGCAGAGGTGGTTGTGTTGCTTGAAGACCCGGCGGCACAGCAGTGGAAAAATCGCGGCGCTTAAAGCCGAAATCGCGGCCCTTGAATACGAGAATGCAGCGCTGGAAGCGGAAAACGCGGCCTTGGAGGGAGGAGAGAGACCGTCAGGCGAGCTAGGCCCCGACGTTCCAGCA
>O5-c2-1_x	ACTGGTGCGTCGTCTGAGTCTGAGCGGCGTTTAGCCCTCTAAGGCAGCAATCTCGGCTTTCAGCGCCGCATTTTTATATTCGAGCGCTGCAATCTCGGCTTCGAGGGCGGCGTTTTCTCCAGAAGAGCACGGCGGGGTCTTCCGGAGTTGCCGACGACGAAAGCGACTTTGGGTTCTGTCTGTTGCACGGTTTAGCAGAAGGTTTGAGGAATAGGGGCGAACACTTCCCG
>O5-c2-1_y	ACTCGACGGCCTCTGTCGACCATACCTTCGATTATCGCGGCCACTCTCGCATTAGTCGGCAGAGGTGGTTGTGTTGCTTGAAGACCCGGCGGCACAGCAGTGGAGAAAACGCCGCCCTGGAGGCGGAAATTGCGGCCCTGGAATACAAGAATGCTGCCCTCAAGGCTGAGATCGCCGCCCTGGAAGGGGGAGAGAGACCGTCAGGCGAGCTAGGCCTTCAACGCGCGTGT
>O5-c2-2_x	AGCGAAACCGTGCGTGAGTCTGAGCGGCGTTTAGCCCTCTAAGGCAGCAATCTCGGCTTTCAGCGCCGCATTTTTATATTCGAGCGCTGCAATCTCGGCTTCGAGGGCGGCGTTTTCTCCAGAAGAGCACGGCGGGGTCTTCCGGAGTTGCCGACGACGAAAGCGACTTTGGGTTCTGTCTGTTGCACGGTTTAGCAGAAGGTTTGAGGAATAGGGGGACGCGGGAGAGT
>O5-c2-2_y	CCCGGATCCCTTGCTTCGACCATACCTTCGATTATCGCGGCCACTCTCGCATTAGTCGGCAGAGGTGGTTGTGTTGCTTGAAGACCCGGCGGCACAGCAGTGGAGAAAACGCCGCCCTGGAGGCGGAAATTGCGGCCCTGGAATACAAGAATGCTGCCCTCAAGGCTGAGATCGCCGCCCTGGAAGGGGGAGAGAGACCGTCAGGCGAGCTAGGCGAGGCCAATGACGCG
>O5-c2-3_x	ACCGGTTTCCACGCAGAGTCTGAGCGGCGTTTAGCCCTCTAAGGCAGCAATCTCGGCTTTCAGCGCCGCATTTTTATATTCGAGCGCTGCAATCTCGGCTTCGAGGGCGGCGTTTTCTCCAGAAGAGCACGGCGGGGTCTTCCGGAGTTGCCGACGACGAAAGCGACTTTGGGTTCTGTCTGTTGCACGGTTTAGCAGAAGGTTTGAGGAATAGGGTTCGCGCTTGGAGG
>O5-c2-3_y	GCTTCCGCCCGTAGATCGACCATACCTTCGATTATCGCGGCCACTCTCGCATTAGTCGGCAGAGGTGGTTGTGTTGCTTGAAGACCCGGCGGCACAGCAGTGGAGAAAACGCCGCCCTGGAGGCGGAAATTGCGGCCCTGGAATACAAGAATGCTGCCCTCAAGGCTGAGATCGCCGCCCTGGAAGGGGGAGAGAGACCGTCAGGCGAGCTAGGCCCACCAGCGCGAATG
>O5-c2-4_x	GGGTTCGAGCGGGAGGAGTCTGAGCGGCGTTTAGCCCTCTAAGGCAGCAATCTCGGCTTTCAGCGCCGCATTTTTATATTCGAGCGCTGCAATCTCGGCTTCGAGGGCGGCGTTTTCTCCAGAAGAGCACGGCGGGGTCTTCCGGAGTTGCCGACGACGAAAGCGACTTTGGGTTCTGTCTGTTGCACGGTTTAGCAGAAGGTTTGAGGAATAGGCCTCTCTGCGCGCTA
>O5-c2-4_y	CGAGCCGTGGTTCCTTCGACCATACCTTCGATTATCGCGGCCACTCTCGCATTAGTCGGCAGAGGTGGTTGTGTTGCTTGAAGACCCGGCGGCACAGCAGTGGAGAAAACGCCGCCCTGGAGGCGGAAATTGCGGCCCTGGAATACAAGAATGCTGCCCTCAAGGCTGAGATCGCCGCCCTGGAAGGGGGAGAGAGACCGTCAGGCGAGCTAGGCAACACCCTCCCAGCG
>O5-c2-5_x	TGGGCGCCAAGAACCGAGTCTGAGCGGCGTTTAGCCCTCTAAGGCAGCAATCTCGGCTTTCAGCGCCGCATTTTTATATTCGAGCGCTGCAATCTCGGCTTCGAGGGCGGCGTTTTCTCCAGAAGAGCACGGCGGGGTCTTCCGGAGTTGCCGACGACGAAAGCGACTTTGGGTTCTGTCTGTTGCACGGTTTAGCAGAAGGTTTGAGGAATAGGCTTGGGCGCAGTGGG
>O5-c2-5_y	ACGCCGAATCCCACATCGACCATACCTTCGATTATCGCGGCCACTCTCGCATTAGTCGGCAGAGGTGGTTGTGTTGCTTGAAGACCCGGCGGCACAGCAGTGGAGAAAACGCCGCCCTGGAGGCGGAAATTGCGGCCCTGGAATACAAGAATGCTGCCCTCAAGGCTGAGATCGCCGCCCTGGAAGGGGGAGAGAGACCGTCAGGCGAGCTAGGCCCCGACGTTCCAGCA
>O6-c3-1_x	ACTGGTGCGTCGTCTGAGTCTGAGCGGCGTTTAGCCTTTAAGGGCCGCAATCTTCGCCTCAAGTGCCGCGTTTTCGTATTTCAGCGCCGCGATTTTTGCTTTCAGTGCCGCATTTTTTCCAGAAGAGCACGGCGGGGTCTTCCGGAGTTGCCGACGACGAAAGCGACTTTGGGTTCTGTCTGTTGCACGGTTTAGCAGAAGGTTTGAGGAATAGGGGCGAACACTTCCCG
>O6-c3-1_y	ACTCGACGGCCTCTGTCGACCATACCTTCGATTATCGCGGCCACTCTCGCATTAGTCGGCAGAGGTGGTTGTGTTGCTTGAAGACCCGGCGGCACAGCAGTGGAAAAAATGCTGCATTAAAAGCGAAGATCGCCGCGTTAAAGTATGAAAACGCGGCCCTGGAAGCAAAGATTGCGGCCCTGAAAGGTGGAGAGAGACCGTCAGGCGAGCTAGGCCTTCAACGCGCGTGT
>O6-c3-2_x	AGCGAAACCGTGCGTGAGTCTGAGCGGCGTTTAGCCTTTAAGGGCCGCAATCTTCGCCTCAAGTGCCGCGTTTTCGTATTTCAGCGCCGCGATTTTTGCTTTCAGTGCCGCATTTTTTCCAGAAGAGCACGGCGGGGTCTTCCGGAGTTGCCGACGACGAAAGCGACTTTGGGTTCTGTCTGTTGCACGGTTTAGCAGAAGGTTTGAGGAATAGGGGGACGCGGGAGAGT
>O6-c3-2_y	CCCGGATCCCTTGCTTCGACCATACCTTCGATTATCGCGGCCACTCTCGCATTAGTCGGCAGAGGTGGTTGTGTTGCTTGAAGACCCGGCGGCACAGCAGTGGAAAAAATGCTGCATTAAAAGCGAAGATCGCCGCGTTAAAGTATGAAAACGCGGCCCTGGAAGCAAAGATTGCGGCCCTGAAAGGTGGAGAGAGACCGTCAGGCGAGCTAGGCGAGGCCAATGACGCG
>O6-c3-3_x	ACCGGTTTCCACGCAGAGTCTGAGCGGCGTTTAGCCTTTAAGGGCCGCAATCTTCGCCTCAAGTGCCGCGTTTTCGTATTTCAGCGCCGCGATTTTTGCTTTCAGTGCCGCATTTTTTCCAGAAGAGCACGGCGGGGTCTTCCGGAGTTGCCGACGACGAAAGCGACTTTGGGTTCTGTCTGTTGCACGGTTTAGCAGAAGGTTTGAGGAATAGGGTTCGCGCTTGGAGG
>O6-c3-3_y	GCTTCCGCCCGTAGATCGACCATACCTTCGATTATCGCGGCCACTCTCGCATTAGTCGGCAGAGGTGGTTGTGTTGCTTGAAGACCCGGCGGCACAGCAGTGGAAAAAATGCTGCATTAAAAGCGAAGATCGCCGCGTTAAAGTATGAAAACGCGGCCCTGGAAGCAAAGATTGCGGCCCTGAAAGGTGGAGAGAGACCGTCAGGCGAGCTAGGCCCACCAGCGCGAATG
>O6-c3-4_x	GGGTTCGAGCGGGAGGAGTCTGAGCGGCGTTTAGCCTTTAAGGGCCGCAATCTTCGCCTCAAGTGCCGCGTTTTCGTATTTCAGCGCCGCGATTTTTGCTTTCAGTGCCGCATTTTTTCCAGAAGAGCACGGCGGGGTCTTCCGGAGTTGCCGACGACGAAAGCGACTTTGGGTTCTGTCTGTTGCACGGTTTAGCAGAAGGTTTGAGGAATAGGCCTCTCTGCGCGCTA
>O6-c3-4_y	CGAGCCGTGGTTCCTTCGACCATACCTTCGATTATCGCGGCCACTCTCGCATTAGTCGGCAGAGGTGGTTGTGTTGCTTGAAGACCCGGCGGCACAGCAGTGGAAAAAATGCTGCATTAAAAGCGAAGATCGCCGCGTTAAAGTATGAAAACGCGGCCCTGGAAGCAAAGATTGCGGCCCTGAAAGGTGGAGAGAGACCGTCAGGCGAGCTAGGCAACACCCTCCCAGCG
>O6-c3-5_x	TGGGCGCCAAGAACCGAGTCTGAGCGGCGTTTAGCCTTTAAGGGCCGCAATCTTCGCCTCAAGTGCCGCGTTTTCGTATTTCAGCGCCGCGATTTTTGCTTTCAGTGCCGCATTTTTTCCAGAAGAGCACGGCGGGGTCTTCCGGAGTTGCCGACGACGAAAGCGACTTTGGGTTCTGTCTGTTGCACGGTTTAGCAGAAGGTTTGAGGAATAGGCTTGGGCGCAGTGGG
>O6-c3-5_y	ACGCCGAATCCCACATCGACCATACCTTCGATTATCGCGGCCACTCTCGCATTAGTCGGCAGAGGTGGTTGTGTTGCTTGAAGACCCGGCGGCACAGCAGTGGAAAAAATGCTGCATTAAAAGCGAAGATCGCCGCGTTAAAGTATGAAAACGCGGCCCTGGAAGCAAAGATTGCGGCCCTGAAAGGTGGAGAGAGACCGTCAGGCGAGCTAGGCCCCGACGTTCCAGCA
>O16-c3-1_x	ACTGGTGCGTCGTCTGAGTCTGAGCGGCGTTTAGCCCTTCAACGCAGCATTTTTCGCCTCCAGTGCGGCGATTTCATACTTCAGCGCGGCGTTTTTGGCTTTAAGCGCTGCAATCTTTCCAGAAGAGCACGGCGGGGTCTTCCGGAGTTGCCGACGACGAAAGCGACTTTGGGTTCTGTCTGTTGCACGGTTTAGCAGAAGGTTTGAGGAATAGGGGCGAACACTTCCCG
>O16-c3-1_y	ACTCGACGGCCTCTGTCGACCATACCTTCGATTATCGCGGCCACTCTCGCATTAGTCGGCAGAGGTGGTTGTGTTGCTTGAAGACCCGGCGGCACAGCAGTGGAAAGATCGCCGCCCTGAAGGCGAAAAACGCGGCGTTGAAATACGAAATTGCGGCTCTGGAAGCAAAAAACGCAGCCCTGAAAGGGGGAGAGAGACCGTCAGGCGAGCTAGGCCTTCAACGCGCGTGT
>O16-c3-2_x	AGCGAAACCGTGCGTGAGTCTGAGCGGCGTTTAGCCCTTCAACGCAGCATTTTTCGCCTCCAGTGCGGCGATTTCATACTTCAGCGCGGCGTTTTTGGCTTTAAGCGCTGCAATCTTTCCAGAAGAGCACGGCGGGGTCTTCCGGAGTTGCCGACGACGAAAGCGACTTTGGGTTCTGTCTGTTGCACGGTTTAGCAGAAGGTTTGAGGAATAGGGGGACGCGGGAGAGT
>O16-c3-2_y	CCCGGATCCCTTGCTTCGACCATACCTTCGATTATCGCGGCCACTCTCGCATTAGTCGGCAGAGGTGGTTGTGTTGCTTGAAGACCCGGCGGCACAGCAGTGGAAAGATCGCCGCCCTGAAGGCGAAAAACGCGGCGTTGAAATACGAAATTGCGGCTCTGGAAGCAAAAAACGCAGCCCTGAAAGGGGGAGAGAGACCGTCAGGCGAGCTAGGCGAGGCCAATGACGCG
>O16-c3-3_x	ACCGGTTTCCACGCAGAGTCTGAGCGGCGTTTAGCCCTTCAACGCAGCATTTTTCGCCTCCAGTGCGGCGATTTCATACTTCAGCGCGGCGTTTTTGGCTTTAAGCGCTGCAATCTTTCCAGAAGAGCACGGCGGGGTCTTCCGGAGTTGCCGACGACGAAAGCGACTTTGGGTTCTGTCTGTTGCACGGTTTAGCAGAAGGTTTGAGGAATAGGGTTCGCGCTTGGAGG
>O16-c3-3_y	GCTTCCGCCCGTAGATCGACCATACCTTCGATTATCGCGGCCACTCTCGCATTAGTCGGCAGAGGTGGTTGTGTTGCTTGAAGACCCGGCGGCACAGCAGTGGAAAGATCGCCGCCCTGAAGGCGAAAAACGCGGCGTTGAAATACGAAATTGCGGCTCTGGAAGCAAAAAACGCAGCCCTGAAAGGGGGAGAGAGACCGTCAGGCGAGCTAGGCCCACCAGCGCGAATG
>O16-c3-4_x	GGGTTCGAGCGGGAGGAGTCTGAGCGGCGTTTAGCCCTTCAACGCAGCATTTTTCGCCTCCAGTGCGGCGATTTCATACTTCAGCGCGGCGTTTTTGGCTTTAAGCGCTGCAATCTTTCCAGAAGAGCACGGCGGGGTCTTCCGGAGTTGCCGACGACGAAAGCGACTTTGGGTTCTGTCTGTTGCACGGTTTAGCAGAAGGTTTGAGGAATAGGCCTCTCTGCGCGCTA
>O16-c3-4_y	CGAGCCGTGGTTCCTTCGACCATACCTTCGATTATCGCGGCCACTCTCGCATTAGTCGGCAGAGGTGGTTGTGTTGCTTGAAGACCCGGCGGCACAGCAGTGGAAAGATCGCCGCCCTGAAGGCGAAAAACGCGGCGTTGAAATACGAAATTGCGGCTCTGGAAGCAAAAAACGCAGCCCTGAAAGGGGGAGAGAGACCGTCAGGCGAGCTAGGCAACACCCTCCCAGCG
>O16-c3-5_x	TGGGCGCCAAGAACCGAGTCTGAGCGGCGTTTAGCCCTTCAACGCAGCATTTTTCGCCTCCAGTGCGGCGATTTCATACTTCAGCGCGGCGTTTTTGGCTTTAAGCGCTGCAATCTTTCCAGAAGAGCACGGCGGGGTCTTCCGGAGTTGCCGACGACGAAAGCGACTTTGGGTTCTGTCTGTTGCACGGTTTAGCAGAAGGTTTGAGGAATAGGCTTGGGCGCAGTGGG
>O16-c3-5_y	ACGCCGAATCCCACATCGACCATACCTTCGATTATCGCGGCCACTCTCGCATTAGTCGGCAGAGGTGGTTGTGTTGCTTGAAGACCCGGCGGCACAGCAGTGGAAAGATCGCCGCCCTGAAGGCGAAAAACGCGGCGTTGAAATACGAAATTGCGGCTCTGGAAGCAAAAAACGCAGCCCTGAAAGGGGGAGAGAGACCGTCAGGCGAGCTAGGCCCCGACGTTCCAGCA
>O8-c3-1_x	ACTGGTGCGTCGTCTGAGTCTGAGCGGCGTTTAACCTTTAAGTGCCGCGTTCTTCGCTTCTAAGGCGGCGATCTCGTATTCGAGCGCAGCATTTTCTGCTTCGAGCGCCGCAATTTCTCCAGAAGAGCACGGCGGGGTCTTCCGGAGTTGCCGACGACGAAAGCGACTTTGGGTTCTGTCTGTTGCACGGTTTAGCAGAAGGTTTGAGGAATAGGGGCGAACACTTCCCG
>O8-c3-1_y	ACTCGACGGCCTCTGTCGACCATACCTTCGATTATCGCGGCCACTCTCGCATTAGTCGGCAGAGGTGGTTGTGTTGCTTGAAGACCCGGCGGCACAGCAGTGGAGAGATTGCCGCTCTGGAAGCAGAAAACGCGGCGCTGGAGTATGAGATCGCCGCCCTGGAAGCGAAAAATGCCGCCTTGAAAGGCGGAGAGAGACCGTCAGGCGAGCTAGGCCTTCAACGCGCGTGT
>O8-c3-2_x	AGCGAAACCGTGCGTGAGTCTGAGCGGCGTTTAACCTTTAAGTGCCGCGTTCTTCGCTTCTAAGGCGGCGATCTCGTATTCGAGCGCAGCATTTTCTGCTTCGAGCGCCGCAATTTCTCCAGAAGAGCACGGCGGGGTCTTCCGGAGTTGCCGACGACGAAAGCGACTTTGGGTTCTGTCTGTTGCACGGTTTAGCAGAAGGTTTGAGGAATAGGGGGACGCGGGAGAGT
>O8-c3-2_y	CCCGGATCCCTTGCTTCGACCATACCTTCGATTATCGCGGCCACTCTCGCATTAGTCGGCAGAGGTGGTTGTGTTGCTTGAAGACCCGGCGGCACAGCAGTGGAGAGATTGCCGCTCTGGAAGCAGAAAACGCGGCGCTGGAGTATGAGATCGCCGCCCTGGAAGCGAAAAATGCCGCCTTGAAAGGCGGAGAGAGACCGTCAGGCGAGCTAGGCGAGGCCAATGACGCG
>O8-c3-3_x	ACCGGTTTCCACGCAGAGTCTGAGCGGCGTTTAACCTTTAAGTGCCGCGTTCTTCGCTTCTAAGGCGGCGATCTCGTATTCGAGCGCAGCATTTTCTGCTTCGAGCGCCGCAATTTCTCCAGAAGAGCACGGCGGGGTCTTCCGGAGTTGCCGACGACGAAAGCGACTTTGGGTTCTGTCTGTTGCACGGTTTAGCAGAAGGTTTGAGGAATAGGGTTCGCGCTTGGAGG
>O8-c3-3_y	GCTTCCGCCCGTAGATCGACCATACCTTCGATTATCGCGGCCACTCTCGCATTAGTCGGCAGAGGTGGTTGTGTTGCTTGAAGACCCGGCGGCACAGCAGTGGAGAGATTGCCGCTCTGGAAGCAGAAAACGCGGCGCTGGAGTATGAGATCGCCGCCCTGGAAGCGAAAAATGCCGCCTTGAAAGGCGGAGAGAGACCGTCAGGCGAGCTAGGCCCACCAGCGCGAATG
>O8-c3-4_x	GGGTTCGAGCGGGAGGAGTCTGAGCGGCGTTTAACCTTTAAGTGCCGCGTTCTTCGCTTCTAAGGCGGCGATCTCGTATTCGAGCGCAGCATTTTCTGCTTCGAGCGCCGCAATTTCTCCAGAAGAGCACGGCGGGGTCTTCCGGAGTTGCCGACGACGAAAGCGACTTTGGGTTCTGTCTGTTGCACGGTTTAGCAGAAGGTTTGAGGAATAGGCCTCTCTGCGCGCTA
>O8-c3-4_y	CGAGCCGTGGTTCCTTCGACCATACCTTCGATTATCGCGGCCACTCTCGCATTAGTCGGCAGAGGTGGTTGTGTTGCTTGAAGACCCGGCGGCACAGCAGTGGAGAGATTGCCGCTCTGGAAGCAGAAAACGCGGCGCTGGAGTATGAGATCGCCGCCCTGGAAGCGAAAAATGCCGCCTTGAAAGGCGGAGAGAGACCGTCAGGCGAGCTAGGCAACACCCTCCCAGCG
>O8-c3-5_x	TGGGCGCCAAGAACCGAGTCTGAGCGGCGTTTAACCTTTAAGTGCCGCGTTCTTCGCTTCTAAGGCGGCGATCTCGTATTCGAGCGCAGCATTTTCTGCTTCGAGCGCCGCAATTTCTCCAGAAGAGCACGGCGGGGTCTTCCGGAGTTGCCGACGACGAAAGCGACTTTGGGTTCTGTCTGTTGCACGGTTTAGCAGAAGGTTTGAGGAATAGGCTTGGGCGCAGTGGG
>O8-c3-5_y	ACGCCGAATCCCACATCGACCATACCTTCGATTATCGCGGCCACTCTCGCATTAGTCGGCAGAGGTGGTTGTGTTGCTTGAAGACCCGGCGGCACAGCAGTGGAGAGATTGCCGCTCTGGAAGCAGAAAACGCGGCGCTGGAGTATGAGATCGCCGCCCTGGAAGCGAAAAATGCCGCCTTGAAAGGCGGAGAGAGACCGTCAGGCGAGCTAGGCCCCGACGTTCCAGCA
>O3-c3-1_x	ACTGGTGCGTCGTCTGAGTCTGAGCGGCGTTTAACCCTCTAAAGCGGCGTTTTCCGCTTCCAGCGCGGCATTCTCGTATTTCAATGCGGCGATTTTCGCTTCCAGGGCCGCGATTTCTCCAGAAGAGCACGGCGGGGTCTTCCGGAGTTGCCGACGACGAAAGCGACTTTGGGTTCTGTCTGTTGCACGGTTTAGCAGAAGGTTTGAGGAATAGGGGCGAACACTTCCCG
>O3-c3-1_y	ACTCGACGGCCTCTGTCGACCATACCTTCGATTATCGCGGCCACTCTCGCATTAGTCGGCAGAGGTGGTTGTGTTGCTTGAAGACCCGGCGGCACAGCAGTGGAGAAATTGCGGCACTCGAGGCAAAGATCGCGGCGCTTAAATATGAAAACGCGGCGCTGGAGGCGGAAAATGCGGCCTTAGAGGGTGGAGAGAGACCGTCAGGCGAGCTAGGCCTTCAACGCGCGTGT
>O3-c3-2_x	AGCGAAACCGTGCGTGAGTCTGAGCGGCGTTTAACCCTCTAAAGCGGCGTTTTCCGCTTCCAGCGCGGCATTCTCGTATTTCAATGCGGCGATTTTCGCTTCCAGGGCCGCGATTTCTCCAGAAGAGCACGGCGGGGTCTTCCGGAGTTGCCGACGACGAAAGCGACTTTGGGTTCTGTCTGTTGCACGGTTTAGCAGAAGGTTTGAGGAATAGGGGGACGCGGGAGAGT
>O3-c3-2_y	CCCGGATCCCTTGCTTCGACCATACCTTCGATTATCGCGGCCACTCTCGCATTAGTCGGCAGAGGTGGTTGTGTTGCTTGAAGACCCGGCGGCACAGCAGTGGAGAAATTGCGGCACTCGAGGCAAAGATCGCGGCGCTTAAATATGAAAACGCGGCGCTGGAGGCGGAAAATGCGGCCTTAGAGGGTGGAGAGAGACCGTCAGGCGAGCTAGGCGAGGCCAATGACGCG
>O3-c3-3_x	ACCGGTTTCCACGCAGAGTCTGAGCGGCGTTTAACCCTCTAAAGCGGCGTTTTCCGCTTCCAGCGCGGCATTCTCGTATTTCAATGCGGCGATTTTCGCTTCCAGGGCCGCGATTTCTCCAGAAGAGCACGGCGGGGTCTTCCGGAGTTGCCGACGACGAAAGCGACTTTGGGTTCTGTCTGTTGCACGGTTTAGCAGAAGGTTTGAGGAATAGGGTTCGCGCTTGGAGG
>O3-c3-3_y	GCTTCCGCCCGTAGATCGACCATACCTTCGATTATCGCGGCCACTCTCGCATTAGTCGGCAGAGGTGGTTGTGTTGCTTGAAGACCCGGCGGCACAGCAGTGGAGAAATTGCGGCACTCGAGGCAAAGATCGCGGCGCTTAAATATGAAAACGCGGCGCTGGAGGCGGAAAATGCGGCCTTAGAGGGTGGAGAGAGACCGTCAGGCGAGCTAGGCCCACCAGCGCGAATG
>O3-c3-4_x	GGGTTCGAGCGGGAGGAGTCTGAGCGGCGTTTAACCCTCTAAAGCGGCGTTTTCCGCTTCCAGCGCGGCATTCTCGTATTTCAATGCGGCGATTTTCGCTTCCAGGGCCGCGATTTCTCCAGAAGAGCACGGCGGGGTCTTCCGGAGTTGCCGACGACGAAAGCGACTTTGGGTTCTGTCTGTTGCACGGTTTAGCAGAAGGTTTGAGGAATAGGCCTCTCTGCGCGCTA
>O3-c3-4_y	CGAGCCGTGGTTCCTTCGACCATACCTTCGATTATCGCGGCCACTCTCGCATTAGTCGGCAGAGGTGGTTGTGTTGCTTGAAGACCCGGCGGCACAGCAGTGGAGAAATTGCGGCACTCGAGGCAAAGATCGCGGCGCTTAAATATGAAAACGCGGCGCTGGAGGCGGAAAATGCGGCCTTAGAGGGTGGAGAGAGACCGTCAGGCGAGCTAGGCAACACCCTCCCAGCG
>O3-c3-5_x	TGGGCGCCAAGAACCGAGTCTGAGCGGCGTTTAACCCTCTAAAGCGGCGTTTTCCGCTTCCAGCGCGGCATTCTCGTATTTCAATGCGGCGATTTTCGCTTCCAGGGCCGCGATTTCTCCAGAAGAGCACGGCGGGGTCTTCCGGAGTTGCCGACGACGAAAGCGACTTTGGGTTCTGTCTGTTGCACGGTTTAGCAGAAGGTTTGAGGAATAGGCTTGGGCGCAGTGGG
>O3-c3-5_y	ACGCCGAATCCCACATCGACCATACCTTCGATTATCGCGGCCACTCTCGCATTAGTCGGCAGAGGTGGTTGTGTTGCTTGAAGACCCGGCGGCACAGCAGTGGAGAAATTGCGGCACTCGAGGCAAAGATCGCGGCGCTTAAATATGAAAACGCGGCGCTGGAGGCGGAAAATGCGGCCTTAGAGGGTGGAGAGAGACCGTCAGGCGAGCTAGGCCCCGACGTTCCAGCA
>O10-c3-1_x	ACTGGTGCGTCGTCTGAGTCTGAGCGGCGTTTAACCTTTCAGGGCCGCAATTTTCGCTTTCAGAGCCGCAATTTTGTATTCCAATGCCGCATTTTCGGCTTTTAAAGCGGCGTTTTTTCCAGAAGAGCACGGCGGGGTCTTCCGGAGTTGCCGACGACGAAAGCGACTTTGGGTTCTGTCTGTTGCACGGTTTAGCAGAAGGTTTGAGGAATAGGGGCGAACACTTCCCG
>O10-c3-1_y	ACTCGACGGCCTCTGTCGACCATACCTTCGATTATCGCGGCCACTCTCGCATTAGTCGGCAGAGGTGGTTGTGTTGCTTGAAGACCCGGCGGCACAGCAGTGGAAAAAATGCGGCCCTGAAGGCAGAAAACGCCGCTCTGGAGTACAAAATAGCGGCCCTGAAAGCTAAAATCGCAGCACTGAAAGGCGGAGAGAGACCGTCAGGCGAGCTAGGCCTTCAACGCGCGTGT
>O10-c3-2_x	AGCGAAACCGTGCGTGAGTCTGAGCGGCGTTTAACCTTTCAGGGCCGCAATTTTCGCTTTCAGAGCCGCAATTTTGTATTCCAATGCCGCATTTTCGGCTTTTAAAGCGGCGTTTTTTCCAGAAGAGCACGGCGGGGTCTTCCGGAGTTGCCGACGACGAAAGCGACTTTGGGTTCTGTCTGTTGCACGGTTTAGCAGAAGGTTTGAGGAATAGGGGGACGCGGGAGAGT
>O10-c3-2_y	CCCGGATCCCTTGCTTCGACCATACCTTCGATTATCGCGGCCACTCTCGCATTAGTCGGCAGAGGTGGTTGTGTTGCTTGAAGACCCGGCGGCACAGCAGTGGAAAAAATGCGGCCCTGAAGGCAGAAAACGCCGCTCTGGAGTACAAAATAGCGGCCCTGAAAGCTAAAATCGCAGCACTGAAAGGCGGAGAGAGACCGTCAGGCGAGCTAGGCGAGGCCAATGACGCG
>O10-c3-3_x	ACCGGTTTCCACGCAGAGTCTGAGCGGCGTTTAACCTTTCAGGGCCGCAATTTTCGCTTTCAGAGCCGCAATTTTGTATTCCAATGCCGCATTTTCGGCTTTTAAAGCGGCGTTTTTTCCAGAAGAGCACGGCGGGGTCTTCCGGAGTTGCCGACGACGAAAGCGACTTTGGGTTCTGTCTGTTGCACGGTTTAGCAGAAGGTTTGAGGAATAGGGTTCGCGCTTGGAGG
>O10-c3-3_y	GCTTCCGCCCGTAGATCGACCATACCTTCGATTATCGCGGCCACTCTCGCATTAGTCGGCAGAGGTGGTTGTGTTGCTTGAAGACCCGGCGGCACAGCAGTGGAAAAAATGCGGCCCTGAAGGCAGAAAACGCCGCTCTGGAGTACAAAATAGCGGCCCTGAAAGCTAAAATCGCAGCACTGAAAGGCGGAGAGAGACCGTCAGGCGAGCTAGGCCCACCAGCGCGAATG
>O10-c3-4_x	GGGTTCGAGCGGGAGGAGTCTGAGCGGCGTTTAACCTTTCAGGGCCGCAATTTTCGCTTTCAGAGCCGCAATTTTGTATTCCAATGCCGCATTTTCGGCTTTTAAAGCGGCGTTTTTTCCAGAAGAGCACGGCGGGGTCTTCCGGAGTTGCCGACGACGAAAGCGACTTTGGGTTCTGTCTGTTGCACGGTTTAGCAGAAGGTTTGAGGAATAGGCCTCTCTGCGCGCTA
>O10-c3-4_y	CGAGCCGTGGTTCCTTCGACCATACCTTCGATTATCGCGGCCACTCTCGCATTAGTCGGCAGAGGTGGTTGTGTTGCTTGAAGACCCGGCGGCACAGCAGTGGAAAAAATGCGGCCCTGAAGGCAGAAAACGCCGCTCTGGAGTACAAAATAGCGGCCCTGAAAGCTAAAATCGCAGCACTGAAAGGCGGAGAGAGACCGTCAGGCGAGCTAGGCAACACCCTCCCAGCG
>O10-c3-5_x	TGGGCGCCAAGAACCGAGTCTGAGCGGCGTTTAACCTTTCAGGGCCGCAATTTTCGCTTTCAGAGCCGCAATTTTGTATTCCAATGCCGCATTTTCGGCTTTTAAAGCGGCGTTTTTTCCAGAAGAGCACGGCGGGGTCTTCCGGAGTTGCCGACGACGAAAGCGACTTTGGGTTCTGTCTGTTGCACGGTTTAGCAGAAGGTTTGAGGAATAGGCTTGGGCGCAGTGGG
>O10-c3-5_y	ACGCCGAATCCCACATCGACCATACCTTCGATTATCGCGGCCACTCTCGCATTAGTCGGCAGAGGTGGTTGTGTTGCTTGAAGACCCGGCGGCACAGCAGTGGAAAAAATGCGGCCCTGAAGGCAGAAAACGCCGCTCTGGAGTACAAAATAGCGGCCCTGAAAGCTAAAATCGCAGCACTGAAAGGCGGAGAGAGACCGTCAGGCGAGCTAGGCCCCGACGTTCCAGCA
>O14-c3-1_x	ACTGGTGCGTCGTCTGAGTCTGAGCGGCGTTTAACCTTTCAGAGCAGCAATTTTTGCTTCCAGTGCCGCGTTTTCGTATTCGAGCGCCGCGATTTCGGCTTCCAGCGCCGCATTTTCTCCAGAAGAGCACGGCGGGGTCTTCCGGAGTTGCCGACGACGAAAGCGACTTTGGGTTCTGTCTGTTGCACGGTTTAGCAGAAGGTTTGAGGAATAGGGGCGAACACTTCCCG
>O14-c3-1_y	ACTCGACGGCCTCTGTCGACCATACCTTCGATTATCGCGGCCACTCTCGCATTAGTCGGCAGAGGTGGTTGTGTTGCTTGAAGACCCGGCGGCACAGCAGTGGAGAAAACGCCGCTCTGGAGGCGGAGATCGCCGCCTTAGAATACGAGAATGCGGCGTTAGAAGCAAAAATTGCGGCGCTGAAAGGCGGAGAGAGACCGTCAGGCGAGCTAGGCCTTCAACGCGCGTGT
>O14-c3-2_x	AGCGAAACCGTGCGTGAGTCTGAGCGGCGTTTAACCTTTCAGAGCAGCAATTTTTGCTTCCAGTGCCGCGTTTTCGTATTCGAGCGCCGCGATTTCGGCTTCCAGCGCCGCATTTTCTCCAGAAGAGCACGGCGGGGTCTTCCGGAGTTGCCGACGACGAAAGCGACTTTGGGTTCTGTCTGTTGCACGGTTTAGCAGAAGGTTTGAGGAATAGGGGGACGCGGGAGAGT
>O14-c3-2_y	CCCGGATCCCTTGCTTCGACCATACCTTCGATTATCGCGGCCACTCTCGCATTAGTCGGCAGAGGTGGTTGTGTTGCTTGAAGACCCGGCGGCACAGCAGTGGAGAAAACGCCGCTCTGGAGGCGGAGATCGCCGCCTTAGAATACGAGAATGCGGCGTTAGAAGCAAAAATTGCGGCGCTGAAAGGCGGAGAGAGACCGTCAGGCGAGCTAGGCGAGGCCAATGACGCG
>O14-c3-3_x	ACCGGTTTCCACGCAGAGTCTGAGCGGCGTTTAACCTTTCAGAGCAGCAATTTTTGCTTCCAGTGCCGCGTTTTCGTATTCGAGCGCCGCGATTTCGGCTTCCAGCGCCGCATTTTCTCCAGAAGAGCACGGCGGGGTCTTCCGGAGTTGCCGACGACGAAAGCGACTTTGGGTTCTGTCTGTTGCACGGTTTAGCAGAAGGTTTGAGGAATAGGGTTCGCGCTTGGAGG
>O14-c3-3_y	GCTTCCGCCCGTAGATCGACCATACCTTCGATTATCGCGGCCACTCTCGCATTAGTCGGCAGAGGTGGTTGTGTTGCTTGAAGACCCGGCGGCACAGCAGTGGAGAAAACGCCGCTCTGGAGGCGGAGATCGCCGCCTTAGAATACGAGAATGCGGCGTTAGAAGCAAAAATTGCGGCGCTGAAAGGCGGAGAGAGACCGTCAGGCGAGCTAGGCCCACCAGCGCGAATG
>O14-c3-4_x	GGGTTCGAGCGGGAGGAGTCTGAGCGGCGTTTAACCTTTCAGAGCAGCAATTTTTGCTTCCAGTGCCGCGTTTTCGTATTCGAGCGCCGCGATTTCGGCTTCCAGCGCCGCATTTTCTCCAGAAGAGCACGGCGGGGTCTTCCGGAGTTGCCGACGACGAAAGCGACTTTGGGTTCTGTCTGTTGCACGGTTTAGCAGAAGGTTTGAGGAATAGGCCTCTCTGCGCGCTA
>O14-c3-4_y	CGAGCCGTGGTTCCTTCGACCATACCTTCGATTATCGCGGCCACTCTCGCATTAGTCGGCAGAGGTGGTTGTGTTGCTTGAAGACCCGGCGGCACAGCAGTGGAGAAAACGCCGCTCTGGAGGCGGAGATCGCCGCCTTAGAATACGAGAATGCGGCGTTAGAAGCAAAAATTGCGGCGCTGAAAGGCGGAGAGAGACCGTCAGGCGAGCTAGGCAACACCCTCCCAGCG
>O14-c3-5_x	TGGGCGCCAAGAACCGAGTCTGAGCGGCGTTTAACCTTTCAGAGCAGCAATTTTTGCTTCCAGTGCCGCGTTTTCGTATTCGAGCGCCGCGATTTCGGCTTCCAGCGCCGCATTTTCTCCAGAAGAGCACGGCGGGGTCTTCCGGAGTTGCCGACGACGAAAGCGACTTTGGGTTCTGTCTGTTGCACGGTTTAGCAGAAGGTTTGAGGAATAGGCTTGGGCGCAGTGGG
>O14-c3-5_y	ACGCCGAATCCCACATCGACCATACCTTCGATTATCGCGGCCACTCTCGCATTAGTCGGCAGAGGTGGTTGTGTTGCTTGAAGACCCGGCGGCACAGCAGTGGAGAAAACGCCGCTCTGGAGGCGGAGATCGCCGCCTTAGAATACGAGAATGCGGCGTTAGAAGCAAAAATTGCGGCGCTGAAAGGCGGAGAGAGACCGTCAGGCGAGCTAGGCCCCGACGTTCCAGCA
>O1-c3-1_x	ACTGGTGCGTCGTCTGAGTCTGAGCGGCGTTTACCCTTCTAATGCCGCAATTTCCGCTTCGAGAGCGGCAATCTCGTATTCCAGTGCCGCGTTCTCTGCTTTGAGGGCGGCATTTTTTCCAGAAGAGCACGGCGGGGTCTTCCGGAGTTGCCGACGACGAAAGCGACTTTGGGTTCTGTCTGTTGCACGGTTTAGCAGAAGGTTTGAGGAATAGGGGCGAACACTTCCCG
>O1-c3-1_y	ACTCGACGGCCTCTGTCGACCATACCTTCGATTATCGCGGCCACTCTCGCATTAGTCGGCAGAGGTGGTTGTGTTGCTTGAAGACCCGGCGGCACAGCAGTGGAAAAAACGCTGCGCTGAAGGCGGAAAACGCAGCGCTGGAATACGAAATCGCGGCGTTGGAGGCGGAAATCGCGGCCTTGGAGGGGGGAGAGAGACCGTCAGGCGAGCTAGGCCTTCAACGCGCGTGT
>O1-c3-2_x	AGCGAAACCGTGCGTGAGTCTGAGCGGCGTTTACCCTTCTAATGCCGCAATTTCCGCTTCGAGAGCGGCAATCTCGTATTCCAGTGCCGCGTTCTCTGCTTTGAGGGCGGCATTTTTTCCAGAAGAGCACGGCGGGGTCTTCCGGAGTTGCCGACGACGAAAGCGACTTTGGGTTCTGTCTGTTGCACGGTTTAGCAGAAGGTTTGAGGAATAGGGGGACGCGGGAGAGT
>O1-c3-2_y	CCCGGATCCCTTGCTTCGACCATACCTTCGATTATCGCGGCCACTCTCGCATTAGTCGGCAGAGGTGGTTGTGTTGCTTGAAGACCCGGCGGCACAGCAGTGGAAAAAACGCTGCGCTGAAGGCGGAAAACGCAGCGCTGGAATACGAAATCGCGGCGTTGGAGGCGGAAATCGCGGCCTTGGAGGGGGGAGAGAGACCGTCAGGCGAGCTAGGCGAGGCCAATGACGCG
>O1-c3-3_x	ACCGGTTTCCACGCAGAGTCTGAGCGGCGTTTACCCTTCTAATGCCGCAATTTCCGCTTCGAGAGCGGCAATCTCGTATTCCAGTGCCGCGTTCTCTGCTTTGAGGGCGGCATTTTTTCCAGAAGAGCACGGCGGGGTCTTCCGGAGTTGCCGACGACGAAAGCGACTTTGGGTTCTGTCTGTTGCACGGTTTAGCAGAAGGTTTGAGGAATAGGGTTCGCGCTTGGAGG
>O1-c3-3_y	GCTTCCGCCCGTAGATCGACCATACCTTCGATTATCGCGGCCACTCTCGCATTAGTCGGCAGAGGTGGTTGTGTTGCTTGAAGACCCGGCGGCACAGCAGTGGAAAAAACGCTGCGCTGAAGGCGGAAAACGCAGCGCTGGAATACGAAATCGCGGCGTTGGAGGCGGAAATCGCGGCCTTGGAGGGGGGAGAGAGACCGTCAGGCGAGCTAGGCCCACCAGCGCGAATG
>O1-c3-4_x	GGGTTCGAGCGGGAGGAGTCTGAGCGGCGTTTACCCTTCTAATGCCGCAATTTCCGCTTCGAGAGCGGCAATCTCGTATTCCAGTGCCGCGTTCTCTGCTTTGAGGGCGGCATTTTTTCCAGAAGAGCACGGCGGGGTCTTCCGGAGTTGCCGACGACGAAAGCGACTTTGGGTTCTGTCTGTTGCACGGTTTAGCAGAAGGTTTGAGGAATAGGCCTCTCTGCGCGCTA
>O1-c3-4_y	CGAGCCGTGGTTCCTTCGACCATACCTTCGATTATCGCGGCCACTCTCGCATTAGTCGGCAGAGGTGGTTGTGTTGCTTGAAGACCCGGCGGCACAGCAGTGGAAAAAACGCTGCGCTGAAGGCGGAAAACGCAGCGCTGGAATACGAAATCGCGGCGTTGGAGGCGGAAATCGCGGCCTTGGAGGGGGGAGAGAGACCGTCAGGCGAGCTAGGCAACACCCTCCCAGCG
>O1-c3-5_x	TGGGCGCCAAGAACCGAGTCTGAGCGGCGTTTACCCTTCTAATGCCGCAATTTCCGCTTCGAGAGCGGCAATCTCGTATTCCAGTGCCGCGTTCTCTGCTTTGAGGGCGGCATTTTTTCCAGAAGAGCACGGCGGGGTCTTCCGGAGTTGCCGACGACGAAAGCGACTTTGGGTTCTGTCTGTTGCACGGTTTAGCAGAAGGTTTGAGGAATAGGCTTGGGCGCAGTGGG
>O1-c3-5_y	ACGCCGAATCCCACATCGACCATACCTTCGATTATCGCGGCCACTCTCGCATTAGTCGGCAGAGGTGGTTGTGTTGCTTGAAGACCCGGCGGCACAGCAGTGGAAAAAACGCTGCGCTGAAGGCGGAAAACGCAGCGCTGGAATACGAAATCGCGGCGTTGGAGGCGGAAATCGCGGCCTTGGAGGGGGGAGAGAGACCGTCAGGCGAGCTAGGCCCCGACGTTCCAGCA
>O12-c3-1_x	ACTGGTGCGTCGTCTGAGTCTGAGCGGCGTTTAACCTTTTAAAGCCGCGTTTTTGGCTTTCAGTGCCGCATTTTTATATTTCAGAGCCGCGATTTTAGCTTCCAGAGCTGCAATCTCTCCAGAAGAGCACGGCGGGGTCTTCCGGAGTTGCCGACGACGAAAGCGACTTTGGGTTCTGTCTGTTGCACGGTTTAGCAGAAGGTTTGAGGAATAGGGGCGAACACTTCCCG
>O12-c3-1_y	ACTCGACGGCCTCTGTCGACCATACCTTCGATTATCGCGGCCACTCTCGCATTAGTCGGCAGAGGTGGTTGTGTTGCTTGAAGACCCGGCGGCACAGCAGTGGAGAGATAGCAGCTCTGGAAGCAAAAATCGCTGCGCTTAAATACAAGAATGCAGCGCTGAAAGCCAAAAACGCGGCCCTGAAAGGTGGAGAGAGACCGTCAGGCGAGCTAGGCCTTCAACGCGCGTGT
>O12-c3-2_x	AGCGAAACCGTGCGTGAGTCTGAGCGGCGTTTAACCTTTTAAAGCCGCGTTTTTGGCTTTCAGTGCCGCATTTTTATATTTCAGAGCCGCGATTTTAGCTTCCAGAGCTGCAATCTCTCCAGAAGAGCACGGCGGGGTCTTCCGGAGTTGCCGACGACGAAAGCGACTTTGGGTTCTGTCTGTTGCACGGTTTAGCAGAAGGTTTGAGGAATAGGGGGACGCGGGAGAGT
>O12-c3-2_y	CCCGGATCCCTTGCTTCGACCATACCTTCGATTATCGCGGCCACTCTCGCATTAGTCGGCAGAGGTGGTTGTGTTGCTTGAAGACCCGGCGGCACAGCAGTGGAGAGATAGCAGCTCTGGAAGCAAAAATCGCTGCGCTTAAATACAAGAATGCAGCGCTGAAAGCCAAAAACGCGGCCCTGAAAGGTGGAGAGAGACCGTCAGGCGAGCTAGGCGAGGCCAATGACGCG
>O12-c3-3_x	ACCGGTTTCCACGCAGAGTCTGAGCGGCGTTTAACCTTTTAAAGCCGCGTTTTTGGCTTTCAGTGCCGCATTTTTATATTTCAGAGCCGCGATTTTAGCTTCCAGAGCTGCAATCTCTCCAGAAGAGCACGGCGGGGTCTTCCGGAGTTGCCGACGACGAAAGCGACTTTGGGTTCTGTCTGTTGCACGGTTTAGCAGAAGGTTTGAGGAATAGGGTTCGCGCTTGGAGG
>O12-c3-3_y	GCTTCCGCCCGTAGATCGACCATACCTTCGATTATCGCGGCCACTCTCGCATTAGTCGGCAGAGGTGGTTGTGTTGCTTGAAGACCCGGCGGCACAGCAGTGGAGAGATAGCAGCTCTGGAAGCAAAAATCGCTGCGCTTAAATACAAGAATGCAGCGCTGAAAGCCAAAAACGCGGCCCTGAAAGGTGGAGAGAGACCGTCAGGCGAGCTAGGCCCACCAGCGCGAATG
>O12-c3-4_x	GGGTTCGAGCGGGAGGAGTCTGAGCGGCGTTTAACCTTTTAAAGCCGCGTTTTTGGCTTTCAGTGCCGCATTTTTATATTTCAGAGCCGCGATTTTAGCTTCCAGAGCTGCAATCTCTCCAGAAGAGCACGGCGGGGTCTTCCGGAGTTGCCGACGACGAAAGCGACTTTGGGTTCTGTCTGTTGCACGGTTTAGCAGAAGGTTTGAGGAATAGGCCTCTCTGCGCGCTA
>O12-c3-4_y	CGAGCCGTGGTTCCTTCGACCATACCTTCGATTATCGCGGCCACTCTCGCATTAGTCGGCAGAGGTGGTTGTGTTGCTTGAAGACCCGGCGGCACAGCAGTGGAGAGATAGCAGCTCTGGAAGCAAAAATCGCTGCGCTTAAATACAAGAATGCAGCGCTGAAAGCCAAAAACGCGGCCCTGAAAGGTGGAGAGAGACCGTCAGGCGAGCTAGGCAACACCCTCCCAGCG
>O12-c3-5_x	TGGGCGCCAAGAACCGAGTCTGAGCGGCGTTTAACCTTTTAAAGCCGCGTTTTTGGCTTTCAGTGCCGCATTTTTATATTTCAGAGCCGCGATTTTAGCTTCCAGAGCTGCAATCTCTCCAGAAGAGCACGGCGGGGTCTTCCGGAGTTGCCGACGACGAAAGCGACTTTGGGTTCTGTCTGTTGCACGGTTTAGCAGAAGGTTTGAGGAATAGGCTTGGGCGCAGTGGG
>O12-c3-5_y	ACGCCGAATCCCACATCGACCATACCTTCGATTATCGCGGCCACTCTCGCATTAGTCGGCAGAGGTGGTTGTGTTGCTTGAAGACCCGGCGGCACAGCAGTGGAGAGATAGCAGCTCTGGAAGCAAAAATCGCTGCGCTTAAATACAAGAATGCAGCGCTGAAAGCCAAAAACGCGGCCCTGAAAGGTGGAGAGAGACCGTCAGGCGAGCTAGGCCCCGACGTTCCAGCA
>O4-c3-1_x	ACTGGTGCGTCGTCTGAGTCTGAGCGGCGTTTAACCTTTTAAGGCGGCGTTCTTTGCTTTCAAAGCGGCGTTTTTGTACTCCAGTGCTGCGATTTCCGCTTTCAGCGCCGCAATTTTTCCAGAAGAGCACGGCGGGGTCTTCCGGAGTTGCCGACGACGAAAGCGACTTTGGGTTCTGTCTGTTGCACGGTTTAGCAGAAGGTTTGAGGAATAGGGGCGAACACTTCCCG
>O4-c3-1_y	ACTCGACGGCCTCTGTCGACCATACCTTCGATTATCGCGGCCACTCTCGCATTAGTCGGCAGAGGTGGTTGTGTTGCTTGAAGACCCGGCGGCACAGCAGTGGAAAAATTGCGGCATTGAAAGCGGAAATCGCGGCACTGGAATACAAAAACGCTGCCCTCAAAGCGAAAAACGCTGCGCTGAAAGGTGGAGAGAGACCGTCAGGCGAGCTAGGCCTTCAACGCGCGTGT
>O4-c3-2_x	AGCGAAACCGTGCGTGAGTCTGAGCGGCGTTTAACCTTTTAAGGCGGCGTTCTTTGCTTTCAAAGCGGCGTTTTTGTACTCCAGTGCTGCGATTTCCGCTTTCAGCGCCGCAATTTTTCCAGAAGAGCACGGCGGGGTCTTCCGGAGTTGCCGACGACGAAAGCGACTTTGGGTTCTGTCTGTTGCACGGTTTAGCAGAAGGTTTGAGGAATAGGGGGACGCGGGAGAGT
>O4-c3-2_y	CCCGGATCCCTTGCTTCGACCATACCTTCGATTATCGCGGCCACTCTCGCATTAGTCGGCAGAGGTGGTTGTGTTGCTTGAAGACCCGGCGGCACAGCAGTGGAAAAATTGCGGCATTGAAAGCGGAAATCGCGGCACTGGAATACAAAAACGCTGCCCTCAAAGCGAAAAACGCTGCGCTGAAAGGTGGAGAGAGACCGTCAGGCGAGCTAGGCGAGGCCAATGACGCG
>O4-c3-3_x	ACCGGTTTCCACGCAGAGTCTGAGCGGCGTTTAACCTTTTAAGGCGGCGTTCTTTGCTTTCAAAGCGGCGTTTTTGTACTCCAGTGCTGCGATTTCCGCTTTCAGCGCCGCAATTTTTCCAGAAGAGCACGGCGGGGTCTTCCGGAGTTGCCGACGACGAAAGCGACTTTGGGTTCTGTCTGTTGCACGGTTTAGCAGAAGGTTTGAGGAATAGGGTTCGCGCTTGGAGG
>O4-c3-3_y	GCTTCCGCCCGTAGATCGACCATACCTTCGATTATCGCGGCCACTCTCGCATTAGTCGGCAGAGGTGGTTGTGTTGCTTGAAGACCCGGCGGCACAGCAGTGGAAAAATTGCGGCATTGAAAGCGGAAATCGCGGCACTGGAATACAAAAACGCTGCCCTCAAAGCGAAAAACGCTGCGCTGAAAGGTGGAGAGAGACCGTCAGGCGAGCTAGGCCCACCAGCGCGAATG
>O4-c3-4_x	GGGTTCGAGCGGGAGGAGTCTGAGCGGCGTTTAACCTTTTAAGGCGGCGTTCTTTGCTTTCAAAGCGGCGTTTTTGTACTCCAGTGCTGCGATTTCCGCTTTCAGCGCCGCAATTTTTCCAGAAGAGCACGGCGGGGTCTTCCGGAGTTGCCGACGACGAAAGCGACTTTGGGTTCTGTCTGTTGCACGGTTTAGCAGAAGGTTTGAGGAATAGGCCTCTCTGCGCGCTA
>O4-c3-4_y	CGAGCCGTGGTTCCTTCGACCATACCTTCGATTATCGCGGCCACTCTCGCATTAGTCGGCAGAGGTGGTTGTGTTGCTTGAAGACCCGGCGGCACAGCAGTGGAAAAATTGCGGCATTGAAAGCGGAAATCGCGGCACTGGAATACAAAAACGCTGCCCTCAAAGCGAAAAACGCTGCGCTGAAAGGTGGAGAGAGACCGTCAGGCGAGCTAGGCAACACCCTCCCAGCG
>O4-c3-5_x	TGGGCGCCAAGAACCGAGTCTGAGCGGCGTTTAACCTTTTAAGGCGGCGTTCTTTGCTTTCAAAGCGGCGTTTTTGTACTCCAGTGCTGCGATTTCCGCTTTCAGCGCCGCAATTTTTCCAGAAGAGCACGGCGGGGTCTTCCGGAGTTGCCGACGACGAAAGCGACTTTGGGTTCTGTCTGTTGCACGGTTTAGCAGAAGGTTTGAGGAATAGGCTTGGGCGCAGTGGG
>O4-c3-5_y	ACGCCGAATCCCACATCGACCATACCTTCGATTATCGCGGCCACTCTCGCATTAGTCGGCAGAGGTGGTTGTGTTGCTTGAAGACCCGGCGGCACAGCAGTGGAAAAATTGCGGCATTGAAAGCGGAAATCGCGGCACTGGAATACAAAAACGCTGCCCTCAAAGCGAAAAACGCTGCGCTGAAAGGTGGAGAGAGACCGTCAGGCGAGCTAGGCCCCGACGTTCCAGCA
>O13-c3-1_x	ACTGGTGCGTCGTCTGAGTCTGAGCGGCGTTTAACCCTCTAAGGCGGCGATTTCGGCTTTCAGCGCTGCGTTCTTGTATTTTAATGCCGCAATCTTCGCTTTCAGGGCTGCATTTTTTCCAGAAGAGCACGGCGGGGTCTTCCGGAGTTGCCGACGACGAAAGCGACTTTGGGTTCTGTCTGTTGCACGGTTTAGCAGAAGGTTTGAGGAATAGGGGCGAACACTTCCCG
>O13-c3-1_y	ACTCGACGGCCTCTGTCGACCATACCTTCGATTATCGCGGCCACTCTCGCATTAGTCGGCAGAGGTGGTTGTGTTGCTTGAAGACCCGGCGGCACAGCAGTGGAAAAAACGCTGCCTTGAAGGCTAAAATAGCGGCCTTAAAATATAAAAACGCCGCTCTGAAGGCTGAAATCGCTGCACTCGAGGGTGGAGAGAGACCGTCAGGCGAGCTAGGCCTTCAACGCGCGTGT
>O13-c3-2_x	AGCGAAACCGTGCGTGAGTCTGAGCGGCGTTTAACCCTCTAAGGCGGCGATTTCGGCTTTCAGCGCTGCGTTCTTGTATTTTAATGCCGCAATCTTCGCTTTCAGGGCTGCATTTTTTCCAGAAGAGCACGGCGGGGTCTTCCGGAGTTGCCGACGACGAAAGCGACTTTGGGTTCTGTCTGTTGCACGGTTTAGCAGAAGGTTTGAGGAATAGGGGGACGCGGGAGAGT
>O13-c3-2_y	CCCGGATCCCTTGCTTCGACCATACCTTCGATTATCGCGGCCACTCTCGCATTAGTCGGCAGAGGTGGTTGTGTTGCTTGAAGACCCGGCGGCACAGCAGTGGAAAAAACGCTGCCTTGAAGGCTAAAATAGCGGCCTTAAAATATAAAAACGCCGCTCTGAAGGCTGAAATCGCTGCACTCGAGGGTGGAGAGAGACCGTCAGGCGAGCTAGGCGAGGCCAATGACGCG
>O13-c3-3_x	ACCGGTTTCCACGCAGAGTCTGAGCGGCGTTTAACCCTCTAAGGCGGCGATTTCGGCTTTCAGCGCTGCGTTCTTGTATTTTAATGCCGCAATCTTCGCTTTCAGGGCTGCATTTTTTCCAGAAGAGCACGGCGGGGTCTTCCGGAGTTGCCGACGACGAAAGCGACTTTGGGTTCTGTCTGTTGCACGGTTTAGCAGAAGGTTTGAGGAATAGGGTTCGCGCTTGGAGG
>O13-c3-3_y	GCTTCCGCCCGTAGATCGACCATACCTTCGATTATCGCGGCCACTCTCGCATTAGTCGGCAGAGGTGGTTGTGTTGCTTGAAGACCCGGCGGCACAGCAGTGGAAAAAACGCTGCCTTGAAGGCTAAAATAGCGGCCTTAAAATATAAAAACGCCGCTCTGAAGGCTGAAATCGCTGCACTCGAGGGTGGAGAGAGACCGTCAGGCGAGCTAGGCCCACCAGCGCGAATG
>O13-c3-4_x	GGGTTCGAGCGGGAGGAGTCTGAGCGGCGTTTAACCCTCTAAGGCGGCGATTTCGGCTTTCAGCGCTGCGTTCTTGTATTTTAATGCCGCAATCTTCGCTTTCAGGGCTGCATTTTTTCCAGAAGAGCACGGCGGGGTCTTCCGGAGTTGCCGACGACGAAAGCGACTTTGGGTTCTGTCTGTTGCACGGTTTAGCAGAAGGTTTGAGGAATAGGCCTCTCTGCGCGCTA
>O13-c3-4_y	CGAGCCGTGGTTCCTTCGACCATACCTTCGATTATCGCGGCCACTCTCGCATTAGTCGGCAGAGGTGGTTGTGTTGCTTGAAGACCCGGCGGCACAGCAGTGGAAAAAACGCTGCCTTGAAGGCTAAAATAGCGGCCTTAAAATATAAAAACGCCGCTCTGAAGGCTGAAATCGCTGCACTCGAGGGTGGAGAGAGACCGTCAGGCGAGCTAGGCAACACCCTCCCAGCG
>O13-c3-5_x	TGGGCGCCAAGAACCGAGTCTGAGCGGCGTTTAACCCTCTAAGGCGGCGATTTCGGCTTTCAGCGCTGCGTTCTTGTATTTTAATGCCGCAATCTTCGCTTTCAGGGCTGCATTTTTTCCAGAAGAGCACGGCGGGGTCTTCCGGAGTTGCCGACGACGAAAGCGACTTTGGGTTCTGTCTGTTGCACGGTTTAGCAGAAGGTTTGAGGAATAGGCTTGGGCGCAGTGGG
>O13-c3-5_y	ACGCCGAATCCCACATCGACCATACCTTCGATTATCGCGGCCACTCTCGCATTAGTCGGCAGAGGTGGTTGTGTTGCTTGAAGACCCGGCGGCACAGCAGTGGAAAAAACGCTGCCTTGAAGGCTAAAATAGCGGCCTTAAAATATAAAAACGCCGCTCTGAAGGCTGAAATCGCTGCACTCGAGGGTGGAGAGAGACCGTCAGGCGAGCTAGGCCCCGACGTTCCAGCA
>O9-c3-1_x	ACTGGTGCGTCGTCTGAGTCTGAGCGGCGTTTACCCTTCCAATGCTGCTATTTCAGCCTCGAGCGCCGCAATCTCATATTTCAGAGCCGCGTTCTTGGCTTCGAGTGCCGCGTTTTCTCCAGAAGAGCACGGCGGGGTCTTCCGGAGTTGCCGACGACGAAAGCGACTTTGGGTTCTGTCTGTTGCACGGTTTAGCAGAAGGTTTGAGGAATAGGGGCGAACACTTCCCG
>O9-c3-1_y	ACTCGACGGCCTCTGTCGACCATACCTTCGATTATCGCGGCCACTCTCGCATTAGTCGGCAGAGGTGGTTGTGTTGCTTGAAGACCCGGCGGCACAGCAGTGGAGAGAACGCAGCGTTAGAGGCCAAAAACGCCGCCCTGAAATATGAAATTGCCGCTTTGGAGGCTGAAATAGCCGCCCTGGAAGGCGGAGAGAGACCGTCAGGCGAGCTAGGCCTTCAACGCGCGTGT
>O9-c3-2_x	AGCGAAACCGTGCGTGAGTCTGAGCGGCGTTTACCCTTCCAATGCTGCTATTTCAGCCTCGAGCGCCGCAATCTCATATTTCAGAGCCGCGTTCTTGGCTTCGAGTGCCGCGTTTTCTCCAGAAGAGCACGGCGGGGTCTTCCGGAGTTGCCGACGACGAAAGCGACTTTGGGTTCTGTCTGTTGCACGGTTTAGCAGAAGGTTTGAGGAATAGGGGGACGCGGGAGAGT
>O9-c3-2_y	CCCGGATCCCTTGCTTCGACCATACCTTCGATTATCGCGGCCACTCTCGCATTAGTCGGCAGAGGTGGTTGTGTTGCTTGAAGACCCGGCGGCACAGCAGTGGAGAGAACGCAGCGTTAGAGGCCAAAAACGCCGCCCTGAAATATGAAATTGCCGCTTTGGAGGCTGAAATAGCCGCCCTGGAAGGCGGAGAGAGACCGTCAGGCGAGCTAGGCGAGGCCAATGACGCG
>O9-c3-3_x	ACCGGTTTCCACGCAGAGTCTGAGCGGCGTTTACCCTTCCAATGCTGCTATTTCAGCCTCGAGCGCCGCAATCTCATATTTCAGAGCCGCGTTCTTGGCTTCGAGTGCCGCGTTTTCTCCAGAAGAGCACGGCGGGGTCTTCCGGAGTTGCCGACGACGAAAGCGACTTTGGGTTCTGTCTGTTGCACGGTTTAGCAGAAGGTTTGAGGAATAGGGTTCGCGCTTGGAGG
>O9-c3-3_y	GCTTCCGCCCGTAGATCGACCATACCTTCGATTATCGCGGCCACTCTCGCATTAGTCGGCAGAGGTGGTTGTGTTGCTTGAAGACCCGGCGGCACAGCAGTGGAGAGAACGCAGCGTTAGAGGCCAAAAACGCCGCCCTGAAATATGAAATTGCCGCTTTGGAGGCTGAAATAGCCGCCCTGGAAGGCGGAGAGAGACCGTCAGGCGAGCTAGGCCCACCAGCGCGAATG
>O9-c3-4_x	GGGTTCGAGCGGGAGGAGTCTGAGCGGCGTTTACCCTTCCAATGCTGCTATTTCAGCCTCGAGCGCCGCAATCTCATATTTCAGAGCCGCGTTCTTGGCTTCGAGTGCCGCGTTTTCTCCAGAAGAGCACGGCGGGGTCTTCCGGAGTTGCCGACGACGAAAGCGACTTTGGGTTCTGTCTGTTGCACGGTTTAGCAGAAGGTTTGAGGAATAGGCCTCTCTGCGCGCTA
>O9-c3-4_y	CGAGCCGTGGTTCCTTCGACCATACCTTCGATTATCGCGGCCACTCTCGCATTAGTCGGCAGAGGTGGTTGTGTTGCTTGAAGACCCGGCGGCACAGCAGTGGAGAGAACGCAGCGTTAGAGGCCAAAAACGCCGCCCTGAAATATGAAATTGCCGCTTTGGAGGCTGAAATAGCCGCCCTGGAAGGCGGAGAGAGACCGTCAGGCGAGCTAGGCAACACCCTCCCAGCG
>O9-c3-5_x	TGGGCGCCAAGAACCGAGTCTGAGCGGCGTTTACCCTTCCAATGCTGCTATTTCAGCCTCGAGCGCCGCAATCTCATATTTCAGAGCCGCGTTCTTGGCTTCGAGTGCCGCGTTTTCTCCAGAAGAGCACGGCGGGGTCTTCCGGAGTTGCCGACGACGAAAGCGACTTTGGGTTCTGTCTGTTGCACGGTTTAGCAGAAGGTTTGAGGAATAGGCTTGGGCGCAGTGGG
>O9-c3-5_y	ACGCCGAATCCCACATCGACCATACCTTCGATTATCGCGGCCACTCTCGCATTAGTCGGCAGAGGTGGTTGTGTTGCTTGAAGACCCGGCGGCACAGCAGTGGAGAGAACGCAGCGTTAGAGGCCAAAAACGCCGCCCTGAAATATGAAATTGCCGCTTTGGAGGCTGAAATAGCCGCCCTGGAAGGCGGAGAGAGACCGTCAGGCGAGCTAGGCCCCGACGTTCCAGCA
>O2-c3-1_x	ACTGGTGCGTCGTCTGAGTCTGAGCGGCGTTTATCCCTTTAACGCCGCGATTTTTGCCTTCAGCGCTGCGATTTTGTACTTCAACGCCGCATTTTTGGCTTCCAGTGCCGCATTTTCTCCAGAAGAGCACGGCGGGGTCTTCCGGAGTTGCCGACGACGAAAGCGACTTTGGGTTCTGTCTGTTGCACGGTTTAGCAGAAGGTTTGAGGAATAGGGGCGAACACTTCCCG
>O2-c3-1_y	ACTCGACGGCCTCTGTCGACCATACCTTCGATTATCGCGGCCACTCTCGCATTAGTCGGCAGAGGTGGTTGTGTTGCTTGAAGACCCGGCGGCACAGCAGTGGAGAGAATGCCGCGCTGGAGGCGAAAAACGCGGCTCTGAAATACAAAATCGCTGCGCTGAAAGCGAAAATTGCGGCGCTGAAAGGTGGAGAGAGACCGTCAGGCGAGCTAGGCCTTCAACGCGCGTGT
>O2-c3-2_x	AGCGAAACCGTGCGTGAGTCTGAGCGGCGTTTATCCCTTTAACGCCGCGATTTTTGCCTTCAGCGCTGCGATTTTGTACTTCAACGCCGCATTTTTGGCTTCCAGTGCCGCATTTTCTCCAGAAGAGCACGGCGGGGTCTTCCGGAGTTGCCGACGACGAAAGCGACTTTGGGTTCTGTCTGTTGCACGGTTTAGCAGAAGGTTTGAGGAATAGGGGGACGCGGGAGAGT
>O2-c3-2_y	CCCGGATCCCTTGCTTCGACCATACCTTCGATTATCGCGGCCACTCTCGCATTAGTCGGCAGAGGTGGTTGTGTTGCTTGAAGACCCGGCGGCACAGCAGTGGAGAGAATGCCGCGCTGGAGGCGAAAAACGCGGCTCTGAAATACAAAATCGCTGCGCTGAAAGCGAAAATTGCGGCGCTGAAAGGTGGAGAGAGACCGTCAGGCGAGCTAGGCGAGGCCAATGACGCG
>O2-c3-3_x	ACCGGTTTCCACGCAGAGTCTGAGCGGCGTTTATCCCTTTAACGCCGCGATTTTTGCCTTCAGCGCTGCGATTTTGTACTTCAACGCCGCATTTTTGGCTTCCAGTGCCGCATTTTCTCCAGAAGAGCACGGCGGGGTCTTCCGGAGTTGCCGACGACGAAAGCGACTTTGGGTTCTGTCTGTTGCACGGTTTAGCAGAAGGTTTGAGGAATAGGGTTCGCGCTTGGAGG
>O2-c3-3_y	GCTTCCGCCCGTAGATCGACCATACCTTCGATTATCGCGGCCACTCTCGCATTAGTCGGCAGAGGTGGTTGTGTTGCTTGAAGACCCGGCGGCACAGCAGTGGAGAGAATGCCGCGCTGGAGGCGAAAAACGCGGCTCTGAAATACAAAATCGCTGCGCTGAAAGCGAAAATTGCGGCGCTGAAAGGTGGAGAGAGACCGTCAGGCGAGCTAGGCCCACCAGCGCGAATG
>O2-c3-4_x	GGGTTCGAGCGGGAGGAGTCTGAGCGGCGTTTATCCCTTTAACGCCGCGATTTTTGCCTTCAGCGCTGCGATTTTGTACTTCAACGCCGCATTTTTGGCTTCCAGTGCCGCATTTTCTCCAGAAGAGCACGGCGGGGTCTTCCGGAGTTGCCGACGACGAAAGCGACTTTGGGTTCTGTCTGTTGCACGGTTTAGCAGAAGGTTTGAGGAATAGGCCTCTCTGCGCGCTA
>O2-c3-4_y	CGAGCCGTGGTTCCTTCGACCATACCTTCGATTATCGCGGCCACTCTCGCATTAGTCGGCAGAGGTGGTTGTGTTGCTTGAAGACCCGGCGGCACAGCAGTGGAGAGAATGCCGCGCTGGAGGCGAAAAACGCGGCTCTGAAATACAAAATCGCTGCGCTGAAAGCGAAAATTGCGGCGCTGAAAGGTGGAGAGAGACCGTCAGGCGAGCTAGGCAACACCCTCCCAGCG
>O2-c3-5_x	TGGGCGCCAAGAACCGAGTCTGAGCGGCGTTTATCCCTTTAACGCCGCGATTTTTGCCTTCAGCGCTGCGATTTTGTACTTCAACGCCGCATTTTTGGCTTCCAGTGCCGCATTTTCTCCAGAAGAGCACGGCGGGGTCTTCCGGAGTTGCCGACGACGAAAGCGACTTTGGGTTCTGTCTGTTGCACGGTTTAGCAGAAGGTTTGAGGAATAGGCTTGGGCGCAGTGGG
>O2-c3-5_y	ACGCCGAATCCCACATCGACCATACCTTCGATTATCGCGGCCACTCTCGCATTAGTCGGCAGAGGTGGTTGTGTTGCTTGAAGACCCGGCGGCACAGCAGTGGAGAGAATGCCGCGCTGGAGGCGAAAAACGCGGCTCTGAAATACAAAATCGCTGCGCTGAAAGCGAAAATTGCGGCGCTGAAAGGTGGAGAGAGACCGTCAGGCGAGCTAGGCCCCGACGTTCCAGCA
>O15-c3-1_x	ACTGGTGCGTCGTCTGAGTCTGAGCGGCGTTTATCCCTCCAGCGCAGCGTTTTCCGCTTTTAAGGCCGCAATTTTATATTCCAGAGCCGCATTTTCGGCCTCCAGAGCCGCGATTTCTCCAGAAGAGCACGGCGGGGTCTTCCGGAGTTGCCGACGACGAAAGCGACTTTGGGTTCTGTCTGTTGCACGGTTTAGCAGAAGGTTTGAGGAATAGGGGCGAACACTTCCCG
>O15-c3-1_y	ACTCGACGGCCTCTGTCGACCATACCTTCGATTATCGCGGCCACTCTCGCATTAGTCGGCAGAGGTGGTTGTGTTGCTTGAAGACCCGGCGGCACAGCAGTGGAGAGATAGCCGCTCTGGAGGCGGAGAACGCGGCCCTGGAATACAAAATTGCTGCTCTGAAAGCGGAGAACGCCGCGTTGGAGGGAGGAGAGAGACCGTCAGGCGAGCTAGGCCTTCAACGCGCGTGT
>O15-c3-2_x	AGCGAAACCGTGCGTGAGTCTGAGCGGCGTTTATCCCTCCAGCGCAGCGTTTTCCGCTTTTAAGGCCGCAATTTTATATTCCAGAGCCGCATTTTCGGCCTCCAGAGCCGCGATTTCTCCAGAAGAGCACGGCGGGGTCTTCCGGAGTTGCCGACGACGAAAGCGACTTTGGGTTCTGTCTGTTGCACGGTTTAGCAGAAGGTTTGAGGAATAGGGGGACGCGGGAGAGT
>O15-c3-2_y	CCCGGATCCCTTGCTTCGACCATACCTTCGATTATCGCGGCCACTCTCGCATTAGTCGGCAGAGGTGGTTGTGTTGCTTGAAGACCCGGCGGCACAGCAGTGGAGAGATAGCCGCTCTGGAGGCGGAGAACGCGGCCCTGGAATACAAAATTGCTGCTCTGAAAGCGGAGAACGCCGCGTTGGAGGGAGGAGAGAGACCGTCAGGCGAGCTAGGCGAGGCCAATGACGCG
>O15-c3-3_x	ACCGGTTTCCACGCAGAGTCTGAGCGGCGTTTATCCCTCCAGCGCAGCGTTTTCCGCTTTTAAGGCCGCAATTTTATATTCCAGAGCCGCATTTTCGGCCTCCAGAGCCGCGATTTCTCCAGAAGAGCACGGCGGGGTCTTCCGGAGTTGCCGACGACGAAAGCGACTTTGGGTTCTGTCTGTTGCACGGTTTAGCAGAAGGTTTGAGGAATAGGGTTCGCGCTTGGAGG
>O15-c3-3_y	GCTTCCGCCCGTAGATCGACCATACCTTCGATTATCGCGGCCACTCTCGCATTAGTCGGCAGAGGTGGTTGTGTTGCTTGAAGACCCGGCGGCACAGCAGTGGAGAGATAGCCGCTCTGGAGGCGGAGAACGCGGCCCTGGAATACAAAATTGCTGCTCTGAAAGCGGAGAACGCCGCGTTGGAGGGAGGAGAGAGACCGTCAGGCGAGCTAGGCCCACCAGCGCGAATG
>O15-c3-4_x	GGGTTCGAGCGGGAGGAGTCTGAGCGGCGTTTATCCCTCCAGCGCAGCGTTTTCCGCTTTTAAGGCCGCAATTTTATATTCCAGAGCCGCATTTTCGGCCTCCAGAGCCGCGATTTCTCCAGAAGAGCACGGCGGGGTCTTCCGGAGTTGCCGACGACGAAAGCGACTTTGGGTTCTGTCTGTTGCACGGTTTAGCAGAAGGTTTGAGGAATAGGCCTCTCTGCGCGCTA
>O15-c3-4_y	CGAGCCGTGGTTCCTTCGACCATACCTTCGATTATCGCGGCCACTCTCGCATTAGTCGGCAGAGGTGGTTGTGTTGCTTGAAGACCCGGCGGCACAGCAGTGGAGAGATAGCCGCTCTGGAGGCGGAGAACGCGGCCCTGGAATACAAAATTGCTGCTCTGAAAGCGGAGAACGCCGCGTTGGAGGGAGGAGAGAGACCGTCAGGCGAGCTAGGCAACACCCTCCCAGCG
>O15-c3-5_x	TGGGCGCCAAGAACCGAGTCTGAGCGGCGTTTATCCCTCCAGCGCAGCGTTTTCCGCTTTTAAGGCCGCAATTTTATATTCCAGAGCCGCATTTTCGGCCTCCAGAGCCGCGATTTCTCCAGAAGAGCACGGCGGGGTCTTCCGGAGTTGCCGACGACGAAAGCGACTTTGGGTTCTGTCTGTTGCACGGTTTAGCAGAAGGTTTGAGGAATAGGCTTGGGCGCAGTGGG
>O15-c3-5_y	ACGCCGAATCCCACATCGACCATACCTTCGATTATCGCGGCCACTCTCGCATTAGTCGGCAGAGGTGGTTGTGTTGCTTGAAGACCCGGCGGCACAGCAGTGGAGAGATAGCCGCTCTGGAGGCGGAGAACGCGGCCCTGGAATACAAAATTGCTGCTCTGAAAGCGGAGAACGCCGCGTTGGAGGGAGGAGAGAGACCGTCAGGCGAGCTAGGCCCCGACGTTCCAGCA
>O7-c3-1_x	ACTGGTGCGTCGTCTGAGTCTGAGCGGCGTTTAGCCCTCCAGCGCCGCGTTTTCTGCCTTCAAGGCTGCAATCTTATACTTGAGAGCCGCGTTTTTTGCTTTCAGCGCCGCGATTTTTCCAGAAGAGCACGGCGGGGTCTTCCGGAGTTGCCGACGACGAAAGCGACTTTGGGTTCTGTCTGTTGCACGGTTTAGCAGAAGGTTTGAGGAATAGGGGCGAACACTTCCCG
>O7-c3-1_y	ACTCGACGGCCTCTGTCGACCATACCTTCGATTATCGCGGCCACTCTCGCATTAGTCGGCAGAGGTGGTTGTGTTGCTTGAAGACCCGGCGGCACAGCAGTGGAAAAATCGCGGCCCTGAAGGCGAAGAACGCGGCGTTAAAATATAAGATCGCTGCCTTGAAAGCAGAAAATGCCGCCCTCGAAGGTGGAGAGAGACCGTCAGGCGAGCTAGGCCTTCAACGCGCGTGT
>O7-c3-2_x	AGCGAAACCGTGCGTGAGTCTGAGCGGCGTTTAGCCCTCCAGCGCCGCGTTTTCTGCCTTCAAGGCTGCAATCTTATACTTGAGAGCCGCGTTTTTTGCTTTCAGCGCCGCGATTTTTCCAGAAGAGCACGGCGGGGTCTTCCGGAGTTGCCGACGACGAAAGCGACTTTGGGTTCTGTCTGTTGCACGGTTTAGCAGAAGGTTTGAGGAATAGGGGGACGCGGGAGAGT
>O7-c3-2_y	CCCGGATCCCTTGCTTCGACCATACCTTCGATTATCGCGGCCACTCTCGCATTAGTCGGCAGAGGTGGTTGTGTTGCTTGAAGACCCGGCGGCACAGCAGTGGAAAAATCGCGGCCCTGAAGGCGAAGAACGCGGCGTTAAAATATAAGATCGCTGCCTTGAAAGCAGAAAATGCCGCCCTCGAAGGTGGAGAGAGACCGTCAGGCGAGCTAGGCGAGGCCAATGACGCG
>O7-c3-3_x	ACCGGTTTCCACGCAGAGTCTGAGCGGCGTTTAGCCCTCCAGCGCCGCGTTTTCTGCCTTCAAGGCTGCAATCTTATACTTGAGAGCCGCGTTTTTTGCTTTCAGCGCCGCGATTTTTCCAGAAGAGCACGGCGGGGTCTTCCGGAGTTGCCGACGACGAAAGCGACTTTGGGTTCTGTCTGTTGCACGGTTTAGCAGAAGGTTTGAGGAATAGGGTTCGCGCTTGGAGG
>O7-c3-3_y	GCTTCCGCCCGTAGATCGACCATACCTTCGATTATCGCGGCCACTCTCGCATTAGTCGGCAGAGGTGGTTGTGTTGCTTGAAGACCCGGCGGCACAGCAGTGGAAAAATCGCGGCCCTGAAGGCGAAGAACGCGGCGTTAAAATATAAGATCGCTGCCTTGAAAGCAGAAAATGCCGCCCTCGAAGGTGGAGAGAGACCGTCAGGCGAGCTAGGCCCACCAGCGCGAATG
>O7-c3-4_x	GGGTTCGAGCGGGAGGAGTCTGAGCGGCGTTTAGCCCTCCAGCGCCGCGTTTTCTGCCTTCAAGGCTGCAATCTTATACTTGAGAGCCGCGTTTTTTGCTTTCAGCGCCGCGATTTTTCCAGAAGAGCACGGCGGGGTCTTCCGGAGTTGCCGACGACGAAAGCGACTTTGGGTTCTGTCTGTTGCACGGTTTAGCAGAAGGTTTGAGGAATAGGCCTCTCTGCGCGCTA
>O7-c3-4_y	CGAGCCGTGGTTCCTTCGACCATACCTTCGATTATCGCGGCCACTCTCGCATTAGTCGGCAGAGGTGGTTGTGTTGCTTGAAGACCCGGCGGCACAGCAGTGGAAAAATCGCGGCCCTGAAGGCGAAGAACGCGGCGTTAAAATATAAGATCGCTGCCTTGAAAGCAGAAAATGCCGCCCTCGAAGGTGGAGAGAGACCGTCAGGCGAGCTAGGCAACACCCTCCCAGCG
>O7-c3-5_x	TGGGCGCCAAGAACCGAGTCTGAGCGGCGTTTAGCCCTCCAGCGCCGCGTTTTCTGCCTTCAAGGCTGCAATCTTATACTTGAGAGCCGCGTTTTTTGCTTTCAGCGCCGCGATTTTTCCAGAAGAGCACGGCGGGGTCTTCCGGAGTTGCCGACGACGAAAGCGACTTTGGGTTCTGTCTGTTGCACGGTTTAGCAGAAGGTTTGAGGAATAGGCTTGGGCGCAGTGGG
>O7-c3-5_y	ACGCCGAATCCCACATCGACCATACCTTCGATTATCGCGGCCACTCTCGCATTAGTCGGCAGAGGTGGTTGTGTTGCTTGAAGACCCGGCGGCACAGCAGTGGAAAAATCGCGGCCCTGAAGGCGAAGAACGCGGCGTTAAAATATAAGATCGCTGCCTTGAAAGCAGAAAATGCCGCCCTCGAAGGTGGAGAGAGACCGTCAGGCGAGCTAGGCCCCGACGTTCCAGCA
>O11-c3-1_x	ACTGGTGCGTCGTCTGAGTCTGAGCGGCGTTTAGCCTTCTAAGGCCGCATTTTCCGCTTCCAGGGCGGCATTTTCGTATTCCAGTGCGGCGATTTCCGCTTTTAACGCTGCGATTTTTCCAGAAGAGCACGGCGGGGTCTTCCGGAGTTGCCGACGACGAAAGCGACTTTGGGTTCTGTCTGTTGCACGGTTTAGCAGAAGGTTTGAGGAATAGGGGCGAACACTTCCCG
>O11-c3-1_y	ACTCGACGGCCTCTGTCGACCATACCTTCGATTATCGCGGCCACTCTCGCATTAGTCGGCAGAGGTGGTTGTGTTGCTTGAAGACCCGGCGGCACAGCAGTGGAAAAATCGCGGCTCTGAAAGCGGAGATTGCGGCGCTGGAGTACGAGAATGCGGCGCTGGAGGCCGAAAATGCAGCACTCGAAGGCGGAGAGAGACCGTCAGGCGAGCTAGGCCTTCAACGCGCGTGT
>O11-c3-2_x	AGCGAAACCGTGCGTGAGTCTGAGCGGCGTTTAGCCTTCTAAGGCCGCATTTTCCGCTTCCAGGGCGGCATTTTCGTATTCCAGTGCGGCGATTTCCGCTTTTAACGCTGCGATTTTTCCAGAAGAGCACGGCGGGGTCTTCCGGAGTTGCCGACGACGAAAGCGACTTTGGGTTCTGTCTGTTGCACGGTTTAGCAGAAGGTTTGAGGAATAGGGGGACGCGGGAGAGT
>O11-c3-2_y	CCCGGATCCCTTGCTTCGACCATACCTTCGATTATCGCGGCCACTCTCGCATTAGTCGGCAGAGGTGGTTGTGTTGCTTGAAGACCCGGCGGCACAGCAGTGGAAAAATCGCGGCTCTGAAAGCGGAGATTGCGGCGCTGGAGTACGAGAATGCGGCGCTGGAGGCCGAAAATGCAGCACTCGAAGGCGGAGAGAGACCGTCAGGCGAGCTAGGCGAGGCCAATGACGCG
>O11-c3-3_x	ACCGGTTTCCACGCAGAGTCTGAGCGGCGTTTAGCCTTCTAAGGCCGCATTTTCCGCTTCCAGGGCGGCATTTTCGTATTCCAGTGCGGCGATTTCCGCTTTTAACGCTGCGATTTTTCCAGAAGAGCACGGCGGGGTCTTCCGGAGTTGCCGACGACGAAAGCGACTTTGGGTTCTGTCTGTTGCACGGTTTAGCAGAAGGTTTGAGGAATAGGGTTCGCGCTTGGAGG
>O11-c3-3_y	GCTTCCGCCCGTAGATCGACCATACCTTCGATTATCGCGGCCACTCTCGCATTAGTCGGCAGAGGTGGTTGTGTTGCTTGAAGACCCGGCGGCACAGCAGTGGAAAAATCGCGGCTCTGAAAGCGGAGATTGCGGCGCTGGAGTACGAGAATGCGGCGCTGGAGGCCGAAAATGCAGCACTCGAAGGCGGAGAGAGACCGTCAGGCGAGCTAGGCCCACCAGCGCGAATG
>O11-c3-4_x	GGGTTCGAGCGGGAGGAGTCTGAGCGGCGTTTAGCCTTCTAAGGCCGCATTTTCCGCTTCCAGGGCGGCATTTTCGTATTCCAGTGCGGCGATTTCCGCTTTTAACGCTGCGATTTTTCCAGAAGAGCACGGCGGGGTCTTCCGGAGTTGCCGACGACGAAAGCGACTTTGGGTTCTGTCTGTTGCACGGTTTAGCAGAAGGTTTGAGGAATAGGCCTCTCTGCGCGCTA
>O11-c3-4_y	CGAGCCGTGGTTCCTTCGACCATACCTTCGATTATCGCGGCCACTCTCGCATTAGTCGGCAGAGGTGGTTGTGTTGCTTGAAGACCCGGCGGCACAGCAGTGGAAAAATCGCGGCTCTGAAAGCGGAGATTGCGGCGCTGGAGTACGAGAATGCGGCGCTGGAGGCCGAAAATGCAGCACTCGAAGGCGGAGAGAGACCGTCAGGCGAGCTAGGCAACACCCTCCCAGCG
>O11-c3-5_x	TGGGCGCCAAGAACCGAGTCTGAGCGGCGTTTAGCCTTCTAAGGCCGCATTTTCCGCTTCCAGGGCGGCATTTTCGTATTCCAGTGCGGCGATTTCCGCTTTTAACGCTGCGATTTTTCCAGAAGAGCACGGCGGGGTCTTCCGGAGTTGCCGACGACGAAAGCGACTTTGGGTTCTGTCTGTTGCACGGTTTAGCAGAAGGTTTGAGGAATAGGCTTGGGCGCAGTGGG
>O11-c3-5_y	ACGCCGAATCCCACATCGACCATACCTTCGATTATCGCGGCCACTCTCGCATTAGTCGGCAGAGGTGGTTGTGTTGCTTGAAGACCCGGCGGCACAGCAGTGGAAAAATCGCGGCTCTGAAAGCGGAGATTGCGGCGCTGGAGTACGAGAATGCGGCGCTGGAGGCCGAAAATGCAGCACTCGAAGGCGGAGAGAGACCGTCAGGCGAGCTAGGCCCCGACGTTCCAGCA
>O5-c3-1_x	ACTGGTGCGTCGTCTGAGTCTGAGCGGCGTTTAACCTTCCAGCGCCGCGATTTCTGCCTTGAGGGCCGCATTTTTATATTCGAGCGCGGCAATTTCCGCTTCCAGGGCGGCGTTTTCTCCAGAAGAGCACGGCGGGGTCTTCCGGAGTTGCCGACGACGAAAGCGACTTTGGGTTCTGTCTGTTGCACGGTTTAGCAGAAGGTTTGAGGAATAGGGGCGAACACTTCCCG
>O5-c3-1_y	ACTCGACGGCCTCTGTCGACCATACCTTCGATTATCGCGGCCACTCTCGCATTAGTCGGCAGAGGTGGTTGTGTTGCTTGAAGACCCGGCGGCACAGCAGTGGAGAGAATGCCGCGCTGGAGGCTGAAATTGCTGCACTTGAATACAAAAACGCCGCCTTGAAAGCTGAAATTGCTGCTCTGGAAGGTGGAGAGAGACCGTCAGGCGAGCTAGGCCTTCAACGCGCGTGT
>O5-c3-2_x	AGCGAAACCGTGCGTGAGTCTGAGCGGCGTTTAACCTTCCAGCGCCGCGATTTCTGCCTTGAGGGCCGCATTTTTATATTCGAGCGCGGCAATTTCCGCTTCCAGGGCGGCGTTTTCTCCAGAAGAGCACGGCGGGGTCTTCCGGAGTTGCCGACGACGAAAGCGACTTTGGGTTCTGTCTGTTGCACGGTTTAGCAGAAGGTTTGAGGAATAGGGGGACGCGGGAGAGT
>O5-c3-2_y	CCCGGATCCCTTGCTTCGACCATACCTTCGATTATCGCGGCCACTCTCGCATTAGTCGGCAGAGGTGGTTGTGTTGCTTGAAGACCCGGCGGCACAGCAGTGGAGAGAATGCCGCGCTGGAGGCTGAAATTGCTGCACTTGAATACAAAAACGCCGCCTTGAAAGCTGAAATTGCTGCTCTGGAAGGTGGAGAGAGACCGTCAGGCGAGCTAGGCGAGGCCAATGACGCG
>O5-c3-3_x	ACCGGTTTCCACGCAGAGTCTGAGCGGCGTTTAACCTTCCAGCGCCGCGATTTCTGCCTTGAGGGCCGCATTTTTATATTCGAGCGCGGCAATTTCCGCTTCCAGGGCGGCGTTTTCTCCAGAAGAGCACGGCGGGGTCTTCCGGAGTTGCCGACGACGAAAGCGACTTTGGGTTCTGTCTGTTGCACGGTTTAGCAGAAGGTTTGAGGAATAGGGTTCGCGCTTGGAGG
>O5-c3-3_y	GCTTCCGCCCGTAGATCGACCATACCTTCGATTATCGCGGCCACTCTCGCATTAGTCGGCAGAGGTGGTTGTGTTGCTTGAAGACCCGGCGGCACAGCAGTGGAGAGAATGCCGCGCTGGAGGCTGAAATTGCTGCACTTGAATACAAAAACGCCGCCTTGAAAGCTGAAATTGCTGCTCTGGAAGGTGGAGAGAGACCGTCAGGCGAGCTAGGCCCACCAGCGCGAATG
>O5-c3-4_x	GGGTTCGAGCGGGAGGAGTCTGAGCGGCGTTTAACCTTCCAGCGCCGCGATTTCTGCCTTGAGGGCCGCATTTTTATATTCGAGCGCGGCAATTTCCGCTTCCAGGGCGGCGTTTTCTCCAGAAGAGCACGGCGGGGTCTTCCGGAGTTGCCGACGACGAAAGCGACTTTGGGTTCTGTCTGTTGCACGGTTTAGCAGAAGGTTTGAGGAATAGGCCTCTCTGCGCGCTA
>O5-c3-4_y	CGAGCCGTGGTTCCTTCGACCATACCTTCGATTATCGCGGCCACTCTCGCATTAGTCGGCAGAGGTGGTTGTGTTGCTTGAAGACCCGGCGGCACAGCAGTGGAGAGAATGCCGCGCTGGAGGCTGAAATTGCTGCACTTGAATACAAAAACGCCGCCTTGAAAGCTGAAATTGCTGCTCTGGAAGGTGGAGAGAGACCGTCAGGCGAGCTAGGCAACACCCTCCCAGCG
>O5-c3-5_x	TGGGCGCCAAGAACCGAGTCTGAGCGGCGTTTAACCTTCCAGCGCCGCGATTTCTGCCTTGAGGGCCGCATTTTTATATTCGAGCGCGGCAATTTCCGCTTCCAGGGCGGCGTTTTCTCCAGAAGAGCACGGCGGGGTCTTCCGGAGTTGCCGACGACGAAAGCGACTTTGGGTTCTGTCTGTTGCACGGTTTAGCAGAAGGTTTGAGGAATAGGCTTGGGCGCAGTGGG
>O5-c3-5_y	ACGCCGAATCCCACATCGACCATACCTTCGATTATCGCGGCCACTCTCGCATTAGTCGGCAGAGGTGGTTGTGTTGCTTGAAGACCCGGCGGCACAGCAGTGGAGAGAATGCCGCGCTGGAGGCTGAAATTGCTGCACTTGAATACAAAAACGCCGCCTTGAAAGCTGAAATTGCTGCTCTGGAAGGTGGAGAGAGACCGTCAGGCGAGCTAGGCCCCGACGTTCCAGCA

## Sheet: CC1 oligos
>P3_rev-C1	AGCGAAACCGTGCGTTTAACCATATTTCAGTGCTTGATTCTTCTCCTTCAGCGCCGCATTCTTCTGTTCCAGCTGCGCGATCTCTTCTTCCAGTTGCTGGATCTCGTCTTCCGGACTaggAgaagagcTGCCTCAATCTAGTCTTCATTCGCAGACCTAGCCGGATCGACCGTGCTACCGTTTCCGTAAGCCGAAACCGGAGAGCAAGATCTGGGTGCGCATCC
>P4_rev-C1	AGCGAAACCGTGCGTTTAGCCGTACTCCAGGGCCGCGTTCTCTTCTTCCAGCTGCTGATTCTCCTGTTTCAGCGCCTGAATCTTCTGTTTCAGCTGTGCAATCTTGTCTTCCGGGCTaggAgaagagcTGCCTCAATCTAGTCTTCATTCGCAGACCTAGCCGGATCGACCGTGCTACCGTTTCCGTAAGCCGAAACCGGAGAGCAAGATCTGGGTGCGCATCC
>P5_rev-C1	AGCGAAACCGTGCGTTTAACCATACTCCAGCGCTTGAATTTCCTCTTTCAGCGCCGCGTTCTTCTGTTTCAGCTGCGCAATCTTCTCCTCCAGCGCTGCATTCTCGTCTTCCGGGCTaggAgaagagcTGCCTCAATCTAGTCTTCATTCGCAGACCTAGCCGGATCGACCGTGCTACCGTTTCCGTAAGCCGAAACCGGAGAGCAAGATCTGGGTGCGCATCC
>P6_rev-C1	AGCGAAACCGTGCGTTTAGCCGTACTTCAGCTGGGCGATCTTCTCTTCCAGAGCCTGATTCTCTTCTTCCAGTGCCTGAATCTCCTCTTTCAGCGCTGCGTTCTTATCTTCCGGACTaggAgaagagcTGCCTCAATCTAGTCTTCATTCGCAGACCTAGCCGGATCGACCGTGCTACCGTTTCCGTAAGCCGAAACCGGAGAGCAAGATCTGGGTGCGCATCC
>P7_rev-C1	AGCGAAACCGTGCGTTTAACCGTATTTCAGCGCCTGGTTCTTCTCCTCCAGCGCAGCAATCTCCTGCTTCAGCTGGGCGTTCTTCTCCTCCAGAGCCTGAATTTCGTCTTCCGGGCTaggAgaagagcTGCCTCAATCTAGTCTTCATTCGCAGACCTAGCCGGATCGACCGTGCTACCGTTTCCGTAAGCCGAAACCGGAGAGCAAGATCTGGGTGCGCATCC
>P8_rev-C1	AGCGAAACCGTGCGTTTAGCCGTATTCCAGCGCCGCGTTCTCTTCTTTCAGTGCCTGAATCTTCTGCTCCAGCTGCTGGTTCTCCTCCTTCAGCTGCGCGATCTTGTCTTCTGGCGAaggAgaagagcTGCCTCAATCTAGTCTTCATTCGCAGACCTAGCCGGATCGACCGTGCTACCGTTTCCGTAAGCCGAAACCGGAGAGCAAGATCTGGGTGCGCATCC
>P9_rev-C1	AGCGAAACCGTGCGTTTAACCGTATTCCAGTTGGGCAATTTCTTGCTCCAGGGCAGCGATCTCCTGTTTCAGCTGGGCATTCTTCTGCTCCAGAGCCTGATTCTCaggAgaagagcTGCCTCAATCTAGTCTTCATTCGCAGACCTAGCCGGATCGACCGTGCTACCGTTTCCGTAAGCCGAAACCGGAGAGCAAGAGGGCGTCATACCTCTGGGTGCGCATCC
>P10_rev-C1	AGCGAAACCGTGCGTTTAGCCGTATTTCAGCGCTTGGATCTTCTCCTTCAGTTGCTGGATCTTCTCCTCCAGCGCTGCGTTCTCTTCTTTCAGTTGGGCGTTCTTaggAgaagagcTGCCTCAATCTAGTCTTCATTCGCAGACCTAGCCGGATCGACCGTGCTACCGTTTCCGTAAGCCGAAACCGGAGAGCAAGAGGGCGTCATACCTCTGGGTGCGCATCC
>P11_rev-C1	AGCGAAACCGTGCGTTTAGCCATATTTCAGTTGAGCATTCTTCTGCTCCAGTGCGGCAATTTCTTGTTCCAGCTGTGCAATCTCTTGTTCCAGGGCTTGATTCTCaggAgaagagcTGCCTCAATCTAGTCTTCATTCGCAGACCTAGCCGGATCGACCGTGCTACCGTTTCCGTAAGCCGAAACCGGAGAGCAAGAGGGCGTCATACCTCTGGGTGCGCATCC
>P12_rev-C1	AGCGAAACCGTGCGTTTAACCATATTCCAGCGCTTGATTCTCCTCTTTCAGCTGCTGAATCTTCTCTTTCAGCGCGGCGATCTTCTCTTTCAGTTGCGCATTCTTaggAgaagagcTGCCTCAATCTAGTCTTCATTCGCAGACCTAGCCGGATCGACCGTGCTACCGTTTCCGTAAGCCGAAACCGGAGAGCAAGAGGGCGTCATACCTCTGGGTGCGCATCC
>P3mS_rev-C1	AGCGAAACCGTGCGTTTAACCGTATTTCAGTTGCTGGTTCTTCTCTTTCAGTTGCGAGTTCTTCTGCTCCAGCTGCGAAATTTCCTCCTCCAGTTGCTGGATTTCaggAgaagagcTGCCTCAATCTAGTCTTCATTCGCAGACCTAGCCGGATCGACCGTGCTACCGTTTCCGTAAGCCGAAACCGGAGAGCAAGAGGGCGTCATACCTCTGGGTGCGCATCC
>P4mS_rev-C1	AGCGAAACCGTGCGTTTAGCCGTACTCCAGCTGCGAATTTTCTTCCTCCAGCTGCTGATTCTCCTGTTTCAGTTGCTGGATCTTCTGTTTCAGTTGGCTGATCTTaggAgaagagcTGCCTCAATCTAGTCTTCATTCGCAGACCTAGCCGGATCGACCGTGCTACCGTTTCCGTAAGCCGAAACCGGAGAGCAAGAGGGCGTCATACCTCTGGGTGCGCATCC
>P5mS_rev-C1	AGCGAAACCGTGCGTTTAACCATATTCCAGCTGCTGAATCTCTTCTTTCAGTTGGCTATTCTTCTGTTTCAGCTGGCTGATCTTCTCTTCCAGCTGCGAATTTTCaggAgaagagcTGCCTCAATCTAGTCTTCATTCGCAGACCTAGCCGGATCGACCGTGCTACCGTTTCCGTAAGCCGAAACCGGAGAGCAAGAGGGCGTCATACCTCTGGGTGCGCATCC
>P6mS_rev-C1	AGCGAAACCGTGCGTTTAACCATACTTCAGTTGCGAAATCTTCTCTTCCAGTTGCTGGTTCTCTTCCTCCAGCTGTTGAATTTCCTCTTTCAGCTGCGAATTTTTaggAgaagagcTGCCTCAATCTAGTCTTCATTCGCAGACCTAGCCGGATCGACCGTGCTACCGTTTCCGTAAGCCGAAACCGGAGAGCAAGAGGGCGTCATACCTCTGGGTGCGCATCC
>P7mS_rev-C1	AGCGAAACCGTGCGTTTAGCCGTATTTCAGCTGCTGGTTCTTCTCTTCCAGCTGCGAAATCTCCTGCTTCAGCTGCGAGTTCTTCTCCTCCAGGCTCTGAATTTCaggAgaagagcTGCCTCAATCTAGTCTTCATTCGCAGACCTAGCCGGATCGACCGTGCTACCGTTTCCGTAAGCCGAAACCGGAGAGCAAGAGGGCGTCATACCTCTGGGTGCGCATCC
>P8mS_rev-C1	AGCGAAACCGTGCGTTTAACCATACTCCAGCTGGCTGTTCTCTTCTTTCAGCTGCTGAATCTTCTGCTCCAGTTGCTGATTCTCTTCTTTCAGCTGACTAATCTTaggAgaagagcTGCCTCAATCTAGTCTTCATTCGCAGACCTAGCCGGATCGACCGTGCTACCGTTTCCGTAAGCCGAAACCGGAGAGCAAGAGGGCGTCATACCTCTGGGTGCGCATCC
>P5SC1_rev-C1	AGCGAAACCGTGCGTTTAACAACCGTACTCCAGACGTGCAATTTCTTCTTTCAGACGCGAGTTCTTCTGCTTCAGCTGGCTAATCTTCTCTTCCAGCTGACTGTTCTCaggAgaagagcTGCCTCAATCTAGTCTTCATTCGCAGACCTAGCCGGATCGACCGTGCTACCGTTTCCGTAAGCCGAAACCGGAGAGCAAGAGGGCGTCATTCTGGGTGCGCATCC
>P6SC1_rev-C1	AGCGAAACCGTGCGTTTAGCAACCATATTTCAGCTGACGAATCTTCTCTTCCAGTTGCTGATTCTCCTCCTCCAGTTGCTGGATTTCCTCTTTCAGCTGGCTATTCTTaggAgaagagcTGCCTCAATCTAGTCTTCATTCGCAGACCTAGCCGGATCGACCGTGCTACCGTTTCCGTAAGCCGAAACCGGAGAGCAAGAGGGCGTCATTCTGGGTGCGCATCC
>P5SC2_rev-C1	AGCGAAACCGTGCGTTTAACAACCGTACTCCAGCTGCTGAATTTCTTCTTTCAGTTGGCTGTTCTTCTGTTTCAGCTGACGGATCTTCTCTTCCAGACGTGCGTTCTCaggAgaagagcTGCCTCAATCTAGTCTTCATTCGCAGACCTAGCCGGATCGACCGTGCTACCGTTTCCGTAAGCCGAAACCGGAGAGCAAGAGGGCGTCATTCTGGGTGCGCATCC
>P6SC2_rev-C1	AGCGAAACCGTGCGTTTAGCAACCATACTTCAGTTGGCTAATCTTCTCCTCCAGCTGCTGATTCTCCTGTTCCAGGCGTTGGATCTCCTCTTTCAGACGCTCGTTCTTaggAgaagagcTGCCTCAATCTAGTCTTCATTCGCAGACCTAGCCGGATCGACCGTGCTACCGTTTCCGTAAGCCGAAACCGGAGAGCAAGAGGGCGTCATTCTGGGTGCGCATCC
>GCN4_rev-C1	AGCGAAACCGTGCGTTTAgcgttcgcccaccagttttttcaggcgtgccacttcgttttccagatgatagtttttgctcagcagttcttccactttatcttccagctgtttcatgcgaggAgaagagcTGCCTCAATCTAGTCTTCATTCGCAGACCTAGCCGGATCGACCGTGCTACCGTTTCCGTAAGCCGAAACCGGAGAGCAAGATCTGGGTGCGCATCC
>P3_rev-C2	TGTCCCAGGTCGCAGTTAACCATATTTCAGGGCTTGATTCTTCTCTTTCAGTGCCGCGTTCTTCTGCTCCAGCTGAGCAATTTCTTCTTCCAGCTGTTGAATCTCGTCTTCAGGGCTaggAgaagagcTGCCTCAATCTAGTCTTCATTCGCAGACCTAGCCGGATCGACCGTGCTACCGTTTCCGTAAGCCGAAACCGGAGAGCAAGACCGTGCCACAACTCG
>P4_rev-C2	TGTCCCAGGTCGCAGTTAACCATATTCCAGGGCCGCATTCTCTTCTTCCAGTTGCTGGTTCTCCTGTTTCAGAGCCTGAATCTTCTGTTTCAGCTGAGCGATCTTATCTTCCGGGCTaggAgaagagcTGCCTCAATCTAGTCTTCATTCGCAGACCTAGCCGGATCGACCGTGCTACCGTTTCCGTAAGCCGAAACCGGAGAGCAAGACCGTGCCACAACTCG
>P5_rev-C2	TGTCCCAGGTCGCAGTTAACCATATTCCAGTGCCTGGATTTCTTCCTTCAGGGCAGCGTTCTTCTGTTTCAGCTGCGCGATCTTCTCTTCCAGCGCCGCGTTCTCGTCCTCTGGGCTaggAgaagagcTGCCTCAATCTAGTCTTCATTCGCAGACCTAGCCGGATCGACCGTGCTACCGTTTCCGTAAGCCGAAACCGGAGAGCAAGACCGTGCCACAACTCG
>P6_rev-C2	TGTCCCAGGTCGCAGTTAACCGTATTTCAGTTGTGCGATCTTCTCTTCCAGGGCTTGATTCTCTTCTTCCAGGGCCTGGATTTCCTCTTTCAGCGCTGCGTTCTTATCTTCCGGACTaggAgaagagcTGCCTCAATCTAGTCTTCATTCGCAGACCTAGCCGGATCGACCGTGCTACCGTTTCCGTAAGCCGAAACCGGAGAGCAAGACCGTGCCACAACTCG
>P7_rev-C2	TGTCCCAGGTCGCAGTTAACCATATTTCAGGGCCTGATTCTTCTCTTCCAGGGCCGCAATCTCTTGTTTCAGCTGCGCGTTCTTCTCTTCCAGCGCTTGAATTTCGTCTTCCGGCGAaggAgaagagcTGCCTCAATCTAGTCTTCATTCGCAGACCTAGCCGGATCGACCGTGCTACCGTTTCCGTAAGCCGAAACCGGAGAGCAAGACCGTGCCACAACTCG
>P8_rev-C2	TGTCCCAGGTCGCAGTTAACCATACTCCAGAGCCGCATTCTCTTCTTTCAGAGCTTGGATCTTCTGTTCCAGCTGCTGGTTCTCCTCTTTCAGTTGGGCGATCTTGTCCTCCGGGCTaggAgaagagcTGCCTCAATCTAGTCTTCATTCGCAGACCTAGCCGGATCGACCGTGCTACCGTTTCCGTAAGCCGAAACCGGAGAGCAAGACCGTGCCACAACTCG
>P9_rev-C2	TGTCCCAGGTCGCAGTTAACCATATTCCAGCTGTGCGATTTCCTGCTCCAGCGCCGCGATCTCTTGCTTCAGCTGTGCATTCTTCTGTTCCAGAGCCTGGTTCTCaggAgaagagcTGCCTCAATCTAGTCTTCATTCGCAGACCTAGCCGGATCGACCGTGCTACCGTTTCCGTAAGCCGAAACCGGAGAGCAAGAGGGCGTCATACCCCGTGCCACAACTCG
>P10_rev-C2	TGTCCCAGGTCGCAGTTAGCCGTATTTCAGGGCTTGGATCTTCTCTTTCAGTTGTTGAATCTTCTCTTCCAGGGCCGCATTCTCTTCTTTCAGTTGCGCGTTCTTaggAgaagagcTGCCTCAATCTAGTCTTCATTCGCAGACCTAGCCGGATCGACCGTGCTACCGTTTCCGTAAGCCGAAACCGGAGAGCAAGAGGGCGTCATACCCCGTGCCACAACTCG
>P11_rev-C2	TGTCCCAGGTCGCAGTTAACCATATTTCAGTTGAGCGTTCTTCTGCTCCAGCGCCGCGATTTCCTGTTCCAGTTGGGCGATCTCCTGCTCCAGTGCTTGGTTCTCaggAgaagagcTGCCTCAATCTAGTCTTCATTCGCAGACCTAGCCGGATCGACCGTGCTACCGTTTCCGTAAGCCGAAACCGGAGAGCAAGAGGGCGTCATACCCCGTGCCACAACTCG
>P12_rev-C2	TGTCCCAGGTCGCAGTTAGCCATATTCCAGTGCTTGGTTCTCTTCTTTCAGCTGCTGGATCTTCTCTTTCAGCGCGGCAATCTTCTCTTTCAGTTGCGCATTCTTaggAgaagagcTGCCTCAATCTAGTCTTCATTCGCAGACCTAGCCGGATCGACCGTGCTACCGTTTCCGTAAGCCGAAACCGGAGAGCAAGAGGGCGTCATACCCCGTGCCACAACTCG
>P3mS_rev-C2	TGTCCCAGGTCGCAGTTAGCCGTATTTCAGTTGTTGATTCTTCTCTTTCAGTTGGCTATTCTTCTGCTCCAGCTGGCTAATTTCCTCCTCCAGCTGCTGAATTTCaggAgaagagcTGCCTCAATCTAGTCTTCATTCGCAGACCTAGCCGGATCGACCGTGCTACCGTTTCCGTAAGCCGAAACCGGAGAGCAAGAGGGCGTCATACCCCGTGCCACAACTCG
>P4mS_rev-C2	TGTCCCAGGTCGCAGTTAGCCGTACTCCAGTTGCGAGTTCTCTTCTTCCAGCTGCTGGTTCTCTTGCTTCAGCTGTTGAATCTTCTGTTTCAGTTGCGAAATCTTaggAgaagagcTGCCTCAATCTAGTCTTCATTCGCAGACCTAGCCGGATCGACCGTGCTACCGTTTCCGTAAGCCGAAACCGGAGAGCAAGAGGGCGTCATACCCCGTGCCACAACTCG
>P5mS_rev-C2	TGTCCCAGGTCGCAGTTAACCGTACTCCAGTTGCTGGATCTCCTCTTTCAGCTGACTGTTCTTCTGTTTCAGCTGGCTGATCTTCTCCTCCAGCTGGCTGTTCTCaggAgaagagcTGCCTCAATCTAGTCTTCATTCGCAGACCTAGCCGGATCGACCGTGCTACCGTTTCCGTAAGCCGAAACCGGAGAGCAAGAGGGCGTCATACCCCGTGCCACAACTCG
>P6mS_rev-C2	TGTCCCAGGTCGCAGTTAGCCATATTTCAGCTGCGAGATCTTCTCTTCCAGCTGTTGGTTCTCTTCTTCCAGCTGTTGAATTTCTTCTTTCAGTTGGCTGTTCTTaggAgaagagcTGCCTCAATCTAGTCTTCATTCGCAGACCTAGCCGGATCGACCGTGCTACCGTTTCCGTAAGCCGAAACCGGAGAGCAAGAGGGCGTCATACCCCGTGCCACAACTCG
>P7mS_rev-C2	TGTCCCAGGTCGCAGTTAGCCGTATTTCAGCTGTTGATTCTTCTCCTCCAGCTGCGAAATCTCCTGTTTCAGTTGCGAATTTTTCTCTTCCAGACTTTGGATTTCaggAgaagagcTGCCTCAATCTAGTCTTCATTCGCAGACCTAGCCGGATCGACCGTGCTACCGTTTCCGTAAGCCGAAACCGGAGAGCAAGAGGGCGTCATACCCCGTGCCACAACTCG
>P8mS_rev-C2	TGTCCCAGGTCGCAGTTAACCGTATTCCAGCTGGCTGTTCTCCTCCTTCAGCTGCTGGATCTTCTGTTCCAGTTGCTGATTCTCTTCTTTCAGCTGGCTAATCTTaggAgaagagcTGCCTCAATCTAGTCTTCATTCGCAGACCTAGCCGGATCGACCGTGCTACCGTTTCCGTAAGCCGAAACCGGAGAGCAAGAGGGCGTCATACCCCGTGCCACAACTCG
>P5SC1_rev-C2	TGTCCCAGGTCGCAGTTAACAGCCATATTCCAGGCGTGCGATTTCCTCCTTCAGACGACTATTCTTCTGTTTCAGTTGGCTAATCTTCTCCTCCAGCTGGCTATTCTCaggAgaagagcTGCCTCAATCTAGTCTTCATTCGCAGACCTAGCCGGATCGACCGTGCTACCGTTTCCGTAAGCCGAAACCGGAGAGCAAGAGGGCGTCATCCGTGCCACAACTCG
>P6SC1_rev-C2	TGTCCCAGGTCGCAGTTAGCAGCCATATTTCAGCTGGCGAATCTTCTCTTCCAGCTGCTGGTTCTCTTCTTCCAGTTGCTGAATCTCTTCCTTCAGCTGGCTGTTCTTaggAgaagagcTGCCTCAATCTAGTCTTCATTCGCAGACCTAGCCGGATCGACCGTGCTACCGTTTCCGTAAGCCGAAACCGGAGAGCAAGAGGGCGTCATCCGTGCCACAACTCG
>P5SC2_rev-C2	TGTCCCAGGTCGCAGTTAGCAACCATATTCCAGTTGCTGAATTTCTTCCTTCAGCTGGCTATTCTTCTGCTTCAGTTGACGGATCTTCTCTTCCAGGCGGGCATTCTCaggAgaagagcTGCCTCAATCTAGTCTTCATTCGCAGACCTAGCCGGATCGACCGTGCTACCGTTTCCGTAAGCCGAAACCGGAGAGCAAGAGGGCGTCATCCGTGCCACAACTCG
>P6SC2_rev-C2	TGTCCCAGGTCGCAGTTAACAGCCGTACTTCAGCTGGCTAATCTTCTCTTCCAGCTGCTGGTTCTCCTGTTCCAGGCGTTGGATTTCTTCTTTCAGGCGCTCATTCTTaggAgaagagcTGCCTCAATCTAGTCTTCATTCGCAGACCTAGCCGGATCGACCGTGCTACCGTTTCCGTAAGCCGAAACCGGAGAGCAAGAGGGCGTCATCCGTGCCACAACTCG
>GCN4_rev-C2	TGTCCCAGGTCGCAGTTAgcgttcgcccaccagttttttcaggcgtgccacttcgttttccagatgatagtttttgctcagcagttcttccactttatcttccagctgtttcatgcgaggAgaagagcTGCCTCAATCTAGTCTTCATTCGCAGACCTAGCCGGATCGACCGTGCTACCGTTTCCGTAAGCCGAAACCGGAGAGCAAGACCGTGCCACAACTCG
>P3_rev-C3	TCGCGGAGTTGAGGTTTAACCGTATTTCAGCGCCTGGTTCTTCTCCTTCAGGGCAGCGTTCTTCTGTTCCAGTTGCGCAATCTCCTCTTCCAGCTGCTGAATCTCATCTTCCGGGCTaggAgaagagcTGCCTCAATCTAGTCTTCATTCGCAGACCTAGCCGGATCGACCGTGCTACCGTTTCCGTAAGCCGAAACCGGAGAGCAAGACTACGGCTCGGCAAC
>P4_rev-C3	TCGCGGAGTTGAGGTTTAGCCATATTCCAGTGCCGCGTTCTCTTCCTCCAGCTGTTGGTTCTCCTGTTTCAGTGCCTGAATCTTCTGCTTCAGCTGGGCGATCTTGTCTTCAGGGCTaggAgaagagcTGCCTCAATCTAGTCTTCATTCGCAGACCTAGCCGGATCGACCGTGCTACCGTTTCCGTAAGCCGAAACCGGAGAGCAAGACTACGGCTCGGCAAC
>P5_rev-C3	TCGCGGAGTTGAGGTTTAACCATATTCCAGGGCTTGAATTTCTTCTTTCAGCGCCGCGTTCTTCTGTTTCAGCTGGGCAATCTTCTCTTCCAGAGCAGCATTCTCATCTTCCGGGCTaggAgaagagcTGCCTCAATCTAGTCTTCATTCGCAGACCTAGCCGGATCGACCGTGCTACCGTTTCCGTAAGCCGAAACCGGAGAGCAAGACTACGGCTCGGCAAC
>P6_rev-C3	TCGCGGAGTTGAGGTTTAACCATACTTCAGCTGTGCAATCTTCTCCTCCAGTGCTTGGTTCTCCTCTTCCAGCGCCTGAATCTCCTCCTTCAGCGCCGCATTCTTATCCTCCGGCGAaggAgaagagcTGCCTCAATCTAGTCTTCATTCGCAGACCTAGCCGGATCGACCGTGCTACCGTTTCCGTAAGCCGAAACCGGAGAGCAAGACTACGGCTCGGCAAC
>P7_rev-C3	TCGCGGAGTTGAGGTTTAGCCATATTTCAGGGCCTGGTTCTTCTCTTCCAGCGCGGCAATCTCCTGTTTCAGCTGCGCGTTCTTCTCTTCCAGTGCCTGGATCTCATCTTCCGGACTaggAgaagagcTGCCTCAATCTAGTCTTCATTCGCAGACCTAGCCGGATCGACCGTGCTACCGTTTCCGTAAGCCGAAACCGGAGAGCAAGACTACGGCTCGGCAAC
>P8_rev-C3	TCGCGGAGTTGAGGTTTAGCCATATTCCAGGGCGGCGTTCTCTTCTTTCAGTGCCTGAATCTTCTGTTCCAGTTGCTGATTCTCTTCTTTCAGCTGTGCGATCTTATCTTCCGGGCTaggAgaagagcTGCCTCAATCTAGTCTTCATTCGCAGACCTAGCCGGATCGACCGTGCTACCGTTTCCGTAAGCCGAAACCGGAGAGCAAGACTACGGCTCGGCAAC
>P9_rev-C3	TCGCGGAGTTGAGGTTTAGCCATACTCCAGCTGCGCAATTTCTTGCTCCAGCGCCGCAATCTCTTGTTTCAGTTGCGCATTCTTCTGCTCCAGCGCCTGATTCTCaggAgaagagcTGCCTCAATCTAGTCTTCATTCGCAGACCTAGCCGGATCGACCGTGCTACCGTTTCCGTAAGCCGAAACCGGAGAGCAAGAGGGCGTCATACCCTACGGCTCGGCAAC
>P10_rev-C3	TCGCGGAGTTGAGGTTTAGCCGTATTTCAGCGCCTGGATCTTCTCTTTCAGCTGTTGAATCTTCTCTTCCAGAGCGGCGTTCTCTTCTTTCAGCTGGGCGTTCTTaggAgaagagcTGCCTCAATCTAGTCTTCATTCGCAGACCTAGCCGGATCGACCGTGCTACCGTTTCCGTAAGCCGAAACCGGAGAGCAAGAGGGCGTCATACCCTACGGCTCGGCAAC
>P11_rev-C3	TCGCGGAGTTGAGGTTTAGCCGTATTTCAGTTGAGCGTTCTTCTGTTCCAGGGCGGCAATTTCCTGCTCCAGCTGAGCGATTTCCTGTTCCAGCGCTTGGTTCTCaggAgaagagcTGCCTCAATCTAGTCTTCATTCGCAGACCTAGCCGGATCGACCGTGCTACCGTTTCCGTAAGCCGAAACCGGAGAGCAAGAGGGCGTCATACCCTACGGCTCGGCAAC
>P12_rev-C3	TCGCGGAGTTGAGGTTTAACCATATTCCAGCGCCTGGTTCTCTTCTTTCAGCTGCTGGATCTTCTCCTTCAGCGCAGCGATCTTCTCTTTCAGTTGTGCGTTCTTaggAgaagagcTGCCTCAATCTAGTCTTCATTCGCAGACCTAGCCGGATCGACCGTGCTACCGTTTCCGTAAGCCGAAACCGGAGAGCAAGAGGGCGTCATACCCTACGGCTCGGCAAC
>P3mS_rev-C3	TCGCGGAGTTGAGGTTTAACCATATTTCAGTTGTTGGTTCTTCTCTTTCAGCTGCGAGTTCTTCTGTTCCAGTTGGCTAATCTCTTCTTCCAGCTGCTGAATTTCaggAgaagagcTGCCTCAATCTAGTCTTCATTCGCAGACCTAGCCGGATCGACCGTGCTACCGTTTCCGTAAGCCGAAACCGGAGAGCAAGAGGGCGTCATACCCTACGGCTCGGCAAC
>P4mS_rev-C3	TCGCGGAGTTGAGGTTTAGCCGTATTCCAGTTGCGAATTTTCTTCTTCCAGCTGTTGATTCTCCTGCTTCAGTTGCTGGATCTTCTGTTTCAGCTGGCTAATCTTaggAgaagagcTGCCTCAATCTAGTCTTCATTCGCAGACCTAGCCGGATCGACCGTGCTACCGTTTCCGTAAGCCGAAACCGGAGAGCAAGAGGGCGTCATACCCTACGGCTCGGCAAC
>P5mS_rev-C3	TCGCGGAGTTGAGGTTTAGCCGTACTCCAGCTGTTGGATCTCTTCTTTCAGTTGGCTGTTCTTCTGTTTCAGTTGGCTGATCTTCTCCTCCAGTTGACTATTCTCaggAgaagagcTGCCTCAATCTAGTCTTCATTCGCAGACCTAGCCGGATCGACCGTGCTACCGTTTCCGTAAGCCGAAACCGGAGAGCAAGAGGGCGTCATACCCTACGGCTCGGCAAC
>P6mS_rev-C3	TCGCGGAGTTGAGGTTTAACCGTATTTCAGCTGCGAGATCTTCTCTTCCAGCTGCTGGTTCTCTTCTTCCAGTTGCTGGATTTCTTCTTTCAGCTGGCTATTCTTaggAgaagagcTGCCTCAATCTAGTCTTCATTCGCAGACCTAGCCGGATCGACCGTGCTACCGTTTCCGTAAGCCGAAACCGGAGAGCAAGAGGGCGTCATACCCTACGGCTCGGCAAC
>P7mS_rev-C3	TCGCGGAGTTGAGGTTTAACCATACTTCAGCTGTTGATTCTTCTCCTCCAGCTGGCTAATCTCTTGTTTCAGCTGACTGTTCTTCTCTTCCAGGCTTTGGATTTCaggAgaagagcTGCCTCAATCTAGTCTTCATTCGCAGACCTAGCCGGATCGACCGTGCTACCGTTTCCGTAAGCCGAAACCGGAGAGCAAGAGGGCGTCATACCCTACGGCTCGGCAAC
>P8mS_rev-C3	TCGCGGAGTTGAGGTTTAGCCATACTCCAGTTGGCTGTTCTCTTCTTTCAGCTGTTGAATCTTCTGTTCCAGTTGCTGATTCTCTTCTTTCAGTTGCGAGATCTTaggAgaagagcTGCCTCAATCTAGTCTTCATTCGCAGACCTAGCCGGATCGACCGTGCTACCGTTTCCGTAAGCCGAAACCGGAGAGCAAGAGGGCGTCATACCCTACGGCTCGGCAAC
>P5SC1_rev-C3	TCGCGGAGTTGAGGTTTAACAACCATATTCCAGGCGAGCAATTTCTTCTTTCAGGCGACTGTTCTTCTGTTTCAGTTGGCTAATCTTCTCTTCCAGCTGGCTATTCTCaggAgaagagcTGCCTCAATCTAGTCTTCATTCGCAGACCTAGCCGGATCGACCGTGCTACCGTTTCCGTAAGCCGAAACCGGAGAGCAAGAGGGCGTCATCTACGGCTCGGCAAC
>P6SC1_rev-C3	TCGCGGAGTTGAGGTTTAACAACCGTATTTCAGCTGACGGATCTTCTCTTCCAGTTGTTGATTCTCTTCCTCCAGTTGTTGAATCTCTTCTTTCAGCTGCGAGTTCTTaggAgaagagcTGCCTCAATCTAGTCTTCATTCGCAGACCTAGCCGGATCGACCGTGCTACCGTTTCCGTAAGCCGAAACCGGAGAGCAAGAGGGCGTCATCTACGGCTCGGCAAC
>P5SC2_rev-C3	TCGCGGAGTTGAGGTTTAACAGCCGTATTCCAGCTGCTGAATTTCCTCTTTCAGCTGCGAATTTTTCTGCTTCAGTTGGCGAATCTTCTCCTCCAGGCGCGCGTTCTCaggAgaagagcTGCCTCAATCTAGTCTTCATTCGCAGACCTAGCCGGATCGACCGTGCTACCGTTTCCGTAAGCCGAAACCGGAGAGCAAGAGGGCGTCATCTACGGCTCGGCAAC
>P6SC2_rev-C3	TCGCGGAGTTGAGGTTTAACAGCCGTATTTCAGCTGGCTGATCTTCTCCTCCAGCTGCTGGTTCTCCTGTTCCAGACGCTGGATCTCCTCTTTCAGACGCTCGTTCTTaggAgaagagcTGCCTCAATCTAGTCTTCATTCGCAGACCTAGCCGGATCGACCGTGCTACCGTTTCCGTAAGCCGAAACCGGAGAGCAAGAGGGCGTCATCTACGGCTCGGCAAC
>GCN4_rev-C3	TCGCGGAGTTGAGGTTTAgcgttcgcccaccagttttttcaggcgtgccacttcgttttccagatgatagtttttgctcagcagttcttccactttatcttccagctgtttcatgcgaggAgaagagcTGCCTCAATCTAGTCTTCATTCGCAGACCTAGCCGGATCGACCGTGCTACCGTTTCCGTAAGCCGAAACCGGAGAGCAAGACTACGGCTCGGCAAC
>P3-C1	ACCTCCTGCGGCATTTAGAACCGATCTCGCACTCGGAGGCCCAGAGTGTTTGACTCGTCCGGTACGTACTTTGCCTGGTAGAAATCGGTAACCGAAgcagtgTGAGTCCGGAAGACGAGATCCAGCAACTGGAAGAAGAGATCGCGCAGCTGGAACAGAAGAATGCGGCGCTGAAGGAGAAGAATCAAGCACTGAAATATGGTCCAGAgagaccTGGCTGAATCGCGCT
>P4-C1	ACCTCCTGCGGCATTTAGAACCGATCTCGCACTCGGAGGCCCAGAGTGTTTGACTCGTCCGGTACGTACTTTGCCTGGTAGAAATCGGTAACCGAAgcagtgTGAGCCCGGAAGACAAGATTGCACAGCTGAAACAGAAGATTCAGGCGCTGAAACAGGAGAATCAGCAGCTGGAAGAAGAGAACGCGGCCCTGGAGTACGGCCCAGAgagaccTGGCTGAATCGCGCT
>P5-C1	ACCTCCTGCGGCATTTAGAACCGATCTCGCACTCGGAGGCCCAGAGTGTTTGACTCGTCCGGTACGTACTTTGCCTGGTAGAAATCGGTAACCGAAgcagtgTGAGCCCGGAAGACGAGAATGCAGCGCTGGAGGAGAAGATTGCGCAGCTGAAACAGAAGAACGCGGCGCTGAAAGAGGAAATTCAAGCGCTGGAGTATGGTCCAGAgagaccTGGCTGAATCGCGCT
>P6-C1	ACCTCCTGCGGCATTTAGAACCGATCTCGCACTCGGAGGCCCAGAGTGTTTGACTCGTCCGGTACGTACTTTGCCTGGTAGAAATCGGTAACCGAAgcagtgTGAGTCCGGAAGATAAGAACGCAGCGCTGAAAGAGGAGATTCAGGCACTGGAAGAAGAGAATCAGGCTCTGGAAGAGAAGATCGCCCAGCTGAAGTACGGCCCAGAgagaccTGGCTGAATCGCGCT
>P7-C1	ACCTCCTGCGGCATTTAGAACCGATCTCGCACTCGGAGGCCCAGAGTGTTTGACTCGTCCGGTACGTACTTTGCCTGGTAGAAATCGGTAACCGAAgcagtgTGAGCCCGGAAGACGAAATTCAGGCTCTGGAGGAGAAGAACGCCCAGCTGAAGCAGGAGATTGCTGCGCTGGAGGAGAAGAACCAGGCGCTGAAATACGGTCCAGAgagaccTGGCTGAATCGCGCT
>P8-C1	ACCTCCTGCGGCATTTAGAACCGATCTCGCACTCGGAGGCCCAGAGTGTTTGACTCGTCCGGTACGTACTTTGCCTGGTAGAAATCGGTAACCGAAgcagtgTGTCGCCAGAAGACAAGATCGCGCAGCTGAAGGAGGAGAACCAGCAGCTGGAGCAGAAGATTCAGGCACTGAAAGAAGAGAACGCGGCGCTGGAATACGGCCCAGAgagaccTGGCTGAATCGCGCT
>P9-C1	ACCTCCTGCGGCATTTGACTCCACAGATAGAACCGATCTCGCACTCGGAGGCCCAGAGTGTTTGACTCGTCCGGTACGTACTTTGCCTGGTAGAAATCGGTAACCGAAgcagtgTGGAGAATCAGGCTCTGGAGCAGAAGAATGCCCAGCTGAAACAGGAGATCGCTGCCCTGGAGCAAGAAATTGCCCAACTGGAATACGGTCCAGAgagaccTGGCTGAATCGCGCT
>P10-C1	ACCTCCTGCGGCATTTGACTCCACAGATAGAACCGATCTCGCACTCGGAGGCCCAGAGTGTTTGACTCGTCCGGTACGTACTTTGCCTGGTAGAAATCGGTAACCGAAgcagtgTGAAGAACGCCCAACTGAAAGAAGAGAACGCAGCGCTGGAGGAGAAGATCCAGCAACTGAAGGAGAAGATCCAAGCGCTGAAATACGGCCCAGAgagaccTGGCTGAATCGCGCT
>P11-C1	ACCTCCTGCGGCATTTGACTCCACAGATAGAACCGATCTCGCACTCGGAGGCCCAGAGTGTTTGACTCGTCCGGTACGTACTTTGCCTGGTAGAAATCGGTAACCGAAgcagtgTGGAGAATCAAGCCCTGGAACAAGAGATTGCACAGCTGGAACAAGAAATTGCCGCACTGGAGCAGAAGAATGCTCAACTGAAATATGGCCCAGAgagaccTGGCTGAATCGCGCT
>P12-C1	ACCTCCTGCGGCATTTGACTCCACAGATAGAACCGATCTCGCACTCGGAGGCCCAGAGTGTTTGACTCGTCCGGTACGTACTTTGCCTGGTAGAAATCGGTAACCGAAgcagtgTGAAGAATGCGCAACTGAAAGAGAAGATCGCCGCGCTGAAAGAGAAGATTCAGCAGCTGAAAGAGGAGAATCAAGCGCTGGAATATGGTCCAGAgagaccTGGCTGAATCGCGCT
>P3mS-C1	ACCTCCTGCGGCATTTGACTCCACAGATAGAACCGATCTCGCACTCGGAGGCCCAGAGTGTTTGACTCGTCCGGTACGTACTTTGCCTGGTAGAAATCGGTAACCGAAgcagtgTGGAAATCCAGCAACTGGAGGAGGAAATTTCGCAGCTGGAGCAGAAGAACTCGCAACTGAAAGAGAAGAACCAGCAACTGAAATACGGTCCAGAgagaccTGGCTGAATCGCGCT
>P4mS-C1	ACCTCCTGCGGCATTTGACTCCACAGATAGAACCGATCTCGCACTCGGAGGCCCAGAGTGTTTGACTCGTCCGGTACGTACTTTGCCTGGTAGAAATCGGTAACCGAAgcagtgTGAAGATCAGCCAACTGAAACAGAAGATCCAGCAACTGAAACAGGAGAATCAGCAGCTGGAGGAAGAAAATTCGCAGCTGGAGTACGGCCCAGAgagaccTGGCTGAATCGCGCT
>P5mS-C1	ACCTCCTGCGGCATTTGACTCCACAGATAGAACCGATCTCGCACTCGGAGGCCCAGAGTGTTTGACTCGTCCGGTACGTACTTTGCCTGGTAGAAATCGGTAACCGAAgcagtgTGGAAAATTCGCAGCTGGAAGAGAAGATCAGCCAGCTGAAACAGAAGAATAGCCAACTGAAAGAAGAGATTCAGCAGCTGGAATATGGTCCAGAgagaccTGGCTGAATCGCGCT
>P6mS-C1	ACCTCCTGCGGCATTTGACTCCACAGATAGAACCGATCTCGCACTCGGAGGCCCAGAGTGTTTGACTCGTCCGGTACGTACTTTGCCTGGTAGAAATCGGTAACCGAAgcagtgTGAAAAATTCGCAGCTGAAAGAGGAAATTCAACAGCTGGAGGAAGAGAACCAGCAACTGGAAGAGAAGATTTCGCAACTGAAGTATGGTCCAGAgagaccTGGCTGAATCGCGCT
>P7mS-C1	ACCTCCTGCGGCATTTGACTCCACAGATAGAACCGATCTCGCACTCGGAGGCCCAGAGTGTTTGACTCGTCCGGTACGTACTTTGCCTGGTAGAAATCGGTAACCGAAgcagtgTGGAAATTCAGAGCCTGGAGGAGAAGAACTCGCAGCTGAAGCAGGAGATTTCGCAGCTGGAAGAGAAGAACCAGCAGCTGAAATACGGCCCAGAgagaccTGGCTGAATCGCGCT
>P8mS-C1	ACCTCCTGCGGCATTTGACTCCACAGATAGAACCGATCTCGCACTCGGAGGCCCAGAGTGTTTGACTCGTCCGGTACGTACTTTGCCTGGTAGAAATCGGTAACCGAAgcagtgTGAAGATTAGTCAGCTGAAAGAAGAGAATCAGCAACTGGAGCAGAAGATTCAGCAGCTGAAAGAAGAGAACAGCCAGCTGGAGTATGGTCCAGAgagaccTGGCTGAATCGCGCT
>P5SC1-C1	ACCTCCTGCGGCATTCTCCACAGATAGAACCGATCTCGCACTCGGAGGCCCAGAGTGTTTGACTCGTCCGGTACGTACTTTGCCTGGTAGAAATCGGTAACCGAAgcagtgTGGAGAACAGTCAGCTGGAAGAGAAGATTAGCCAGCTGAAGCAGAAGAACTCGCGTCTGAAAGAAGAAATTGCACGTCTGGAGTACGGTTGTCCAGAgagaccTGGCTGAATCGCGCT
>P6SC1-C1	ACCTCCTGCGGCATTCTCCACAGATAGAACCGATCTCGCACTCGGAGGCCCAGAGTGTTTGACTCGTCCGGTACGTACTTTGCCTGGTAGAAATCGGTAACCGAAgcagtgTGAAGAATAGCCAGCTGAAAGAGGAAATCCAGCAACTGGAGGAGGAGAATCAGCAACTGGAAGAGAAGATTCGTCAGCTGAAATATGGTTGCCCAGAgagaccTGGCTGAATCGCGCT
>P5SC2-C1	ACCTCCTGCGGCATTCTCCACAGATAGAACCGATCTCGCACTCGGAGGCCCAGAGTGTTTGACTCGTCCGGTACGTACTTTGCCTGGTAGAAATCGGTAACCGAAgcagtgTGGAGAACGCACGTCTGGAAGAGAAGATCCGTCAGCTGAAACAGAAGAACAGCCAACTGAAAGAAGAAATTCAGCAGCTGGAGTACGGTTGTCCAGAgagaccTGGCTGAATCGCGCT
>P6SC2-C1	ACCTCCTGCGGCATTCTCCACAGATAGAACCGATCTCGCACTCGGAGGCCCAGAGTGTTTGACTCGTCCGGTACGTACTTTGCCTGGTAGAAATCGGTAACCGAAgcagtgTGAAGAACGAGCGTCTGAAAGAGGAGATCCAACGCCTGGAACAGGAGAATCAGCAGCTGGAGGAGAAGATTAGCCAACTGAAGTATGGTTGCCCAGAgagaccTGGCTGAATCGCGCT
>GCN4-C1	ACCTCCTGCGGCATTTAGAACCGATCTCGCACTCGGAGGCCCAGAGTGTTTGACTCGTCCGGTACGTACTTTGCCTGGTAGAAATCGGTAACCGAAgcagtgTGcgcatgaaacagctggaagataaagtggaagaactgctgagcaaaaactatcatctggaaaacgaagtggcacgcctgaaaaaactggtgggcgaacgcCCAGAgagaccTGGCTGAATCGCGCT
>P3-C2	GACGTGCGGAGGTGATAGAACCGATCTCGCACTCGGAGGCCCAGAGTGTTTGACTCGTCCGGTACGTACTTTGCCTGGTAGAAATCGGTAACCGAAgcagtgTGAGCCCTGAAGACGAGATTCAACAGCTGGAAGAAGAAATTGCTCAGCTGGAGCAGAAGAACGCGGCACTGAAAGAGAAGAATCAAGCCCTGAAATATGGTCCAGAgagaccTGTGCTCGTGGTGGA
>P4-C2	GACGTGCGGAGGTGATAGAACCGATCTCGCACTCGGAGGCCCAGAGTGTTTGACTCGTCCGGTACGTACTTTGCCTGGTAGAAATCGGTAACCGAAgcagtgTGAGCCCGGAAGATAAGATCGCTCAGCTGAAACAGAAGATTCAGGCTCTGAAACAGGAGAACCAGCAACTGGAAGAAGAGAATGCGGCCCTGGAATATGGTCCAGAgagaccTGTGCTCGTGGTGGA
>P5-C2	GACGTGCGGAGGTGATAGAACCGATCTCGCACTCGGAGGCCCAGAGTGTTTGACTCGTCCGGTACGTACTTTGCCTGGTAGAAATCGGTAACCGAAgcagtgTGAGCCCAGAGGACGAGAACGCGGCGCTGGAAGAGAAGATCGCGCAGCTGAAACAGAAGAACGCTGCCCTGAAGGAAGAAATCCAGGCACTGGAATATGGTCCAGAgagaccTGTGCTCGTGGTGGA
>P6-C2	GACGTGCGGAGGTGATAGAACCGATCTCGCACTCGGAGGCCCAGAGTGTTTGACTCGTCCGGTACGTACTTTGCCTGGTAGAAATCGGTAACCGAAgcagtgTGAGTCCGGAAGATAAGAACGCAGCGCTGAAAGAGGAAATCCAGGCCCTGGAAGAAGAGAATCAAGCCCTGGAAGAGAAGATCGCACAACTGAAATACGGTCCAGAgagaccTGTGCTCGTGGTGGA
>P7-C2	GACGTGCGGAGGTGATAGAACCGATCTCGCACTCGGAGGCCCAGAGTGTTTGACTCGTCCGGTACGTACTTTGCCTGGTAGAAATCGGTAACCGAAgcagtgTGTCGCCGGAAGACGAAATTCAAGCGCTGGAAGAGAAGAACGCGCAGCTGAAACAAGAGATTGCGGCCCTGGAAGAGAAGAATCAGGCCCTGAAATATGGTCCAGAgagaccTGTGCTCGTGGTGGA
>P8-C2	GACGTGCGGAGGTGATAGAACCGATCTCGCACTCGGAGGCCCAGAGTGTTTGACTCGTCCGGTACGTACTTTGCCTGGTAGAAATCGGTAACCGAAgcagtgTGAGCCCGGAGGACAAGATCGCCCAACTGAAAGAGGAGAACCAGCAGCTGGAACAGAAGATCCAAGCTCTGAAAGAAGAGAATGCGGCTCTGGAGTATGGTCCAGAgagaccTGTGCTCGTGGTGGA
>P9-C2	GACGTGCGGAGGTGATGACTCCACAGATAGAACCGATCTCGCACTCGGAGGCCCAGAGTGTTTGACTCGTCCGGTACGTACTTTGCCTGGTAGAAATCGGTAACCGAAgcagtgTGGAGAACCAGGCTCTGGAACAGAAGAATGCACAGCTGAAGCAAGAGATCGCGGCGCTGGAGCAGGAAATCGCACAGCTGGAATATGGTCCAGAgagaccTGTGCTCGTGGTGGA
>P10-C2	GACGTGCGGAGGTGATGACTCCACAGATAGAACCGATCTCGCACTCGGAGGCCCAGAGTGTTTGACTCGTCCGGTACGTACTTTGCCTGGTAGAAATCGGTAACCGAAgcagtgTGAAGAACGCGCAACTGAAAGAAGAGAATGCGGCCCTGGAAGAGAAGATTCAACAACTGAAAGAGAAGATCCAAGCCCTGAAATACGGCCCAGAgagaccTGTGCTCGTGGTGGA
>P11-C2	GACGTGCGGAGGTGATGACTCCACAGATAGAACCGATCTCGCACTCGGAGGCCCAGAGTGTTTGACTCGTCCGGTACGTACTTTGCCTGGTAGAAATCGGTAACCGAAgcagtgTGGAGAACCAAGCACTGGAGCAGGAGATCGCCCAACTGGAACAGGAAATCGCGGCGCTGGAGCAGAAGAACGCTCAACTGAAATATGGTCCAGAgagaccTGTGCTCGTGGTGGA
>P12-C2	GACGTGCGGAGGTGATGACTCCACAGATAGAACCGATCTCGCACTCGGAGGCCCAGAGTGTTTGACTCGTCCGGTACGTACTTTGCCTGGTAGAAATCGGTAACCGAAgcagtgTGAAGAATGCGCAACTGAAAGAGAAGATTGCCGCGCTGAAAGAGAAGATCCAGCAGCTGAAAGAAGAGAACCAAGCACTGGAATATGGCCCAGAgagaccTGTGCTCGTGGTGGA
>P3mS-C2	GACGTGCGGAGGTGATGACTCCACAGATAGAACCGATCTCGCACTCGGAGGCCCAGAGTGTTTGACTCGTCCGGTACGTACTTTGCCTGGTAGAAATCGGTAACCGAAgcagtgTGGAAATTCAGCAGCTGGAGGAGGAAATTAGCCAGCTGGAGCAGAAGAATAGCCAACTGAAAGAGAAGAATCAACAACTGAAATACGGCCCAGAgagaccTGTGCTCGTGGTGGA
>P4mS-C2	GACGTGCGGAGGTGATGACTCCACAGATAGAACCGATCTCGCACTCGGAGGCCCAGAGTGTTTGACTCGTCCGGTACGTACTTTGCCTGGTAGAAATCGGTAACCGAAgcagtgTGAAGATTTCGCAACTGAAACAGAAGATTCAACAGCTGAAGCAAGAGAACCAGCAGCTGGAAGAAGAGAACTCGCAACTGGAGTACGGCCCAGAgagaccTGTGCTCGTGGTGGA
>P5mS-C2	GACGTGCGGAGGTGATGACTCCACAGATAGAACCGATCTCGCACTCGGAGGCCCAGAGTGTTTGACTCGTCCGGTACGTACTTTGCCTGGTAGAAATCGGTAACCGAAgcagtgTGGAGAACAGCCAGCTGGAGGAGAAGATCAGCCAGCTGAAACAGAAGAACAGTCAGCTGAAAGAGGAGATCCAGCAACTGGAGTACGGTCCAGAgagaccTGTGCTCGTGGTGGA
>P6mS-C2	GACGTGCGGAGGTGATGACTCCACAGATAGAACCGATCTCGCACTCGGAGGCCCAGAGTGTTTGACTCGTCCGGTACGTACTTTGCCTGGTAGAAATCGGTAACCGAAgcagtgTGAAGAACAGCCAACTGAAAGAAGAAATTCAACAGCTGGAAGAAGAGAACCAACAGCTGGAAGAGAAGATCTCGCAGCTGAAATATGGCCCAGAgagaccTGTGCTCGTGGTGGA
>P7mS-C2	GACGTGCGGAGGTGATGACTCCACAGATAGAACCGATCTCGCACTCGGAGGCCCAGAGTGTTTGACTCGTCCGGTACGTACTTTGCCTGGTAGAAATCGGTAACCGAAgcagtgTGGAAATCCAAAGTCTGGAAGAGAAAAATTCGCAACTGAAACAGGAGATTTCGCAGCTGGAGGAGAAGAATCAACAGCTGAAATACGGCCCAGAgagaccTGTGCTCGTGGTGGA
>P8mS-C2	GACGTGCGGAGGTGATGACTCCACAGATAGAACCGATCTCGCACTCGGAGGCCCAGAGTGTTTGACTCGTCCGGTACGTACTTTGCCTGGTAGAAATCGGTAACCGAAgcagtgTGAAGATTAGCCAGCTGAAAGAAGAGAATCAGCAACTGGAACAGAAGATCCAGCAGCTGAAGGAGGAGAACAGCCAGCTGGAATACGGTCCAGAgagaccTGTGCTCGTGGTGGA
>P5SC1-C2	GACGTGCGGAGGTGACTCCACAGATAGAACCGATCTCGCACTCGGAGGCCCAGAGTGTTTGACTCGTCCGGTACGTACTTTGCCTGGTAGAAATCGGTAACCGAAgcagtgTGGAGAATAGCCAGCTGGAGGAGAAGATTAGCCAACTGAAACAGAAGAATAGTCGTCTGAAGGAGGAAATCGCACGCCTGGAATATGGCTGTCCAGAgagaccTGTGCTCGTGGTGGA
>P6SC1-C2	GACGTGCGGAGGTGACTCCACAGATAGAACCGATCTCGCACTCGGAGGCCCAGAGTGTTTGACTCGTCCGGTACGTACTTTGCCTGGTAGAAATCGGTAACCGAAgcagtgTGAAGAACAGCCAGCTGAAGGAAGAGATTCAGCAACTGGAAGAAGAGAACCAGCAGCTGGAAGAGAAGATTCGCCAGCTGAAATATGGCTGCCCAGAgagaccTGTGCTCGTGGTGGA
>P5SC2-C2	GACGTGCGGAGGTGACTCCACAGATAGAACCGATCTCGCACTCGGAGGCCCAGAGTGTTTGACTCGTCCGGTACGTACTTTGCCTGGTAGAAATCGGTAACCGAAgcagtgTGGAGAATGCCCGCCTGGAAGAGAAGATCCGTCAACTGAAGCAGAAGAATAGCCAGCTGAAGGAAGAAATTCAGCAACTGGAATATGGTTGCCCAGAgagaccTGTGCTCGTGGTGGA
>P6SC2-C2	GACGTGCGGAGGTGACTCCACAGATAGAACCGATCTCGCACTCGGAGGCCCAGAGTGTTTGACTCGTCCGGTACGTACTTTGCCTGGTAGAAATCGGTAACCGAAgcagtgTGAAGAATGAGCGCCTGAAAGAAGAAATCCAACGCCTGGAACAGGAGAACCAGCAGCTGGAAGAGAAGATTAGCCAGCTGAAGTACGGCTGTCCAGAgagaccTGTGCTCGTGGTGGA
>GCN4-C2	GACGTGCGGAGGTGATAGAACCGATCTCGCACTCGGAGGCCCAGAGTGTTTGACTCGTCCGGTACGTACTTTGCCTGGTAGAAATCGGTAACCGAAgcagtgTGcgcatgaaacagctggaagataaagtggaagaactgctgagcaaaaactatcatctggaaaacgaagtggcacgcctgaaaaaactggtgggcgaacgcCCAGAgagaccTGTGCTCGTGGTGGA
>P3-C3	ACGCCTGTGTCTGGTTAGAACCGATCTCGCACTCGGAGGCCCAGAGTGTTTGACTCGTCCGGTACGTACTTTGCCTGGTAGAAATCGGTAACCGAAgcagtgTGAGCCCGGAAGATGAGATTCAGCAGCTGGAAGAGGAGATTGCGCAACTGGAACAGAAGAACGCTGCCCTGAAGGAGAAGAACCAGGCGCTGAAATACGGTCCAGAgagaccGGCTGCGACGGTCTT
>P4-C3	ACGCCTGTGTCTGGTTAGAACCGATCTCGCACTCGGAGGCCCAGAGTGTTTGACTCGTCCGGTACGTACTTTGCCTGGTAGAAATCGGTAACCGAAgcagtgTGAGCCCTGAAGACAAGATCGCCCAGCTGAAGCAGAAGATTCAGGCACTGAAACAGGAGAACCAACAGCTGGAGGAAGAGAACGCGGCACTGGAATATGGCCCAGAgagaccGGCTGCGACGGTCTT
>P5-C3	ACGCCTGTGTCTGGTTAGAACCGATCTCGCACTCGGAGGCCCAGAGTGTTTGACTCGTCCGGTACGTACTTTGCCTGGTAGAAATCGGTAACCGAAgcagtgTGAGCCCGGAAGATGAGAATGCTGCTCTGGAAGAGAAGATTGCCCAGCTGAAACAGAAGAACGCGGCGCTGAAAGAAGAAATTCAAGCCCTGGAATATGGTCCAGAgagaccGGCTGCGACGGTCTT
>P6-C3	ACGCCTGTGTCTGGTTAGAACCGATCTCGCACTCGGAGGCCCAGAGTGTTTGACTCGTCCGGTACGTACTTTGCCTGGTAGAAATCGGTAACCGAAgcagtgTGTCGCCGGAGGATAAGAATGCGGCGCTGAAGGAGGAGATTCAGGCGCTGGAAGAGGAGAACCAAGCACTGGAGGAGAAGATTGCACAGCTGAAGTATGGTCCAGAgagaccGGCTGCGACGGTCTT
>P7-C3	ACGCCTGTGTCTGGTTAGAACCGATCTCGCACTCGGAGGCCCAGAGTGTTTGACTCGTCCGGTACGTACTTTGCCTGGTAGAAATCGGTAACCGAAgcagtgTGAGTCCGGAAGATGAGATCCAGGCACTGGAAGAGAAGAACGCGCAGCTGAAACAGGAGATTGCCGCGCTGGAAGAGAAGAACCAGGCCCTGAAATATGGCCCAGAgagaccGGCTGCGACGGTCTT
>P8-C3	ACGCCTGTGTCTGGTTAGAACCGATCTCGCACTCGGAGGCCCAGAGTGTTTGACTCGTCCGGTACGTACTTTGCCTGGTAGAAATCGGTAACCGAAgcagtgTGAGCCCGGAAGATAAGATCGCACAGCTGAAAGAAGAGAATCAGCAACTGGAACAGAAGATTCAGGCACTGAAAGAAGAGAACGCCGCCCTGGAATATGGCCCAGAgagaccGGCTGCGACGGTCTT
>P9-C3	ACGCCTGTGTCTGGTTGACTCCACAGATAGAACCGATCTCGCACTCGGAGGCCCAGAGTGTTTGACTCGTCCGGTACGTACTTTGCCTGGTAGAAATCGGTAACCGAAgcagtgTGGAGAATCAGGCGCTGGAGCAGAAGAATGCGCAACTGAAACAAGAGATTGCGGCGCTGGAGCAAGAAATTGCGCAGCTGGAGTATGGCCCAGAgagaccGGCTGCGACGGTCTT
>P10-C3	ACGCCTGTGTCTGGTTGACTCCACAGATAGAACCGATCTCGCACTCGGAGGCCCAGAGTGTTTGACTCGTCCGGTACGTACTTTGCCTGGTAGAAATCGGTAACCGAAgcagtgTGAAGAACGCCCAGCTGAAAGAAGAGAACGCCGCTCTGGAAGAGAAGATTCAACAGCTGAAAGAGAAGATCCAGGCGCTGAAATACGGCCCAGAgagaccGGCTGCGACGGTCTT
>P11-C3	ACGCCTGTGTCTGGTTGACTCCACAGATAGAACCGATCTCGCACTCGGAGGCCCAGAGTGTTTGACTCGTCCGGTACGTACTTTGCCTGGTAGAAATCGGTAACCGAAgcagtgTGGAGAACCAAGCGCTGGAACAGGAAATCGCTCAGCTGGAGCAGGAAATTGCCGCCCTGGAACAGAAGAACGCTCAACTGAAATACGGCCCAGAgagaccGGCTGCGACGGTCTT
>P12-C3	ACGCCTGTGTCTGGTTGACTCCACAGATAGAACCGATCTCGCACTCGGAGGCCCAGAGTGTTTGACTCGTCCGGTACGTACTTTGCCTGGTAGAAATCGGTAACCGAAgcagtgTGAAGAACGCACAACTGAAAGAGAAGATCGCTGCGCTGAAGGAGAAGATCCAGCAGCTGAAAGAAGAGAACCAGGCGCTGGAATATGGTCCAGAgagaccGGCTGCGACGGTCTT
>P3mS-C3	ACGCCTGTGTCTGGTTGACTCCACAGATAGAACCGATCTCGCACTCGGAGGCCCAGAGTGTTTGACTCGTCCGGTACGTACTTTGCCTGGTAGAAATCGGTAACCGAAgcagtgTGGAAATTCAGCAGCTGGAAGAAGAGATTAGCCAACTGGAACAGAAGAACTCGCAGCTGAAAGAGAAGAACCAACAACTGAAATATGGTCCAGAgagaccGGCTGCGACGGTCTT
>P4mS-C3	ACGCCTGTGTCTGGTTGACTCCACAGATAGAACCGATCTCGCACTCGGAGGCCCAGAGTGTTTGACTCGTCCGGTACGTACTTTGCCTGGTAGAAATCGGTAACCGAAgcagtgTGAAGATTAGCCAGCTGAAACAGAAGATCCAGCAACTGAAGCAGGAGAATCAACAGCTGGAAGAAGAAAATTCGCAACTGGAATACGGCCCAGAgagaccGGCTGCGACGGTCTT
>P5mS-C3	ACGCCTGTGTCTGGTTGACTCCACAGATAGAACCGATCTCGCACTCGGAGGCCCAGAGTGTTTGACTCGTCCGGTACGTACTTTGCCTGGTAGAAATCGGTAACCGAAgcagtgTGGAGAATAGTCAACTGGAGGAGAAGATCAGCCAACTGAAACAGAAGAACAGCCAACTGAAAGAAGAGATCCAACAGCTGGAGTACGGCCCAGAgagaccGGCTGCGACGGTCTT
>P6mS-C3	ACGCCTGTGTCTGGTTGACTCCACAGATAGAACCGATCTCGCACTCGGAGGCCCAGAGTGTTTGACTCGTCCGGTACGTACTTTGCCTGGTAGAAATCGGTAACCGAAgcagtgTGAAGAATAGCCAGCTGAAAGAAGAAATCCAGCAACTGGAAGAAGAGAACCAGCAGCTGGAAGAGAAGATCTCGCAGCTGAAATACGGTCCAGAgagaccGGCTGCGACGGTCTT
>P7mS-C3	ACGCCTGTGTCTGGTTGACTCCACAGATAGAACCGATCTCGCACTCGGAGGCCCAGAGTGTTTGACTCGTCCGGTACGTACTTTGCCTGGTAGAAATCGGTAACCGAAgcagtgTGGAAATCCAAAGCCTGGAAGAGAAGAACAGTCAGCTGAAACAAGAGATTAGCCAGCTGGAGGAGAAGAATCAACAGCTGAAGTATGGTCCAGAgagaccGGCTGCGACGGTCTT
>P8mS-C3	ACGCCTGTGTCTGGTTGACTCCACAGATAGAACCGATCTCGCACTCGGAGGCCCAGAGTGTTTGACTCGTCCGGTACGTACTTTGCCTGGTAGAAATCGGTAACCGAAgcagtgTGAAGATCTCGCAACTGAAAGAAGAGAATCAGCAACTGGAACAGAAGATTCAACAGCTGAAAGAAGAGAACAGCCAACTGGAGTATGGCCCAGAgagaccGGCTGCGACGGTCTT
>P5SC1-C3	ACGCCTGTGTCTGGTCTCCACAGATAGAACCGATCTCGCACTCGGAGGCCCAGAGTGTTTGACTCGTCCGGTACGTACTTTGCCTGGTAGAAATCGGTAACCGAAgcagtgTGGAGAATAGCCAGCTGGAAGAGAAGATTAGCCAACTGAAACAGAAGAACAGTCGCCTGAAAGAAGAAATTGCTCGCCTGGAATATGGTTGTCCAGAgagaccGGCTGCGACGGTCTT
>P6SC1-C3	ACGCCTGTGTCTGGTCTCCACAGATAGAACCGATCTCGCACTCGGAGGCCCAGAGTGTTTGACTCGTCCGGTACGTACTTTGCCTGGTAGAAATCGGTAACCGAAgcagtgTGAAGAACTCGCAGCTGAAAGAAGAGATTCAACAACTGGAGGAAGAGAATCAACAACTGGAAGAGAAGATCCGTCAGCTGAAATACGGTTGTCCAGAgagaccGGCTGCGACGGTCTT
>P5SC2-C3	ACGCCTGTGTCTGGTCTCCACAGATAGAACCGATCTCGCACTCGGAGGCCCAGAGTGTTTGACTCGTCCGGTACGTACTTTGCCTGGTAGAAATCGGTAACCGAAgcagtgTGGAGAACGCGCGCCTGGAGGAGAAGATTCGCCAACTGAAGCAGAAAAATTCGCAGCTGAAAGAGGAAATTCAGCAGCTGGAATACGGCTGTCCAGAgagaccGGCTGCGACGGTCTT
>P6SC2-C3	ACGCCTGTGTCTGGTCTCCACAGATAGAACCGATCTCGCACTCGGAGGCCCAGAGTGTTTGACTCGTCCGGTACGTACTTTGCCTGGTAGAAATCGGTAACCGAAgcagtgTGAAGAACGAGCGTCTGAAAGAGGAGATCCAGCGTCTGGAACAGGAGAACCAGCAGCTGGAGGAGAAGATCAGCCAGCTGAAATACGGCTGTCCAGAgagaccGGCTGCGACGGTCTT
>GCN4-C3	ACGCCTGTGTCTGGTTAGAACCGATCTCGCACTCGGAGGCCCAGAGTGTTTGACTCGTCCGGTACGTACTTTGCCTGGTAGAAATCGGTAACCGAAgcagtgTGcgcatgaaacagctggaagataaagtggaagaactgctgagcaaaaactatcatctggaaaacgaagtggcacgcctgaaaaaactggtgggcgaacgcCCAGAgagaccGGCTGCGACGGTCTT

## Sheet: CCNG1 oligos
>4H1347-bA+4H2619-bA_C1	AAGAGGGACGCAGCATTACTGTTCAAGCTGGGCATTTTCCCATTCTAATTCCGCGATCTCCTGCTTCAGTTCGGCGATTTTCTGTTCTAACTGCGCATTCTCGTCAGAAGAGCAGTGACAAAATTGCACAGCTGAAACAGGAAATTGCCGAACTGGAACAGAAAAATGCCGAACTGAAATGGGAAAATGCACAGTTAGAACAGCCAGAGAGACCTTCAGCGCGACCAGCC
>4H1347-bA+4H496-bA_C1	AAGAGGGACGCAGCATTATTGTTCTAATTGCGCGTTTTCCCATTCAAGTTCCGCAATCTCTTGTTTCAGTTCGGCGATTTTTTGTTCTAACTGTGCATTCTCGTCAGAAGAGCAGTGACGAAATCGCGCAGCTGGAGCAGAAAAACGCGGAGTTGAAACAGAAGATTGCGGAATTGAAGTGGAAAAATGCGCAGTTAAAGCAGCCAGAGAGACCTTCAGCGCGACCAGCC
>4H1347-bA+4H2691-bA_C1	AAGAGGGACGCAGCATTACTGTTCCAGCTGTGCATTTTCCCATTCCAGTTCAGCTATTTCCTGTTTCAGCTCCGCGATCTTTTGTTCTAGCTGCGCATTTTCGTCAGAAGAGCAGTGACAAGATCGCCCAACTGAAACAGGAGAATGCCGAACTGGAACAGGAAATCGCCGAACTAGAATGGGAAAATGCTCAGCTGGAGCAGCCAGAGAGACCTTCAGCGCGACCAGCC
>4H1347-bA+4H1347-bA_C1	AAGAGGGACGCAGCATTACTGTTCGAGCTGCGCATTTTCCCATTCCAGTTCGGCAATTTCCTGTTTGAGCTCCGCTATTTTCTGCTCCAGCTGTGCGTTTTCGTCAGAAGAGCAGTGACGAAAATGCGCAGCTTGAACAAAAAATTGCGGAACTGAAACAGGAGATTGCTGAGCTTGAGTGGGAAAATGCGCAACTGGAGCAGCCAGAGAGACCTTCAGCGCGACCAGCC
>4H145-bA+4H3632-bA_C1	AAGAGGGACGCAGCATTATTGTTCAAGCTGGGCAATCTCCCATTCCAGTTCCGCGTTTTCCTGCTCGAGTTCCGCGTTTTCTTGCTCCAACTGTGCGATTTCGTCAGAAGAGCAGTGACAAGAACGCCCAGCTGAAACAAGAGATTGCTGAACTGGAACAAAAGATCGCTGAACTTAAATGGAAAAACGCGCAGCTGAAACAGCCAGAGAGACCTTCAGCGCGACCAGCC
>4H3070-bA+4H3632-bA_C1	AAGAGGGACGCAGCATTATTGTTTTAGCTGCGCGATTTTCCATTTGAGTTCGGCATTTTTCTGCTTGAGCTCTGCATTTTTCTGTTTAAGCTGAGCAATTTTGTCAGAAGAGCAGTGACAAAAATGCACAACTGAAACAGGAGATCGCGGAACTGGAACAGAAAATTGCAGAACTTAAGTGGAAAAATGCGCAGTTGAAACAGCCAGAGAGACCTTCAGCGCGACCAGCC
>4H342-bA+4H3632-bA_C1	AAGAGGGACGCAGCATTATTGTTTCAGCTGCGCGATTTTCCATTCAAGTTCGGCGTTTTCCTGCTTCAGCTCTGCAATTTTCTGCTCCAACTGTGCGATTTCGTCAGAAGAGCAGTGACAAAAACGCTCAACTGAAACAGGAAATTGCTGAGCTTGAACAGAAAATTGCCGAGCTGAAATGGAAAAACGCGCAGCTGAAACAGCCAGAGAGACCTTCAGCGCGACCAGCC
>4H2619-bA+4H3632-bA_C1	AAGAGGGACGCAGCATTACTGTTCCAGCTGTGCATTTTCCCATTTGAGTTCAGCATTTTTCTGCTCGAGTTCAGCGATTTCTTGCTTAAGCTGGGCGATTTTGTCAGAAGAGCAGTGACAAAAATGCACAATTGAAACAAGAGATCGCCGAGCTGGAACAAAAGATCGCGGAGCTGAAATGGAAGAACGCACAGCTGAAACAGCCAGAGAGACCTTCAGCGCGACCAGCC
>4H3632-bA+4H496-bA_C1	AAGAGGGACGCAGCATTACTGCTTCAGTTGCGCGTTTTTCCATTTCAGTTCAGCAATTTTCTGCTCAAGCTCCGCAATTTCCTGTTTAAGTTGCGCGTTTTTGTCAGAAGAGCAGTGACGAAATCGCCCAGTTAGAGCAAAAAAACGCGGAGTTGAAACAAAAAATTGCCGAGCTCAAATGGAAAAATGCCCAGCTTAAACAGCCAGAGAGACCTTCAGCGCGACCAGCC
>4H2691-bA+4H3632-bA_C1	AAGAGGGACGCAGCATTACTGCTCGAGCTGTGCATTCTCCCATTCCAGTTCCGCGATTTCCTGTTCCAGTTCTGCGTTTTCTTGTTTTAACTGGGCAATTTTGTCAGAAGAGCAGTGACAAGAATGCTCAGTTAAAACAGGAAATCGCCGAGTTAGAACAAAAGATCGCGGAACTGAAGTGGAAAAACGCACAACTGAAACAGCCAGAGAGACCTTCAGCGCGACCAGCC
>4H1347-bA+4H3632-bA_C1	AAGAGGGACGCAGCATTATTGCTCTAGTTGCGCGTTTTCCCATTCTAATTCAGCGATTTCTTGTTTCAGTTCCGCGATTTTTTGTTCGAGCTGCGCATTTTCGTCAGAAGAGCAGTGACAAAAATGCGCAGCTAAAACAAGAAATTGCGGAACTGGAGCAGAAGATCGCAGAACTGAAATGGAAAAATGCCCAGTTGAAACAACCAGAGAGACCTTCAGCGCGACCAGCC
>4H3632-bA+4H3632-bA_C1	AAGAGGGACGCAGCATTACTGTTTCAGCTGAGCGTTTTTCCATTTAAGTTCCGCGATCTTTTGCTCCAGCTCCGCGATCTCCTGTTTCAACTGAGCGTTTTTGTCAGAAGAGCAGTGACAAAAATGCGCAGCTAAAACAAGAAATTGCCGAATTAGAGCAGAAAATTGCCGAATTGAAATGGAAAAATGCCCAGTTAAAACAACCAGAGAGACCTTCAGCGCGACCAGCC
>4H145-bH+4H145-bH_C1	AAGAGGGACGCAGCATTAACGCTCCAGCTCTTGGATCTCTTTTTCTAGCTCCCAATTTTCACGTTCTAGTTCTTCATTTTCTTTTTCCAGTTCTTGGATTTCGTCAGAAGAGCAGTGACGAGATCCAAGAGCTAGAAAAAGAGAACGAAGAACTGGAACGTGAAAACTGGGAGTTGGAAAAAGAAATTCAGGAGCTCGAACGCCCAGAGAGACCTTCAGCGCGACCAGCC
>4H145-bH+4H3070-bH_C1	AAGAGGGACGCAGCATTAACGCTCTAGTTCCTGGATTTCTTTTTCAAGTTCCCAGTTCTCACGCTCCAGTTCTTCATTTTCTTTTTCCAGCTCTTGTATCTCGTCAGAAGAGCAGTGACAAAATTCAGGAGCTGAAAAAGAAAAATGAAGAACTGAAACGTAAAAATTGGGAACTGAAGAAAAAAATTCAGGAACTGAAGCGCCCAGAGAGACCTTCAGCGCGACCAGCC
>4H3070-bH+4H3070-bH_C1	AAGAGGGACGCAGCATTAACGCTTCAGTTCTTGAATCTTTTTTTTCAGTTCCCAATTTTTGCGTTTCAATTCTTCGTTTTTTTTTTTCAGTTCCTGAATTTTGTCAGAAGAGCAGTGACAAAATCCAAGAACTGAAGAAGAAAAATGAGGAGCTGAAACGTAAGAACTGGGAGTTAAAAAAAAAAATCCAAGAGCTGAAACGACCAGAGAGACCTTCAGCGCGACCAGCC
>4H145-bH+4H342-bH_C1	AAGAGGGACGCAGCATTAGCGTTCCAGTTCCTGAATTTCTTTTTCAAGTTCCCAGTTTTCGCGCTCGAGTTCTTCGTTCTCTTTTTCGAGCTCCTGAATTTCGTCAGAAGAGCAGTGACGAAATCCAAGAATTGGAAAAAAAAATCGAGGAACTGAAAAGAGAAAACTGGGAACTGGAGAAGAAGATCCAGGAACTGAAACGCCCAGAGAGACCTTCAGCGCGACCAGCC
>4H3070-bH+4H342-bH_C1	AAGAGGGACGCAGCATTAGCGTTTTAACTCCTGAATCTTTTTTTTTAATTCCCAGTTTTTACGCTTCAGTTCTTCATTTTTCTTTTTCAGTTCCTGGATCTTGTCAGAAGAGCAGTGACGAAATTCAGGAACTGGAAAAAAAAATTGAAGAGTTGAAACGTGAAAATTGGGAATTAGAAAAAAAAATCCAGGAACTGAAACGCCCAGAGAGACCTTCAGCGCGACCAGCC
>4H342-bH+4H342-bH_C1	AAGAGGGACGCAGCATTAGCGTTTCAGTTCTTGGATTTTTTTTTCCAGTTCCCAGTTCTCGCGTTTCAGTTCTTCAATCTTTTTTTCCAGTTCTTGAATCTCGTCAGAAGAGCAGTGACGAAATCCAAGAACTGGAAAAAAAAATTGAAGAATTGAAGCGCGAAAATTGGGAATTGGAGAAAAAAATTCAAGAACTCAAGCGACCAGAGAGACCTTCAGCGCGACCAGCC
>4H145-bH+4H2619-bH_C1	AAGAGGGACGCAGCATTAGCGTTCCAGTTCCTGAATTTCTTTCTCCAGTTCCCAGTTCTCGCGTTCTAGTTCTTCGTTCTCCTTTTCTAATTCCTGGATTTCGTCAGAAGAGCAGTGACAAAATCCAGGAGTTAAAAAAGGAAATCGAAGAACTGGAACGTAAAAACTGGGAACTCAAAAAAGAAAACCAGGAATTGGAGCGTCCAGAGAGACCTTCAGCGCGACCAGCC
>4H2619-bH+4H3070-bH_C1	AAGAGGGACGCAGCATTAGCGTTCCAGCTCCTGATTTTCTTTTTTCAGTTCCCAATTCTTACGTTCCAGTTCTTCAATCTCTTTTTTTAGCTCCTGGATTTTGTCAGAAGAGCAGTGACAAAATTCAGGAACTGAAAAAAAAAAATGAAGAACTGAAGCGCAAAAACTGGGAGCTGAAAAAAAAGATCCAAGAACTGAAACGTCCAGAGAGACCTTCAGCGCGACCAGCC
>4H2619-bH+4H342-bH_C1	AAGAGGGACGCAGCATTAGCGTTCAAGCTCCTGATTTTCTTTTTTCAGCTCCCAGTTTTTACGCTCCAACTCTTCAATCTCCTTTTTCAGCTCCTGAATCTTGTCAGAAGAGCAGTGACGAAATTCAGGAACTCGAAAAAAAAATCGAAGAATTAAAGAGAGAAAATTGGGAACTGGAAAAAAAAATTCAGGAACTGAAGCGGCCAGAGAGACCTTCAGCGCGACCAGCC
>4H2619-bH+4H2619-bH_C1	AAGAGGGACGCAGCATTAACGTTCAAGTTCCTGATTTTCCTTTTTGAGTTCCCAATTTTTGCGTTCCAGTTCTTCAATTTCTTTTTTAAGTTCTTGGATCTTGTCAGAAGAGCAGTGACAAAATTCAGGAACTCAAGAAGGAAATCGAAGAACTGGAGCGTAAGAACTGGGAATTAAAAAAAGAGAACCAAGAGTTAGAACGCCCAGAGAGACCTTCAGCGCGACCAGCC
>4H145-bH+4H496-bH_C1	AAGAGGGACGCAGCATTAGCGTTCCAGTTCTTGGATTTCCTTTTCCAGCTCCCAATTCTCCCGTTCCAGTTCCTCGTTCTCCTTTTCCAGTTCCTGAATCTCGTCAGAAGAGCAGTGACGAAATTCAGGAGCTGGAGAAAAAAAACGAGGAGCTTAAGCGCAAAATTTGGGAATTAAAAAAAAAAAACCAAGAACTTAAGCGCCCAGAGAGACCTTCAGCGCGACCAGCC
>4H3070-bH+4H496-bH_C1	AAGAGGGACGCAGCATTAACGTTTCAGTTCCTGGATTTTCTTTTTAAGTTCCCAGTTTTTACGCTTCAGTTCCTCATTCTTCTTTTTCAGCTCCTGTATTTTGTCAGAAGAGCAGTGACGAGATCCAGGAACTTGAAAAAAAAAACGAGGAGTTAAAACGTAAAATTTGGGAACTTAAAAAAAAAAACCAGGAACTGAAACGGCCAGAGAGACCTTCAGCGCGACCAGCC
>4H342-bH+4H496-bH_C1	AAGAGGGACGCAGCATTAGCGCTTCAGTTCCTGTATTTTTTTTTCTAACTCCCAGTTTTCACGTTTCAACTCTTCGATTTTCTTTTCCAGTTCTTGGATTTCGTCAGAAGAGCAGTGACGAGATTCAGGAGTTGGAGAAGAAAAATGAAGAACTGAAACGTAAGATCTGGGAACTGAAAAAGAAAAACCAGGAATTGAAGCGCCCAGAGAGACCTTCAGCGCGACCAGCC
>4H2619-bH+4H496-bH_C1	AAGAGGGACGCAGCATTAGCGCTCCAGTTCCTGGTTTTCCTTTTTCAGCTCCCAGTTCTTACGCTCCAGTTCTTCAATTTCTTTTTTCAGTTCTTGGATTTTGTCAGAAGAGCAGTGACGAGATTCAGGAACTGGAGAAAAAAAACGAAGAACTGAAACGTAAAATTTGGGAACTGAAAAAAAAGAATCAAGAATTAAAGCGCCCAGAGAGACCTTCAGCGCGACCAGCC
>4H496-bH+4H496-bH_C1	AAGAGGGACGCAGCATTAACGTTTCAGCTCCTGATTCTTTTTTTTCAATTCCCAAATTTTGCGTTTAAGTTCTTCATTTTTTTTTTCAAGCTCCTGGATCTCGTCAGAAGAGCAGTGACGAAATCCAGGAACTTGAGAAAAAAAACGAAGAACTGAAACGTAAGATTTGGGAACTGAAAAAAAAAAATCAGGAACTGAAGCGGCCAGAGAGACCTTCAGCGCGACCAGCC
>4H145-bH+4H2691-bH_C1	AAGAGGGACGCAGCATTAGCGCTCTAACTCCTGGATTTCTTTCTCGAGTTCCCAATTTTCGCGTTCCAGTTCTTCGTTTTCTTTCTCAAGTTCCTGAATTTCGTCAGAAGAGCAGTGACAAAATCCAGGAACTAAAGAAGGAAAACGAGGAACTGGAACGGGAAATCTGGGAACTTGAGAAAGAAAACCAGGAATTGGAACGTCCAGAGAGACCTTCAGCGCGACCAGCC
>4H2691-bH+4H3070-bH_C1	AAGAGGGACGCAGCATTAACGCTCCAATTCCTGGTTTTCTTTTTCCAGTTCCCAAATTTCACGCTCTAATTCCTCGTTCTCCTTTTTCAGTTCCTGGATTTTGTCAGAAGAGCAGTGACAAAATCCAGGAGCTGAAAAAAAAGAACGAAGAACTGAAGAGAAAGAATTGGGAGTTGAAAAAAAAAATCCAAGAACTGAAACGACCAGAGAGACCTTCAGCGCGACCAGCC
>4H2691-bH+4H342-bH_C1	AAGAGGGACGCAGCATTAGCGTTCTAATTCCTGATTCTCTTTTTCCAGCTCCCAGATTTCCCGTTCCAGTTCTTCATTTTCTTTCTTCAGTTCCTGAATTTTGTCAGAAGAGCAGTGACGAGATCCAGGAGCTGGAAAAAAAAATAGAGGAGCTTAAACGCGAAAACTGGGAATTGGAAAAAAAAATTCAGGAGCTTAAACGTCCAGAGAGACCTTCAGCGCGACCAGCC
>4H2619-bH+4H2691-bH_C1	AAGAGGGACGCAGCATTAACGTTCCAGTTCCTGGTTTTCTTTTTTAAGCTCCCAATTTTTGCGTTCGAGTTCTTCAATTTCTTTCTTAAGCTCCTGGATTTTGTCAGAAGAGCAGTGACAAAATTCAAGAACTGAAAAAAGAAAACGAAGAACTGGAGAGGGAAATTTGGGAGCTGGAAAAAGAAAATCAAGAACTGGAACGACCAGAGAGACCTTCAGCGCGACCAGCC
>4H2691-bH+4H496-bH_C1	AAGAGGGACGCAGCATTAGCGTTCCAGTTCCTGATTCTCCTTTTCCAGTTCCCAAATTTCCCTTTCTAATTCTTCATTCTCTTTTTTTAGCTCCTGAATTTTGTCAGAAGAGCAGTGACGAAATCCAGGAACTGGAAAAAAAAAATGAAGAATTAAAACGTAAGATCTGGGAACTCAAAAAAAAAAATCAGGAACTGAAACGTCCAGAGAGACCTTCAGCGCGACCAGCC
>4H2691-bH+4H2691-bH_C1	AAGAGGGACGCAGCATTAACGCTCCAGTTCCTGGTTTTCTTTCTCCAGTTCCCAAATTTCACGTTCAAGCTCCTCATTTTCCTTTTTCAGTTCCTGTATTTTGTCAGAAGAGCAGTGACAAAATTCAGGAACTTAAAAAAGAGAACGAGGAACTCGAACGGGAGATCTGGGAACTGGAAAAGGAAAACCAAGAACTAGAACGTCCAGAGAGACCTTCAGCGCGACCAGCC
>4H1347-bH+4H145-bH_C1	AAGAGGGACGCAGCATTACCTTTCCAGTTCTTGATTTTCTTTTTCCAACTCCCAGATTTCGCGTTTCAGTTCTTCAATCTTCTTTTCTAATTCCTGATTTTCGTCAGAAGAGCAGTGACGAGATCCAAGAACTGGAAAAAGAGAATGAAGAGTTGGAACGCGAAAATTGGGAGTTGGAGAAAGAGATTCAAGAACTAGAACGCCCAGAGAGACCTTCAGCGCGACCAGCC
>4H1347-bH+4H3070-bH_C1	AAGAGGGACGCAGCATTATCGTTCCAGTTCCTGGTTCTCTTTTTCAAGTTCCCAAATCTCCCGTTTCAGTTCCTCAATTTTTTTTTCCAGCTCCTGATTTTCGTCAGAAGAGCAGTGACAAAATTCAGGAATTAAAAAAGAAGAACGAAGAACTGAAACGCAAAAACTGGGAATTGAAAAAAAAAATCCAGGAATTAAAACGCCCAGAGAGACCTTCAGCGCGACCAGCC
>4H1347-bH+4H342-bH_C1	AAGAGGGACGCAGCATTAGCGTTCCAGTTCCTGGTTCTCCTTTTCCAGTTCCCAGATCTCGCGTTTCAGTTCCTCAATCTTTTTCTCAAGTTCCTGGTTCTCGTCAGAAGAGCAGTGACGAAATCCAAGAACTAGAGAAAAAAATTGAGGAGCTCAAACGTGAAAACTGGGAACTGGAGAAGAAAATTCAGGAGCTGAAACGGCCAGAGAGACCTTCAGCGCGACCAGCC
>4H1347-bH+4H2619-bH_C1	AAGAGGGACGCAGCATTAGCGTTCTAATTCCTGATTTTCTTTTTCCAGTTCCCAAATTTCACGTTTCAGTTCCTCGATCTTTTTTTCAAGTTCCTGATTCTCGTCAGAAGAGCAGTGACAAGATTCAGGAACTGAAAAAGGAGATTGAGGAACTGGAACGAAAGAATTGGGAACTCAAAAAAGAAAACCAGGAGCTAGAGCGCCCAGAGAGACCTTCAGCGCGACCAGCC
>4H1347-bH+4H496-bH_C1	AAGAGGGACGCAGCATTATCGCTCTAACTCCTGGTTTTCCTTTTCCAATTCCCAGATTTCGCGCTTCAATTCTTCGATTTTCTTTTCCAGTTCTTGGTTCTCGTCAGAAGAGCAGTGACGAAATTCAGGAACTTGAGAAAAAGAACGAGGAATTGAAACGCAAAATCTGGGAACTGAAAAAAAAAAACCAGGAGCTAAAACGTCCAGAGAGACCTTCAGCGCGACCAGCC
>4H1347-bH+4H2691-bH_C1	AAGAGGGACGCAGCATTACCGCTCCAACTCCTGATTTTCCTTTTCAAGCTCCCAAATCTCGCGTTTTAGTTCCTCAATTTTTTTTTCCAACTCCTGGTTTTCGTCAGAAGAGCAGTGACAAGATACAAGAACTCAAGAAAGAAAACGAAGAACTCGAACGGGAAATCTGGGAATTAGAAAAAGAGAATCAGGAACTGGAACGGCCAGAGAGACCTTCAGCGCGACCAGCC
>4H1347-bH+4H1347-bH_C1	AAGAGGGACGCAGCATTAACGTTCTAATTCCTGGTTTTCCTTTTCTAATTCCCAGATTTCGCGTTTCAACTCCTCAATCTTTTTTTCCAGCTCTTGGTTTTCGTCAGAAGAGCAGTGACGAAAACCAAGAACTGGAAAAAAAAATTGAGGAGCTGAAACGTGAAATCTGGGAACTGGAAAAAGAAAACCAAGAACTTGAACGTCCAGAGAGACCTTCAGCGCGACCAGCC
>4H145-bH+4H3632-bH_C1	AAGAGGGACGCAGCATTAGCGCTCTAATTCTTGTATTTCTTTTTCCAGTTCCCAATTTTCGCGTTCCAGTTCTTCATTCTCTTTTTCTAACTCTTGAATCTCGTCAGAAGAGCAGTGACAAAAATCAAGAACTGAAAAAAGAAATTGAGGAATTGGAACGCAAAATCTGGGAACTGAAAAAAAAAAACCAGGAGCTCAAACGTCCAGAGAGACCTTCAGCGCGACCAGCC
>4H3070-bH+4H3632-bH_C1	AAGAGGGACGCAGCATTAACGTTTCAGCTCTTGAATTTTCTTTTTTAACTCCCAATTCTTACGCTTCAGTTCTTCATTTTTTTTTTTTAATTCCTGGATTTTGTCAGAAGAGCAGTGACAAAAACCAGGAACTCAAAAAAGAAATCGAAGAACTTGAACGCAAAATCTGGGAGCTTAAAAAAAAAAATCAAGAACTGAAACGGCCAGAGAGACCTTCAGCGCGACCAGCC
>4H342-bH+4H3632-bH_C1	AAGAGGGACGCAGCATTAGCGTTTCAGCTCCTGAATTTTTTTCTCCAGTTCCCAGTTTTCACGTTTCAGTTCTTCAATTTTCTTTTCCAGTTCTTGTATTTCGTCAGAAGAGCAGTGACAAGAACCAAGAGTTAAAAAAGGAGATAGAAGAACTGGAACGCAAAATCTGGGAACTGAAAAAGAAGAATCAAGAACTGAAACGACCAGAGAGACCTTCAGCGCGACCAGCC
>4H2619-bH+4H3632-bH_C1	AAGAGGGACGCAGCATTAACGTTCTAACTCTTGATTTTCTTTTTTAAGTTCCCAGTTTTTGCGTTCTAATTCCTCAATTTCTTTTTTAAGCTCTTGGATTTTGTCAGAAGAGCAGTGACAAAAATCAGGAACTGAAAAAAGAGATTGAGGAATTAGAGCGCAAGATATGGGAACTGAAGAAAAAGAATCAAGAGTTGAAACGTCCAGAGAGACCTTCAGCGCGACCAGCC
>4H3632-bH+4H496-bH_C1	AAGAGGGACGCAGCATTAACGTTTCAGTTCTTGATTCTTCTTTTTCAGCTCCCAAATTTTTCTTTCCAGTTCTTCGATCTCTTTCTTAAGTTCTTGGTTTTTGTCAGAAGAGCAGTGACGAAATCCAAGAGCTCGAAAAAAAGAACGAAGAATTGAAACGTAAGATTTGGGAACTCAAAAAGAAGAATCAGGAACTAAAGCGCCCAGAGAGACCTTCAGCGCGACCAGCC
>4H2691-bH+4H3632-bH_C1	AAGAGGGACGCAGCATTAGCGCTCCAGCTCCTGGTTTTCTTTCTCCAGTTCCCAAATTTCGCGTTCCAGTTCCTCGTTTTCTTTTTTCAGTTCCTGAATTTTGTCAGAAGAGCAGTGACAAAAACCAAGAACTGAAAAAAGAGATTGAGGAATTGGAGCGCAAGATCTGGGAGCTCAAAAAAAAAAACCAGGAGCTCAAACGCCCAGAGAGACCTTCAGCGCGACCAGCC
>4H1347-bH+4H3632-bH_C1	AAGAGGGACGCAGCATTATCTTTCCAGCTCCTGATTTTCTTTTTCCAGTTCCCAGATTTCTCGTTTCAATTCCTCAATTTTCTTTTCCAATTCTTGGTTTTCGTCAGAAGAGCAGTGACAAAAACCAGGAATTGAAGAAAGAAATCGAGGAACTTGAGCGTAAGATTTGGGAACTGAAAAAAAAAAACCAAGAACTCAAACGCCCAGAGAGACCTTCAGCGCGACCAGCC
>4H3632-bH+4H3632-bH_C1	AAGAGGGACGCAGCATTAGCGCTTCAATTCCTGGTTTTTCTTTTTAAGCTCCCAGATCTTACGTTCCAGTTCTTCGATTTCCTTCTTCAGTTCTTGATTTTTGTCAGAAGAGCAGTGACAAAAATCAGGAACTGAAGAAAGAAATAGAGGAGCTGGAACGTAAAATCTGGGAACTGAAGAAAAAAAACCAGGAATTGAAACGCCCAGAGAGACCTTCAGCGCGACCAGCC
>4H145-bN+4H145-bN_C1	AAGAGGGACGCAGCATTATTGTTCTAACTCCTGAATTTCCCATTCAAGTTCCTGATTTTCTTGTTCAAGCTCTTGATTTTCTTGCTCAAGCTGTTGTATTTCGTCAGAAGAGCAGTGACGAAATTCAGCAGCTGGAACAGGAAAATCAGGAACTGGAACAGGAAAACCAAGAGCTGGAGTGGGAAATCCAAGAACTGGAGCAGCCAGAGAGACCTTCAGCGCGACCAGCC
>4H145-bN+4H3070-bN_C1	AAGAGGGACGCAGCATTATTGTTCTAATTCCTGAATCTCCCATTCCAGTTCCTGGTTTTCCTGTTCCAATTCCTGGTTTTCCTGTTCCAGTTGTTGGATCTCGTCAGAAGAGCAGTGACAAAATTCAGCAACTGAAACAAAAGAACCAAGAATTGAAACAGAAAAATCAGGAGCTGAAATGGAAGATCCAGGAGCTCAAACAACCAGAGAGACCTTCAGCGCGACCAGCC
>4H3070-bN+4H3070-bN_C1	AAGAGGGACGCAGCATTACTGTTTCAATTCCTGGATTTTCCACTTCAGTTCCTGATTTTTCTGTTTCAATTCCTGGTTCTTCTGTTTCAGTTGTTGTATTTTGTCAGAAGAGCAGTGACAAAATTCAACAACTTAAACAGAAGAATCAGGAGCTCAAACAGAAAAACCAGGAGCTGAAATGGAAAATTCAGGAATTAAAACAGCCAGAGAGACCTTCAGCGCGACCAGCC
>4H145-bN+4H342-bN_C1	AAGAGGGACGCAGCATTACTGCTCCAGTTCCTGTATTTCCCATTCTAGTTCTTGATTCTCTTGTTCCAGTTCCTGGTTCTCCTGCTCTAATTGTTGAATCTCGTCAGAAGAGCAGTGACGAAATTCAGCAGTTGGAACAAAAGATCCAGGAACTGAAACAGGAGAACCAAGAATTAGAATGGAAAATCCAGGAACTCAAACAGCCAGAGAGACCTTCAGCGCGACCAGCC
>4H3070-bN+4H342-bN_C1	AAGAGGGACGCAGCATTACTGTTTCAGTTCTTGAATTTTCCATTTCAATTCCTGGTTTTTCTGTTTCAGTTCCTGATTTTTCTGTTTCAGCTGTTGGATTTTGTCAGAAGAGCAGTGACGAGATTCAACAACTGGAACAAAAAATTCAGGAGTTAAAACAGGAAAATCAGGAGCTGGAATGGAAAATCCAAGAGCTGAAACAGCCAGAGAGACCTTCAGCGCGACCAGCC
>4H342-bN+4H342-bN_C1	AAGAGGGACGCAGCATTACTGTTTCAGTTCCTGGATTTTCCATTCCAGTTCCTGATTCTCCTGTTTCAACTCTTGAATTTTTTGTTCTAATTGTTGGATTTCGTCAGAAGAGCAGTGACGAAATCCAGCAATTGGAGCAAAAAATCCAGGAACTGAAGCAGGAGAATCAGGAGCTCGAATGGAAAATCCAGGAATTGAAACAGCCAGAGAGACCTTCAGCGCGACCAGCC
>4H145-bN+4H2619-bN_C1	AAGAGGGACGCAGCATTATTGTTCCAGTTCCTGAATTTCCCATTCCAGCTCTTGGTTTTCTTGTTCCAATTCTTGATTTTCTTGTTCGAGCTGCTGGATTTCGTCAGAAGAGCAGTGACAAAATTCAGCAATTGAAACAAGAAATCCAAGAACTAGAGCAGAAAAACCAGGAGCTGAAATGGGAAAACCAGGAATTAGAACAGCCAGAGAGACCTTCAGCGCGACCAGCC
>4H2619-bN+4H3070-bN_C1	AAGAGGGACGCAGCATTACTGTTCTAGTTCCTGATTTTCCCACTTCAACTCCTGGTTTTTCTGTTCCAACTCTTGGATTTCTTGTTTTAACTGCTGGATCTTGTCAGAAGAGCAGTGACAAAATCCAGCAGCTTAAGCAGAAGAACCAAGAACTGAAACAGAAGAATCAAGAGCTCAAATGGAAAATTCAAGAACTCAAACAGCCAGAGAGACCTTCAGCGCGACCAGCC
>4H2619-bN+4H342-bN_C1	AAGAGGGACGCAGCATTACTGTTCCAATTCCTGATTTTCCCATTTCAGTTCCTGATTTTTTTGCTCGAGCTCTTGTATCTCCTGTTTCAGTTGCTGAATTTTGTCAGAAGAGCAGTGACGAGATCCAACAACTGGAACAGAAAATCCAGGAGCTGAAACAAGAAAACCAAGAGTTGGAGTGGAAGATCCAGGAATTAAAACAACCAGAGAGACCTTCAGCGCGACCAGCC
>4H2619-bN+4H2619-bN_C1	AAGAGGGACGCAGCATTACTGCTCCAGCTCCTGGTTTTCCCATTTTAATTCCTGGTTTTTTTGTTCCAGTTCCTGAATTTCCTGCTTCAACTGTTGAATTTTGTCAGAAGAGCAGTGACAAAATCCAACAGCTGAAACAGGAAATCCAGGAACTGGAACAGAAGAACCAGGAGTTGAAGTGGGAAAACCAAGAACTGGAGCAACCAGAGAGACCTTCAGCGCGACCAGCC
>4H145-bN+4H496-bN_C1	AAGAGGGACGCAGCATTACTGTTCAAGTTCCTGAATTTCCCATTCAAGTTCCTGATTTTCCTGCTCCAGCTCCTGATTTTCCTGTTCCAGCTGCTGTATCTCGTCAGAAGAGCAGTGACGAGATTCAACAGTTGGAACAGAAAAACCAGGAACTCAAACAAAAAATTCAAGAACTCAAGTGGAAAAACCAAGAACTGAAACAGCCAGAGAGACCTTCAGCGCGACCAGCC
>4H3070-bN+4H496-bN_C1	AAGAGGGACGCAGCATTACTGTTTCAGCTCCTGAATCTTCCATTTCAGTTCTTGGTTTTTCTGCTTCAGTTCCTGGTTTTTCTGTTTCAGCTGCTGTATCTTGTCAGAAGAGCAGTGACGAGATACAGCAGCTAGAACAAAAAAATCAAGAACTTAAACAAAAGATTCAGGAATTGAAATGGAAAAACCAGGAATTAAAACAGCCAGAGAGACCTTCAGCGCGACCAGCC
>4H342-bN+4H496-bN_C1	AAGAGGGACGCAGCATTATTGTTTCAGTTCCTGAATTTTCCACTCCAGTTCCTGGTTTTCTTGTTTCAGTTCTTGGATTTTTTGTTCTAGCTGTTGGATCTCGTCAGAAGAGCAGTGACGAAATCCAGCAGTTAGAACAGAAAAACCAGGAACTGAAACAGAAAATCCAGGAACTCAAGTGGAAAAACCAGGAGCTGAAGCAACCAGAGAGACCTTCAGCGCGACCAGCC
>4H2619-bN+4H496-bN_C1	AAGAGGGACGCAGCATTACTGCTCCAGTTCCTGGTTTTCCCATTTCAGTTCCTGATTTTTCTGTTCCAGTTCCTGGATCTCTTGTTTCAGCTGTTGAATTTTGTCAGAAGAGCAGTGACGAAATTCAACAGTTGGAACAAAAGAACCAAGAACTTAAACAAAAAATCCAGGAACTCAAATGGAAAAACCAAGAACTTAAACAGCCAGAGAGACCTTCAGCGCGACCAGCC
>4H496-bN+4H496-bN_C1	AAGAGGGACGCAGCATTACTGTTTCAGTTCCTGGTTTTTCCACTTCAGCTCTTGGATTTTCTGTTTTAGTTCTTGGTTTTTTTGTTCTAACTGCTGGATCTCGTCAGAAGAGCAGTGACGAGATCCAGCAACTCGAACAAAAAAACCAAGAATTAAAACAGAAAATTCAGGAACTCAAATGGAAGAATCAGGAACTGAAACAGCCAGAGAGACCTTCAGCGCGACCAGCC
>4H145-bN+4H2691-bN_C1	AAGAGGGACGCAGCATTATTGCTCCAATTCCTGGATTTCCCATTCTAATTCCTGATTTTCCTGTTCAAGTTCCTGATTTTCCTGTTCAAGTTGCTGAATCTCGTCAGAAGAGCAGTGACAAAATCCAGCAACTGAAACAGGAGAATCAAGAGCTGGAGCAGGAAATACAGGAATTGGAGTGGGAAAACCAAGAGTTAGAGCAGCCAGAGAGACCTTCAGCGCGACCAGCC
>4H2691-bN+4H3070-bN_C1	AAGAGGGACGCAGCATTATTGTTCTAACTCCTGATTTTCCCATTCCAGTTCCTGTATTTCCTGCTCTAGTTCCTGGTTTTCTTGTTTCAGCTGCTGTATTTTGTCAGAAGAGCAGTGACAAAATTCAGCAGTTGAAACAGAAGAACCAGGAACTTAAGCAGAAAAATCAAGAGCTGAAGTGGAAGATCCAAGAACTGAAACAGCCAGAGAGACCTTCAGCGCGACCAGCC
>4H2691-bN+4H342-bN_C1	AAGAGGGACGCAGCATTACTGCTCCAGTTCCTGGTTTTCCCATTCCAGTTCCTGAATTTCCTGTTCAAGTTCCTGATTCTCCTGTTTCAGTTGTTGGATTTTGTCAGAAGAGCAGTGACGAAATTCAGCAGCTCGAACAGAAAATTCAGGAACTGAAACAAGAAAACCAGGAGTTAGAATGGAAAATACAAGAACTGAAACAGCCAGAGAGACCTTCAGCGCGACCAGCC
>4H2619-bN+4H2691-bN_C1	AAGAGGGACGCAGCATTACTGTTCTAGTTCCTGGTTTTCCCACTTAAGCTCCTGGTTCTTCTGTTCTAATTCTTGAATTTCCTGTTTCAACTGCTGGATCTTGTCAGAAGAGCAGTGACAAAATTCAGCAACTCAAGCAGGAGAATCAGGAGCTGGAACAAGAAATCCAGGAATTAGAATGGGAGAATCAGGAGCTGGAGCAGCCAGAGAGACCTTCAGCGCGACCAGCC
>4H2691-bN+4H496-bN_C1	AAGAGGGACGCAGCATTATTGCTCCAGTTCCTGATTTTCCCATTCCAGTTCCTGGATTTCCTGTTCAAGTTCCTGGTTCTCTTGTTTCAGTTGTTGGATTTTGTCAGAAGAGCAGTGACGAGATTCAACAACTGGAACAGAAAAACCAAGAACTAAAACAAAAAATTCAGGAACTGAAATGGAAAAACCAAGAACTGAAGCAACCAGAGAGACCTTCAGCGCGACCAGCC
>4H2691-bN+4H2691-bN_C1	AAGAGGGACGCAGCATTACTGTTCAAGTTCTTGGTTTTCCCATTCCAGTTCCTGGATCTCCTGCTCCAGTTCTTGGTTCTCTTGTTTTAACTGCTGAATTTTGTCAGAAGAGCAGTGACAAGATTCAGCAGCTGAAACAAGAAAACCAGGAATTGGAGCAAGAGATCCAGGAATTAGAGTGGGAAAACCAGGAACTTGAACAGCCAGAGAGACCTTCAGCGCGACCAGCC
>4H1347-bN+4H145-bN_C1	AAGAGGGACGCAGCATTATTGTTCCAGCTCCTGATTTTCCCATTCCAGTTCTTGAATTTCCTGCTTAAGTTCCTGAATCTTTTGCTCTAGTTGCTGGTTTTCGTCAGAAGAGCAGTGACGAGATTCAACAGCTGGAGCAGGAAAACCAGGAACTCGAACAAGAAAACCAGGAACTTGAGTGGGAAATCCAGGAGTTAGAGCAACCAGAGAGACCTTCAGCGCGACCAGCC
>4H1347-bN+4H3070-bN_C1	AAGAGGGACGCAGCATTATTGTTCCAGCTCCTGGTTTTCCCATTCCAGTTCCTGGATCTCCTGCTTCAGTTCCTGGATTTTCTGTTCCAGTTGTTGGTTTTCGTCAGAAGAGCAGTGACAAAATCCAACAGTTGAAACAGAAGAATCAGGAACTCAAACAGAAAAACCAAGAACTAAAGTGGAAAATTCAGGAACTGAAACAACCAGAGAGACCTTCAGCGCGACCAGCC
>4H1347-bN+4H342-bN_C1	AAGAGGGACGCAGCATTACTGTTCAAGTTCCTGGTTTTCCCACTCTAACTCCTGAATTTCCTGCTTCAGCTCCTGGATTTTCTGTTCCAATTGTTGGTTTTCGTCAGAAGAGCAGTGACGAAATCCAGCAGCTGGAACAGAAAATTCAGGAATTGAAACAAGAGAACCAAGAACTGGAATGGAAAATCCAGGAGCTAAAACAGCCAGAGAGACCTTCAGCGCGACCAGCC
>4H1347-bN+4H2619-bN_C1	AAGAGGGACGCAGCATTACTGTTCTAATTCCTGATTCTCCCATTCCAGCTCTTGAATTTCCTGTTTCAGTTCTTGAATTTTTTGTTCCAACTGCTGATTCTCGTCAGAAGAGCAGTGACAAGATCCAGCAACTGAAGCAGGAAATTCAGGAGTTGGAGCAGAAGAATCAGGAATTAAAATGGGAGAACCAGGAACTCGAGCAACCAGAGAGACCTTCAGCGCGACCAGCC
>4H1347-bN+4H496-bN_C1	AAGAGGGACGCAGCATTATTGTTCCAGTTCCTGGTTCTCCCATTCAAGTTCTTGGATTTCCTGTTTCAACTCCTGGATTTTCTGTTCCAGTTGTTGGTTTTCGTCAGAAGAGCAGTGACGAAATTCAGCAGTTAGAACAGAAAAACCAGGAGCTGAAACAGAAAATCCAGGAACTCAAATGGAAGAATCAAGAACTTAAACAACCAGAGAGACCTTCAGCGCGACCAGCC
>4H1347-bN+4H2691-bN_C1	AAGAGGGACGCAGCATTACTGTTCTAATTCCTGGTTTTCCCATTCCAGTTCCTGAATTTCCTGTTTGAGTTCCTGAATTTTCTGCTCTAACTGTTGATTTTCGTCAGAAGAGCAGTGACAAGATCCAGCAGCTTAAGCAGGAAAATCAGGAATTAGAACAAGAAATCCAGGAGCTCGAATGGGAGAACCAGGAACTGGAGCAACCAGAGAGACCTTCAGCGCGACCAGCC
>4H1347-bN+4H1347-bN_C1	AAGAGGGACGCAGCATTACTGCTCTAATTCCTGATTTTCCCACTCCAGTTCCTGGATTTCTTGTTTCAGCTCCTGGATTTTCTGCTCCAGTTGTTGGTTTTCGTCAGAAGAGCAGTGACGAGAATCAGCAGCTCGAGCAGAAAATTCAGGAATTGAAACAGGAGATTCAAGAACTGGAGTGGGAAAATCAAGAGTTAGAACAGCCAGAGAGACCTTCAGCGCGACCAGCC
>4H145-bN+4H3632-bN_C1	AAGAGGGACGCAGCATTACTGTTCCAGTTCCTGGATTTCCCACTCAAGTTCCTGATTCTCTTGCTCTAATTCTTGGTTTTCCTGCTCCAGCTGCTGGATCTCGTCAGAAGAGCAGTGACAAGAATCAACAGTTGAAACAAGAAATCCAAGAGCTGGAACAAAAAATTCAGGAACTGAAATGGAAAAACCAAGAACTGAAACAGCCAGAGAGACCTTCAGCGCGACCAGCC
>4H3070-bN+4H3632-bN_C1	AAGAGGGACGCAGCATTACTGCTTAAGTTCCTGGATTTTCCATTTCAGTTCTTGGTTTTTCTGCTTCAGCTCCTGGTTTTTCTGTTTGAGCTGCTGGATTTTGTCAGAAGAGCAGTGACAAAAACCAGCAGCTGAAACAAGAAATCCAGGAGCTGGAACAGAAGATTCAGGAACTGAAATGGAAAAACCAGGAGCTGAAACAGCCAGAGAGACCTTCAGCGCGACCAGCC
>4H342-bN+4H3632-bN_C1	AAGAGGGACGCAGCATTATTGTTTCAATTCCTGGATTTTCCATTCCAGTTCTTGGTTTTCTTGCTTCAGTTCTTGAATTTTCTGCTCGAGCTGCTGAATTTCGTCAGAAGAGCAGTGACAAAAACCAGCAGCTGAAACAAGAGATTCAGGAACTGGAACAGAAAATTCAAGAACTGAAATGGAAAAACCAAGAGCTCAAGCAGCCAGAGAGACCTTCAGCGCGACCAGCC
>4H2619-bN+4H3632-bN_C1	AAGAGGGACGCAGCATTACTGTTCAAGTTCTTGGTTTTCCCACTTTAGTTCTTGGTTTTTCTGCTCTAATTCCTGAATCTCTTGTTTAAGTTGCTGTATCTTGTCAGAAGAGCAGTGACAAAAACCAACAGTTAAAACAGGAAATTCAGGAACTCGAACAAAAAATTCAAGAATTGAAATGGAAAAATCAGGAACTGAAACAGCCAGAGAGACCTTCAGCGCGACCAGCC
>4H3632-bN+4H496-bN_C1	AAGAGGGACGCAGCATTATTGCTTCAGCTCCTGGTTCTTCCATTTTAACTCCTGGATTTTCTGTTCCAGCTCCTGGATTTCCTGTTTCAGCTGTTGATTTTTGTCAGAAGAGCAGTGACGAAATTCAGCAGTTAGAACAAAAAAATCAGGAGCTTAAACAAAAGATCCAGGAACTCAAATGGAAAAATCAGGAACTGAAACAACCAGAGAGACCTTCAGCGCGACCAGCC
>4H2691-bN+4H3632-bN_C1	AAGAGGGACGCAGCATTATTGTTCTAATTCCTGGTTTTCCCACTCCAATTCTTGGATCTCCTGCTCAAGCTCCTGGTTTTCTTGTTTCAGCTGTTGAATTTTGTCAGAAGAGCAGTGACAAAAACCAGCAACTGAAACAGGAAATTCAGGAACTGGAGCAGAAGATCCAGGAACTGAAATGGAAAAACCAGGAACTGAAACAACCAGAGAGACCTTCAGCGCGACCAGCC
>4H1347-bN+4H3632-bN_C1	AAGAGGGACGCAGCATTACTGCTCGAGCTCCTGGTTCTCCCATTCCAGTTCTTGGATTTCCTGTTTCAGTTCTTGGATTTTCTGTTCAAGTTGCTGGTTTTCGTCAGAAGAGCAGTGACAAAAACCAACAGTTAAAACAGGAGATTCAAGAACTGGAGCAGAAAATCCAAGAATTAAAATGGAAAAACCAGGAATTGAAGCAGCCAGAGAGACCTTCAGCGCGACCAGCC
>4H3632-bN+4H3632-bN_C1	AAGAGGGACGCAGCATTACTGTTTTAGTTCCTGGTTTTTCCATTTCAGTTCTTGGATTTTTTGTTCCAGCTCTTGAATTTCCTGCTTCAGCTGCTGGTTTTTGTCAGAAGAGCAGTGACAAAAATCAACAGCTGAAGCAGGAAATCCAGGAACTTGAACAAAAAATTCAGGAACTGAAATGGAAAAACCAGGAACTAAAGCAGCCAGAGAGACCTTCAGCGCGACCAGCC
>4H19-bA+4H19-bA_C1	AAGAGGGACGCAGCATTATTGTTCAAGTTGCGCGTTCTCCCATTCCAGTTCTGCATTCTCCTGTTCAAGCTCGGCAATCTCCTGTTCCAACTGGGCAATTTCGTCAGAAGAGCAGTGACGAAATCGCTCAACTGGAGCAGGAAATTGCGGAACTTGAGCAGGAAAACGCCGAACTGGAATGGGAAAACGCCCAATTAGAGCAGCCAGAGAGACCTTCAGCGCGACCAGCC
>4H19-bA+4H2944-bA_C1	AAGAGGGACGCAGCATTACTGTTCTAACTGCGCATTCTCCCATTCTAATTCAGCGTTTTCCTGTTCCAGTTCGGCAATTTCCTGCTCTAACTGGGCGATTTCGTCAGAAGAGCAGTGACAAAATTGCTCAGCTGAAACAGAAAATTGCTGAACTCAAGCAGAAAAATGCGGAACTTAAATGGAAAAACGCTCAACTGAAACAGCCAGAGAGACCTTCAGCGCGACCAGCC
>4H2944-bA+4H2944-bA_C1	AAGAGGGACGCAGCATTACTGCTTCAGTTGCGCGTTTTTCCACTTAAGCTCTGCGTTCTTCTGCTTTAATTCCGCGATTTTCTGCTTGAGCTGGGCGATTTTGTCAGAAGAGCAGTGACAAAATCGCACAGCTTAAACAGAAAATTGCTGAACTGAAGCAGAAGAACGCTGAACTAAAATGGAAAAATGCACAATTAAAGCAACCAGAGAGACCTTCAGCGCGACCAGCC
>4H19-bA+4H48-bA_C1	AAGAGGGACGCAGCATTACTGTTCCAACTGCGCGTTTTCCCATTCCAGTTCTGCATTTTCCTGTTCCAGTTCGGCAATCTCTTGCTCGAGCTGTGCAATCTCGTCAGAAGAGCAGTGACGAAATCGCGCAGCTGGAGCAAGAGATCGCCGAGCTGGAACAGAAGATTGCGGAGCTGAAATGGAAGAACGCGCAATTAAAGCAGCCAGAGAGACCTTCAGCGCGACCAGCC
>4H2944-bA+4H48-bA_C1	AAGAGGGACGCAGCATTACTGTTTGAGCTGCGCGTTTTTCCATTTCAGTTCCGCGTTTTTCTGTTTCAATTCGGCAATTTTCTGCTTCAACTGCGCAATTTTGTCAGAAGAGCAGTGACGAGATCGCACAGTTGGAACAAGAGATTGCCGAATTAGAGCAGAAAATCGCGGAGCTTAAATGGAAAAATGCGCAGCTGAAACAGCCAGAGAGACCTTCAGCGCGACCAGCC
>4H48-bA+4H48-bA_C1	AAGAGGGACGCAGCATTATTGTTTCAACTGTGCGTTCTTCCATTTAAGTTCGGCGATCTTCTGTTCAAGTTCTGCGATTTCTTGTTCTAATTGGGCGATCTCGTCAGAAGAGCAGTGACGAAATAGCCCAGCTCGAGCAAGAGATTGCAGAACTGGAACAAAAAATTGCAGAACTTAAATGGAAAAACGCGCAGCTGAAACAGCCAGAGAGACCTTCAGCGCGACCAGCC
>4H19-bA+4H2883-bA_C1	AAGAGGGACGCAGCATTATTGTTCTAATTGGGCGTTCTCCCACTCAAGTTCCGCGTTCTCCTGTTCCAGTTCGGCAATCTCCTGTTCCAACTGGGCAATTTCGTCAGAAGAGCAGTGACAAGATTGCACAATTAAAACAAAAAATTGCCGAACTGAAACAGGAAATTGCGGAATTGGAATGGGAGAATGCACAGCTCGAACAACCAGAGAGACCTTCAGCGCGACCAGCC
>4H2883-bA+4H2944-bA_C1	AAGAGGGACGCAGCATTATTGCTCCAATTGCGCGTTTTCCCATTCCAGCTCCGCGATCTCTTGCTTTAATTCTGCAATTTTCTGTTTTAATTGTGCGATTTTGTCAGAAGAGCAGTGACAAAATCGCGCAGCTGAAGCAAAAAATTGCGGAACTGAAGCAGAAAAATGCTGAGCTTAAATGGAAGAACGCGCAGTTGAAGCAGCCAGAGAGACCTTCAGCGCGACCAGCC
>4H2883-bA+4H48-bA_C1	AAGAGGGACGCAGCATTACTGTTCCAGCTGCGCGTTTTCCCATTCCAATTCGGCAATTTCCTGTTTCAATTCGGCGATTTTCTGTTTCAACTGTGCGATCTTGTCAGAAGAGCAGTGACGAGATCGCCCAACTGGAACAGGAGATCGCCGAACTCGAACAGAAAATTGCAGAACTGAAATGGAAGAATGCTCAGCTTAAACAGCCAGAGAGACCTTCAGCGCGACCAGCC
>4H2883-bA+4H2883-bA_C1	AAGAGGGACGCAGCATTACTGTTCGAGCTGGGCGTTTTCCCACTCAAGCTCCGCGATCTCCTGTTTAAGTTCGGCAATTTTCTGTTTCAACTGTGCAATTTTGTCAGAAGAGCAGTGACAAAATCGCGCAGTTGAAGCAGAAAATCGCAGAACTGAAACAGGAAATCGCTGAACTGGAATGGGAGAATGCCCAGCTGGAGCAGCCAGAGAGACCTTCAGCGCGACCAGCC
>4H19-bA+4H342-bA_C1	AAGAGGGACGCAGCATTACTGTTCCAGCTGCGCATTTTCCCATTCCAGCTCCGCATTTTCCTGTTCCAGCTCCGCGATTTCCTGTTCCAACTGGGCTATCTCGTCAGAAGAGCAGTGACGAAATTGCACAGTTGGAACAGAAAATTGCGGAACTCAAACAAGAGAACGCCGAACTGGAATGGAAAATTGCGCAGTTGAAACAGCCAGAGAGACCTTCAGCGCGACCAGCC
>4H2944-bA+4H342-bA_C1	AAGAGGGACGCAGCATTACTGTTTAAGTTGGGCATTCTTCCATTTCAGTTCCGCGTTTTTCTGTTTCAGTTCTGCGATTTTCTGTTTGAGTTGGGCTATTTTGTCAGAAGAGCAGTGACGAAATTGCGCAATTGGAACAAAAAATTGCGGAACTGAAACAGGAAAATGCCGAACTCGAATGGAAAATTGCGCAGTTGAAACAGCCAGAGAGACCTTCAGCGCGACCAGCC
>4H342-bA+4H48-bA_C1	AAGAGGGACGCAGCATTATTGTTTCAGCTGTGCAATTTTCCATTCTAGTTCCGCGTTTTCCTGTTTGAGTTCAGCAATTTTTTGTTCTAGCTGGGCGATTTCGTCAGAAGAGCAGTGACGAAATCGCCCAGCTGGAGCAGGAGATTGCAGAATTAGAGCAGAAGATTGCGGAGCTGAAGTGGAAAAACGCACAGCTGAAGCAGCCAGAGAGACCTTCAGCGCGACCAGCC
>4H2883-bA+4H342-bA_C1	AAGAGGGACGCAGCATTATTGTTCCAGCTGTGCATTCTCCCATTCCAGTTCGGCAATCTCTTGTTTGAGTTCCGCGATTTTCTGCTTTAACTGCGCGATTTTGTCAGAAGAGCAGTGACGAAATTGCGCAGCTGGAACAAAAGATCGCAGAGCTGAAGCAAGAAAATGCAGAACTGGAGTGGAAGATCGCACAGCTCAAACAACCAGAGAGACCTTCAGCGCGACCAGCC
>4H19-bA+4H2937-bA_C1	AAGAGGGACGCAGCATTACTGCTCCAGCTGTGCGTTTTCCCATTCGAGTTCTGCGTTTTCCTGCTCCAATTCTGCGATTTCCTGTTCTAACTGCGCAATCTCGTCAGAAGAGCAGTGACAAGATTGCCCAACTGAAACAAAAAATCGCAGAACTCAAACAGAAAAACGCAGAACTGAAATGGGAGATTGCTCAGCTGGAACAGCCAGAGAGACCTTCAGCGCGACCAGCC
>4H2937-bA+4H2944-bA_C1	AAGAGGGACGCAGCATTACTGTTCCAGCTGCGCAATTTCCCATTTCAGCTCTGCATTTTTCTGTTTGAGTTCCGCAATCTTTTGCTTTAATTGCGCAATTTTGTCAGAAGAGCAGTGACAAAATTGCGCAATTAAAACAAAAAATTGCGGAGTTGAAGCAGAAAAATGCGGAACTGAAGTGGAAAAACGCACAGCTAAAACAACCAGAGAGACCTTCAGCGCGACCAGCC
>4H2937-bA+4H48-bA_C1	AAGAGGGACGCAGCATTACTGCTCCAGCTGAGCAATTTCCCATTTCAGTTCTGCGTTTTTCTGTTTCAGCTCAGCGATTTTCTGTTTCAGCTGGGCGATTTTGTCAGAAGAGCAGTGACGAAATTGCTCAGTTAGAGCAGGAGATCGCTGAACTCGAACAAAAGATCGCAGAGCTGAAGTGGAAAAACGCGCAGTTAAAACAACCAGAGAGACCTTCAGCGCGACCAGCC
>4H2883-bA+4H2937-bA_C1	AAGAGGGACGCAGCATTACTGTTCCAGCTGCGCATTCTCCCACTCCAGTTCCGCAATCTCCTGTTTCAACTCCGCAATTTTCTGTTTTAACTGGGCAATTTTGTCAGAAGAGCAGTGACAAGATCGCCCAGCTCAAACAGAAAATTGCAGAGCTTAAGCAAAAAAATGCCGAACTGAAGTGGGAAATCGCGCAACTGGAGCAGCCAGAGAGACCTTCAGCGCGACCAGCC
>4H2937-bA+4H342-bA_C1	AAGAGGGACGCAGCATTATTGTTCGAGTTGCGCGATTTCCCATTTTAATTCGGCGTTTTTCTGTTTCAGCTCCGCAATTTTCTGCTTCAGCTGTGCAATCTTGTCAGAAGAGCAGTGACGAAATCGCACAGCTAGAACAAAAGATTGCGGAGCTGAAACAGGAAAACGCAGAATTAGAATGGAAGATCGCCCAACTGAAACAACCAGAGAGACCTTCAGCGCGACCAGCC
>4H2937-bA+4H2937-bA_C1	AAGAGGGACGCAGCATTACTGCTCAAGCTGCGCAATTTCCCACTTTAATTCTGCGTTCTTTTGTTTCAGTTCTGCGATTTTCTGTTTGAGTTGTGCAATTTTGTCAGAAGAGCAGTGACAAAATTGCTCAGCTGAAACAGAAAATTGCCGAACTGAAACAGAAAAATGCGGAGCTTAAATGGGAGATTGCGCAGCTGGAGCAGCCAGAGAGACCTTCAGCGCGACCAGCC
>4H19-bA+4H491-bA_C1	AAGAGGGACGCAGCATTACTGTTCCAGTTGCGCGTTTTCCCATTCCAGTTCAGCATTTTCTTGCTCCAGCTCAGCGATTTCCTGTTCGAGCTGTGCGATTTCGTCAGAAGAGCAGTGACGAGATCGCTCAGCTGGAACAAAAAAACGCGGAACTCAAGCAAAAGATTGCGGAATTGAAATGGGAAAATGCGCAGTTGGAACAACCAGAGAGACCTTCAGCGCGACCAGCC
>4H2944-bA+4H491-bA_C1	AAGAGGGACGCAGCATTATTGTTTAAGCTGTGCATTCTTCCATTTTAACTCGGCATTTTTCTGTTTAAGTTCCGCGATTTTCTGTTTTAACTGAGCAATTTTGTCAGAAGAGCAGTGACGAAATTGCCCAGCTCGAACAGAAGAACGCGGAGCTGAAACAAAAAATAGCTGAACTGAAATGGGAAAACGCGCAACTGGAACAGCCAGAGAGACCTTCAGCGCGACCAGCC
>4H48-bA+4H491-bA_C1	AAGAGGGACGCAGCATTACTGTTTGAGCTGCGCATTTTTCCACTTCAGTTCCGCAATTTTTTGTTCCAGTTCCGCAATCTCTTGTTCCAGCTGCGCAATTTCGTCAGAAGAGCAGTGACGAGATTGCGCAGCTGGAGCAGAAAAACGCCGAGCTTAAACAGAAAATTGCGGAGTTAAAATGGGAGAACGCACAGTTAGAACAACCAGAGAGACCTTCAGCGCGACCAGCC
>4H2883-bA+4H491-bA_C1	AAGAGGGACGCAGCATTACTGTTCCAGCTGAGCGTTCTCCCATTCCAGTTCCGCAATTTCCTGTTTCAGCTCGGCAATTTTCTGTTTCAGCTGCGCGATCTTGTCAGAAGAGCAGTGACGAGATTGCCCAGTTAGAGCAGAAGAACGCGGAACTGAAACAGAAAATCGCCGAACTGAAATGGGAGAATGCACAGTTGGAACAGCCAGAGAGACCTTCAGCGCGACCAGCC
>4H342-bA+4H491-bA_C1	AAGAGGGACGCAGCATTACTGTTTCAGTTGCGCAATTTTCCATTCTAACTCGGCATTCTCCTGTTTCAGTTCTGCAATTTTCTGTTCCAGCTGTGCGATTTCGTCAGAAGAGCAGTGACGAAATAGCGCAGCTCGAGCAGAAAAATGCCGAACTGAAACAAAAAATTGCTGAACTCAAATGGGAAAATGCTCAGCTGGAACAACCAGAGAGACCTTCAGCGCGACCAGCC
>4H2937-bA+4H491-bA_C1	AAGAGGGACGCAGCATTATTGCTCGAGCTGAGCGATCTCCCATTTCAGCTCAGCATTCTTCTGTTTAAGTTCCGCAATTTTCTGTTTCAGCTGGGCAATTTTGTCAGAAGAGCAGTGACGAAATTGCTCAGCTCGAACAGAAAAACGCAGAACTCAAACAAAAAATCGCTGAATTAAAATGGGAAAACGCCCAATTAGAACAACCAGAGAGACCTTCAGCGCGACCAGCC
>4H491-bA+4H491-bA_C1	AAGAGGGACGCAGCATTACTGTTCGAGCTGGGCGTTCTCCCATTTAAGTTCGGCGATTTTCTGTTTAAGTTCCGCGTTTTTTTGCTCCAGTTGCGCAATCTCGTCAGAAGAGCAGTGACGAAATCGCTCAGTTAGAGCAGAAAAACGCTGAGTTAAAACAAAAAATCGCGGAATTAAAGTGGGAAAACGCTCAGCTGGAACAGCCAGAGAGACCTTCAGCGCGACCAGCC
>4H19-bA+4H2696-bA_C1	AAGAGGGACGCAGCATTACTGCTCTAATTGTGCATTTTCCCACTCAAGTTCAGCATTTTCCTGTTCCAGTTCGGCGATTTCCTGTTCCAGTTGCGCGATTTCGTCAGAAGAGCAGTGACAAAATCGCGCAGCTGAAACAGGAAAATGCCGAGTTAGAACAAGAAATTGCAGAATTGGAATGGAAAAACGCGCAATTAAAACAGCCAGAGAGACCTTCAGCGCGACCAGCC
>4H2696-bA+4H2944-bA_C1	AAGAGGGACGCAGCATTATTGTTTCAGCTGTGCATTTTTCCACTCTAGTTCCGCGATTTCCTGTTCTAGTTCCGCGTTCTCCTGTTTGAGCTGGGCGATTTTGTCAGAAGAGCAGTGACAAAATCGCTCAGCTCAAACAGAAGATAGCTGAACTGAAGCAGAAAAATGCGGAACTCAAATGGAAAAACGCCCAGCTAAAACAGCCAGAGAGACCTTCAGCGCGACCAGCC
>4H2696-bA+4H48-bA_C1	AAGAGGGACGCAGCATTACTGTTTTAACTGCGCATTTTTCCACTCTAATTCCGCGATTTCTTGTTCCAATTCGGCGTTCTCCTGCTTCAACTGAGCAATTTTGTCAGAAGAGCAGTGACGAGATCGCACAGCTGGAGCAGGAGATCGCAGAATTGGAACAAAAAATTGCAGAATTGAAATGGAAAAACGCGCAGTTAAAACAGCCAGAGAGACCTTCAGCGCGACCAGCC
>4H2696-bA+4H2883-bA_C1	AAGAGGGACGCAGCATTATTGTTTCAGTTGTGCATTTTTCCATTCAAGTTCCGCAATTTCCTGTTCCAGTTCGGCGTTTTCCTGTTTCAGCTGCGCGATTTTGTCAGAAGAGCAGTGACAAAATTGCTCAACTGAAACAGAAAATTGCGGAACTGAAACAGGAAATTGCAGAGCTCGAGTGGGAAAATGCCCAGCTGGAACAGCCAGAGAGACCTTCAGCGCGACCAGCC
>4H2696-bA+4H342-bA_C1	AAGAGGGACGCAGCATTATTGTTTCAACTGCGCATTTTTCCATTCTAATTCGGCAATTTCCTGTTCCAATTCCGCATTTTCCTGTTTCAGCTGTGCAATTTTGTCAGAAGAGCAGTGACGAAATTGCCCAGCTGGAGCAGAAAATCGCTGAACTTAAGCAGGAGAACGCTGAACTGGAATGGAAAATTGCTCAGCTGAAACAGCCAGAGAGACCTTCAGCGCGACCAGCC
>4H2696-bA+4H2937-bA_C1	AAGAGGGACGCAGCATTATTGTTTCAGTTGCGCGTTTTTCCATTCCAGTTCTGCGATTTCCTGCTCCAGCTCAGCATTTTCCTGCTTTAACTGTGCAATTTTGTCAGAAGAGCAGTGACAAAATCGCCCAGCTGAAGCAAAAAATCGCTGAGCTGAAGCAAAAAAACGCGGAGTTGAAATGGGAGATTGCACAACTGGAACAACCAGAGAGACCTTCAGCGCGACCAGCC
>4H2696-bA+4H491-bA_C1	AAGAGGGACGCAGCATTACTGTTTGAGCTGCGCATTTTTCCATTCCAGTTCCGCAATTTCCTGTTCCAGTTCCGCATTTTCTTGTTTAAGCTGCGCAATTTTGTCAGAAGAGCAGTGACGAGATTGCGCAATTGGAACAGAAAAACGCAGAACTGAAACAGAAAATCGCGGAATTAAAATGGGAGAACGCCCAGCTGGAACAGCCAGAGAGACCTTCAGCGCGACCAGCC
>4H2696-bA+4H2696-bA_C1	AAGAGGGACGCAGCATTACTGTTTTAACTGTGCGTTTTTCCATTCGAGTTCGGCAATCTCTTGTTCGAGTTCCGCGTTTTCCTGCTTCAGCTGCGCGATTTTGTCAGAAGAGCAGTGACAAAATTGCCCAGCTAAAACAAGAAAATGCGGAACTAGAACAAGAAATCGCTGAGCTGGAGTGGAAAAACGCTCAACTTAAACAACCAGAGAGACCTTCAGCGCGACCAGCC
>4H19-bH+4H19-bH_C1	AAGAGGGACGCAGCATTATCTCTCCAGTTCCTGGTTCTCTTTCTCCAGTTCCCAGTTTTCGCGTTCCAGTTCTTCAATTTCTTTCTCCAGTTCCTGGATTTCGTCAGAAGAGCAGTGACGAGATCCAAGAGCTCGAAAAAGAAATCGAAGAATTGGAGCGAGAGAACTGGGAACTGGAAAAGGAGAATCAGGAACTAGAACGGCCAGAGAGACCTTCAGCGCGACCAGCC
>4H19-bH+4H2944-bH_C1	AAGAGGGACGCAGCATTAACGTTCCAATTCCTGGTTTTCTTTCTCCAGTTCCCAATTCTCCCGTTCCAGCTCCTCAATCTCTTTCTCTAGTTCCTGGATTTCGTCAGAAGAGCAGTGACAAAATCCAGGAACTTAAAAAAAAAATTGAAGAACTGAAACGCAAAAACTGGGAATTAAAGAAGAAAAACCAGGAACTGAAACGCCCAGAGAGACCTTCAGCGCGACCAGCC
>4H2944-bH+4H2944-bH_C1	AAGAGGGACGCAGCATTATCGCTTCAGTTCCTGGTTTTTTTTTTTCAGTTCCCAGTTCTTACGCTTCAGCTCCTCGATTTTTTTCTTGAGTTCTTGGATTTTGTCAGAAGAGCAGTGACAAAATCCAAGAATTAAAAAAAAAAATTGAGGAACTGAAACGCAAAAACTGGGAACTGAAGAAAAAGAACCAGGAGCTGAAACGCCCAGAGAGACCTTCAGCGCGACCAGCC
>4H19-bH+4H48-bH_C1	AAGAGGGACGCAGCATTAGCGTTCTAGTTCCTGGTTCTCTTTTTCAAGCTCCCAGTTCTCTCTCTCCAGTTCTTCAATTTCCTTCTCCAGCTCCTGAATCTCGTCAGAAGAGCAGTGACGAAATCCAAGAACTGGAAAAGGAGATTGAAGAGTTAGAACGCAAAATTTGGGAACTTAAAAAAAAAAACCAGGAACTGAAACGCCCAGAGAGACCTTCAGCGCGACCAGCC
>4H2944-bH+4H48-bH_C1	AAGAGGGACGCAGCATTAGCGTTTCAATTCCTGATTTTTTTTTTTCAGCTCCCAGTTTTTACGTTTCAGTTCCTCAATTTTTTTTTTTAATTCTTGGATTTTGTCAGAAGAGCAGTGACGAAATTCAAGAACTCGAAAAAGAAATTGAGGAACTGGAGCGTAAAATCTGGGAATTGAAAAAGAAAAATCAAGAACTGAAACGCCCAGAGAGACCTTCAGCGCGACCAGCC
>4H48-bH+4H48-bH_C1	AAGAGGGACGCAGCATTATCTCTTCAGCTCCTGGTTCTTTTTCTTCAATTCCCAGATTTTACGTTCCAGTTCTTCAATCTCCTTTTCGAGCTCCTGAATCTCGTCAGAAGAGCAGTGACGAGATCCAGGAACTGGAAAAAGAAATTGAGGAGCTCGAGCGTAAAATTTGGGAATTAAAAAAAAAAAATCAGGAATTGAAACGTCCAGAGAGACCTTCAGCGCGACCAGCC
>4H19-bH+4H2883-bH_C1	AAGAGGGACGCAGCATTATCTTTCCAGTTCCTGGTTTTCTTTCTCCAGCTCCCAATTTTCGCGCTCTAGTTCTTCGATTTCTTTTTCCAGTTCTTGGATTTCGTCAGAAGAGCAGTGACAAAATCCAGGAACTAAAAAAGAAAATTGAAGAACTGAAACGCGAAATTTGGGAGTTGGAAAAAGAGAATCAAGAACTCGAACGTCCAGAGAGACCTTCAGCGCGACCAGCC
>4H2883-bH+4H2944-bH_C1	AAGAGGGACGCAGCATTAACGTTCTAGCTCCTGATTTTCTTTCTCGAGCTCCCAAATTTCGCGTTTCAGTTCTTCGATTTTTTTTTTCAGTTCTTGGATTTTGTCAGAAGAGCAGTGACAAAATACAGGAGCTGAAGAAGAAAATCGAAGAACTGAAACGCAAAAATTGGGAATTAAAGAAAAAAAATCAAGAACTCAAACGGCCAGAGAGACCTTCAGCGCGACCAGCC
>4H2883-bH+4H48-bH_C1	AAGAGGGACGCAGCATTACCGCTCCAGCTCCTGATTTTCTTTCTCTAATTCCCAAATTTCGCGCTTGAGTTCCTCAATTTTCTTCTTCAGTTCCTGGATTTTGTCAGAAGAGCAGTGACGAGATCCAGGAGCTGGAGAAAGAGATTGAAGAACTCGAGCGCAAAATCTGGGAACTGAAAAAAAAAAATCAGGAACTGAAACGGCCAGAGAGACCTTCAGCGCGACCAGCC
>4H2883-bH+4H2883-bH_C1	AAGAGGGACGCAGCATTAGCGTTCCAACTCCTGATTTTCCTTTTCTAGTTCCCAAATTTCGCGCTTAAGTTCTTCGATCTTCTTCTTCAGTTCCTGTATTTTGTCAGAAGAGCAGTGACAAAATCCAGGAGTTAAAAAAAAAAATTGAAGAACTTAAAAGAGAAATTTGGGAACTGGAAAAAGAAAACCAAGAGCTGGAGCGTCCAGAGAGACCTTCAGCGCGACCAGCC
>4H19-bH+4H342-bH_C1	AAGAGGGACGCAGCATTAACGTTCGAGTTCTTGGTTTTCTTTCTCGAGCTCCCAGTTCTCGCGCTCCAGTTCCTCGATTTCTTTTTCCAGTTCTTGAATTTCGTCAGAAGAGCAGTGACGAAATCCAGGAATTAGAGAAAAAAATTGAGGAACTGAAACGGGAAAATTGGGAACTGGAAAAAAAAATTCAGGAGCTTAAGCGTCCAGAGAGACCTTCAGCGCGACCAGCC
>4H2944-bH+4H342-bH_C1	AAGAGGGACGCAGCATTAGCGCTTCAACTCCTGATTTTTTTTTTTCAGTTCCCAATTTTTTCTCTTTAGCTCCTCAATTTTCTTTTTTAATTCCTGGATCTTGTCAGAAGAGCAGTGACGAGATTCAGGAATTGGAAAAAAAAATCGAAGAATTGAAGCGCGAAAATTGGGAATTGGAAAAGAAAATCCAAGAGCTGAAACGGCCAGAGAGACCTTCAGCGCGACCAGCC
>4H342-bH+4H48-bH_C1	AAGAGGGACGCAGCATTAGCGTTTGAGTTCCTGGATCTTCTTTTCCAATTCCCAGTTTTCACGCTTCAGTTCTTCGATCTTCTTTTCCAGTTCCTGAATCTCGTCAGAAGAGCAGTGACGAAATACAAGAACTAGAAAAAGAAATCGAAGAATTGGAGCGCAAAATCTGGGAACTCAAGAAAAAAAACCAGGAATTAAAGAGGCCAGAGAGACCTTCAGCGCGACCAGCC
>4H2883-bH+4H342-bH_C1	AAGAGGGACGCAGCATTAACGTTCCAGTTCCTGATTTTCTTTCTCAAGCTCCCAAATTTCCCGTTTGAGTTCTTCTATTTTTTTTTTTAATTCTTGAATTTTGTCAGAAGAGCAGTGACGAAATCCAGGAACTGGAAAAAAAAATTGAAGAGTTGAAGCGTGAAAACTGGGAACTGGAAAAAAAAATTCAGGAGCTGAAACGCCCAGAGAGACCTTCAGCGCGACCAGCC
>4H19-bH+4H2937-bH_C1	AAGAGGGACGCAGCATTATCGTTCCAGTTCTTGGTTCTCTTTTTCGAGTTCCCAATTTTCGCGTTCAAGTTCTTCAATTTCTTTCTCCAATTCTTGGATCTCGTCAGAAGAGCAGTGACAAAATTCAAGAATTGAAAAAAAAAATTGAAGAACTGAAACGCAAAAACTGGGAACTTAAAAAAGAAATACAAGAACTGGAACGTCCAGAGAGACCTTCAGCGCGACCAGCC
>4H2937-bH+4H2944-bH_C1	AAGAGGGACGCAGCATTAACGCTCCAGTTCTTGGATTTCTTTTTTCAGCTCCCAGTTTTTCCTTTTTAGTTCTTCAATCTTTTTTTTGAGTTCTTGGATCTTGTCAGAAGAGCAGTGACAAAATTCAGGAATTGAAAAAAAAGATCGAAGAACTGAAGCGCAAAAATTGGGAACTTAAGAAAAAGAATCAGGAACTCAAACGTCCAGAGAGACCTTCAGCGCGACCAGCC
>4H2937-bH+4H48-bH_C1	AAGAGGGACGCAGCATTATCGCTCAAGTTCTTGGATTTCTTTCTTCAGTTCCCAATTTTTTCTTTTCAGCTCCTCGATTTTTTTCTTCAGTTCCTGGATTTTGTCAGAAGAGCAGTGACGAAATACAGGAGTTGGAAAAAGAAATCGAAGAACTGGAACGCAAAATTTGGGAGTTAAAAAAAAAAAATCAAGAATTGAAACGCCCAGAGAGACCTTCAGCGCGACCAGCC
>4H2883-bH+4H2937-bH_C1	AAGAGGGACGCAGCATTAACGCTCAAGTTCCTGATTTTCCTTTTCCAATTCCCAAATCTCGCGTTTCAGTTCTTCAATCTTCTTTTTCAGCTCCTGGATTTTGTCAGAAGAGCAGTGACAAAATTCAGGAGCTTAAAAAAAAAATCGAAGAATTGAAGCGCAAAAATTGGGAACTGAAGAAAGAGATTCAAGAATTAGAACGTCCAGAGAGACCTTCAGCGCGACCAGCC
>4H2937-bH+4H342-bH_C1	AAGAGGGACGCAGCATTAACGCTCCAACTCCTGGATTTCTTTTTTAAGTTCCCAATTTTTGCGCTTCAATTCTTCGATTTTCTTCTTCAGTTCTTGAATTTTGTCAGAAGAGCAGTGACGAGATCCAGGAACTGGAGAAAAAAATTGAAGAACTGAAACGGGAAAACTGGGAACTTGAGAAAAAAATTCAGGAGCTGAAACGTCCAGAGAGACCTTCAGCGCGACCAGCC
>4H2937-bH+4H2937-bH_C1	AAGAGGGACGCAGCATTAGCGTTCCAGTTCCTGGATTTCTTTTTTTAGCTCCCAATTTTTCCGTTTCAACTCTTCGATCTTTTTCTTCAACTCCTGAATTTTGTCAGAAGAGCAGTGACAAGATCCAGGAACTGAAAAAAAAAATCGAAGAACTTAAAAGAAAAAATTGGGAACTAAAGAAAGAGATTCAAGAACTGGAACGCCCAGAGAGACCTTCAGCGCGACCAGCC
>4H19-bH+4H491-bH_C1	AAGAGGGACGCAGCATTAACGTTCCAGTTCCTGATTTTCTTTTTCCAGTTCCCAGTTCTCACGCTCGAGCTCCTCGATCTCCTTTTCCAGTTCTTGGATTTCGTCAGAAGAGCAGTGACGAAATTCAGGAACTGGAAAAGAAGAATGAAGAACTTAAGCGTAAAATCTGGGAACTGAAAAAAGAAAATCAGGAATTGGAACGCCCAGAGAGACCTTCAGCGCGACCAGCC
>4H2944-bH+4H491-bH_C1	AAGAGGGACGCAGCATTAGCGTTTCAGTTCTTGGTTTTTCTTTTTCAGTTCCCAGTTTTTGCGCTTAAGTTCTTCAATTTTTTTCTTCAATTCTTGAATTTTGTCAGAAGAGCAGTGACGAGATTCAGGAACTGGAGAAAAAAAACGAGGAATTGAAACGCAAGATTTGGGAGCTGAAGAAAGAGAACCAAGAACTGGAACGTCCAGAGAGACCTTCAGCGCGACCAGCC
>4H48-bH+4H491-bH_C1	AAGAGGGACGCAGCATTAACGTTTCAGTTCTTGATTTTTTTTTTTAAGTTCCCAGATCTTACGTTCCAGCTCCTCTATTTCTTTTTCCAATTCTTGGATTTCGTCAGAAGAGCAGTGACGAGATTCAGGAGCTGGAAAAAAAAAACGAAGAACTGAAACGTAAAATTTGGGAACTGAAAAAAGAAAACCAGGAACTCGAACGCCCAGAGAGACCTTCAGCGCGACCAGCC
>4H2883-bH+4H491-bH_C1	AAGAGGGACGCAGCATTAACGTTCGAGTTCCTGGTTTTCTTTTTCAAGCTCCCAGATTTCGCGTTTCAGTTCCTCAATTTTTTTCTTCAACTCTTGAATTTTGTCAGAAGAGCAGTGACGAAATTCAGGAACTGGAAAAAAAGAACGAAGAGTTAAAACGTAAAATTTGGGAACTGAAAAAAGAAAACCAGGAACTGGAACGCCCAGAGAGACCTTCAGCGCGACCAGCC
>4H342-bH+4H491-bH_C1	AAGAGGGACGCAGCATTAGCGTTTAAGCTCCTGAATTTTCTTCTCCAGTTCCCAGTTCTCGCGCTTCAGCTCCTCAATTTTTTTCTCCAGTTCCTGTATTTCGTCAGAAGAGCAGTGACGAGATTCAGGAACTTGAGAAAAAAAACGAAGAATTGAAACGTAAGATCTGGGAATTGAAAAAAGAAAATCAAGAATTGGAACGCCCAGAGAGACCTTCAGCGCGACCAGCC
>4H2937-bH+4H491-bH_C1	AAGAGGGACGCAGCATTAGCGCTCCAGCTCTTGGATTTCTTTTTTTAGTTCCCAATTTTTGCGCTTCAGTTCTTCGATTTTTTTCTTTAATTCCTGAATTTTGTCAGAAGAGCAGTGACGAGATCCAGGAGTTGGAAAAAAAAAACGAGGAATTGAAACGTAAAATTTGGGAACTGAAGAAAGAAAACCAGGAGCTGGAACGTCCAGAGAGACCTTCAGCGCGACCAGCC
>4H491-bH+4H491-bH_C1	AAGAGGGACGCAGCATTAGCGTTCTAATTCCTGGTTTTCTTTTTTTAATTCCCAAATTTTCCGCTTCAGTTCCTCGTTTTTTTTCTCGAGCTCCTGGATTTCGTCAGAAGAGCAGTGACGAGATTCAGGAACTGGAGAAAAAAAACGAAGAACTTAAACGTAAGATCTGGGAACTTAAAAAAGAAAACCAAGAATTGGAACGCCCAGAGAGACCTTCAGCGCGACCAGCC
>4H19-bH+4H2696-bH_C1	AAGAGGGACGCAGCATTAACGTTCCAGTTCCTGATTCTCCTTTTCCAGTTCCCAATTTTCACGTTCCAGCTCCTCTATTTCCTTTTCCAGTTCCTGAATTTCGTCAGAAGAGCAGTGACAAAATCCAGGAACTGAAGAAAGAAAACGAGGAACTTGAACGTGAAATCTGGGAACTGGAAAAAAAAAACCAGGAACTGAAACGGCCAGAGAGACCTTCAGCGCGACCAGCC
>4H2696-bH+4H2944-bH_C1	AAGAGGGACGCAGCATTAGCGTTTCAGCTCTTGGTTTTTTTTTTCCAGCTCCCAAATCTCACGCTCCAGTTCTTCGTTTTCCTTCTTAAGTTCCTGAATTTTGTCAGAAGAGCAGTGACAAAATTCAGGAACTGAAAAAAAAGATCGAAGAATTAAAACGAAAGAATTGGGAGCTGAAAAAAAAAAATCAGGAATTAAAACGCCCAGAGAGACCTTCAGCGCGACCAGCC
>4H2696-bH+4H48-bH_C1	AAGAGGGACGCAGCATTAACGTTTCAGCTCCTGGTTTTTTTTTTCCAATTCCCAGATTTCACGTTCCAGTTCTTCGTTTTCCTTTTTCAGTTCCTGAATTTTGTCAGAAGAGCAGTGACGAAATTCAAGAACTGGAGAAGGAGATTGAGGAGTTAGAGCGTAAAATTTGGGAACTTAAAAAAAAAAATCAGGAACTGAAACGCCCAGAGAGACCTTCAGCGCGACCAGCC
>4H2696-bH+4H2883-bH_C1	AAGAGGGACGCAGCATTATCGTTTTAATTCCTGATTTTTTTTTTCCAGTTCCCAGATTTCACGTTCGAGTTCCTCGTTCTCTTTTTTCAGTTCCTGAATTTTGTCAGAAGAGCAGTGACAAAATCCAAGAGCTGAAAAAAAAAATCGAAGAACTGAAGCGCGAGATCTGGGAACTTGAAAAAGAAAACCAGGAATTAGAACGCCCAGAGAGACCTTCAGCGCGACCAGCC
>4H2696-bH+4H342-bH_C1	AAGAGGGACGCAGCATTACCGTTTCAACTCTTGATTTTTTTTTTCCAGTTCCCAAATTTCGCGTTCTAATTCTTCATTTTCTTTCTTCAGTTCTTGAATCTTGTCAGAAGAGCAGTGACGAGATCCAGGAGTTAGAAAAAAAAATTGAAGAACTAAAGCGAGAAAATTGGGAATTGGAAAAAAAAATTCAAGAATTGAAACGTCCAGAGAGACCTTCAGCGCGACCAGCC
>4H2696-bH+4H2937-bH_C1	AAGAGGGACGCAGCATTAACGTTTCAGTTCCTGATTTTTTTTCTCAAGTTCCCAAATTTCGCGCTCCAGTTCTTCGTTCTCTTTTTTAAGTTCCTGAATTTTGTCAGAAGAGCAGTGACAAAATCCAAGAATTGAAAAAAAAAATCGAAGAATTAAAACGCAAGAATTGGGAACTGAAAAAAGAAATTCAAGAGCTGGAAAGGCCAGAGAGACCTTCAGCGCGACCAGCC
>4H2696-bH+4H491-bH_C1	AAGAGGGACGCAGCATTAACGCTTCAGTTCCTGATTCTTTTTCTCAAGTTCCCAGATCTCACGTTCCAACTCTTCGTTTTCTTTTTTCAGCTCCTGAATTTTGTCAGAAGAGCAGTGACGAGATCCAAGAACTGGAGAAGAAAAACGAAGAACTCAAACGTAAAATTTGGGAGTTAAAAAAGGAAAACCAGGAACTGGAGCGTCCAGAGAGACCTTCAGCGCGACCAGCC
>4H2696-bH+4H2696-bH_C1	AAGAGGGACGCAGCATTACCGTTTCAATTCCTGGTTTTTCTTCTCCAGCTCCCATATCTCGCGTTCCAGTTCTTCATTCTCCTTTTTAAGTTCTTGAATTTTGTCAGAAGAGCAGTGACAAAATCCAGGAACTGAAAAAGGAAAACGAGGAGCTGGAGCGTGAAATTTGGGAACTCGAAAAAAAAAACCAAGAACTGAAACGCCCAGAGAGACCTTCAGCGCGACCAGCC
>4H19-bN+4H19-bN_C1	AAGAGGGACGCAGCATTACTGTTCGAGTTCCTGGTTCTCCCATTCCAGCTCCTGATTTTCCTGTTCCAGTTCCTGGATTTCCTGTTCCAGCTGTTGAATTTCGTCAGAAGAGCAGTGACGAAATTCAGCAGCTAGAACAGGAAATCCAGGAACTCGAACAAGAAAATCAAGAACTGGAATGGGAAAACCAGGAACTGGAACAGCCAGAGAGACCTTCAGCGCGACCAGCC
>4H19-bN+4H2944-bN_C1	AAGAGGGACGCAGCATTACTGTTCTAATTCTTGATTCTCCCACTCCAGTTCCTGGTTTTCTTGTTCTAATTCCTGAATTTCCTGCTCCAGTTGCTGGATTTCGTCAGAAGAGCAGTGACAAAATTCAGCAGCTGAAACAAAAAATACAAGAACTGAAGCAGAAAAATCAAGAATTAAAATGGAAGAACCAGGAGCTGAAACAGCCAGAGAGACCTTCAGCGCGACCAGCC
>4H2944-bN+4H2944-bN_C1	AAGAGGGACGCAGCATTACTGTTTCAGCTCCTGGTTTTTCCATTTCAGCTCCTGATTCTTCTGTTTCAGTTCTTGGATTTTCTGTTTTAACTGCTGAATTTTGTCAGAAGAGCAGTGACAAAATTCAGCAGCTGAAACAGAAAATTCAGGAGCTGAAACAAAAGAACCAGGAACTGAAATGGAAGAACCAGGAGTTGAAACAGCCAGAGAGACCTTCAGCGCGACCAGCC
>4H19-bN+4H48-bN_C1	AAGAGGGACGCAGCATTACTGTTCTAATTCCTGATTTTCCCACTCCAGTTCCTGATTTTCCTGTTCCAGCTCCTGGATTTCCTGTTCTAACTGTTGAATTTCGTCAGAAGAGCAGTGACGAGATTCAACAGTTAGAACAAGAAATTCAGGAACTTGAGCAGAAAATTCAAGAGCTGAAATGGAAAAACCAAGAACTTAAACAACCAGAGAGACCTTCAGCGCGACCAGCC
>4H2944-bN+4H48-bN_C1	AAGAGGGACGCAGCATTACTGCTTGAGCTCCTGATTCTTCCATTTAAGTTCTTGATTTTTCTGCTTGAGTTCTTGGATTTTTTGTTTTAGCTGTTGGATTTTGTCAGAAGAGCAGTGACGAAATTCAGCAACTTGAACAAGAAATCCAGGAGTTAGAACAAAAAATACAGGAATTGAAGTGGAAGAACCAGGAGCTTAAACAGCCAGAGAGACCTTCAGCGCGACCAGCC
>4H48-bN+4H48-bN_C1	AAGAGGGACGCAGCATTACTGTTTCAGCTCCTGGTTTTTCCATTTCAGTTCCTGGATTTTCTGCTCGAGTTCTTGGATTTCCTGTTCCAACTGCTGGATTTCGTCAGAAGAGCAGTGACGAAATCCAACAGCTGGAACAGGAAATTCAGGAACTCGAACAAAAAATCCAAGAGCTGAAATGGAAAAACCAGGAACTGAAGCAGCCAGAGAGACCTTCAGCGCGACCAGCC
>4H19-bN+4H2883-bN_C1	AAGAGGGACGCAGCATTACTGCTCTAGCTCTTGGTTTTCCCATTCCAGCTCCTGATTTTCCTGTTCCAGTTCCTGAATTTCTTGTTCAAGCTGCTGGATTTCGTCAGAAGAGCAGTGACAAAATCCAGCAGTTGAAACAGAAGATCCAGGAACTGAAGCAGGAAATTCAGGAACTCGAGTGGGAAAACCAGGAACTGGAACAGCCAGAGAGACCTTCAGCGCGACCAGCC
>4H2883-bN+4H2944-bN_C1	AAGAGGGACGCAGCATTACTGTTCCAGTTCCTGGTTCTCCCACTCCAGTTCCTGAATTTCCTGTTTTAGTTCTTGAATTTTTTGTTTAAGCTGCTGGATTTTGTCAGAAGAGCAGTGACAAAATTCAGCAGCTGAAACAGAAAATCCAGGAATTGAAGCAGAAAAACCAGGAGCTGAAGTGGAAAAACCAGGAACTGAAACAGCCAGAGAGACCTTCAGCGCGACCAGCC
>4H2883-bN+4H48-bN_C1	AAGAGGGACGCAGCATTACTGTTCGAGCTCCTGGTTTTCCCACTCAAGTTCCTGAATTTCTTGTTTCAGCTCCTGAATTTTCTGTTTGAGTTGTTGAATTTTGTCAGAAGAGCAGTGACGAGATCCAGCAGCTGGAGCAGGAAATCCAGGAACTGGAACAGAAAATACAGGAATTAAAATGGAAAAATCAGGAACTGAAACAGCCAGAGAGACCTTCAGCGCGACCAGCC
>4H2883-bN+4H2883-bN_C1	AAGAGGGACGCAGCATTACTGCTCCAGCTCCTGGTTCTCCCACTCCAGTTCCTGAATTTCCTGCTTCAGTTCTTGGATTTTCTGCTTCAGCTGTTGAATCTTGTCAGAAGAGCAGTGACAAAATTCAACAGCTGAAACAAAAAATCCAAGAACTGAAACAGGAAATTCAAGAGCTGGAATGGGAAAACCAGGAACTGGAGCAGCCAGAGAGACCTTCAGCGCGACCAGCC
>4H19-bN+4H342-bN_C1	AAGAGGGACGCAGCATTATTGTTCTAATTCTTGGTTCTCCCACTCCAGTTCCTGGTTTTCCTGCTCCAGTTCCTGAATCTCCTGTTCCAGCTGTTGGATTTCGTCAGAAGAGCAGTGACGAAATACAACAGCTTGAGCAAAAAATACAGGAACTCAAACAGGAAAATCAAGAGCTGGAATGGAAAATACAGGAGTTAAAGCAGCCAGAGAGACCTTCAGCGCGACCAGCC
>4H2944-bN+4H342-bN_C1	AAGAGGGACGCAGCATTACTGTTTCAGTTCTTGGTTTTTCCACTTCAATTCCTGGTTTTTCTGCTTCAGCTCCTGTATTTTCTGTTTAAGTTGCTGAATTTTGTCAGAAGAGCAGTGACGAGATTCAGCAATTAGAACAGAAGATCCAAGAATTGAAGCAGGAAAACCAAGAGCTGGAATGGAAAATCCAGGAACTTAAACAGCCAGAGAGACCTTCAGCGCGACCAGCC
>4H342-bN+4H48-bN_C1	AAGAGGGACGCAGCATTACTGCTTAAGCTCTTGAATTTTCCATTCCAGTTCCTGATTCTCCTGCTTCAGTTCCTGAATTTTCTGTTCCAATTGTTGAATTTCGTCAGAAGAGCAGTGACGAAATCCAGCAGCTGGAACAGGAAATCCAGGAACTGGAACAGAAAATCCAGGAACTGAAATGGAAAAACCAGGAGCTGAAACAGCCAGAGAGACCTTCAGCGCGACCAGCC
>4H2883-bN+4H342-bN_C1	AAGAGGGACGCAGCATTACTGCTCCAGCTCCTGGTTTTCCCATTCCAGCTCCTGTATCTCTTGTTTCAGTTCCTGAATTTTTTGTTTCAGCTGTTGAATCTTGTCAGAAGAGCAGTGACGAAATTCAGCAGCTGGAACAGAAAATTCAGGAACTGAAACAGGAGAATCAGGAGTTAGAATGGAAAATCCAAGAACTCAAGCAGCCAGAGAGACCTTCAGCGCGACCAGCC
>4H19-bN+4H2937-bN_C1	AAGAGGGACGCAGCATTATTGTTCGAGTTCTTGATTTTCCCACTCCAGCTCCTGATTTTCTTGTTCCAGTTCCTGGATTTCCTGCTCCAGCTGTTGAATTTCGTCAGAAGAGCAGTGACAAAATTCAGCAACTAAAACAGAAGATCCAGGAGCTCAAACAAAAAAATCAAGAACTGAAGTGGGAAATCCAGGAACTGGAACAACCAGAGAGACCTTCAGCGCGACCAGCC
>4H2937-bN+4H2944-bN_C1	AAGAGGGACGCAGCATTATTGTTCCAATTCTTGAATTTCCCATTTCAGTTCCTGGTTCTTCTGCTTCAGTTCCTGGATTTTCTGCTTCAGCTGCTGGATTTTGTCAGAAGAGCAGTGACAAAATTCAACAACTGAAACAGAAAATTCAGGAGTTGAAGCAGAAAAACCAAGAGCTTAAGTGGAAGAACCAGGAGTTAAAACAACCAGAGAGACCTTCAGCGCGACCAGCC
>4H2937-bN+4H48-bN_C1	AAGAGGGACGCAGCATTACTGTTCTAATTCCTGGATTTCCCATTTTAGTTCTTGGTTTTTCTGCTTCAGTTCCTGAATTTTTTGTTTCAGTTGTTGAATTTTGTCAGAAGAGCAGTGACGAAATTCAGCAGTTGGAACAAGAAATTCAAGAACTGGAACAGAAAATCCAAGAGTTGAAATGGAAAAACCAGGAGCTGAAACAGCCAGAGAGACCTTCAGCGCGACCAGCC
>4H2883-bN+4H2937-bN_C1	AAGAGGGACGCAGCATTATTGTTCCAGTTCCTGATTTTCCCACTCCAGTTCTTGGATTTCCTGTTTTAATTCCTGGATCTTCTGTTTCAGCTGCTGAATTTTGTCAGAAGAGCAGTGACAAAATACAGCAACTGAAACAGAAAATCCAGGAACTCAAACAGAAAAACCAGGAACTGAAATGGGAAATTCAGGAATTAGAGCAACCAGAGAGACCTTCAGCGCGACCAGCC
>4H2937-bN+4H342-bN_C1	AAGAGGGACGCAGCATTACTGCTCCAGTTCCTGGATTTCCCATTTCAGCTCTTGGTTTTTCTGTTTGAGCTCCTGGATTTTCTGTTTCAGCTGTTGAATTTTGTCAGAAGAGCAGTGACGAAATCCAGCAGCTGGAACAGAAAATTCAGGAGCTGAAACAAGAAAACCAAGAACTCGAGTGGAAAATTCAGGAACTAAAGCAGCCAGAGAGACCTTCAGCGCGACCAGCC
>4H2937-bN+4H2937-bN_C1	AAGAGGGACGCAGCATTACTGTTCCAGTTCTTGTATTTCCCATTTCAGTTCCTGATTCTTTTGCTTTAATTCTTGAATCTTTTGTTTCAACTGCTGGATTTTGTCAGAAGAGCAGTGACAAAATTCAACAACTGAAGCAAAAAATTCAGGAGCTGAAACAGAAAAACCAAGAATTAAAATGGGAGATTCAGGAATTAGAACAACCAGAGAGACCTTCAGCGCGACCAGCC
>4H19-bN+4H491-bN_C1	AAGAGGGACGCAGCATTACTGTTCGAGTTCCTGATTCTCCCATTCCAGCTCCTGATTCTCCTGTTCAAGTTCCTGAATTTCTTGTTCCAGTTGTTGAATCTCGTCAGAAGAGCAGTGACGAAATCCAGCAATTGGAACAGAAAAACCAGGAACTCAAACAAAAAATCCAAGAGCTGAAATGGGAGAACCAGGAGTTGGAACAGCCAGAGAGACCTTCAGCGCGACCAGCC
>4H2944-bN+4H491-bN_C1	AAGAGGGACGCAGCATTATTGTTTAAGTTCCTGATTTTTCCATTTCAGTTCCTGGTTTTTTTGCTTCAGTTCCTGAATCTTCTGTTTTAGTTGCTGAATCTTGTCAGAAGAGCAGTGACGAAATTCAGCAACTGGAACAAAAGAACCAAGAACTGAAGCAGAAAATTCAAGAGCTTAAGTGGGAAAACCAAGAACTTGAACAACCAGAGAGACCTTCAGCGCGACCAGCC
>4H48-bN+4H491-bN_C1	AAGAGGGACGCAGCATTACTGTTTCAGCTCCTGATTTTTCCATTTCAGTTCCTGAATCTTCTGTTCGAGCTCTTGAATTTCCTGTTCCAGTTGCTGAATTTCGTCAGAAGAGCAGTGACGAAATCCAGCAGCTCGAGCAGAAAAACCAGGAACTCAAACAAAAAATCCAGGAACTGAAATGGGAAAATCAAGAACTGGAACAACCAGAGAGACCTTCAGCGCGACCAGCC
>4H2883-bN+4H491-bN_C1	AAGAGGGACGCAGCATTACTGTTCCAGTTCCTGGTTTTCCCATTCTAATTCCTGGATCTCCTGTTTAAGTTCTTGGATTTTCTGTTTCAGCTGCTGGATTTTGTCAGAAGAGCAGTGACGAAATTCAACAGTTAGAGCAGAAAAATCAGGAGCTGAAACAGAAAATACAGGAACTGAAATGGGAAAATCAGGAACTGGAACAGCCAGAGAGACCTTCAGCGCGACCAGCC
>4H342-bN+4H491-bN_C1	AAGAGGGACGCAGCATTATTGCTTCAGTTCCTGGATTTTCCATTCCAGTTCTTGGTTTTCTTGCTTAAGTTCTTGGATTTTTTGCTCCAGTTGCTGAATCTCGTCAGAAGAGCAGTGACGAGATCCAGCAACTAGAGCAGAAAAATCAGGAACTTAAGCAGAAAATTCAGGAATTAAAATGGGAAAATCAAGAATTGGAACAACCAGAGAGACCTTCAGCGCGACCAGCC
>4H2937-bN+4H491-bN_C1	AAGAGGGACGCAGCATTACTGTTCAAGTTCTTGGATTTCCCATTTCAGCTCTTGATTTTTCTGTTTCAGTTCTTGGATCTTTTGTTTCAGCTGCTGAATTTTGTCAGAAGAGCAGTGACGAGATCCAACAGCTTGAGCAGAAAAATCAGGAGCTGAAGCAAAAGATCCAGGAACTTAAGTGGGAAAATCAGGAGCTCGAGCAACCAGAGAGACCTTCAGCGCGACCAGCC
>4H491-bN+4H491-bN_C1	AAGAGGGACGCAGCATTATTGTTCCAGCTCCTGGTTCTCCCATTTCAATTCCTGGATTTTCTGTTTCAGCTCCTGGTTTTTTTGCTCCAGCTGTTGTATCTCGTCAGAAGAGCAGTGACGAAATTCAGCAGTTGGAGCAGAAGAACCAGGAGCTGAAACAGAAAATTCAGGAGCTGAAATGGGAAAATCAAGAGCTGGAACAGCCAGAGAGACCTTCAGCGCGACCAGCC
>4H19-bN+4H2696-bN_C1	AAGAGGGACGCAGCATTATTGTTCCAGTTCTTGGTTCTCCCACTCGAGTTCTTGGTTTTCCTGTTCTAGTTCTTGGATTTCCTGCTCCAGCTGCTGAATTTCGTCAGAAGAGCAGTGACAAAATTCAGCAGCTGAAACAGGAAAATCAGGAACTGGAACAGGAAATCCAGGAGCTCGAATGGAAAAACCAAGAGTTGAAGCAGCCAGAGAGACCTTCAGCGCGACCAGCC
>4H2696-bN+4H2944-bN_C1	AAGAGGGACGCAGCATTATTGTTTCAGCTCCTGGTTTTTCCACTCCAATTCCTGAATTTCTTGTTCCAGTTCCTGATTCTCCTGTTTTAACTGCTGAATTTTGTCAGAAGAGCAGTGACAAGATCCAACAATTGAAACAGAAGATCCAGGAGTTGAAACAGAAAAACCAGGAACTTAAATGGAAAAACCAGGAACTCAAACAGCCAGAGAGACCTTCAGCGCGACCAGCC
>4H2696-bN+4H48-bN_C1	AAGAGGGACGCAGCATTACTGTTTCAGTTCCTGGTTTTTCCATTCCAATTCTTGAATCTCTTGTTCCAGTTCTTGGTTTTCTTGTTTCAATTGCTGAATTTTGTCAGAAGAGCAGTGACGAAATTCAACAGCTGGAACAGGAAATCCAGGAATTAGAACAGAAAATTCAAGAGCTCAAATGGAAAAACCAGGAACTTAAACAACCAGAGAGACCTTCAGCGCGACCAGCC
>4H2696-bN+4H2883-bN_C1	AAGAGGGACGCAGCATTACTGTTTCAGTTCTTGATTTTTCCACTCGAGCTCTTGGATTTCCTGCTCCAGTTCTTGGTTCTCTTGTTTAAGCTGCTGTATTTTGTCAGAAGAGCAGTGACAAAATTCAGCAATTGAAACAGAAGATTCAGGAACTGAAGCAGGAAATCCAGGAGCTAGAATGGGAAAACCAGGAACTCGAACAGCCAGAGAGACCTTCAGCGCGACCAGCC
>4H2696-bN+4H342-bN_C1	AAGAGGGACGCAGCATTATTGTTTGAGCTCCTGATTTTTCCACTCAAGTTCCTGAATTTCTTGTTCCAGCTCCTGGTTCTCTTGCTTAAGTTGCTGGATTTTGTCAGAAGAGCAGTGACGAAATTCAGCAATTAGAGCAGAAAATCCAGGAACTCAAACAGGAGAATCAGGAATTGGAATGGAAAATCCAAGAACTGAAACAGCCAGAGAGACCTTCAGCGCGACCAGCC
>4H2696-bN+4H2937-bN_C1	AAGAGGGACGCAGCATTATTGCTTCAGTTCTTGGTTTTTCCATTCCAATTCCTGGATTTCCTGCTCCAGTTCCTGGTTTTCTTGTTTCAGCTGCTGGATTTTGTCAGAAGAGCAGTGACAAAATCCAGCAGCTGAAGCAGAAAATTCAGGAATTGAAACAGAAAAACCAAGAACTGAAATGGGAGATCCAGGAGTTGGAGCAACCAGAGAGACCTTCAGCGCGACCAGCC
>4H2696-bN+4H491-bN_C1	AAGAGGGACGCAGCATTACTGTTTTAGCTCCTGGTTTTTCCATTCCAGTTCCTGGATTTCCTGTTCTAGTTCTTGGTTTTCCTGTTTCAGCTGCTGAATTTTGTCAGAAGAGCAGTGACGAAATCCAGCAGCTGGAACAAAAAAACCAGGAGTTGAAGCAGAAAATTCAGGAATTGAAATGGGAAAACCAAGAACTGGAACAGCCAGAGAGACCTTCAGCGCGACCAGCC
>4H2696-bN+4H2696-bN_C1	AAGAGGGACGCAGCATTATTGTTTCAGTTCTTGATTCTTCCATTCTAGCTCTTGAATTTCCTGCTCTAACTCCTGATTTTCCTGTTTGAGCTGCTGAATTTTGTCAGAAGAGCAGTGACAAAATTCAGCAGCTGAAACAGGAAAATCAGGAACTGGAACAGGAAATTCAAGAACTGGAATGGAAAAACCAGGAACTGAAACAACCAGAGAGACCTTCAGCGCGACCAGCC
>4H344-bA+4H344-bA_C1	AAGAGGGACGCAGCATTATTGCTTCAACTGGGCATTTTTCCATTCCAATTCTGCATTTTCCTGCTTTAGCTCGGCGATCTTCTGCTCCAGCTGAGCGATTTCGTCAGAAGAGCAGTGACGAGATAGCACAACTGGAGCAGAAAATTGCGGAACTGAAACAGGAGAATGCCGAACTGGAATGGAAAAATGCCCAACTGAAACAACCAGAGAGACCTTCAGCGCGACCAGCC
>4H2619-bA+4H344-bA_C1	AAGAGGGACGCAGCATTACTGTTCGAGCTGGGCGTTTTCCCATTTCAGTTCTGCGTTTTTCTGCTCCAGTTCAGCGATCTCCTGTTTTAATTGTGCGATCTTGTCAGAAGAGCAGTGACGAAATCGCTCAATTGGAGCAGAAGATCGCGGAATTAAAGCAGGAAAACGCAGAATTGGAATGGAAGAACGCCCAACTGAAACAGCCAGAGAGACCTTCAGCGCGACCAGCC
>4H344-bA+4H363-bA_C1	AAGAGGGACGCAGCATTATTGCTTCAACTGCGCGTTCTTCCATTCCAGTTCAGCGTTTTCTTGTTTCAGCTCTGCGATTTTTTGCTCCAGTTGGGCTATCTCGTCAGAAGAGCAGTGACGAGATTGCTCAGCTGGAACAGAAAATCGCCGAACTTAAGCAAAAAATCGCCGAATTAAAGTGGGAAAATGCGCAACTTGAGCAACCAGAGAGACCTTCAGCGCGACCAGCC
>4H2619-bA+4H363-bA_C1	AAGAGGGACGCAGCATTACTGCTCCAGCTGAGCGTTCTCCCACTTCAGTTCGGCATTCTTCTGTTCCAGTTCGGCAATTTCCTGTTTGAGCTGGGCAATTTTGTCAGAAGAGCAGTGACGAGATCGCGCAGTTAGAACAGAAAATTGCGGAGCTGAAGCAGAAAATTGCCGAACTGAAATGGGAAAACGCCCAACTGGAACAGCCAGAGAGACCTTCAGCGCGACCAGCC
>4H363-bA+4H363-bA_C1	AAGAGGGACGCAGCATTATTGTTCCAGCTGTGCGTTTTCCCACTTGAGCTCCGCGATTTTCTGTTTCAATTCTGCAATTTTCTGTTCTAACTGCGCAATCTCGTCAGAAGAGCAGTGACGAGATCGCCCAGTTAGAACAGAAAATCGCCGAACTGAAGCAAAAAATCGCAGAGTTGAAATGGGAAAATGCCCAGCTGGAACAGCCAGAGAGACCTTCAGCGCGACCAGCC
>4H2568-bA+4H344-bA_C1	AAGAGGGACGCAGCATTATTGTTTGAGCTGCGCGTTTTTCCATTCGAGTTCCGCAATCTCTTGCTCTAATTCCGCAATTTCCTGCTTTAGCTGCGCAATTTTGTCAGAAGAGCAGTGACGAAATTGCGCAGCTTGAACAAAAAATCGCGGAACTCAAGCAAGAAAACGCCGAACTGGAGTGGAAGAACGCGCAGCTGAAACAGCCAGAGAGACCTTCAGCGCGACCAGCC
>4H2568-bA+4H2619-bA_C1	AAGAGGGACGCAGCATTATTGTTTCAGCTGGGCGTTTTTCCATTCTAGCTCCGCAATTTCCTGTTCCAGTTCAGCGATCTCTTGTTTCAGCTGGGCAATCTTGTCAGAAGAGCAGTGACAAAATTGCTCAGCTGAAGCAAGAGATCGCGGAACTTGAACAGAAGAACGCCGAACTTAAATGGGAAAACGCGCAGTTAGAGCAGCCAGAGAGACCTTCAGCGCGACCAGCC
>4H2568-bA+4H363-bA_C1	AAGAGGGACGCAGCATTACTGCTTCAACTGGGCGTTTTTCCACTCCAGTTCTGCAATTTCCTGTTCCAGTTCGGCAATTTCCTGTTTCAGTTGAGCAATCTTGTCAGAAGAGCAGTGACGAAATTGCGCAATTGGAACAGAAAATCGCTGAACTGAAGCAGAAGATAGCAGAACTTAAATGGGAAAACGCGCAATTGGAACAGCCAGAGAGACCTTCAGCGCGACCAGCC
>4H2568-bA+4H2568-bA_C1	AAGAGGGACGCAGCATTATTGCTTGAGTTGGGCGTTTTTCCATTCCAGCTCTGCGATCTCCTGCTCGAGTTCAGCAATTTCCTGTTTGAGCTGCGCAATCTTGTCAGAAGAGCAGTGACAAAATCGCACAGTTGAAACAAGAAATTGCGGAGCTTGAACAGGAAATTGCAGAATTAGAGTGGAAAAACGCCCAGCTGAAACAGCCAGAGAGACCTTCAGCGCGACCAGCC
>4H344-bA+4H470-bA_C1	AAGAGGGACGCAGCATTACTGTTTTAACTGGGCGTTTTTCCACTCTAATTCGGCGTTTTCCTGCTTGAGTTCCGCAATCTTCTGTTCCAGTTGCGCGATTTCGTCAGAAGAGCAGTGACGAAATCGCACAACTGGAACAGAAAAACGCGGAATTAAAACAGGAAAATGCAGAATTAGAATGGAAAATCGCACAACTGAAACAGCCAGAGAGACCTTCAGCGCGACCAGCC
>4H2619-bA+4H470-bA_C1	AAGAGGGACGCAGCATTACTGTTCGAGTTGGGCATTTTCCCATTTAAGTTCTGCGTTTTTCTGTTCCAGCTCGGCTATTTCTTGTTTCAGTTGGGCGATCTTGTCAGAAGAGCAGTGACGAGATCGCCCAATTAGAGCAGAAAAACGCCGAACTAAAACAGGAAAATGCGGAGTTAGAATGGAAGATCGCGCAGCTGAAACAGCCAGAGAGACCTTCAGCGCGACCAGCC
>4H363-bA+4H470-bA_C1	AAGAGGGACGCAGCATTACTGTTCCAGCTGGGCATTTTCCCACTTTAACTCGGCGATCTTTTGCTTCAATTCCGCAATTTTCTGTTCCAGTTGCGCAATTTCGTCAGAAGAGCAGTGACGAAATCGCCCAGTTAGAACAGAAGAATGCGGAACTCAAACAGGAAAATGCAGAGTTAGAATGGAAAATTGCACAACTGAAACAGCCAGAGAGACCTTCAGCGCGACCAGCC
>4H2568-bA+4H470-bA_C1	AAGAGGGACGCAGCATTACTGTTTCAACTGCGCGTTCTTCCATTCCAGCTCAGCAATTTCTTGTTCCAGCTCGGCGATTTCCTGTTTAAGTTGCGCGATTTTGTCAGAAGAGCAGTGACGAAATCGCGCAATTGGAACAAAAGAACGCAGAGTTAAAGCAGGAGAATGCGGAGCTCGAGTGGAAAATCGCGCAGTTGAAACAACCAGAGAGACCTTCAGCGCGACCAGCC
>4H470-bA+4H470-bA_C1	AAGAGGGACGCAGCATTATTGCTTCAGCTGTGCAATTTTCCATTCAAGTTCGGCATTCTCCTGTTTTAGTTCGGCGTTCTTCTGTTCCAGTTGTGCAATCTCGTCAGAAGAGCAGTGACGAGATCGCACAACTCGAACAGAAAAATGCGGAACTTAAACAAGAGAACGCGGAACTGGAATGGAAAATAGCACAACTGAAACAACCAGAGAGACCTTCAGCGCGACCAGCC
>4H2745-bA+4H344-bA_C1	AAGAGGGACGCAGCATTATTGTTCTAACTGCGCGATTTCCCATTTGAGCTCCGCGTTCTTTTGTTCCAGTTCCGCATTTTCCTGTTTCAGCTGCGCAATTTTGTCAGAAGAGCAGTGACGAAATCGCGCAGCTGGAGCAAAAAATTGCTGAGTTAAAGCAGGAGAACGCCGAACTGGAATGGAAGAATGCGCAGCTGAAACAGCCAGAGAGACCTTCAGCGCGACCAGCC
>4H2619-bA+4H2745-bA_C1	AAGAGGGACGCAGCATTATTGCTCCAACTGGGCGTTCTCCCATTTCAGTTCCGCATTCTTTTGCTCCAACTCTGCGATTTCCTGCTTCAGCTGCGCAATTTTGTCAGAAGAGCAGTGACAAAATCGCACAATTAAAACAGGAGAACGCCGAGCTCGAACAGAAAAATGCGGAGCTGAAATGGGAGATTGCGCAGCTTGAGCAACCAGAGAGACCTTCAGCGCGACCAGCC
>4H2745-bA+4H363-bA_C1	AAGAGGGACGCAGCATTATTGTTCTAACTGTGCAATCTCCCACTTCAATTCTGCATTTTTCTGCTCGAGTTCTGCGTTTTCCTGCTTCAGTTGCGCGATTTTGTCAGAAGAGCAGTGACGAAATCGCTCAGTTAGAACAAAAAATTGCGGAACTGAAGCAGAAAATCGCCGAACTTAAATGGGAAAATGCCCAGCTGGAGCAACCAGAGAGACCTTCAGCGCGACCAGCC
>4H2568-bA+4H2745-bA_C1	AAGAGGGACGCAGCATTATTGTTTCAGCTGCGCGTTTTTCCATTCTAGTTCTGCGATCTCTTGTTCCAGTTCCGCAATTTCCTGTTTCAGCTGCGCTATTTTGTCAGAAGAGCAGTGACAAAATTGCGCAGCTGAAACAGGAGAACGCAGAACTTGAACAGAAAAATGCGGAACTGAAATGGGAAATAGCGCAGCTCGAACAGCCAGAGAGACCTTCAGCGCGACCAGCC
>4H2745-bA+4H470-bA_C1	AAGAGGGACGCAGCATTACTGTTCGAGCTGAGCGATCTCCCATTTCAATTCGGCATTTTTTTGCTCCAGTTCGGCGTTTTCCTGTTTAAGCTGTGCGATTTTGTCAGAAGAGCAGTGACGAAATTGCGCAGCTTGAGCAGAAGAATGCCGAGCTTAAGCAGGAAAATGCAGAGCTGGAGTGGAAAATTGCACAGCTGAAACAGCCAGAGAGACCTTCAGCGCGACCAGCC
>4H2745-bA+4H2745-bA_C1	AAGAGGGACGCAGCATTATTGTTCCAACTGGGCGATCTCCCATTTCAGTTCCGCGTTTTTCTGTTCCAGTTCTGCGTTCTCCTGTTTCAGCTGCGCGATTTTGTCAGAAGAGCAGTGACAAAATTGCCCAACTGAAACAGGAAAACGCCGAGCTGGAACAGAAAAATGCGGAATTAAAATGGGAAATTGCACAGTTAGAACAGCCAGAGAGACCTTCAGCGCGACCAGCC
>4H1046-bA+4H344-bA_C1	AAGAGGGACGCAGCATTATTGCTTCAGCTGGGCAATTTTCCATTCCAGTTCGGCATTTTCTTGTTCTAATTCTGCAATCTCCTGTTCCAGCTGAGCGTTCTCGTCAGAAGAGCAGTGACGAAATAGCACAATTAGAACAGAAGATTGCCGAACTGAAACAGGAGAATGCGGAACTGGAGTGGAAGAACGCACAGCTGAAGCAGCCAGAGAGACCTTCAGCGCGACCAGCC
>4H1046-bA+4H2619-bA_C1	AAGAGGGACGCAGCATTACTGCTTCAGCTGGGCGATTTTCCATTCTAACTCCGCGTTTTCCTGCTCCAGTTCAGCAATTTCCTGTTCTAACTGCGCGTTTTCGTCAGAAGAGCAGTGACAAGATAGCCCAGCTGAAACAGGAGATTGCGGAACTGGAACAGAAAAACGCGGAACTGAAATGGGAGAATGCACAGCTCGAGCAACCAGAGAGACCTTCAGCGCGACCAGCC
>4H1046-bA+4H363-bA_C1	AAGAGGGACGCAGCATTACTGTTTCAACTGCGCAATTTTCCATTCAAGCTCGGCGTTTTCTTGTTCTAGCTCGGCAATTTCCTGTTCCAGCTGAGCGTTCTCGTCAGAAGAGCAGTGACGAAATTGCGCAGCTTGAACAAAAAATCGCGGAACTCAAACAAAAAATTGCAGAACTGAAATGGGAAAACGCCCAGTTGGAGCAGCCAGAGAGACCTTCAGCGCGACCAGCC
>4H1046-bA+4H2568-bA_C1	AAGAGGGACGCAGCATTATTGTTTAAGTTGGGCAATTTTCCACTCAAGTTCCGCATTTTCCTGTTCCAATTCTGCAATTTCCTGTTCTAACTGAGCGTTTTCGTCAGAAGAGCAGTGACAAAATTGCGCAGCTGAAGCAGGAAATTGCTGAACTGGAACAGGAGATCGCAGAACTTGAATGGAAAAATGCTCAACTGAAACAGCCAGAGAGACCTTCAGCGCGACCAGCC
>4H1046-bA+4H470-bA_C1	AAGAGGGACGCAGCATTACTGTTTCAGCTGGGCAATTTTCCATTCCAATTCGGCATTCTCCTGTTCCAGTTCAGCAATTTCTTGCTCCAGTTGGGCATTTTCGTCAGAAGAGCAGTGACGAAATTGCCCAGTTGGAACAAAAGAACGCTGAACTGAAACAAGAAAACGCAGAGCTGGAATGGAAGATTGCTCAGTTGAAACAGCCAGAGAGACCTTCAGCGCGACCAGCC
>4H1046-bA+4H2745-bA_C1	AAGAGGGACGCAGCATTATTGTTTCAGTTGAGCAATTTTCCATTCCAGTTCCGCGTTCTCCTGCTCCAGTTCGGCAATTTCCTGTTCCAGTTGTGCGTTCTCGTCAGAAGAGCAGTGACAAGATTGCGCAGCTTAAACAGGAGAATGCAGAACTGGAGCAGAAAAATGCCGAGCTCAAATGGGAAATTGCCCAGCTGGAACAACCAGAGAGACCTTCAGCGCGACCAGCC
>4H1046-bA+4H1046-bA_C1	AAGAGGGACGCAGCATTATTGCTTCAGCTGGGCGATCTTCCATTCCAATTCGGCATTCTCCTGTTCGAGTTCGGCGATTTCTTGTTCCAGTTGGGCGTTCTCGTCAGAAGAGCAGTGACGAAAATGCGCAGCTCGAACAGGAAATTGCTGAGCTGGAACAAGAGAACGCTGAACTGGAATGGAAAATCGCGCAATTGAAACAACCAGAGAGACCTTCAGCGCGACCAGCC
>4H344-bA+4H3961-bA_C1	AAGAGGGACGCAGCATTATTGTTTCAGCTGTGCGTTCTTCCATTCCAGTTCGGCATTCTCCTGTTTGAGCTCCGCAATTTTCTGTTCAAGCTGAGCAATTTCGTCAGAAGAGCAGTGACAAAAACGCGCAGCTGAAACAGAAAATCGCTGAACTTAAACAAAAAAATGCGGAACTGAAATGGGAAATCGCCCAGTTGGAGCAACCAGAGAGACCTTCAGCGCGACCAGCC
>4H2619-bA+4H3961-bA_C1	AAGAGGGACGCAGCATTACTGCTCCAGTTGCGCATTTTCCCACTTCAGTTCCGCATTTTTCTGCTCTAACTCAGCGATTTCCTGTTTCAGTTGCGCAATCTTGTCAGAAGAGCAGTGACAAAAATGCTCAGCTGAAACAAAAAATTGCTGAGCTTAAACAAAAAAATGCCGAATTAAAATGGGAAATTGCGCAGCTGGAACAACCAGAGAGACCTTCAGCGCGACCAGCC
>4H363-bA+4H3961-bA_C1	AAGAGGGACGCAGCATTACTGCTCAAGTTGGGCATTTTCCCATTTTAATTCGGCAATTTTTTGTTTCAGCTCGGCGATTTTTTGTTCCAGCTGGGCAATTTCGTCAGAAGAGCAGTGACAAAAACGCACAGCTGAAGCAGAAGATCGCGGAGCTGAAACAGAAGAATGCAGAACTGAAATGGGAAATTGCTCAACTGGAGCAGCCAGAGAGACCTTCAGCGCGACCAGCC
>4H2568-bA+4H3961-bA_C1	AAGAGGGACGCAGCATTACTGCTTCAGTTGCGCATTTTTCCATTCCAGTTCAGCAATTTCCTGTTCCAATTCGGCAATTTCCTGTTTAAGCTGGGCAATCTTGTCAGAAGAGCAGTGACAAAAACGCCCAGCTGAAACAGAAAATTGCTGAACTGAAACAGAAAAACGCGGAACTTAAATGGGAGATCGCTCAGCTGGAACAGCCAGAGAGACCTTCAGCGCGACCAGCC
>4H3961-bA+4H470-bA_C1	AAGAGGGACGCAGCATTACTGTTCTAGTTGCGCGATCTCCCACTTCAGTTCCGCATTTTTCTGTTTCAGTTCCGCAATTTTCTGCTTCAGTTGTGCGTTCTTGTCAGAAGAGCAGTGACGAAATCGCGCAACTGGAACAAAAGAATGCCGAATTGAAGCAAGAAAACGCGGAACTGGAATGGAAAATCGCTCAATTAAAACAGCCAGAGAGACCTTCAGCGCGACCAGCC
>4H2745-bA+4H3961-bA_C1	AAGAGGGACGCAGCATTACTGTTCGAGTTGGGCAATTTCCCATTTGAGTTCAGCGTTTTTCTGTTCTAACTCCGCGTTCTCTTGTTTCAACTGAGCGATCTTGTCAGAAGAGCAGTGACAAAAATGCACAGTTAAAACAGAAAATTGCCGAGCTGAAACAGAAAAACGCCGAACTGAAATGGGAAATCGCACAGCTGGAACAACCAGAGAGACCTTCAGCGCGACCAGCC
>4H1046-bA+4H3961-bA_C1	AAGAGGGACGCAGCATTATTGTTTCAGCTGCGCAATTTTCCATTCCAGTTCCGCATTCTCCTGTTCCAGTTCCGCGATCTCCTGCTCTAGCTGCGCATTCTCGTCAGAAGAGCAGTGACAAAAATGCGCAGCTGAAACAGAAAATCGCAGAGCTGAAACAAAAAAACGCCGAACTGAAATGGGAGATTGCACAGTTGGAACAGCCAGAGAGACCTTCAGCGCGACCAGCC
>4H3961-bA+4H3961-bA_C1	AAGAGGGACGCAGCATTACTGCTCAAGCTGCGCAATCTCCCATTTGAGTTCGGCGTTTTTTTGTTTTAATTCGGCGATTTTCTGTTTCAGTTGGGCGTTTTTGTCAGAAGAGCAGTGACAAGAACGCGCAGCTTAAACAAAAGATTGCAGAGTTAAAACAGAAAAATGCCGAATTAAAATGGGAAATCGCTCAGCTGGAGCAACCAGAGAGACCTTCAGCGCGACCAGCC
>4H1072-bA+4H344-bA_C1	AAGAGGGACGCAGCATTACTGCTTTAACTGCGCATTTTTCCATTTCAGCTCAGCAATCTTCTGTTCCAGTTCTGCAATTTCTTGTTCCAACTGAGCATTTTCGTCAGAAGAGCAGTGACGAAATTGCGCAATTAGAGCAGAAAATTGCCGAATTGAAACAAGAAAACGCGGAATTGGAATGGAAAAACGCGCAGCTGAAACAGCCAGAGAGACCTTCAGCGCGACCAGCC
>4H1072-bA+4H2619-bA_C1	AAGAGGGACGCAGCATTATTGTTTGAGTTGAGCATTTTTCCATTTCAGCTCAGCGATCTTCTGTTCTAGTTCTGCAATTTCCTGTTCCAGCTGAGCGTTTTCGTCAGAAGAGCAGTGACAAAATTGCGCAGTTGAAACAAGAGATCGCAGAACTGGAACAGAAAAATGCGGAACTGAAGTGGGAAAACGCACAGCTGGAACAGCCAGAGAGACCTTCAGCGCGACCAGCC
>4H1072-bA+4H363-bA_C1	AAGAGGGACGCAGCATTACTGCTTCAACTGCGCATTCTTCCATTTCAGTTCCGCAATCTTCTGCTCAAGCTCCGCAATTTCCTGTTCCAGTTGGGCATTTTCGTCAGAAGAGCAGTGACGAGATTGCGCAGCTGGAACAGAAAATTGCTGAACTTAAACAAAAGATCGCGGAGCTGAAATGGGAAAATGCCCAGTTAGAGCAGCCAGAGAGACCTTCAGCGCGACCAGCC
>4H1072-bA+4H2568-bA_C1	AAGAGGGACGCAGCATTATTGCTTCAGCTGTGCGTTTTTCCATTTCAGCTCTGCGATTTTTTGTTCCAGCTCCGCGATCTCCTGTTCGAGCTGGGCGTTTTCGTCAGAAGAGCAGTGACAAAATTGCCCAGTTGAAGCAAGAGATTGCAGAACTGGAACAGGAGATAGCCGAACTTGAATGGAAAAATGCCCAACTTAAACAGCCAGAGAGACCTTCAGCGCGACCAGCC
>4H1072-bA+4H470-bA_C1	AAGAGGGACGCAGCATTACTGTTTGAGTTGCGCGTTTTTCCATTTCAATTCTGCGATTTTCTGTTCCAGTTCGGCGATTTCTTGTTCTAACTGCGCATTCTCGTCAGAAGAGCAGTGACGAGATCGCACAACTGGAGCAGAAAAATGCCGAACTGAAGCAAGAGAATGCAGAATTAGAATGGAAAATCGCGCAACTCAAACAACCAGAGAGACCTTCAGCGCGACCAGCC
>4H1072-bA+4H2745-bA_C1	AAGAGGGACGCAGCATTACTGTTTCAGTTGTGCATTTTTCCATTTCAGTTCGGCGATCTTTTGCTCAAGTTCGGCAATCTCCTGTTCCAGCTGCGCGTTCTCGTCAGAAGAGCAGTGACAAAATTGCACAACTCAAACAGGAAAATGCTGAGCTGGAACAAAAAAATGCGGAACTGAAATGGGAGATTGCTCAGTTAGAGCAACCAGAGAGACCTTCAGCGCGACCAGCC
>4H1046-bA+4H1072-bA_C1	AAGAGGGACGCAGCATTATTGCTTAAGCTGGGCGATTTTCCATTCCAGCTCGGCGTTTTCCTGTTCCAGTTCGGCGATTTCCTGTTCCAGTTGCGCGTTTTCGTCAGAAGAGCAGTGACGAAAACGCACAACTAGAGCAAGAAATTGCGGAATTAGAGCAAAAAATCGCAGAATTAAAATGGAAAAACGCCCAGCTGAAACAGCCAGAGAGACCTTCAGCGCGACCAGCC
>4H1072-bA+4H3961-bA_C1	AAGAGGGACGCAGCATTATTGTTTCAGTTGTGCATTTTTCCATTTCAGTTCCGCGATTTTCTGTTCCAATTCTGCTATCTCCTGTTCCAGTTGAGCATTCTCGTCAGAAGAGCAGTGACAAGAACGCCCAGCTGAAACAAAAAATCGCGGAACTGAAACAGAAGAATGCTGAGCTGAAATGGGAAATTGCGCAGTTAGAACAGCCAGAGAGACCTTCAGCGCGACCAGCC
>4H1072-bA+4H1072-bA_C1	AAGAGGGACGCAGCATTACTGCTTTAATTGCGCATTCTTCCATTTCAGCTCAGCAATTTTCTGCTCCAGCTCCGCGATCTCTTGCTCCAGCTGCGCATTTTCGTCAGAAGAGCAGTGACGAAAATGCACAGTTGGAACAGGAGATCGCTGAGTTGGAACAGAAAATTGCCGAGCTGAAATGGAAAAACGCGCAGCTCAAACAGCCAGAGAGACCTTCAGCGCGACCAGCC
>4H344-bA+4H3907-bA_C1	AAGAGGGACGCAGCATTACTGTTTCAGCTGAGCGTTTTTCCATTCCAGTTCTGCATTTTCCTGTTTCAGTTCCGCAATTTTTTGTTCCAGTTGGGCAATTTCGTCAGAAGAGCAGTGACAAGAATGCTCAGCTGAAACAGAAAATCGCGGAACTTAAACAGGAGATCGCCGAATTGGAATGGGAAAACGCGCAGCTGGAGCAACCAGAGAGACCTTCAGCGCGACCAGCC
>4H2619-bA+4H3907-bA_C1	AAGAGGGACGCAGCATTATTGTTCCAGTTGTGCATTCTCCCATTTTAGTTCAGCATTTTTTTGTTCCAGCTCTGCAATTTCTTGCTTGAGCTGAGCGATCTTGTCAGAAGAGCAGTGACAAAAACGCCCAGTTAAAACAGAAGATCGCTGAACTGAAACAGGAAATTGCGGAACTGGAATGGGAGAATGCACAGCTGGAGCAGCCAGAGAGACCTTCAGCGCGACCAGCC
>4H363-bA+4H3907-bA_C1	AAGAGGGACGCAGCATTACTGTTCCAGCTGCGCATTCTCCCATTTCAGTTCGGCGATCTTCTGTTTAAGTTCCGCGATTTTTTGTTCTAATTGTGCGATCTCGTCAGAAGAGCAGTGACAAAAACGCGCAACTGAAACAGAAGATCGCAGAGCTGAAACAGGAAATTGCGGAACTGGAATGGGAAAACGCGCAACTCGAACAGCCAGAGAGACCTTCAGCGCGACCAGCC
>4H2568-bA+4H3907-bA_C1	AAGAGGGACGCAGCATTACTGTTTCAGTTGCGCGTTTTTCCATTCGAGTTCTGCGATCTCTTGTTCCAACTCCGCGATTTCCTGTTTGAGTTGCGCAATCTTGTCAGAAGAGCAGTGACAAAAATGCGCAGCTTAAACAGAAAATCGCTGAATTGAAACAGGAGATCGCGGAGCTGGAATGGGAAAACGCCCAGTTGGAACAACCAGAGAGACCTTCAGCGCGACCAGCC
>4H3907-bA+4H470-bA_C1	AAGAGGGACGCAGCATTATTGTTCTAACTGGGCGTTTTCCCATTCCAGTTCGGCAATTTCTTGCTTTAACTCGGCGATTTTCTGTTTCAGCTGCGCATTTTTGTCAGAAGAGCAGTGACGAAATAGCTCAACTGGAACAGAAAAACGCGGAACTGAAACAAGAAAATGCGGAACTGGAGTGGAAAATTGCCCAACTGAAACAGCCAGAGAGACCTTCAGCGCGACCAGCC
>4H2745-bA+4H3907-bA_C1	AAGAGGGACGCAGCATTACTGTTCCAGCTGCGCAATTTCCCATTTTAGCTCTGCGTTTTTCTGTTCCAGTTCCGCATTCTCTTGCTTCAGTTGAGCGATTTTGTCAGAAGAGCAGTGACAAAAATGCACAACTCAAACAGAAGATTGCGGAACTGAAGCAAGAGATCGCCGAATTGGAGTGGGAGAACGCACAGCTAGAACAGCCAGAGAGACCTTCAGCGCGACCAGCC
>4H1046-bA+4H3907-bA_C1	AAGAGGGACGCAGCATTACTGTTTGAGCTGCGCAATTTTCCATTCAAGTTCCGCGTTTTCTTGCTCCAGTTCGGCAATCTCTTGTTCCAGTTGGGCATTTTCGTCAGAAGAGCAGTGACAAAAATGCCCAGCTGAAGCAGAAAATTGCGGAATTGAAACAGGAAATTGCGGAACTGGAATGGGAGAACGCCCAGCTGGAACAGCCAGAGAGACCTTCAGCGCGACCAGCC
>4H3907-bA+4H3961-bA_C1	AAGAGGGACGCAGCATTACTGCTCCAGCTGGGCGTTTTCCCATTCCAGTTCGGCAATTTCCTGTTTCAATTCAGCAATTTTTTGTTTCAATTGTGCGTTTTTGTCAGAAGAGCAGTGACAAAAACGCGCAATTGAAACAAAAAATCGCTGAATTAAAACAAAAAAACGCCGAACTGAAATGGGAAATCGCGCAGTTAGAACAGCCAGAGAGACCTTCAGCGCGACCAGCC
>4H1072-bA+4H3907-bA_C1	AAGAGGGACGCAGCATTATTGTTTAAGCTGGGCATTTTTCCATTTCAGTTCCGCGATTTTTTGTTCCAGTTCGGCAATCTCCTGTTCCAGCTGTGCGTTTTCGTCAGAAGAGCAGTGACAAGAACGCGCAATTAAAACAGAAAATTGCAGAACTGAAACAGGAAATCGCTGAGCTGGAATGGGAAAATGCGCAACTCGAGCAACCAGAGAGACCTTCAGCGCGACCAGCC
>4H3907-bA+4H3907-bA_C1	AAGAGGGACGCAGCATTACTGCTCGAGTTGTGCGTTCTCCCACTCCAATTCGGCGATTTCCTGCTTTAATTCCGCGATTTTCTGTTTCAGCTGCGCATTTTTGTCAGAAGAGCAGTGACAAGAATGCCCAGCTGAAACAGAAAATTGCGGAACTCAAACAAGAGATTGCGGAGCTTGAATGGGAAAATGCACAACTTGAACAGCCAGAGAGACCTTCAGCGCGACCAGCC
>4H344-bH+4H344-bH_C1	AAGAGGGACGCAGCATTAGCGCTTCAGCTCCTGATTTTTTTTTTCCAGTTCCCAGTTTTCGCGTTTCAGTTCCTCAATTTTTTTTTCCAATTCCTGGATCTCGTCAGAAGAGCAGTGACGAAATCCAAGAACTGGAAAAAAAAATCGAAGAGTTAAAGCGCGAGAATTGGGAATTAGAAAAAAAAAACCAGGAACTCAAAAGGCCAGAGAGACCTTCAGCGCGACCAGCC
>4H2619-bH+4H344-bH_C1	AAGAGGGACGCAGCATTAACGTTCTAATTCCTGGTTTTCCTTCTTCAGCTCCCAATTCTTGCGCTCCAGCTCCTCGATTTCCTTTTTGAGCTCCTGAATTTTGTCAGAAGAGCAGTGACGAAATTCAGGAACTGGAGAAAAAAATCGAGGAGTTAAAACGCGAAAATTGGGAACTGGAAAAGAAAAATCAAGAATTAAAGCGCCCAGAGAGACCTTCAGCGCGACCAGCC
>4H344-bH+4H363-bH_C1	AAGAGGGACGCAGCATTACCGTTTCAATTCTTGATTTTTTTTCTCCAGCTCCCAGTTTTCGCGCTTAAGTTCTTCGATTTTTTTTTCCAGCTCCTGGATTTCGTCAGAAGAGCAGTGACGAAATTCAAGAGCTGGAAAAAAAAATTGAGGAGCTCAAACGTAAGATATGGGAACTGAAAAAAGAAAATCAGGAACTGGAACGACCAGAGAGACCTTCAGCGCGACCAGCC
>4H2619-bH+4H363-bH_C1	AAGAGGGACGCAGCATTAACGTTCCAATTCCTGGTTCTCTTTTTTTAATTCCCAATTTTTACGCTCCAATTCTTCGATCTCTTTCTTCAGTTCCTGAATCTTGTCAGAAGAGCAGTGACGAAATCCAGGAACTGGAAAAGAAAATCGAGGAACTGAAACGGAAAATCTGGGAACTAAAAAAAGAAAATCAGGAACTGGAACGCCCAGAGAGACCTTCAGCGCGACCAGCC
>4H363-bH+4H363-bH_C1	AAGAGGGACGCAGCATTAGCGTTCCAGTTCCTGATTCTCTTTTTTTAGTTCCCAGATTTTACGCTTCAGTTCCTCAATTTTTTTTTCCAATTCCTGAATCTCGTCAGAAGAGCAGTGACGAAATCCAGGAACTTGAAAAAAAAATCGAAGAACTGAAAAGAAAAATCTGGGAATTGAAAAAAGAGAACCAGGAACTTGAACGCCCAGAGAGACCTTCAGCGCGACCAGCC
>4H2568-bH+4H344-bH_C1	AAGAGGGACGCAGCATTAACGTTTAAGTTCCTGGTTCTTTTTTTCCAGCTCCCAAATTTCGCGTTCAAGTTCTTCGATTTCTTTTTTCAGTTCCTGAATTTTGTCAGAAGAGCAGTGACGAGATCCAAGAACTGGAGAAGAAAATCGAGGAACTTAAACGTGAGAACTGGGAACTGGAAAAAAAGAACCAGGAACTCAAGCGTCCAGAGAGACCTTCAGCGCGACCAGCC
>4H2568-bH+4H2619-bH_C1	AAGAGGGACGCAGCATTAGCGTTTCAGTTCTTGATTTTTCTTTTCGAGTTCCCAAATTTCTCGTTCTAATTCTTCAATTTCTTTCTTCAGTTCTTGAATTTTGTCAGAAGAGCAGTGACAAGATCCAGGAACTAAAAAAAGAAATCGAAGAATTAGAACGTAAAAATTGGGAACTGAAGAAAGAAAACCAAGAGCTGGAACGTCCAGAGAGACCTTCAGCGCGACCAGCC
>4H2568-bH+4H363-bH_C1	AAGAGGGACGCAGCATTACCTTTTGAGTTCCTGATTTTTCTTTTCCAATTCCCAGATTTCACGTTCCAGTTCCTCGATTTCTTTTTTTAACTCCTGAATTTTGTCAGAAGAGCAGTGACGAAATTCAAGAACTTGAGAAAAAAATCGAAGAATTAAAACGTAAAATCTGGGAGCTGAAAAAAGAAAACCAGGAACTCGAGCGTCCAGAGAGACCTTCAGCGCGACCAGCC
>4H2568-bH+4H2568-bH_C1	AAGAGGGACGCAGCATTAGCGTTTCAGTTCCTGGTTTTTTTTTTCCAGTTCCCAGATCTCTCGTTCCAGCTCCTCAATTTCTTTCTTAAGTTCTTGGATTTTGTCAGAAGAGCAGTGACAAAATCCAGGAGCTGAAAAAAGAGATTGAGGAGCTAGAACGCGAAATTTGGGAACTGGAAAAAAAGAACCAAGAGCTGAAACGCCCAGAGAGACCTTCAGCGCGACCAGCC
>4H344-bH+4H470-bH_C1	AAGAGGGACGCAGCATTATCTTTTCAGTTCCTGGTTCTTTTTTTCCAGCTCCCAGTTCTCACGTTTCAGTTCTTCGATTTTTTTTTCCAGCTCCTGGATCTCGTCAGAAGAGCAGTGACGAAATTCAGGAGCTTGAAAAAAAGAATGAAGAACTGAAGCGCGAAAATTGGGAACTGGAAAAGAAAATTCAGGAACTGAAACGCCCAGAGAGACCTTCAGCGCGACCAGCC
>4H2619-bH+4H470-bH_C1	AAGAGGGACGCAGCATTAGCGTTCAAGTTCCTGGTTTTCTTTTTTCAACTCCCAATTTTTTCTCTCTAATTCTTCGATTTCCTTTTTAAGTTCCTGGATCTTGTCAGAAGAGCAGTGACGAAATACAGGAATTGGAGAAGAAAAACGAAGAACTGAAACGCGAGAATTGGGAACTCGAAAAAAAAATCCAAGAGCTGAAACGTCCAGAGAGACCTTCAGCGCGACCAGCC
>4H363-bH+4H470-bH_C1	AAGAGGGACGCAGCATTAACGCTCAAGCTCCTGGTTCTCCTTTTTCAGCTCCCAAATCTTTCGCTTCAACTCTTCAATTTTTTTCTCAAGTTCCTGGATTTCGTCAGAAGAGCAGTGACGAAATCCAGGAACTGGAAAAGAAAAACGAAGAACTTAAACGTGAAAATTGGGAACTGGAAAAAAAGATTCAAGAGCTCAAACGCCCAGAGAGACCTTCAGCGCGACCAGCC
>4H2568-bH+4H470-bH_C1	AAGAGGGACGCAGCATTAGCGTTTCAGCTCCTGGTTTTTCTTCTCTAATTCCCAGATTTCTCTTTCCAATTCTTCGATTTCTTTTTTTAATTCTTGGATTTTGTCAGAAGAGCAGTGACGAAATCCAGGAATTGGAAAAAAAAAATGAAGAACTGAAACGGGAAAACTGGGAACTGGAAAAAAAGATTCAGGAGCTGAAACGTCCAGAGAGACCTTCAGCGCGACCAGCC
>4H470-bH+4H470-bH_C1	AAGAGGGACGCAGCATTAGCGTTTCAGTTCCTGGATCTTTTTTTCCAGCTCCCAATTTTCGCGCTTAAGTTCTTCGTTTTTTTTTTCCAGTTCCTGAATCTCGTCAGAAGAGCAGTGACGAAATCCAGGAACTGGAAAAAAAAAATGAAGAACTAAAACGCGAAAATTGGGAACTGGAGAAAAAAATTCAAGAGCTGAAACGGCCAGAGAGACCTTCAGCGCGACCAGCC
>4H2745-bH+4H344-bH_C1	AAGAGGGACGCAGCATTAGCGTTCCAGTTCCTGGATTTCTTTCTTCAGCTCCCAATTCTTGCGTTCCAGCTCCTCGTTTTCTTTTTTCAGTTCCTGAATTTTGTCAGAAGAGCAGTGACGAAATCCAAGAACTGGAAAAAAAAATCGAAGAATTAAAACGCGAGAATTGGGAACTGGAAAAGAAAAACCAGGAATTAAAACGTCCAGAGAGACCTTCAGCGCGACCAGCC
>4H2619-bH+4H2745-bH_C1	AAGAGGGACGCAGCATTAACGTTCCAGCTCCTGGTTTTCTTTTTTAAGTTCCCAGTTCTTCCGTTCAAGTTCCTCAATCTCTTTCTTCAGTTCCTGGATCTTGTCAGAAGAGCAGTGACAAAATTCAGGAATTAAAAAAAGAAAATGAAGAATTAGAACGTAAAAACTGGGAGCTGAAAAAAGAAATCCAGGAACTGGAACGACCAGAGAGACCTTCAGCGCGACCAGCC
>4H2745-bH+4H363-bH_C1	AAGAGGGACGCAGCATTAGCGTTCGAGCTCCTGAATTTCTTTTTTCAGCTCCCAGTTCTTGCGCTCCAACTCTTCATTTTCTTTTTTCAATTCCTGAATCTTGTCAGAAGAGCAGTGACGAGATCCAGGAGCTAGAGAAGAAAATCGAGGAACTTAAGCGTAAAATCTGGGAGCTGAAAAAAGAAAACCAGGAACTGGAGCGGCCAGAGAGACCTTCAGCGCGACCAGCC
>4H2568-bH+4H2745-bH_C1	AAGAGGGACGCAGCATTAGCGTTTTAATTCTTGATTTTTTTTTTCCAGCTCCCAGATTTCACGTTCTAACTCTTCTATCTCTTTTTTCAGTTCCTGAATTTTGTCAGAAGAGCAGTGACAAAATCCAGGAACTGAAAAAAGAAAACGAGGAGCTTGAACGTAAGAATTGGGAACTGAAAAAAGAAATTCAAGAACTTGAACGTCCAGAGAGACCTTCAGCGCGACCAGCC
>4H2745-bH+4H470-bH_C1	AAGAGGGACGCAGCATTAACGTTCCAGCTCTTGAATCTCTTTTTTCAGTTCCCAGTTTTTGCGTTCTAGTTCCTCATTTTCTTTTTTCAATTCCTGAATTTTGTCAGAAGAGCAGTGACGAAATCCAAGAGCTGGAGAAAAAAAATGAGGAACTGAAACGCGAAAACTGGGAGTTAGAAAAGAAAATTCAGGAGCTGAAACGCCCAGAGAGACCTTCAGCGCGACCAGCC
>4H2745-bH+4H2745-bH_C1	AAGAGGGACGCAGCATTACCGCTCAAGCTCTTGGATTTCTTTTTTCAATTCCCAGTTTTTACGCTCCAGTTCTTCGTTTTCTTTTTTCAGCTCTTGGATTTTGTCAGAAGAGCAGTGACAAAATCCAAGAATTAAAGAAGGAAAACGAGGAACTGGAACGCAAAAATTGGGAACTCAAGAAAGAAATTCAGGAGCTGGAACGTCCAGAGAGACCTTCAGCGCGACCAGCC
>4H1046-bH+4H344-bH_C1	AAGAGGGACGCAGCATTAGCGTTTCAGCTCTTGTATTTTTTTTTCCAATTCCCAATTTTCGCGTTCTAATTCTTCAATCTCCTTTTCCAGTTCCTGATTTTCGTCAGAAGAGCAGTGACGAAATCCAGGAACTCGAGAAAAAAATTGAAGAACTGAAACGCGAGAACTGGGAACTCGAGAAAAAAAACCAGGAGCTGAAGCGTCCAGAGAGACCTTCAGCGCGACCAGCC
>4H1046-bH+4H2619-bH_C1	AAGAGGGACGCAGCATTACCTTTTCAGCTCCTGAATCTTCTTCTCTAGCTCCCAATTCTCACGCTCGAGTTCTTCAATTTCCTTTTCGAGTTCTTGGTTTTCGTCAGAAGAGCAGTGACAAAATTCAAGAGCTGAAAAAAGAAATCGAAGAACTGGAACGTAAGAACTGGGAATTAAAAAAAGAGAACCAGGAACTAGAACGCCCAGAGAGACCTTCAGCGCGACCAGCC
>4H1046-bH+4H363-bH_C1	AAGAGGGACGCAGCATTAGCGTTTCAGTTCTTGAATTTTTTTTTCTAGTTCCCAGTTCTCGCGCTCGAGTTCTTCAATCTCTTTTTCCAGTTCTTGGTTCTCGTCAGAAGAGCAGTGACGAGATTCAGGAGCTGGAGAAAAAAATCGAGGAGTTAAAACGTAAAATCTGGGAACTGAAAAAGGAAAATCAGGAACTGGAACGCCCAGAGAGACCTTCAGCGCGACCAGCC
>4H1046-bH+4H2568-bH_C1	AAGAGGGACGCAGCATTACCGTTTCAGCTCCTGAATTTTTTTCTCTAGTTCCCAATTTTCACGTTCCAGTTCTTCGATTTCTTTTTCCAGTTCCTGGTTCTCGTCAGAAGAGCAGTGACAAAATTCAGGAATTGAAGAAAGAAATCGAGGAACTGGAACGTGAAATTTGGGAGCTCGAGAAAAAAAATCAGGAACTGAAACGCCCAGAGAGACCTTCAGCGCGACCAGCC
>4H1046-bH+4H470-bH_C1	AAGAGGGACGCAGCATTAGCGTTTTAGTTCCTGAATTTTCTTTTCCAGTTCCCAGTTTTCACGTTCCAGTTCTTCGATTTCCTTTTCAAGTTCTTGGTTTTCGTCAGAAGAGCAGTGACGAAATCCAGGAATTGGAAAAAAAAAATGAAGAACTCAAGCGCGAGAATTGGGAACTGGAAAAAAAAATTCAAGAATTGAAACGTCCAGAGAGACCTTCAGCGCGACCAGCC
>4H1046-bH+4H2745-bH_C1	AAGAGGGACGCAGCATTAACGTTTCAGTTCCTGTATTTTTTTTTCGAGCTCCCAGTTTTCACGTTCTAATTCTTCGATTTCTTTCTCCAGTTCCTGATTTTCGTCAGAAGAGCAGTGACAAAATTCAGGAGTTGAAAAAAGAAAACGAGGAGCTGGAGCGTAAAAACTGGGAACTGAAAAAAGAGATTCAGGAACTGGAACGGCCAGAGAGACCTTCAGCGCGACCAGCC
>4H1046-bH+4H1046-bH_C1	AAGAGGGACGCAGCATTAGCGTTTCAGTTCCTGAATTTTTTTTTCCAGTTCCCAATTCTCACGTTCAAGTTCTTCAATTTCTTTTTCAAGTTCCTGATTTTCGTCAGAAGAGCAGTGACGAAAATCAGGAACTCGAAAAAGAAATCGAGGAACTGGAGCGTGAGAACTGGGAGCTCGAAAAAAAGATTCAGGAACTAAAACGTCCAGAGAGACCTTCAGCGCGACCAGCC
>4H344-bH+4H3961-bH_C1	AAGAGGGACGCAGCATTAACGTTTTAATTCCTGATTTTTCTTTTCCAACTCCCAGTTTTCACGTTTCAACTCCTCAATTTTTTTTTCAAGTTCCTGAATTTCGTCAGAAGAGCAGTGACAAGAACCAAGAGCTGAAAAAAAAAATTGAGGAACTGAAAAGGAAGAATTGGGAACTTAAGAAGGAGATTCAAGAGCTAGAACGCCCAGAGAGACCTTCAGCGCGACCAGCC
>4H2619-bH+4H3961-bH_C1	AAGAGGGACGCAGCATTACCGTTCGAGTTCTTGGTTCTCTTTTTTCAGTTCCCAATTCTTACGTTCCAGTTCTTCAATTTCTTTCTTGAGTTCCTGAATTTTGTCAGAAGAGCAGTGACAAAAATCAGGAACTTAAAAAAAAAATAGAGGAATTAAAGCGTAAAAATTGGGAACTGAAAAAAGAAATTCAGGAACTGGAGCGTCCAGAGAGACCTTCAGCGCGACCAGCC
>4H363-bH+4H3961-bH_C1	AAGAGGGACGCAGCATTAGCGTTCCAGTTCCTGATTTTCTTTTTTCAGCTCCCAAATCTTGCGTTTAAGTTCTTCGATTTTTTTTTCGAGTTCCTGGATCTCGTCAGAAGAGCAGTGACAAGAATCAGGAATTAAAGAAGAAAATTGAGGAATTAAAACGCAAAAACTGGGAACTGAAAAAGGAGATACAGGAACTGGAGCGGCCAGAGAGACCTTCAGCGCGACCAGCC
>4H2568-bH+4H3961-bH_C1	AAGAGGGACGCAGCATTAACGTTTGAGTTCTTGGTTTTTTTTCTCTAATTCCCAGATTTCACGTTCCAGTTCTTCAATCTCTTTTTTCAGTTCCTGAATTTTGTCAGAAGAGCAGTGACAAAAATCAAGAACTCAAAAAGAAAATCGAGGAGCTGAAACGCAAAAATTGGGAGTTAAAGAAGGAGATTCAAGAACTGGAACGCCCAGAGAGACCTTCAGCGCGACCAGCC
>4H3961-bH+4H470-bH_C1	AAGAGGGACGCAGCATTAACGTTCCAGTTCCTGGATTTCCTTTTTCAGTTCCCAGTTTTTACGTTTTAATTCTTCAATTTTTTTTTTCAGTTCCTGGTTCTTGTCAGAAGAGCAGTGACGAGATACAAGAATTAGAAAAGAAAAATGAGGAACTTAAACGCGAGAATTGGGAGCTGGAAAAAAAGATTCAAGAGCTTAAACGCCCAGAGAGACCTTCAGCGCGACCAGCC
>4H2745-bH+4H3961-bH_C1	AAGAGGGACGCAGCATTAACGTTCCAACTCTTGAATTTCTTTTTTGAGTTCCCAATTTTTGCGTTCCAGCTCCTCATTTTCCTTTTTTAACTCCTGGATCTTGTCAGAAGAGCAGTGACAAAAACCAGGAACTGAAAAAAAAAATTGAGGAATTAAAACGTAAAAATTGGGAGTTAAAAAAAGAAATCCAAGAGCTGGAACGCCCAGAGAGACCTTCAGCGCGACCAGCC
>4H1046-bH+4H3961-bH_C1	AAGAGGGACGCAGCATTAGCGTTTCAGTTCCTGGATTTTTTTTTCTAATTCCCAATTCTCTCGTTCAAGCTCCTCAATTTCTTTTTCCAATTCCTGGTTTTCGTCAGAAGAGCAGTGACAAGAACCAGGAACTGAAAAAAAAAATCGAGGAATTAAAGAGAAAAAACTGGGAACTGAAAAAAGAAATTCAAGAACTGGAACGCCCAGAGAGACCTTCAGCGCGACCAGCC
>4H3961-bH+4H3961-bH_C1	AAGAGGGACGCAGCATTAACGTTCCAGTTCCTGAATTTCCTTTTTCAACTCCCAATTCTTACGTTTTAACTCTTCGATTTTTTTTTTCAGCTCTTGATTCTTGTCAGAAGAGCAGTGACAAAAACCAGGAACTGAAGAAGAAAATCGAAGAATTAAAGCGGAAAAATTGGGAACTGAAAAAAGAAATCCAAGAACTGGAAAGACCAGAGAGACCTTCAGCGCGACCAGCC
>4H1072-bH+4H344-bH_C1	AAGAGGGACGCAGCATTAGCGTTTCAACTCTTGGTTTTTCTTTTTGAGTTCCCAAATTTTGCGTTCCAATTCTTCGATTTCTTTTTCCAGTTCTTGGTTTTCGTCAGAAGAGCAGTGACGAAATTCAGGAACTCGAAAAAAAAATCGAAGAATTGAAACGTGAAAATTGGGAACTTGAAAAAAAGAATCAGGAGCTGAAAAGACCAGAGAGACCTTCAGCGCGACCAGCC
>4H1072-bH+4H2619-bH_C1	AAGAGGGACGCAGCATTAGCGTTTTAACTCTTGATTTTTTTTCTTCAGTTCCCAAATTTTGCGCTCCAATTCTTCGATTTCTTTTTCGAGTTCCTGGTTTTCGTCAGAAGAGCAGTGACAAAATTCAGGAATTAAAAAAGGAAATTGAGGAACTGGAACGTAAAAACTGGGAGTTAAAAAAGGAAAACCAGGAATTGGAACGTCCAGAGAGACCTTCAGCGCGACCAGCC
>4H1072-bH+4H363-bH_C1	AAGAGGGACGCAGCATTAGCGTTTCAGTTCCTGGTTCTTTTTCTTTAGTTCCCATATCTTACGTTCCAGTTCCTCGATTTCTTTCTCAAGCTCCTGATTTTCGTCAGAAGAGCAGTGACGAAATTCAAGAGCTGGAAAAGAAAATTGAAGAACTCAAGCGCAAGATTTGGGAACTGAAAAAAGAAAATCAGGAACTAGAACGCCCAGAGAGACCTTCAGCGCGACCAGCC
>4H1072-bH+4H2568-bH_C1	AAGAGGGACGCAGCATTACCGTTTCAATTCTTGGTTTTTTTTTTTCAGCTCCCAAATTTTACGTTCCAATTCTTCGATTTCTTTCTCCAATTCCTGATTTTCGTCAGAAGAGCAGTGACAAAATCCAGGAATTAAAAAAAGAGATCGAAGAATTAGAACGTGAAATTTGGGAATTAGAAAAAAAAAATCAGGAGCTGAAAAGACCAGAGAGACCTTCAGCGCGACCAGCC
>4H1072-bH+4H470-bH_C1	AAGAGGGACGCAGCATTAGCGTTTCAGCTCTTGATTTTTTTTTTTGAGTTCCCAGATCTTCCGCTCGAGTTCTTCAATCTCTTTCTCCAGTTCCTGGTTTTCGTCAGAAGAGCAGTGACGAAATACAGGAACTGGAAAAAAAAAACGAGGAATTAAAACGTGAGAACTGGGAACTGGAGAAGAAAATCCAGGAACTGAAACGTCCAGAGAGACCTTCAGCGCGACCAGCC
>4H1072-bH+4H2745-bH_C1	AAGAGGGACGCAGCATTAGCGTTTCAATTCTTGATTTTTCTTTTTCAGTTCCCAAATTTTACGTTCAAGTTCCTCGATCTCTTTTTCCAGTTCTTGGTTTTCGTCAGAAGAGCAGTGACAAAATTCAGGAGCTGAAAAAGGAAAACGAGGAGTTAGAACGTAAAAACTGGGAATTGAAAAAAGAAATTCAGGAGCTGGAACGCCCAGAGAGACCTTCAGCGCGACCAGCC
>4H1046-bH+4H1072-bH_C1	AAGAGGGACGCAGCATTAGCGTTTAAGCTCTTGGATTTTCTTTTCCAGTTCCCAATTTTCACGCTCTAGTTCCTCAATTTCTTTTTCGAGTTCTTGATTTTCGTCAGAAGAGCAGTGACGAGAACCAAGAACTCGAAAAAGAAATTGAGGAACTGGAACGCAAAATATGGGAGCTGAAAAAAAAAAATCAGGAGCTGAAGCGCCCAGAGAGACCTTCAGCGCGACCAGCC
>4H1072-bH+4H3961-bH_C1	AAGAGGGACGCAGCATTATCGCTTCAGTTCTTGATTTTTTTTTTTCAGTTCCCAAATCTTCCGTTCAAGTTCTTCAATTTCCTTCTCTAATTCTTGGTTTTCGTCAGAAGAGCAGTGACAAAAACCAGGAGCTGAAGAAAAAGATCGAAGAATTGAAACGGAAAAACTGGGAACTCAAGAAAGAGATCCAGGAATTAGAACGCCCAGAGAGACCTTCAGCGCGACCAGCC
>4H1072-bH+4H1072-bH_C1	AAGAGGGACGCAGCATTAGCGCTTGAGTTCCTGATTTTTTTTTTTCAATTCCCATATTTTCCGTTCTAATTCCTCAATCTCTTTCTCGAGCTCTTGGTTCTCGTCAGAAGAGCAGTGACGAGAACCAGGAACTGGAAAAAGAAATTGAAGAACTGGAACGCAAGATATGGGAATTAAAAAAAAAAAATCAAGAGTTGAAACGTCCAGAGAGACCTTCAGCGCGACCAGCC
>4H344-bH+4H3907-bH_C1	AAGAGGGACGCAGCATTAGCGTTTCAATTCCTGGTTCTTTTTTTCCAGCTCCCAATTTTCTCTCTTCAGTTCTTCAATTTTTTTTTCTAGTTCCTGAATTTCGTCAGAAGAGCAGTGACAAAAACCAAGAACTGAAGAAAAAAATCGAAGAACTCAAGCGCGAAATTTGGGAACTGGAAAAGGAAAACCAGGAGTTAGAGCGGCCAGAGAGACCTTCAGCGCGACCAGCC
>4H2619-bH+4H3907-bH_C1	AAGAGGGACGCAGCATTATCTTTCAAGTTCCTGATTTTCTTTCTTCAGTTCCCAATTTTTGCGTTCCAACTCTTCAATTTCTTTCTTCAGTTCTTGAATTTTGTCAGAAGAGCAGTGACAAAAACCAGGAGCTGAAAAAGAAAATCGAGGAACTCAAACGTGAGATTTGGGAACTAGAAAAAGAAAATCAAGAACTGGAACGCCCAGAGAGACCTTCAGCGCGACCAGCC
>4H363-bH+4H3907-bH_C1	AAGAGGGACGCAGCATTAACGTTCCAGTTCTTGGTTTTCTTTTTTCAGTTCCCAGATTTTCCGTTTCAGTTCTTCGATTTTTTTCTCCAATTCCTGAATCTCGTCAGAAGAGCAGTGACAAAAACCAGGAACTGAAAAAAAAAATCGAAGAACTGAAAAGAGAAATTTGGGAATTGGAGAAAGAAAATCAGGAACTGGAGCGCCCAGAGAGACCTTCAGCGCGACCAGCC
>4H2568-bH+4H3907-bH_C1	AAGAGGGACGCAGCATTAGCGCTTCAATTCCTGATTTTTTTTTTCCAGTTCCCAAATTTCGCGCTCCAGTTCTTCGATTTCTTTTTTCAATTCTTGGATCTTGTCAGAAGAGCAGTGACAAAAATCAGGAACTGAAGAAAAAAATTGAAGAACTCAAACGCGAAATCTGGGAGTTGGAAAAAGAAAATCAAGAGCTGGAACGCCCAGAGAGACCTTCAGCGCGACCAGCC
>4H3907-bH+4H470-bH_C1	AAGAGGGACGCAGCATTAACGTTCCAGCTCCTGATTTTCTTTCTCGAGTTCCCAGATTTCTCGTTTCAATTCTTCAATTTTCTTCTTTAACTCCTGGTTTTTGTCAGAAGAGCAGTGACGAAATTCAAGAACTGGAAAAAAAAAATGAGGAGCTAAAGCGCGAGAATTGGGAACTTGAAAAAAAAATCCAAGAGCTGAAGCGACCAGAGAGACCTTCAGCGCGACCAGCC
>4H2745-bH+4H3907-bH_C1	AAGAGGGACGCAGCATTAACGTTCCAGTTCCTGAATTTCTTTCTTCAGTTCCCAGTTTTTTCTTTCGAGTTCTTCGTTTTCTTTTTTCAGTTCCTGAATTTTGTCAGAAGAGCAGTGACAAAAACCAGGAACTAAAAAAAAAAATTGAAGAACTTAAAAGAGAGATTTGGGAGCTGGAAAAGGAGAACCAGGAATTAGAGCGTCCAGAGAGACCTTCAGCGCGACCAGCC
>4H1046-bH+4H3907-bH_C1	AAGAGGGACGCAGCATTAGCGTTTAAGCTCTTGAATTTTTTTTTCCAGTTCCCAATTTTCGCGCTCCAGCTCCTCAATTTCTTTTTCCAGTTCTTGGTTTTCGTCAGAAGAGCAGTGACAAAAATCAAGAACTTAAAAAAAAGATTGAAGAACTGAAGCGTGAAATCTGGGAACTGGAAAAAGAGAATCAGGAACTCGAGCGTCCAGAGAGACCTTCAGCGCGACCAGCC
>4H3907-bH+4H3961-bH_C1	AAGAGGGACGCAGCATTAACGTTCCAATTCCTGATTCTCTTTTTCGAGTTCCCAAATTTCGCGTTTGAGTTCTTCGATTTTCTTTTTCAGTTCCTGATTTTTGTCAGAAGAGCAGTGACAAAAACCAGGAATTGAAAAAAAAAATTGAGGAACTGAAACGTAAAAATTGGGAATTGAAAAAAGAAATCCAGGAATTGGAACGCCCAGAGAGACCTTCAGCGCGACCAGCC
>4H1072-bH+4H3907-bH_C1	AAGAGGGACGCAGCATTAGCGTTTTAGCTCTTGATTTTTCTTTTTAAGTTCCCAGATTTTACGCTCCAGTTCTTCAATTTCCTTCTCCAGTTCTTGGTTTTCGTCAGAAGAGCAGTGACAAAAATCAGGAGCTGAAAAAAAAGATCGAGGAGCTGAAGCGTGAAATTTGGGAACTGGAAAAAGAGAACCAGGAACTAGAGCGCCCAGAGAGACCTTCAGCGCGACCAGCC
>4H3907-bH+4H3907-bH_C1	AAGAGGGACGCAGCATTAACGCTCCAGCTCTTGGTTTTCTTTTTCGAGCTCCCAGATTTCACGTTTTAGTTCTTCGATTTTTTTTTTCAGCTCCTGATTTTTGTCAGAAGAGCAGTGACAAGAACCAGGAGCTGAAGAAAAAAATCGAAGAGTTGAAACGCGAAATTTGGGAACTGGAAAAAGAAAACCAGGAATTAGAGCGTCCAGAGAGACCTTCAGCGCGACCAGCC
>4H344-bN+4H344-bN_C1	AAGAGGGACGCAGCATTATTGCTTCAGTTCCTGGTTCTTCCATTCCAGCTCCTGGTTTTCTTGTTTCAGTTCCTGGATTTTTTGCTCCAGTTGCTGGATTTCGTCAGAAGAGCAGTGACGAAATCCAACAGCTGGAACAGAAAATTCAGGAATTAAAACAAGAAAACCAGGAATTAGAATGGAAGAACCAAGAGTTGAAACAGCCAGAGAGACCTTCAGCGCGACCAGCC
>4H2619-bN+4H344-bN_C1	AAGAGGGACGCAGCATTACTGTTCCAGTTCTTGGTTTTCCCACTTCAGTTCCTGATTTTTCTGTTCCAGTTCCTGAATCTCTTGTTTCAGCTGCTGAATCTTGTCAGAAGAGCAGTGACGAGATTCAGCAACTCGAACAAAAAATCCAGGAGCTGAAACAAGAGAATCAAGAATTGGAATGGAAAAATCAGGAATTGAAGCAGCCAGAGAGACCTTCAGCGCGACCAGCC
>4H344-bN+4H363-bN_C1	AAGAGGGACGCAGCATTATTGTTTTAGCTCTTGATTTTTCCATTCCAGCTCCTGATTTTCTTGTTTGAGTTCCTGAATCTTCTGTTCTAACTGTTGAATTTCGTCAGAAGAGCAGTGACGAAATTCAGCAATTAGAACAGAAAATCCAGGAGCTGAAACAAAAAATTCAAGAACTGAAATGGGAAAACCAAGAACTTGAACAGCCAGAGAGACCTTCAGCGCGACCAGCC
>4H2619-bN+4H363-bN_C1	AAGAGGGACGCAGCATTACTGTTCCAGCTCTTGATTCTCCCATTTGAGTTCCTGGTTCTTTTGTTCCAGTTCTTGGATCTCCTGTTTCAGCTGTTGGATCTTGTCAGAAGAGCAGTGACGAGATTCAGCAACTGGAGCAAAAAATTCAGGAATTAAAACAGAAAATTCAAGAGCTTAAATGGGAGAATCAAGAATTAGAACAACCAGAGAGACCTTCAGCGCGACCAGCC
>4H363-bN+4H363-bN_C1	AAGAGGGACGCAGCATTACTGTTCGAGCTCCTGATTCTCCCACTTTAGTTCTTGAATTTTCTGTTTTAGCTCCTGGATTTTCTGTTCGAGCTGCTGAATTTCGTCAGAAGAGCAGTGACGAAATTCAACAGCTAGAACAGAAGATTCAGGAACTTAAGCAAAAAATTCAGGAGCTTAAATGGGAAAACCAGGAACTCGAGCAGCCAGAGAGACCTTCAGCGCGACCAGCC
>4H2568-bN+4H344-bN_C1	AAGAGGGACGCAGCATTATTGTTTTAATTCTTGATTCTTCCATTCCAGTTCTTGGATCTCTTGTTCCAGCTCCTGGATTTCTTGTTTCAGCTGTTGAATTTTGTCAGAAGAGCAGTGACGAAATACAACAGCTGGAACAAAAGATCCAGGAGCTCAAACAGGAGAACCAAGAACTGGAATGGAAAAACCAGGAACTCAAACAGCCAGAGAGACCTTCAGCGCGACCAGCC
>4H2568-bN+4H2619-bN_C1	AAGAGGGACGCAGCATTATTGTTTTAGTTCCTGGTTTTTCCATTCCAGTTCCTGGATTTCCTGCTCGAGCTCCTGAATCTCCTGTTTCAGTTGTTGGATTTTGTCAGAAGAGCAGTGACAAAATTCAACAGTTGAAACAAGAAATACAGGAACTGGAACAAAAAAACCAGGAGCTCAAATGGGAAAATCAGGAACTGGAACAACCAGAGAGACCTTCAGCGCGACCAGCC
>4H2568-bN+4H363-bN_C1	AAGAGGGACGCAGCATTACTGTTTAAGTTCCTGGTTTTTCCATTCCAGTTCCTGTATCTCCTGCTCCAGCTCCTGGATTTCCTGTTTCAGCTGTTGAATTTTGTCAGAAGAGCAGTGACGAGATCCAGCAACTGGAACAGAAAATCCAGGAACTGAAACAAAAGATCCAGGAATTAAAATGGGAAAACCAGGAACTCGAACAACCAGAGAGACCTTCAGCGCGACCAGCC
>4H2568-bN+4H2568-bN_C1	AAGAGGGACGCAGCATTATTGTTTCAGTTCCTGGTTTTTCCATTCCAGCTCTTGGATTTCCTGTTCCAATTCCTGGATTTCTTGCTTCAATTGCTGGATTTTGTCAGAAGAGCAGTGACAAGATTCAGCAGCTGAAACAAGAAATTCAAGAACTGGAGCAGGAAATTCAGGAGCTGGAGTGGAAAAATCAGGAATTAAAACAGCCAGAGAGACCTTCAGCGCGACCAGCC
>4H344-bN+4H470-bN_C1	AAGAGGGACGCAGCATTACTGCTTCAATTCCTGATTTTTCCATTCAAGTTCCTGGTTTTCTTGTTTCAGTTCCTGAATCTTTTGTTCTAACTGTTGGATCTCGTCAGAAGAGCAGTGACGAGATTCAACAATTAGAACAGAAAAACCAGGAACTGAAGCAGGAAAACCAAGAATTAGAATGGAAAATCCAGGAGTTAAAACAGCCAGAGAGACCTTCAGCGCGACCAGCC
>4H2619-bN+4H470-bN_C1	AAGAGGGACGCAGCATTACTGTTCCAGTTCTTGGTTTTCCCATTTCAGTTCCTGGTTTTTCTGTTCCAATTCTTGTATCTCCTGTTTTAGTTGCTGAATTTTGTCAGAAGAGCAGTGACGAGATCCAGCAGCTGGAGCAGAAAAATCAGGAGCTGAAACAGGAAAACCAGGAACTGGAGTGGAAAATCCAAGAACTTAAGCAGCCAGAGAGACCTTCAGCGCGACCAGCC
>4H363-bN+4H470-bN_C1	AAGAGGGACGCAGCATTATTGTTCAAGCTCCTGGTTTTCCCATTTTAACTCCTGAATTTTCTGTTTCAATTCCTGGATTTTCTGCTCGAGCTGTTGAATTTCGTCAGAAGAGCAGTGACGAAATCCAGCAGCTAGAACAAAAAAACCAGGAACTGAAGCAGGAAAATCAGGAACTGGAATGGAAAATTCAGGAGCTGAAGCAACCAGAGAGACCTTCAGCGCGACCAGCC
>4H2568-bN+4H470-bN_C1	AAGAGGGACGCAGCATTATTGTTTTAATTCCTGATTTTTCCACTCAAGTTCTTGGATTTCTTGTTCGAGCTCCTGAATTTCCTGTTTCAGCTGTTGGATTTTGTCAGAAGAGCAGTGACGAGATTCAGCAGCTTGAACAGAAAAACCAGGAACTAAAACAGGAAAATCAGGAACTGGAATGGAAAATCCAGGAGCTTAAACAACCAGAGAGACCTTCAGCGCGACCAGCC
>4H470-bN+4H470-bN_C1	AAGAGGGACGCAGCATTATTGTTTCAGCTCTTGTATCTTCCACTCTAATTCCTGGTTCTCCTGTTTCAGTTCCTGATTTTTCTGTTCCAGCTGTTGGATCTCGTCAGAAGAGCAGTGACGAAATCCAGCAATTAGAACAGAAAAATCAGGAACTGAAGCAAGAGAACCAGGAACTGGAGTGGAAGATTCAAGAACTGAAACAGCCAGAGAGACCTTCAGCGCGACCAGCC
>4H2745-bN+4H344-bN_C1	AAGAGGGACGCAGCATTACTGTTCTAATTCCTGGATTTCCCATTTCAGTTCCTGGTTTTTCTGTTCCAGTTCCTGGTTTTCCTGTTTCAGTTGCTGGATCTTGTCAGAAGAGCAGTGACGAGATCCAGCAGCTCGAACAAAAAATTCAAGAACTGAAGCAGGAAAATCAGGAATTAGAATGGAAGAACCAAGAATTGAAGCAGCCAGAGAGACCTTCAGCGCGACCAGCC
>4H2619-bN+4H2745-bN_C1	AAGAGGGACGCAGCATTACTGTTCGAGTTCCTGGTTTTCCCACTTCAGCTCCTGGTTTTTTTGCTCCAGCTCTTGAATTTCTTGCTTCAATTGTTGGATTTTGTCAGAAGAGCAGTGACAAAATTCAGCAGCTGAAACAGGAGAACCAGGAACTGGAACAGAAAAACCAAGAACTGAAATGGGAAATCCAGGAACTGGAACAGCCAGAGAGACCTTCAGCGCGACCAGCC
>4H2745-bN+4H363-bN_C1	AAGAGGGACGCAGCATTACTGTTCCAGTTCCTGGATTTCCCATTTCAGTTCCTGGTTCTTTTGTTCCAATTCCTGATTTTCTTGTTTCAGTTGCTGGATTTTGTCAGAAGAGCAGTGACGAGATCCAGCAATTGGAACAGAAGATTCAGGAACTTAAACAGAAGATTCAGGAATTAAAATGGGAAAACCAGGAACTGGAACAGCCAGAGAGACCTTCAGCGCGACCAGCC
>4H2568-bN+4H2745-bN_C1	AAGAGGGACGCAGCATTATTGTTTCAACTCCTGGTTCTTCCATTCCAGCTCTTGGATTTCCTGTTCCAGTTCTTGAATCTCTTGTTTCAGTTGCTGTATTTTGTCAGAAGAGCAGTGACAAAATCCAGCAACTGAAACAGGAAAACCAGGAACTGGAACAAAAAAACCAGGAACTGAAATGGGAGATTCAGGAATTGGAGCAGCCAGAGAGACCTTCAGCGCGACCAGCC
>4H2745-bN+4H470-bN_C1	AAGAGGGACGCAGCATTACTGTTCGAGTTCTTGAATTTCCCATTTCAGTTCCTGATTTTTCTGTTCCAGTTCCTGGTTTTCCTGTTTCAGTTGCTGGATCTTGTCAGAAGAGCAGTGACGAAATCCAACAATTAGAACAAAAAAATCAGGAACTTAAACAGGAGAACCAAGAGTTAGAATGGAAGATCCAGGAATTGAAACAACCAGAGAGACCTTCAGCGCGACCAGCC
>4H2745-bN+4H2745-bN_C1	AAGAGGGACGCAGCATTACTGTTCCAATTCTTGAATTTCCCATTTCAGTTCTTGGTTTTTCTGTTCTAACTCTTGATTTTCTTGCTTCAGTTGCTGAATCTTGTCAGAAGAGCAGTGACAAAATCCAGCAGCTTAAACAGGAAAACCAAGAATTGGAACAAAAAAATCAGGAGCTTAAGTGGGAAATTCAGGAGCTTGAACAGCCAGAGAGACCTTCAGCGCGACCAGCC
>4H1046-bN+4H344-bN_C1	AAGAGGGACGCAGCATTATTGTTTCAGTTCTTGGATCTTCCACTCCAGCTCCTGGTTTTCTTGTTCAAGTTCCTGAATTTCTTGCTCCAGCTGCTGGTTCTCGTCAGAAGAGCAGTGACGAGATTCAGCAACTGGAGCAGAAAATTCAGGAACTTAAACAGGAAAATCAGGAGCTGGAATGGAAAAACCAAGAACTGAAACAGCCAGAGAGACCTTCAGCGCGACCAGCC
>4H1046-bN+4H2619-bN_C1	AAGAGGGACGCAGCATTACTGTTTCAGTTCTTGAATTTTCCATTCCAGCTCTTGGTTTTCCTGTTCCAGTTCCTGAATTTCCTGTTCCAACTGCTGGTTTTCGTCAGAAGAGCAGTGACAAAATCCAACAATTAAAACAGGAAATCCAGGAACTGGAACAGAAAAACCAAGAACTCAAGTGGGAAAACCAGGAACTAGAACAACCAGAGAGACCTTCAGCGCGACCAGCC
>4H1046-bN+4H363-bN_C1	AAGAGGGACGCAGCATTACTGTTTCAACTCTTGAATTTTCCATTCCAGTTCCTGGTTTTCCTGCTCCAGCTCCTGGATCTCTTGCTCCAGTTGCTGGTTTTCGTCAGAAGAGCAGTGACGAAATCCAGCAATTAGAACAGAAAATCCAGGAATTGAAACAAAAGATTCAGGAACTTAAGTGGGAAAATCAAGAGTTGGAACAACCAGAGAGACCTTCAGCGCGACCAGCC
>4H1046-bN+4H2568-bN_C1	AAGAGGGACGCAGCATTATTGTTTCAGTTCCTGAATTTTCCACTCCAGCTCCTGATTCTCCTGCTCCAGCTCCTGAATCTCCTGTTCCAGCTGCTGGTTTTCGTCAGAAGAGCAGTGACAAAATTCAGCAATTAAAACAAGAAATTCAAGAACTTGAACAAGAAATTCAGGAACTTGAGTGGAAAAACCAGGAATTAAAACAGCCAGAGAGACCTTCAGCGCGACCAGCC
>4H1046-bN+4H470-bN_C1	AAGAGGGACGCAGCATTATTGCTTCAGTTCCTGAATCTTCCATTCCAGTTCCTGATTTTCCTGTTCGAGTTCTTGAATCTCCTGTTCTAATTGTTGATTCTCGTCAGAAGAGCAGTGACGAGATCCAACAACTAGAGCAGAAAAACCAGGAACTGAAACAGGAGAACCAAGAGCTGGAGTGGAAAATCCAGGAGCTTAAACAGCCAGAGAGACCTTCAGCGCGACCAGCC
>4H1046-bN+4H2745-bN_C1	AAGAGGGACGCAGCATTATTGTTTCAGTTCCTGGATTTTCCATTCTAGTTCTTGATTTTCCTGCTCTAACTCTTGAATTTCCTGCTCCAGCTGCTGATTCTCGTCAGAAGAGCAGTGACAAGATTCAGCAGCTGAAACAGGAAAACCAGGAACTGGAGCAAAAAAACCAGGAACTCAAGTGGGAGATCCAGGAATTGGAACAGCCAGAGAGACCTTCAGCGCGACCAGCC
>4H1046-bN+4H1046-bN_C1	AAGAGGGACGCAGCATTACTGCTTCAGTTCCTGGATTTTCCACTCAAGTTCCTGATTTTCTTGTTCCAGCTCCTGGATTTCCTGCTCCAGTTGCTGATTCTCGTCAGAAGAGCAGTGACGAAAATCAGCAGTTGGAGCAGGAAATTCAAGAATTGGAGCAAGAGAACCAGGAGCTGGAATGGAAAATCCAAGAACTGAAACAGCCAGAGAGACCTTCAGCGCGACCAGCC
>4H344-bN+4H3961-bN_C1	AAGAGGGACGCAGCATTACTGCTTCAGTTCCTGGTTTTTCCATTCCAACTCCTGATTCTCCTGTTTCAGCTCCTGAATCTTCTGCTCCAGCTGCTGGATTTCGTCAGAAGAGCAGTGACAAAAACCAACAGCTGAAGCAGAAGATTCAAGAATTGAAACAGAAAAATCAGGAACTGAAATGGGAAATTCAGGAACTGGAACAACCAGAGAGACCTTCAGCGCGACCAGCC
>4H2619-bN+4H3961-bN_C1	AAGAGGGACGCAGCATTACTGTTCGAGTTCTTGGTTCTCCCATTTCAGTTCCTGATTTTTCTGTTCCAATTCCTGAATTTCCTGTTTCAGTTGCTGAATTTTGTCAGAAGAGCAGTGACAAAAATCAGCAGCTGAAACAGAAAATCCAGGAACTTAAACAGAAAAATCAGGAACTGAAATGGGAAATTCAAGAGCTGGAACAGCCAGAGAGACCTTCAGCGCGACCAGCC
>4H363-bN+4H3961-bN_C1	AAGAGGGACGCAGCATTACTGTTCTAATTCCTGGTTCTCCCATTTCAGTTCTTGAATTTTCTGTTTCAATTCCTGGATCTTTTGCTCTAACTGCTGAATCTCGTCAGAAGAGCAGTGACAAGAATCAACAGTTGAAACAGAAAATTCAAGAACTCAAACAGAAAAACCAAGAACTGAAGTGGGAAATTCAGGAACTGGAACAACCAGAGAGACCTTCAGCGCGACCAGCC
>4H2568-bN+4H3961-bN_C1	AAGAGGGACGCAGCATTACTGCTTTAATTCTTGATTTTTCCACTCCAGTTCCTGAATCTCTTGTTCCAGTTCCTGGATTTCTTGCTTCAGCTGCTGGATTTTGTCAGAAGAGCAGTGACAAAAATCAACAACTGAAACAAAAGATTCAGGAACTGAAGCAGAAAAACCAGGAATTGAAATGGGAAATCCAGGAACTGGAGCAGCCAGAGAGACCTTCAGCGCGACCAGCC
>4H3961-bN+4H470-bN_C1	AAGAGGGACGCAGCATTATTGTTCCAGCTCTTGAATTTCCCATTTTAATTCCTGGTTTTTTTGCTTTAATTCTTGGATTTTTTGTTTGAGCTGTTGATTTTTGTCAGAAGAGCAGTGACGAGATTCAGCAATTAGAGCAGAAAAATCAGGAGTTAAAACAGGAAAATCAGGAACTGGAATGGAAAATTCAGGAACTGAAACAGCCAGAGAGACCTTCAGCGCGACCAGCC
>4H2745-bN+4H3961-bN_C1	AAGAGGGACGCAGCATTACTGTTCCAGTTCCTGAATCTCCCATTTCAGCTCCTGGTTCTTTTGCTCCAGCTCCTGATTTTCTTGTTTCAGCTGTTGAATTTTGTCAGAAGAGCAGTGACAAAAACCAGCAGCTGAAACAAAAAATTCAGGAACTCAAACAAAAAAACCAGGAACTTAAATGGGAAATACAGGAACTGGAACAACCAGAGAGACCTTCAGCGCGACCAGCC
>4H1046-bN+4H3961-bN_C1	AAGAGGGACGCAGCATTACTGTTTCAGTTCCTGAATTTTCCACTCCAGTTCCTGATTTTCCTGTTCCAATTCCTGAATCTCCTGCTCCAGTTGCTGATTCTCGTCAGAAGAGCAGTGACAAGAATCAACAGTTGAAGCAGAAAATCCAAGAACTGAAGCAAAAAAATCAAGAACTTAAATGGGAAATTCAGGAATTAGAACAGCCAGAGAGACCTTCAGCGCGACCAGCC
>4H3961-bN+4H3961-bN_C1	AAGAGGGACGCAGCATTATTGTTCCAGTTCCTGGATTTCCCATTTCAGTTCCTGATTTTTTTGTTTCAGTTCCTGGATCTTCTGTTTCAGCTGCTGATTTTTGTCAGAAGAGCAGTGACAAAAATCAACAACTGAAACAGAAAATCCAAGAGCTGAAGCAAAAAAATCAAGAATTGAAATGGGAAATCCAGGAGCTCGAACAGCCAGAGAGACCTTCAGCGCGACCAGCC
>4H1072-bN+4H344-bN_C1	AAGAGGGACGCAGCATTATTGCTTCAATTCCTGATTTTTCCATTTGAGCTCCTGAATTTTCTGTTCAAGCTCCTGGATTTCTTGCTCCAGCTGCTGGTTCTCGTCAGAAGAGCAGTGACGAGATCCAGCAGCTGGAGCAGAAAATCCAGGAACTGAAGCAGGAGAACCAGGAGCTGGAATGGAAAAATCAGGAGCTGAAGCAGCCAGAGAGACCTTCAGCGCGACCAGCC
>4H1072-bN+4H2619-bN_C1	AAGAGGGACGCAGCATTACTGTTTCAACTCCTGGTTCTTCCATTTAAGTTCCTGAATCTTCTGCTCCAGTTCCTGGATTTCCTGTTCCAATTGCTGGTTCTCGTCAGAAGAGCAGTGACAAAATTCAGCAGTTGAAGCAAGAGATCCAGGAGCTCGAGCAGAAAAACCAGGAACTGAAATGGGAAAACCAGGAACTGGAACAACCAGAGAGACCTTCAGCGCGACCAGCC
>4H1072-bN+4H363-bN_C1	AAGAGGGACGCAGCATTATTGTTTCAGTTCTTGGTTTTTCCACTTCAATTCCTGAATTTTCTGTTCCAGTTCCTGGATTTCTTGTTCAAGTTGTTGATTTTCGTCAGAAGAGCAGTGACGAAATCCAGCAATTGGAACAGAAAATCCAAGAATTAAAGCAGAAGATCCAAGAATTGAAATGGGAAAACCAAGAACTGGAACAGCCAGAGAGACCTTCAGCGCGACCAGCC
>4H1072-bN+4H2568-bN_C1	AAGAGGGACGCAGCATTATTGTTTGAGTTCCTGGTTTTTCCACTTCAGTTCCTGAATTTTCTGTTCCAGCTCTTGAATCTCCTGCTCGAGTTGCTGGTTCTCGTCAGAAGAGCAGTGACAAAATACAACAGCTGAAACAGGAAATCCAGGAACTTGAACAGGAGATTCAGGAACTGGAATGGAAGAATCAGGAATTGAAACAGCCAGAGAGACCTTCAGCGCGACCAGCC
>4H1072-bN+4H470-bN_C1	AAGAGGGACGCAGCATTACTGTTTCAGTTCTTGGTTTTTCCATTTAAGTTCCTGGATCTTTTGTTCCAGTTCCTGGATTTCTTGTTCCAGTTGTTGGTTCTCGTCAGAAGAGCAGTGACGAGATCCAGCAGTTAGAGCAGAAAAACCAGGAATTAAAGCAGGAAAACCAAGAGCTGGAGTGGAAAATTCAAGAACTCAAGCAACCAGAGAGACCTTCAGCGCGACCAGCC
>4H1072-bN+4H2745-bN_C1	AAGAGGGACGCAGCATTACTGTTTCAGTTCTTGGTTCTTCCATTTCAGTTCCTGTATTTTCTGTTCCAGTTCCTGAATCTCTTGTTCAAGCTGTTGGTTCTCGTCAGAAGAGCAGTGACAAAATCCAGCAGCTGAAACAGGAGAACCAGGAATTGGAACAGAAAAATCAGGAACTGAAATGGGAAATTCAAGAACTTGAGCAACCAGAGAGACCTTCAGCGCGACCAGCC
>4H1046-bN+4H1072-bN_C1	AAGAGGGACGCAGCATTATTGTTTTAATTCTTGGATTTTCCACTCCAGTTCTTGGTTTTCTTGTTCCAGCTCCTGTATTTCCTGTTCCAGCTGCTGATTTTCGTCAGAAGAGCAGTGACGAAAACCAGCAACTAGAACAGGAAATTCAAGAGCTGGAACAAAAAATTCAAGAGCTGAAATGGAAAAACCAAGAGCTGAAACAGCCAGAGAGACCTTCAGCGCGACCAGCC
>4H1072-bN+4H3961-bN_C1	AAGAGGGACGCAGCATTACTGCTTCAGTTCTTGGTTTTTCCATTTTAGCTCCTGAATTTTTTGCTCAAGTTCCTGAATCTCCTGTTCAAGCTGCTGGTTCTCGTCAGAAGAGCAGTGACAAGAACCAACAATTAAAACAGAAAATTCAGGAACTGAAACAAAAAAACCAGGAATTAAAATGGGAAATCCAGGAACTGGAACAGCCAGAGAGACCTTCAGCGCGACCAGCC
>4H1072-bN+4H1072-bN_C1	AAGAGGGACGCAGCATTACTGTTTTAATTCCTGGTTTTTCCACTTCAGCTCTTGAATTTTCTGCTCAAGTTCCTGGATTTCCTGTTCAAGCTGCTGATTCTCGTCAGAAGAGCAGTGACGAGAATCAACAGCTGGAACAGGAGATTCAGGAACTTGAACAGAAAATCCAAGAACTGAAATGGAAGAATCAGGAACTGAAACAGCCAGAGAGACCTTCAGCGCGACCAGCC
>4H344-bN+4H3907-bN_C1	AAGAGGGACGCAGCATTATTGTTTCAGTTCCTGGTTTTTCCATTCCAGTTCTTGATTTTCTTGTTTCAATTCCTGAATTTTTTGTTCCAGCTGCTGGATTTCGTCAGAAGAGCAGTGACAAAAATCAACAGTTGAAACAGAAAATTCAGGAGCTTAAACAGGAAATCCAGGAACTGGAATGGGAAAATCAGGAACTGGAACAACCAGAGAGACCTTCAGCGCGACCAGCC
>4H2619-bN+4H3907-bN_C1	AAGAGGGACGCAGCATTATTGCTCCAGCTCCTGGTTTTCCCACTTTAACTCTTGATTTTTCTGTTCGAGTTCCTGAATTTCTTGTTTTAACTGCTGAATTTTGTCAGAAGAGCAGTGACAAAAATCAGCAGCTGAAACAGAAGATCCAGGAGCTGAAACAGGAAATCCAAGAATTGGAATGGGAGAACCAGGAATTAGAGCAGCCAGAGAGACCTTCAGCGCGACCAGCC
>4H363-bN+4H3907-bN_C1	AAGAGGGACGCAGCATTACTGCTCTAACTCTTGGTTTTCCCATTTCAGTTCCTGAATCTTCTGTTTAAGTTCCTGAATTTTTTGTTCTAACTGTTGAATCTCGTCAGAAGAGCAGTGACAAAAACCAGCAGCTCAAACAAAAAATTCAAGAGCTGAAACAGGAAATTCAGGAACTGGAATGGGAGAACCAGGAACTGGAACAGCCAGAGAGACCTTCAGCGCGACCAGCC
>4H2568-bN+4H3907-bN_C1	AAGAGGGACGCAGCATTACTGTTTCAGTTCCTGATTTTTCCATTCCAATTCTTGAATTTCCTGTTCTAATTCCTGAATCTCCTGTTTAAGTTGCTGGATTTTGTCAGAAGAGCAGTGACAAAAACCAACAGCTGAAACAGAAAATTCAGGAACTGAAACAGGAAATTCAGGAGCTTGAGTGGGAAAATCAAGAATTGGAACAGCCAGAGAGACCTTCAGCGCGACCAGCC
>4H3907-bN+4H470-bN_C1	AAGAGGGACGCAGCATTACTGTTCGAGTTCCTGATTTTCCCACTCAAGTTCCTGAATTTCCTGTTTTAATTCCTGAATCTTTTGTTTCAGTTGCTGGTTTTTGTCAGAAGAGCAGTGACGAAATTCAACAGCTGGAACAGAAGAACCAGGAGCTTAAACAAGAAAACCAGGAGTTAGAATGGAAAATCCAGGAGTTGAAACAACCAGAGAGACCTTCAGCGCGACCAGCC
>4H2745-bN+4H3907-bN_C1	AAGAGGGACGCAGCATTATTGTTCCAGTTCCTGGATCTCCCATTTCAGTTCTTGATTTTTCTGTTCTAGTTCCTGATTTTCCTGTTTCAACTGCTGAATCTTGTCAGAAGAGCAGTGACAAAAATCAGCAGCTGAAACAGAAAATCCAGGAACTGAAACAGGAGATCCAAGAACTGGAATGGGAAAATCAGGAGCTTGAACAGCCAGAGAGACCTTCAGCGCGACCAGCC
>4H1046-bN+4H3907-bN_C1	AAGAGGGACGCAGCATTACTGCTTCAGTTCTTGGATTTTCCACTCTAACTCCTGGTTCTCCTGTTCGAGTTCCTGAATCTCCTGTTCCAGCTGTTGGTTCTCGTCAGAAGAGCAGTGACAAAAACCAGCAGCTGAAACAGAAGATACAGGAACTGAAACAGGAAATTCAGGAGCTGGAATGGGAGAATCAAGAACTGGAACAGCCAGAGAGACCTTCAGCGCGACCAGCC
>4H3907-bN+4H3961-bN_C1	AAGAGGGACGCAGCATTACTGCTCTAACTCCTGGTTCTCCCATTCTAATTCCTGAATTTCCTGTTTTAATTCTTGTATTTTCTGTTTTAACTGCTGGTTTTTGTCAGAAGAGCAGTGACAAGAACCAACAACTCAAACAGAAGATTCAAGAATTGAAACAAAAAAATCAAGAACTGAAATGGGAAATCCAGGAACTGGAACAGCCAGAGAGACCTTCAGCGCGACCAGCC
>4H1072-bN+4H3907-bN_C1	AAGAGGGACGCAGCATTACTGTTTCAGCTCTTGATTTTTCCATTTCAGTTCTTGGATTTTCTGTTCAAGTTCCTGGATTTCCTGTTCCAGCTGCTGATTCTCGTCAGAAGAGCAGTGACAAAAATCAGCAGCTGAAACAGAAAATTCAAGAGTTAAAACAGGAAATCCAGGAGCTGGAATGGGAAAACCAGGAACTGGAGCAGCCAGAGAGACCTTCAGCGCGACCAGCC
>4H3907-bN+4H3907-bN_C1	AAGAGGGACGCAGCATTACTGTTCCAATTCTTGGTTTTCCCATTCCAGTTCCTGAATTTCTTGCTTCAGCTCTTGTATCTTCTGTTTTAATTGTTGATTTTTGTCAGAAGAGCAGTGACAAAAACCAGCAGTTGAAACAGAAGATCCAAGAATTGAAGCAAGAAATCCAGGAGCTGGAGTGGGAAAATCAGGAACTGGAACAACCAGAGAGACCTTCAGCGCGACCAGCC
>4H1072-bA+4H1193-bA_C1	AAGAGGGACGCAGCATTATTGTTTCAGCTGTGCATTTTTCCATTTCAGTTCCGCGATCTTCTGTTCCAGTTCGGCGATTTCCTGTTCGAGCTGTGCATTTTCGTCAGAAGAGCAGTGACGAAAACGCGCAGCTTGAGCAGGAAAACGCCGAACTGGAACAGAAAATCGCGGAGCTTAAATGGGAAATTGCCCAGCTAGAACAGCCAGAGAGACCTTCAGCGCGACCAGCC
>4H1193-bA+4H3907-bA_C1	AAGAGGGACGCAGCATTATTGTTCCAGTTGCGCGATTTCCCACTTCAGTTCGGCGATCTTCTGTTCCAGTTCCGCATTCTCCTGTTCCAACTGGGCGTTTTCGTCAGAAGAGCAGTGACAAAAATGCGCAATTAAAGCAGAAAATCGCAGAATTAAAACAGGAGATTGCAGAACTGGAATGGGAGAATGCTCAGTTAGAGCAACCAGAGAGACCTTCAGCGCGACCAGCC
>4H1193-bA+4H1193-bA_C1	AAGAGGGACGCAGCATTACTGTTCAAGCTGTGCGATTTCCCACTTCAGTTCAGCGATTTTCTGCTCGAGCTCAGCATTTTCCTGCTCCAACTGAGCGTTTTCGTCAGAAGAGCAGTGACGAGAATGCACAGTTAGAGCAGGAGAACGCGGAACTTGAGCAGAAGATCGCGGAACTGAAGTGGGAAATAGCACAGCTGGAACAACCAGAGAGACCTTCAGCGCGACCAGCC
>4H1072-bA+4H4038-bA_C1	AAGAGGGACGCAGCATTACTGTTTCAGCTGTGCATTTTTCCATTTCAGCTCGGCAATCTTCTGTTCCAATTCGGCGATCTCTTGTTCTAACTGGGCGTTTTCGTCAGAAGAGCAGTGACAAAAACGCCCAACTAAAACAGAAAAATGCAGAGCTGAAACAAGAAATTGCTGAACTGGAATGGAAAATAGCGCAACTCAAACAGCCAGAGAGACCTTCAGCGCGACCAGCC
>4H3907-bA+4H4038-bA_C1	AAGAGGGACGCAGCATTACTGTTCAAGCTGGGCATTCTCCCACTCTAATTCCGCGATTTCCTGTTTCAACTCGGCAATTTTCTGTTTGAGCTGAGCATTTTTGTCAGAAGAGCAGTGACAAAAATGCGCAGCTGAAGCAAAAAAACGCGGAACTGAAACAGGAGATCGCGGAGCTCGAGTGGAAGATTGCCCAACTAAAACAGCCAGAGAGACCTTCAGCGCGACCAGCC
>4H1193-bA+4H4038-bA_C1	AAGAGGGACGCAGCATTATTGCTCCAGCTGGGCAATCTCCCATTTAAGCTCGGCAATTTTCTGTTCCAGTTCCGCGTTTTCCTGTTCTAACTGTGCATTTTCGTCAGAAGAGCAGTGACAAAAACGCGCAGCTTAAGCAGAAAAACGCCGAACTGAAACAAGAAATTGCGGAGCTGGAGTGGAAGATCGCACAGCTTAAGCAACCAGAGAGACCTTCAGCGCGACCAGCC
>4H4038-bA+4H4038-bA_C1	AAGAGGGACGCAGCATTACTGTTTTAGCTGAGCAATTTTCCATTCCAACTCCGCGATCTCCTGTTTCAGTTCAGCATTTTTCTGTTTTAACTGGGCATTTTTGTCAGAAGAGCAGTGACAAGAATGCTCAGCTTAAGCAGAAAAACGCAGAGCTGAAACAAGAAATCGCAGAGCTCGAATGGAAAATCGCGCAGCTGAAACAACCAGAGAGACCTTCAGCGCGACCAGCC
>4H1072-bA+4H1387-bA_C1	AAGAGGGACGCAGCATTACTGCTTCAGCTGTGCGTTTTTCCACTTCAATTCCGCGATCTTTTGTTCCAGCTCAGCGATCTCCTGCTCCAGCTGTGCGTTTTCGTCAGAAGAGCAGTGACGAAAATGCCCAGCTGGAGCAGAAAATTGCGGAGTTAAAACAGAAAATTGCGGAGTTAAAGTGGGAGAACGCACAACTCGAACAGCCAGAGAGACCTTCAGCGCGACCAGCC
>4H1387-bA+4H3907-bA_C1	AAGAGGGACGCAGCATTATTGTTCCAGCTGTGCATTCTCCCACTTGAGTTCCGCGATTTTCTGCTTCAATTCGGCTATTTTTTGTTCGAGTTGCGCATTCTCGTCAGAAGAGCAGTGACAAAAACGCCCAGCTGAAACAGAAAATTGCTGAACTGAAACAGGAAATCGCTGAACTGGAGTGGGAGAATGCCCAGCTGGAACAGCCAGAGAGACCTTCAGCGCGACCAGCC
>4H1193-bA+4H1387-bA_C1	AAGAGGGACGCAGCATTATTGTTCCAATTGCGCAATTTCCCACTTGAGTTCGGCAATTTTCTGTTCTAATTCCGCATTCTCTTGTTCCAACTGAGCGTTTTCGTCAGAAGAGCAGTGACGAGAACGCTCAGTTAGAACAGAAAATCGCGGAATTGAAGCAAAAGATAGCGGAATTGAAATGGGAAAACGCGCAGTTAGAACAGCCAGAGAGACCTTCAGCGCGACCAGCC
>4H1387-bA+4H4038-bA_C1	AAGAGGGACGCAGCATTATTGTTCCAGCTGCGCATTTTCCCATTTTAACTCCGCGATTTTCTGCTTAAGTTCCGCGATTTTCTGCTCCAGTTGCGCGTTCTCGTCAGAAGAGCAGTGACAAAAACGCCCAGCTGAAACAGAAAAACGCGGAGCTGAAACAGGAAATTGCGGAGCTGGAGTGGAAAATTGCGCAGCTGAAGCAACCAGAGAGACCTTCAGCGCGACCAGCC
>4H1387-bA+4H1387-bA_C1	AAGAGGGACGCAGCATTACTGCTCCAGCTGTGCATTTTCCCATTTCAGTTCCGCGATTTTTTGTTTCAGCTCGGCGATTTTCTGTTCCAACTGTGCGTTTTCGTCAGAAGAGCAGTGACGAAAACGCGCAGTTAGAACAGAAAATCGCCGAACTGAAGCAGAAAATTGCCGAACTGAAGTGGGAGAACGCCCAACTGGAGCAGCCAGAGAGACCTTCAGCGCGACCAGCC
>4H1072-bA+4H3592-bA_C1	AAGAGGGACGCAGCATTACTGTTTCAGTTGAGCATTTTTCCATTTCAGCTCGGCTATTTTTTGTTCAAGCTCGGCAATTTCCTGTTCCAGCTGGGCATTCTCGTCAGAAGAGCAGTGACAAAAATGCCCAACTTAAACAGGAGATTGCTGAGCTGGAACAAGAAATTGCGGAACTCGAGTGGAAAAACGCGCAATTGAAACAACCAGAGAGACCTTCAGCGCGACCAGCC
>4H3592-bA+4H3907-bA_C1	AAGAGGGACGCAGCATTACTGTTTTAACTGCGCATTTTTCCACTCTAACTCAGCGATTTCCTGTTCCAGTTCGGCGATTTCTTGTTTCAGCTGGGCGTTCTTGTCAGAAGAGCAGTGACAAAAACGCGCAGCTGAAGCAGAAAATTGCAGAGCTGAAACAGGAGATCGCTGAACTGGAATGGGAGAATGCCCAATTGGAACAGCCAGAGAGACCTTCAGCGCGACCAGCC
>4H1193-bA+4H3592-bA_C1	AAGAGGGACGCAGCATTACTGCTCCAGCTGAGCGATTTCCCATTTTAATTCCGCAATTTTCTGTTCTAGTTCCGCGTTTTCCTGTTCTAATTGGGCGTTTTCGTCAGAAGAGCAGTGACAAAAACGCTCAGCTGAAACAGGAAATTGCAGAGCTGGAGCAGGAAATTGCCGAACTGGAGTGGAAAAATGCCCAGTTGAAGCAGCCAGAGAGACCTTCAGCGCGACCAGCC
>4H3592-bA+4H4038-bA_C1	AAGAGGGACGCAGCATTATTGCTTCAACTGCGCGTTCTTCCATTCCAGTTCCGCAATCTCCTGTTCCAGTTCGGCAATTTCTTGCTTCAGTTGCGCATTTTTGTCAGAAGAGCAGTGACAAAAATGCCCAGCTAAAGCAAAAGAACGCAGAGCTCAAACAAGAAATTGCTGAACTGGAGTGGAAAATTGCGCAGCTGAAACAGCCAGAGAGACCTTCAGCGCGACCAGCC
>4H1387-bA+4H3592-bA_C1	AAGAGGGACGCAGCATTACTGCTCTAACTGCGCGTTTTCCCACTTCAGTTCAGCGATTTTTTGTTTCAGCTCCGCGATTTTTTGTTCCAGCTGCGCATTTTCGTCAGAAGAGCAGTGACAAGAATGCACAACTCAAGCAGGAAATTGCTGAGCTGGAGCAGGAAATTGCGGAACTGGAATGGAAAAACGCCCAGCTGAAGCAGCCAGAGAGACCTTCAGCGCGACCAGCC
>4H3592-bA+4H3592-bA_C1	AAGAGGGACGCAGCATTACTGTTTAAGTTGCGCATTCTTCCACTCCAGTTCCGCAATTTCCTGCTCGAGTTCCGCAATTTCCTGTTTCAGCTGCGCGTTTTTGTCAGAAGAGCAGTGACAAAAACGCCCAACTCAAACAAGAAATTGCAGAACTTGAACAAGAGATTGCTGAGCTGGAATGGAAAAACGCACAACTGAAGCAACCAGAGAGACCTTCAGCGCGACCAGCC
>4H1072-bA+4H1406-bA_C1	AAGAGGGACGCAGCATTATTGTTTCAGCTGGGCATTTTTCCACTTCAATTCAGCAATTTTCTGTTCCAGCTCTGCAATTTCCTGTTCGAGCTGCGCATTCTCGTCAGAAGAGCAGTGACGAGAATGCGCAGCTTGAACAGAAGATCGCCGAGTTAAAACAGAAAAACGCTGAGCTGAAATGGAAAATTGCCCAGTTGAAACAACCAGAGAGACCTTCAGCGCGACCAGCC
>4H1406-bA+4H3907-bA_C1	AAGAGGGACGCAGCATTATTGCTTCAATTGGGCGATCTTCCATTTAAGCTCCGCATTTTTCTGTTTTAATTCCGCAATTTTTTGTTCCAGTTGTGCATTCTCGTCAGAAGAGCAGTGACAAAAATGCTCAACTGAAACAGAAAATTGCGGAACTGAAGCAGGAAATTGCGGAATTAGAATGGGAAAACGCCCAGCTGGAACAGCCAGAGAGACCTTCAGCGCGACCAGCC
>4H1193-bA+4H1406-bA_C1	AAGAGGGACGCAGCATTACTGTTCCAGCTGGGCGATTTCCCACTTCAATTCGGCAATTTTCTGTTCTAGTTCCGCGTTTTCCTGCTCTAGCTGTGCATTCTCGTCAGAAGAGCAGTGACGAAAATGCCCAGCTCGAACAAAAAATTGCGGAATTAAAACAAAAAAATGCGGAACTAAAATGGAAGATTGCGCAACTCAAGCAGCCAGAGAGACCTTCAGCGCGACCAGCC
>4H1406-bA+4H4038-bA_C1	AAGAGGGACGCAGCATTATTGCTTTAACTGCGCGATTTTCCATTTGAGTTCGGCGTTTTTCTGTTTCAGCTCCGCGATTTTCTGTTCAAGCTGCGCGTTTTCGTCAGAAGAGCAGTGACAAAAACGCACAGTTAAAACAGAAAAATGCTGAATTGAAACAGGAAATTGCTGAACTGGAGTGGAAGATCGCGCAACTGAAACAGCCAGAGAGACCTTCAGCGCGACCAGCC
>4H1387-bA+4H1406-bA_C1	AAGAGGGACGCAGCATTACTGCTCCAGTTGTGCATTCTCCCATTTGAGTTCTGCGATTTTTTGTTTCAGCTCGGCAATCTTCTGTTCCAGTTGCGCGTTTTCGTCAGAAGAGCAGTGACGAGAACGCGCAATTGGAACAAAAAATTGCAGAACTGAAGCAAAAAAACGCCGAGTTGAAATGGAAAATAGCCCAGTTGAAACAGCCAGAGAGACCTTCAGCGCGACCAGCC
>4H1406-bA+4H3592-bA_C1	AAGAGGGACGCAGCATTATTGTTTAAGCTGTGCGATCTTCCATTTCAGTTCCGCATTTTTTTGTTTTAACTCTGCGATCTTTTGCTCCAGTTGGGCATTTTCGTCAGAAGAGCAGTGACAAGAACGCACAGCTCAAACAAGAAATTGCTGAACTAGAACAGGAAATCGCAGAACTGGAATGGAAAAACGCGCAACTGAAGCAGCCAGAGAGACCTTCAGCGCGACCAGCC
>4H1406-bA+4H1406-bA_C1	AAGAGGGACGCAGCATTATTGTTTCAGCTGCGCAATTTTCCATTTCAGTTCGGCGTTCTTTTGTTTTAATTCCGCGATTTTCTGTTCGAGCTGGGCGTTTTCGTCAGAAGAGCAGTGACGAAAACGCGCAGCTGGAACAGAAAATTGCAGAATTAAAACAGAAAAACGCCGAGCTGAAATGGAAAATTGCCCAATTGAAACAACCAGAGAGACCTTCAGCGCGACCAGCC
>4H1072-bA+4H3601-bA_C1	AAGAGGGACGCAGCATTATTGTTTCAATTGAGCATTCTTCCATTTTAATTCCGCAATTTTCTGTTCGAGTTCGGCGATTTCCTGTTCGAGCTGGGCATTCTCGTCAGAAGAGCAGTGACAAAAATGCCCAGCTGAAGCAAGAGATTGCCGAACTGGAGCAAGAAAATGCCGAACTGGAATGGGAGATAGCGCAGCTGGAACAGCCAGAGAGACCTTCAGCGCGACCAGCC
>4H3601-bA+4H3907-bA_C1	AAGAGGGACGCAGCATTATTGTTCGAGTTGGGCAATTTCCCATTCCAGTTCCGCGTTTTCTTGTTCCAGCTCCGCGATCTCCTGTTTCAACTGAGCGTTTTTGTCAGAAGAGCAGTGACAAAAACGCCCAGTTGAAACAGAAGATTGCAGAGCTCAAACAGGAAATTGCCGAACTAGAGTGGGAAAACGCACAGCTAGAACAACCAGAGAGACCTTCAGCGCGACCAGCC
>4H1193-bA+4H3601-bA_C1	AAGAGGGACGCAGCATTATTGTTCCAACTGTGCGATTTCCCATTTTAATTCCGCGATTTTCTGTTCCAGCTCAGCATTTTCCTGTTCCAATTGTGCGTTTTCGTCAGAAGAGCAGTGACAAAAACGCTCAGCTGAAGCAGGAGATAGCAGAACTGGAGCAAGAAAACGCAGAGCTCGAATGGGAAATCGCGCAGCTCGAGCAACCAGAGAGACCTTCAGCGCGACCAGCC
>4H3601-bA+4H4038-bA_C1	AAGAGGGACGCAGCATTACTGTTCCAACTGCGCAATCTCCCATTCTAATTCTGCATTTTCCTGTTCCAGTTCCGCAATTTCTTGTTTTAATTGGGCATTCTTGTCAGAAGAGCAGTGACAAAAACGCCCAGCTGAAACAGAAAAACGCCGAATTAAAACAGGAAATTGCTGAACTGGAATGGAAAATTGCACAGCTGAAGCAGCCAGAGAGACCTTCAGCGCGACCAGCC
>4H1387-bA+4H3601-bA_C1	AAGAGGGACGCAGCATTACTGTTCCAACTGCGCATTTTCCCACTTCAGTTCCGCAATCTTCTGTTTCAGTTCCGCGATTTTCTGTTCGAGTTGAGCATTTTCGTCAGAAGAGCAGTGACAAAAACGCCCAGCTGAAGCAGGAGATTGCTGAACTTGAACAGGAAAATGCTGAACTGGAATGGGAAATTGCTCAGCTGGAACAGCCAGAGAGACCTTCAGCGCGACCAGCC
>4H3592-bA+4H3601-bA_C1	AAGAGGGACGCAGCATTATTGTTTCAGCTGCGCATTCTTCCACTCTAGCTCCGCAATCTCCTGTTCCAATTCCGCAATCTCCTGTTTCAGCTGCGCGTTCTTGTCAGAAGAGCAGTGACAAGAATGCCCAACTGAAACAGGAAATCGCCGAGCTGGAGCAAGAAAACGCTGAATTGGAGTGGGAAATCGCCCAGTTGGAACAGCCAGAGAGACCTTCAGCGCGACCAGCC
>4H1406-bA+4H3601-bA_C1	AAGAGGGACGCAGCATTATTGCTTTAACTGAGCAATTTTCCATTTAAGTTCCGCATTTTTCTGTTTTAGTTCGGCGATCTTCTGCTCCAATTGCGCGTTTTCGTCAGAAGAGCAGTGACAAAAACGCCCAACTGAAACAGGAAATTGCTGAACTGGAACAGGAGAATGCGGAACTGGAGTGGGAGATTGCGCAGCTCGAGCAACCAGAGAGACCTTCAGCGCGACCAGCC
>4H3601-bA+4H3601-bA_C1	AAGAGGGACGCAGCATTACTGTTCTAATTGCGCAATTTCCCATTCCAACTCGGCGTTTTCCTGTTCCAGTTCGGCGATTTCCTGTTTCAGTTGCGCGTTTTTGTCAGAAGAGCAGTGACAAAAACGCGCAACTGAAACAGGAAATTGCGGAACTTGAGCAGGAAAATGCAGAGCTCGAATGGGAAATTGCGCAGTTGGAACAACCAGAGAGACCTTCAGCGCGACCAGCC
>4H1072-bH+4H1193-bH_C1	AAGAGGGACGCAGCATTATCTTTTCAGTTCTTGATTTTTCTTTTTCAATTCCCAGATTTTCCGTTCCAATTCTTCGATTTCTTTTTCTAGTTCCTGGTTCTCGTCAGAAGAGCAGTGACGAAAACCAGGAATTGGAAAAAGAAAACGAAGAATTAGAACGTAAAATTTGGGAACTGAAGAAAGAGATCCAGGAACTCGAGCGTCCAGAGAGACCTTCAGCGCGACCAGCC
>4H1193-bH+4H3907-bH_C1	AAGAGGGACGCAGCATTAGCGTTCCAGCTCCTGGATCTCCTTTTTAAGTTCCCAAATTTTACGTTCCAATTCTTCGTTCTCTTTTTCCAGTTCCTGGTTTTCGTCAGAAGAGCAGTGACAAAAACCAGGAGTTAAAAAAAAAAATCGAAGAACTGAAACGTGAAATTTGGGAACTGGAAAAAGAGAACCAAGAGCTGGAACGTCCAGAGAGACCTTCAGCGCGACCAGCC
>4H1193-bH+4H1193-bH_C1	AAGAGGGACGCAGCATTAACGCTCCAGTTCCTGAATTTCTTTTTTTAACTCCCAAATCTTGCGTTCCAATTCTTCGTTCTCTTTTTCCAGTTCTTGGTTTTCGTCAGAAGAGCAGTGACGAAAATCAGGAATTAGAGAAGGAAAATGAAGAATTAGAGCGCAAAATCTGGGAATTGAAAAAAGAAATTCAAGAGCTGGAACGTCCAGAGAGACCTTCAGCGCGACCAGCC
>4H1072-bH+4H4038-bH_C1	AAGAGGGACGCAGCATTAACGTTTCAGTTCTTGATTTTTCTTTTTCAGCTCCCAGATCTTACGCTCTAATTCTTCGATCTCTTTTTCAAGTTCTTGGTTTTCGTCAGAAGAGCAGTGACAAAAACCAAGAACTTAAAAAAAAAAATGAGGAACTGAAACGCGAAATTTGGGAACTAGAAAAAAAAATTCAGGAGCTGAAACGCCCAGAGAGACCTTCAGCGCGACCAGCC
>4H3907-bH+4H4038-bH_C1	AAGAGGGACGCAGCATTAGCGTTCCAGTTCTTGATTCTCTTTTTCGAGCTCCCAAATTTCACGTTTTAATTCTTCGATTTTTTTTTTCAACTCTTGATTTTTGTCAGAAGAGCAGTGACAAAAACCAAGAATTGAAAAAGAAAAACGAAGAACTCAAGCGCGAGATCTGGGAACTGGAAAAAAAGATTCAGGAGCTGAAGCGCCCAGAGAGACCTTCAGCGCGACCAGCC
>4H1193-bH+4H4038-bH_C1	AAGAGGGACGCAGCATTATCTCTCTAGTTCTTGGATTTCTTTTTTCAGTTCCCAAATCTTGCGTTCCAGTTCTTCGTTTTCTTTTTCCAGTTCCTGATTCTCGTCAGAAGAGCAGTGACAAAAACCAGGAACTGAAGAAAAAAAACGAAGAACTGAAACGCGAAATTTGGGAATTAGAGAAAAAGATTCAGGAGCTGAAACGCCCAGAGAGACCTTCAGCGCGACCAGCC
>4H4038-bH+4H4038-bH_C1	AAGAGGGACGCAGCATTAACGTTTTAATTCCTGAATTTTCTTTTCCAGTTCCCAAATTTCGCGTTTCAATTCTTCGTTCTTCTTTTTGAGTTCTTGGTTCTTGTCAGAAGAGCAGTGACAAAAACCAGGAACTGAAAAAAAAAAACGAAGAACTGAAACGTGAAATTTGGGAATTAGAAAAAAAAATTCAGGAACTGAAGCGTCCAGAGAGACCTTCAGCGCGACCAGCC
>4H1072-bH+4H1387-bH_C1	AAGAGGGACGCAGCATTAGCGTTTCAATTCCTGATTTTTTTTTTTCAGTTCCCAGATTTTACGTTCCAGTTCTTCGATTTCTTTTTCAAGTTCCTGGTTTTCGTCAGAAGAGCAGTGACGAAAACCAGGAACTTGAGAAAAAGATTGAGGAACTGAAACGTAAAATATGGGAATTGAAGAAAGAGAACCAAGAACTTGAGCGCCCAGAGAGACCTTCAGCGCGACCAGCC
>4H1387-bH+4H3907-bH_C1	AAGAGGGACGCAGCATTACCGCTCCAGTTCCTGGTTTTCTTTTTTCAGCTCCCAAATCTTACGTTTCAGTTCTTCAATCTTTTTTTCCAGCTCCTGGTTTTCGTCAGAAGAGCAGTGACAAAAATCAAGAGTTGAAAAAAAAAATCGAAGAACTGAAACGCGAAATCTGGGAACTGGAAAAAGAAAACCAGGAACTTGAACGTCCAGAGAGACCTTCAGCGCGACCAGCC
>4H1193-bH+4H1387-bH_C1	AAGAGGGACGCAGCATTAGCGCTCTAGTTCTTGGATTTCCTTTTTCAGTTCCCAGATTTTGCGTTCCAGTTCTTCATTCTCTTTTTCCAATTCTTGATTTTCGTCAGAAGAGCAGTGACGAGAACCAGGAGCTGGAAAAGAAAATCGAAGAATTGAAACGGAAAATTTGGGAACTGAAAAAAGAGAATCAGGAACTGGAACGTCCAGAGAGACCTTCAGCGCGACCAGCC
>4H1387-bH+4H4038-bH_C1	AAGAGGGACGCAGCATTACCGTTCCAGTTCTTGGTTTTCCTTTTTCAACTCCCAAATTTTTCTTTTCAGCTCCTCGATTTTTTTTTCCAGCTCTTGATTCTCGTCAGAAGAGCAGTGACAAGAACCAGGAGCTGAAAAAGAAAAACGAAGAACTGAAAAGAGAAATCTGGGAATTGGAAAAGAAAATCCAGGAACTCAAACGCCCAGAGAGACCTTCAGCGCGACCAGCC
>4H1387-bH+4H1387-bH_C1	AAGAGGGACGCAGCATTATCTTTCCAGTTCTTGATTTTCCTTTTTTAACTCCCAAATCTTACGTTTCAGTTCTTCAATTTTTTTTTCTAACTCTTGGTTCTCGTCAGAAGAGCAGTGACGAGAACCAGGAGTTAGAAAAAAAAATTGAAGAACTGAAACGCAAGATTTGGGAACTGAAAAAGGAAAACCAGGAACTGGAACGTCCAGAGAGACCTTCAGCGCGACCAGCC
>4H1072-bH+4H3592-bH_C1	AAGAGGGACGCAGCATTAACGTTTAAGTTCTTGGTTTTTTTTTTTCAGTTCCCAAATCTTACGTTCCAGTTCCTCAATCTCTTTCTCCAGTTCTTGATTTTCGTCAGAAGAGCAGTGACAAAAACCAGGAACTTAAAAAAGAAATTGAAGAATTAGAACGCGAGATTTGGGAACTGGAAAAGAAAAATCAGGAACTAAAGCGTCCAGAGAGACCTTCAGCGCGACCAGCC
>4H3592-bH+4H3907-bH_C1	AAGAGGGACGCAGCATTAACGTTTCAATTCCTGATTTTTTTTTTCCAGTTCCCATATTTCGCGCTCCAATTCTTCAATCTCCTTTTTAAGTTCTTGGTTTTTGTCAGAAGAGCAGTGACAAGAATCAGGAACTGAAAAAAAAAATCGAAGAACTGAAACGCGAGATCTGGGAATTGGAAAAAGAAAATCAGGAACTGGAACGCCCAGAGAGACCTTCAGCGCGACCAGCC
>4H1193-bH+4H3592-bH_C1	AAGAGGGACGCAGCATTACCGTTCCAGTTCCTGGATTTCTTTTTTTAACTCCCAAATTTTCCGTTCCAACTCTTCATTCTCTTTTTCTAATTCCTGGTTCTCGTCAGAAGAGCAGTGACAAAAATCAGGAACTGAAAAAAGAGATAGAGGAACTCGAACGCGAGATTTGGGAACTGGAAAAGAAAAACCAGGAACTTAAGCGGCCAGAGAGACCTTCAGCGCGACCAGCC
>4H3592-bH+4H4038-bH_C1	AAGAGGGACGCAGCATTATCTTTTCAACTCCTGATTTTTTTTTTCTAGTTCCCAAATTTCACGCTCCAGTTCTTCGATTTCTTTTTTCAGTTCCTGATTTTTGTCAGAAGAGCAGTGACAAGAACCAGGAACTGAAGAAAAAAAACGAAGAATTAAAACGGGAGATCTGGGAGTTGGAAAAGAAGATCCAAGAACTAAAAAGACCAGAGAGACCTTCAGCGCGACCAGCC
>4H1387-bH+4H3592-bH_C1	AAGAGGGACGCAGCATTAGCGTTCCAGCTCCTGGTTCTCTTTTTTTAATTCCCAAATTTTGCGTTTAAGTTCCTCAATCTTTTTCTCCAATTCCTGGTTTTCGTCAGAAGAGCAGTGACAAAAATCAGGAACTGAAAAAAGAAATCGAGGAACTGGAACGAGAAATCTGGGAACTGGAAAAAAAAAATCAGGAATTAAAACGTCCAGAGAGACCTTCAGCGCGACCAGCC
>4H3592-bH+4H3592-bH_C1	AAGAGGGACGCAGCATTAACGTTTCAACTCTTGATTTTTTTTTTCCAATTCCCAGATTTCACGTTCCAGTTCTTCGATTTCCTTTTTCAGTTCTTGATTTTTGTCAGAAGAGCAGTGACAAGAACCAGGAACTGAAAAAAGAAATTGAGGAGCTGGAAAGAGAGATTTGGGAACTGGAAAAAAAAAACCAGGAATTGAAGCGTCCAGAGAGACCTTCAGCGCGACCAGCC
>4H1072-bH+4H1406-bH_C1	AAGAGGGACGCAGCATTAACGTTTTAATTCCTGGTTTTTTTTCTTCAGTTCCCAAATTTTACGTTCCAATTCTTCAATCTCTTTTTCGAGTTCTTGGTTTTCGTCAGAAGAGCAGTGACGAAAACCAAGAATTGGAAAAAAAAATTGAAGAACTGAAGCGCAAAAACTGGGAACTGAAAAAAAAAATTCAGGAACTGAAACGCCCAGAGAGACCTTCAGCGCGACCAGCC
>4H1406-bH+4H3907-bH_C1	AAGAGGGACGCAGCATTACCGTTTAAGCTCCTGTATTTTTTTTTTCAGCTCCCAATTTTTACGCTTCAGTTCTTCAATCTTCTTTTCAAGTTCTTGATTCTCGTCAGAAGAGCAGTGACAAAAACCAAGAGCTGAAAAAAAAAATTGAGGAGTTAAAACGCGAAATTTGGGAATTGGAGAAAGAGAATCAGGAGCTGGAACGCCCAGAGAGACCTTCAGCGCGACCAGCC
>4H1193-bH+4H1406-bH_C1	AAGAGGGACGCAGCATTAGCGCTCCAATTCCTGGATTTCTTTTTTCAGTTCCCAGATTTTCCGTTCTAATTCCTCATTCTCTTTTTCCAGTTCTTGGTTTTCGTCAGAAGAGCAGTGACGAGAACCAGGAACTCGAAAAAAAGATTGAAGAATTGAAACGCAAAAACTGGGAATTAAAAAAAAAAATCCAGGAATTAAAACGCCCAGAGAGACCTTCAGCGCGACCAGCC
>4H1406-bH+4H4038-bH_C1	AAGAGGGACGCAGCATTAACGTTTTAACTCTTGAATTTTTTTTTTCAGCTCCCAGTTTTTTCTTTTTAATTCCTCAATCTTTTTTTCCAGTTCTTGGTTTTCGTCAGAAGAGCAGTGACAAAAATCAGGAACTGAAGAAAAAGAATGAAGAACTGAAACGTGAAATCTGGGAACTGGAAAAAAAAATTCAAGAGTTAAAACGCCCAGAGAGACCTTCAGCGCGACCAGCC
>4H1387-bH+4H1406-bH_C1	AAGAGGGACGCAGCATTAGCGTTCGAGTTCCTGATTTTCTTTTTTCAGTTCCCAAATTTTGCGTTTCAGTTCTTCGATTTTTTTTTCCAATTCCTGGTTTTCGTCAGAAGAGCAGTGACGAAAATCAGGAATTAGAGAAGAAAATCGAAGAACTGAAACGCAAAAATTGGGAGCTTAAAAAGAAGATTCAGGAGTTAAAAAGGCCAGAGAGACCTTCAGCGCGACCAGCC
>4H1406-bH+4H3592-bH_C1	AAGAGGGACGCAGCATTAGCGCTTCAGTTCTTGGATTTTCTTTTTCAGTTCCCAATTTTTACGCTTCAGTTCTTCAATTTTCTTCTCTAGTTCCTGATTCTCGTCAGAAGAGCAGTGACAAAAATCAAGAACTTAAGAAAGAAATTGAGGAACTGGAACGCGAGATTTGGGAACTTGAGAAAAAAAACCAGGAATTAAAGCGTCCAGAGAGACCTTCAGCGCGACCAGCC
>4H1406-bH+4H1406-bH_C1	AAGAGGGACGCAGCATTAACGTTTCAACTCCTGAATCTTTTTTTTCAGTTCCCAATTTTTACGCTTTAACTCTTCAATTTTCTTTTCTAATTCCTGATTCTCGTCAGAAGAGCAGTGACGAAAATCAGGAGTTGGAAAAAAAAATTGAAGAACTCAAGCGTAAGAACTGGGAACTGAAAAAAAAAATCCAGGAGCTCAAGCGCCCAGAGAGACCTTCAGCGCGACCAGCC
>4H1072-bH+4H3601-bH_C1	AAGAGGGACGCAGCATTAGCGTTTAAGTTCCTGATTCTTTTTTTTTAATTCCCAAATCTTGCGCTCTAACTCCTCAATTTCCTTTTCAAGTTCCTGGTTTTCGTCAGAAGAGCAGTGACAAAAACCAGGAGCTTAAAAAAGAAATTGAGGAACTGGAGCGTGAAAATTGGGAACTTGAAAAAGAAATACAAGAACTGGAACGCCCAGAGAGACCTTCAGCGCGACCAGCC
>4H3601-bH+4H3907-bH_C1	AAGAGGGACGCAGCATTATCGTTCCAGCTCTTGGATTTCCTTCTCTAACTCCCAATTTTCCCGTTCCAGTTCTTCAATTTCTTTTTTCAATTCCTGGTTTTTGTCAGAAGAGCAGTGACAAAAACCAGGAGTTAAAAAAAAAGATTGAAGAACTTAAACGTGAGATCTGGGAGCTAGAAAAAGAGAACCAAGAGCTGGAACGTCCAGAGAGACCTTCAGCGCGACCAGCC
>4H1193-bH+4H3601-bH_C1	AAGAGGGACGCAGCATTAGCGTTCCAACTCCTGAATTTCTTTTTTCAGTTCCCAGATTTTGCGTTCCAGTTCTTCATTTTCCTTTTCCAGTTCCTGGTTTTCGTCAGAAGAGCAGTGACAAAAACCAGGAACTGAAAAAAGAAATTGAGGAACTGGAACGTGAAAACTGGGAACTCGAGAAAGAAATCCAGGAACTGGAACGCCCAGAGAGACCTTCAGCGCGACCAGCC
>4H3601-bH+4H4038-bH_C1	AAGAGGGACGCAGCATTAGCGTTCAAGCTCTTGAATCTCCTTTTCCAACTCCCAATTTTCCCGCTCTAACTCTTCAATTTCTTTTTTCAGTTCTTGATTTTTGTCAGAAGAGCAGTGACAAAAACCAAGAGTTAAAAAAAAAAAACGAGGAACTGAAACGTGAGATTTGGGAACTGGAAAAAAAAATCCAGGAATTAAAACGCCCAGAGAGACCTTCAGCGCGACCAGCC
>4H1387-bH+4H3601-bH_C1	AAGAGGGACGCAGCATTAGCGTTCCAGTTCCTGGTTCTCCTTTTTAAGCTCCCAGATTTTCCGCTTAAGTTCTTCGATTTTTTTTTCCAGTTCCTGGTTCTCGTCAGAAGAGCAGTGACAAAAATCAGGAGCTCAAAAAAGAGATAGAAGAACTAGAGAGGGAAAACTGGGAATTAGAGAAAGAAATTCAAGAGCTGGAGCGACCAGAGAGACCTTCAGCGCGACCAGCC
>4H3592-bH+4H3601-bH_C1	AAGAGGGACGCAGCATTAACGTTTCAGTTCTTGGTTCTTTTTTTCCAATTCCCAGATTTCACGCTCCAGTTCCTCAATCTCTTTTTTCAGTTCCTGGTTTTTGTCAGAAGAGCAGTGACAAGAATCAGGAACTTAAGAAAGAGATCGAAGAACTTGAGAGAGAAAATTGGGAACTCGAAAAAGAAATCCAAGAACTGGAACGGCCAGAGAGACCTTCAGCGCGACCAGCC
>4H1406-bH+4H3601-bH_C1	AAGAGGGACGCAGCATTATCGTTTCAGTTCCTGAATTTTTTTTTTCAGTTCCCAGTTTTTGCGTTTCAGTTCCTCGATCTTCTTCTCTAATTCTTGGTTTTCGTCAGAAGAGCAGTGACAAAAATCAGGAACTGAAAAAGGAGATTGAAGAACTGGAGCGTGAAAATTGGGAGTTAGAGAAGGAAATTCAGGAACTGGAGCGGCCAGAGAGACCTTCAGCGCGACCAGCC
>4H3601-bH+4H3601-bH_C1	AAGAGGGACGCAGCATTATCTTTCCAGTTCCTGAATTTCTTTTTCAAGTTCCCAATTTTCACGTTCCAATTCCTCAATTTCCTTTTTCAGTTCCTGGTTTTTGTCAGAAGAGCAGTGACAAAAATCAGGAGCTGAAAAAAGAGATCGAAGAACTGGAGCGAGAAAACTGGGAGTTAGAAAAAGAAATTCAGGAGCTGGAACGACCAGAGAGACCTTCAGCGCGACCAGCC
>4H1072-bN+4H1193-bN_C1	AAGAGGGACGCAGCATTATTGTTTCAGCTCCTGATTTTTCCATTTGAGCTCCTGAATCTTTTGTTCCAGCTCCTGTATTTCCTGCTCCAGCTGTTGATTTTCGTCAGAAGAGCAGTGACGAAAACCAACAGCTGGAGCAAGAAAACCAAGAACTGGAGCAGAAAATTCAGGAGCTTAAGTGGGAGATTCAGGAGTTAGAACAGCCAGAGAGACCTTCAGCGCGACCAGCC
>4H1193-bN+4H3907-bN_C1	AAGAGGGACGCAGCATTATTGTTCTAATTCTTGTATTTCCCACTTCAGCTCCTGAATTTTTTGCTCCAGTTCCTGATTTTCCTGTTCTAACTGTTGGTTCTCGTCAGAAGAGCAGTGACAAAAATCAGCAATTAAAACAGAAAATCCAAGAACTGAAACAGGAAATACAGGAACTGGAATGGGAGAACCAAGAACTGGAACAGCCAGAGAGACCTTCAGCGCGACCAGCC
>4H1193-bN+4H1193-bN_C1	AAGAGGGACGCAGCATTACTGCTCCAGCTCCTGAATTTCCCATTTAAGTTCCTGGATTTTCTGTTCTAATTCTTGATTCTCTTGCTCCAGTTGCTGATTTTCGTCAGAAGAGCAGTGACGAAAACCAGCAGTTAGAACAGGAAAACCAAGAGCTCGAACAGAAGATCCAGGAACTGAAATGGGAAATTCAGGAACTGGAACAGCCAGAGAGACCTTCAGCGCGACCAGCC
>4H1072-bN+4H4038-bN_C1	AAGAGGGACGCAGCATTACTGCTTCAGTTCCTGGTTCTTCCATTTCAGTTCTTGAATTTTCTGCTCCAGCTCCTGAATCTCTTGTTCGAGCTGTTGATTTTCGTCAGAAGAGCAGTGACAAGAACCAGCAGTTAAAACAAAAAAACCAGGAGTTAAAGCAGGAAATCCAAGAACTGGAATGGAAAATTCAGGAATTGAAACAGCCAGAGAGACCTTCAGCGCGACCAGCC
>4H3907-bN+4H4038-bN_C1	AAGAGGGACGCAGCATTATTGTTCAAGTTCCTGGTTTTCCCATTCCAGTTCCTGGATTTCTTGCTTAAGTTCCTGTATCTTTTGTTTCAACTGTTGGTTTTTGTCAGAAGAGCAGTGACAAAAACCAGCAGCTTAAACAAAAAAATCAGGAACTCAAACAAGAGATTCAGGAACTGGAATGGAAAATTCAAGAACTTAAACAGCCAGAGAGACCTTCAGCGCGACCAGCC
>4H1193-bN+4H4038-bN_C1	AAGAGGGACGCAGCATTACTGTTCCAATTCCTGGATTTCCCACTTCAGCTCCTGAATTTTCTGCTCCAGTTCCTGGTTTTCCTGTTCCAGTTGCTGATTTTCGTCAGAAGAGCAGTGACAAAAATCAACAACTCAAACAGAAGAACCAGGAATTGAAACAAGAAATTCAGGAACTGGAATGGAAAATTCAAGAATTGAAACAGCCAGAGAGACCTTCAGCGCGACCAGCC
>4H4038-bN+4H4038-bN_C1	AAGAGGGACGCAGCATTACTGCTTCAGTTCCTGAATTTTCCATTCCAGTTCTTGAATCTCTTGTTTCAGTTCCTGGTTTTTCTGTTTCAGTTGCTGATTTTTGTCAGAAGAGCAGTGACAAAAACCAGCAGCTGAAACAGAAAAACCAGGAGCTGAAGCAGGAAATCCAGGAGCTAGAATGGAAAATACAGGAGTTAAAACAGCCAGAGAGACCTTCAGCGCGACCAGCC
>4H1072-bN+4H1387-bN_C1	AAGAGGGACGCAGCATTATTGTTTAAGTTCTTGATTTTTCCATTTTAATTCTTGAATTTTCTGTTCTAACTCTTGAATTTCCTGTTCTAACTGCTGATTTTCGTCAGAAGAGCAGTGACGAGAATCAGCAGCTTGAGCAGAAAATCCAAGAGCTGAAACAGAAGATTCAGGAATTAAAATGGGAGAACCAAGAACTGGAACAGCCAGAGAGACCTTCAGCGCGACCAGCC
>4H1387-bN+4H3907-bN_C1	AAGAGGGACGCAGCATTATTGTTCTAACTCCTGGTTTTCCCATTTCAGTTCTTGGATTTTCTGTTTTAACTCTTGGATCTTTTGCTCCAGTTGTTGGTTTTCGTCAGAAGAGCAGTGACAAGAATCAGCAGTTAAAGCAGAAGATTCAAGAGCTGAAACAAGAAATACAAGAGCTGGAGTGGGAGAACCAGGAATTAGAACAGCCAGAGAGACCTTCAGCGCGACCAGCC
>4H1193-bN+4H1387-bN_C1	AAGAGGGACGCAGCATTATTGTTCTAGCTCCTGAATCTCCCATTTGAGCTCCTGGATTTTTTGTTCTAATTCCTGATTCTCCTGTTCCAGTTGCTGGTTCTCGTCAGAAGAGCAGTGACGAGAACCAACAGCTGGAGCAAAAGATTCAGGAACTGAAACAGAAGATTCAGGAACTGAAATGGGAAAATCAAGAACTGGAACAACCAGAGAGACCTTCAGCGCGACCAGCC
>4H1387-bN+4H4038-bN_C1	AAGAGGGACGCAGCATTACTGTTCCAGTTCCTGATTTTCCCACTTCAGTTCCTGAATTTTCTGTTTCAGTTCCTGAATTTTCTGTTCGAGTTGTTGGTTTTCGTCAGAAGAGCAGTGACAAGAATCAGCAGCTTAAACAAAAAAATCAAGAATTGAAACAGGAAATTCAGGAACTGGAGTGGAAAATTCAAGAACTCAAACAGCCAGAGAGACCTTCAGCGCGACCAGCC
>4H1387-bN+4H1387-bN_C1	AAGAGGGACGCAGCATTACTGTTCTAATTCCTGGTTTTCCCATTTGAGCTCTTGAATCTTCTGTTTCAGTTCTTGGATTTTCTGTTCAAGCTGCTGATTTTCGTCAGAAGAGCAGTGACGAAAATCAGCAGCTGGAGCAGAAAATTCAGGAACTGAAACAGAAAATACAGGAATTAAAGTGGGAGAATCAGGAACTCGAACAACCAGAGAGACCTTCAGCGCGACCAGCC
>4H1072-bN+4H3592-bN_C1	AAGAGGGACGCAGCATTACTGTTTCAGTTCCTGGTTCTTCCACTTGAGTTCCTGAATCTTCTGCTCTAATTCCTGGATCTCCTGCTCCAGCTGCTGGTTTTCGTCAGAAGAGCAGTGACAAAAACCAGCAACTGAAACAGGAGATCCAGGAATTGGAGCAGGAGATTCAAGAATTGGAATGGAAAAACCAAGAACTTAAACAACCAGAGAGACCTTCAGCGCGACCAGCC
>4H3592-bN+4H3907-bN_C1	AAGAGGGACGCAGCATTACTGTTTCAATTCTTGATTCTTCCATTCCAATTCCTGGATCTCCTGTTCCAGCTCCTGGATTTCCTGTTTCAGCTGCTGGTTTTTGTCAGAAGAGCAGTGACAAAAATCAACAATTAAAACAAAAAATCCAGGAACTGAAACAAGAAATACAGGAGTTGGAGTGGGAGAACCAAGAACTAGAGCAACCAGAGAGACCTTCAGCGCGACCAGCC
>4H1193-bN+4H3592-bN_C1	AAGAGGGACGCAGCATTACTGTTCAAGTTCCTGAATCTCCCATTTTAATTCTTGAATTTTCTGCTCCAGTTCTTGATTTTCTTGTTCCAGCTGCTGGTTTTCGTCAGAAGAGCAGTGACAAAAATCAGCAGTTAAAACAAGAAATCCAAGAACTGGAACAAGAGATCCAAGAACTTGAATGGAAAAATCAGGAACTGAAACAGCCAGAGAGACCTTCAGCGCGACCAGCC
>4H3592-bN+4H4038-bN_C1	AAGAGGGACGCAGCATTACTGTTTCAGCTCCTGGTTTTTCCATTCTAATTCCTGGATTTCCTGCTCTAATTCCTGAATCTCCTGCTTCAGCTGCTGATTCTTGTCAGAAGAGCAGTGACAAGAACCAGCAGTTGAAGCAGAAAAATCAGGAATTGAAGCAGGAAATACAAGAATTGGAGTGGAAAATCCAGGAGCTAAAACAGCCAGAGAGACCTTCAGCGCGACCAGCC
>4H1387-bN+4H3592-bN_C1	AAGAGGGACGCAGCATTACTGTTCAAGTTCCTGATTTTCCCATTTTAACTCCTGAATTTTCTGTTTCAATTCCTGGATCTTCTGCTCCAGCTGTTGATTTTCGTCAGAAGAGCAGTGACAAAAACCAGCAATTGAAACAGGAGATCCAGGAACTTGAACAAGAAATTCAAGAATTAGAATGGAAAAACCAGGAACTGAAGCAGCCAGAGAGACCTTCAGCGCGACCAGCC
>4H3592-bN+4H3592-bN_C1	AAGAGGGACGCAGCATTACTGTTTCAGCTCCTGGTTTTTCCATTCTAATTCCTGAATCTCCTGCTCTAGCTCCTGGATTTCTTGTTTCAGCTGCTGGTTTTTGTCAGAAGAGCAGTGACAAAAACCAACAGCTGAAACAGGAAATACAGGAACTGGAACAAGAAATTCAGGAGTTAGAATGGAAAAACCAGGAATTGAAACAGCCAGAGAGACCTTCAGCGCGACCAGCC
>4H1072-bN+4H1406-bN_C1	AAGAGGGACGCAGCATTATTGTTTCAGTTCTTGATTTTTCCATTTTAATTCCTGGATTTTCTGTTCCAGCTCCTGGATTTCCTGTTCAAGCTGCTGGTTTTCGTCAGAAGAGCAGTGACGAAAACCAGCAACTCGAGCAGAAAATTCAAGAGCTGAAACAGAAAAACCAGGAGCTCAAGTGGAAAATTCAGGAATTAAAGCAGCCAGAGAGACCTTCAGCGCGACCAGCC
>4H1406-bN+4H3907-bN_C1	AAGAGGGACGCAGCATTACTGTTTCAGTTCCTGGATTTTCCATTTCAGTTCTTGGTTCTTCTGTTTCAGTTCTTGTATTTTCTGTTCCAGCTGTTGGTTCTCGTCAGAAGAGCAGTGACAAAAACCAGCAACTGAAACAGAAGATTCAGGAACTTAAACAAGAAATTCAGGAACTTGAGTGGGAAAATCAGGAACTCGAGCAGCCAGAGAGACCTTCAGCGCGACCAGCC
>4H1193-bN+4H1406-bN_C1	AAGAGGGACGCAGCATTATTGCTCCAGTTCCTGGATCTCCCATTTCAGTTCCTGAATTTTCTGTTCCAGTTCCTGGTTTTCTTGTTCCAGCTGCTGATTTTCGTCAGAAGAGCAGTGACGAAAATCAACAACTCGAGCAAAAAATACAGGAATTAAAACAGAAAAACCAGGAGTTGAAATGGAAAATTCAAGAATTAAAACAGCCAGAGAGACCTTCAGCGCGACCAGCC
>4H1406-bN+4H4038-bN_C1	AAGAGGGACGCAGCATTATTGTTTCAGTTCCTGGATTTTCCATTTAAGTTCCTGATTCTTTTGTTTCAATTCCTGAATTTTCTGTTCCAACTGTTGATTTTCGTCAGAAGAGCAGTGACAAAAACCAGCAGCTCAAGCAGAAAAATCAGGAGCTGAAACAAGAGATCCAGGAACTGGAATGGAAGATTCAGGAGCTGAAACAGCCAGAGAGACCTTCAGCGCGACCAGCC
>4H1387-bN+4H1406-bN_C1	AAGAGGGACGCAGCATTATTGCTCGAGTTCTTGGTTTTCCCACTTCAGCTCTTGAATTTTCTGTTTCAGCTCCTGAATTTTTTGCTCCAGTTGTTGATTCTCGTCAGAAGAGCAGTGACGAGAACCAGCAGCTGGAACAAAAAATTCAGGAACTGAAGCAAAAGAATCAGGAACTCAAATGGAAAATTCAGGAACTGAAGCAACCAGAGAGACCTTCAGCGCGACCAGCC
>4H1406-bN+4H3592-bN_C1	AAGAGGGACGCAGCATTACTGTTTAAGTTCCTGAATTTTCCATTTTAGTTCCTGGTTTTTTTGTTTCAATTCTTGAATTTTTTGTTCCAGCTGTTGGTTCTCGTCAGAAGAGCAGTGACAAAAATCAGCAGTTGAAACAGGAGATCCAGGAATTGGAGCAAGAAATTCAGGAACTGGAGTGGAAAAACCAAGAGCTGAAACAGCCAGAGAGACCTTCAGCGCGACCAGCC
>4H1406-bN+4H1406-bN_C1	AAGAGGGACGCAGCATTACTGCTTTAATTCCTGGATCTTCCATTTGAGTTCTTGGTTTTTCTGCTTCAATTCCTGAATTTTCTGCTCTAACTGCTGATTTTCGTCAGAAGAGCAGTGACGAAAACCAACAGTTGGAACAGAAGATTCAAGAACTGAAACAGAAAAACCAAGAACTTAAGTGGAAGATCCAAGAATTAAAACAGCCAGAGAGACCTTCAGCGCGACCAGCC
>4H1072-bN+4H3601-bN_C1	AAGAGGGACGCAGCATTACTGTTTTAATTCTTGGTTCTTCCATTTTAATTCCTGGATTTTCTGTTCCAATTCCTGGATTTCTTGTTCCAGCTGCTGGTTTTCGTCAGAAGAGCAGTGACAAGAACCAGCAGCTGAAACAAGAGATTCAAGAACTGGAGCAAGAAAACCAGGAGCTGGAATGGGAAATACAGGAACTCGAACAGCCAGAGAGACCTTCAGCGCGACCAGCC
>4H3601-bN+4H3907-bN_C1	AAGAGGGACGCAGCATTATTGTTCCAGTTCCTGTATCTCCCATTCTAATTCTTGATTTTCTTGCTCTAATTCCTGGATCTCCTGTTTCAGCTGCTGGTTCTTGTCAGAAGAGCAGTGACAAGAATCAGCAGCTGAAACAGAAAATCCAGGAACTTAAACAGGAAATTCAGGAACTTGAGTGGGAAAACCAAGAGCTGGAACAGCCAGAGAGACCTTCAGCGCGACCAGCC
>4H1193-bN+4H3601-bN_C1	AAGAGGGACGCAGCATTACTGTTCCAGTTCTTGGATTTCCCACTTGAGTTCCTGAATTTTCTGCTCGAGTTCTTGGTTTTCCTGCTCCAGCTGCTGGTTCTCGTCAGAAGAGCAGTGACAAAAACCAGCAGCTTAAACAGGAAATTCAAGAACTGGAGCAGGAAAACCAGGAGCTGGAGTGGGAAATCCAGGAACTAGAACAGCCAGAGAGACCTTCAGCGCGACCAGCC
>4H3601-bN+4H4038-bN_C1	AAGAGGGACGCAGCATTACTGCTCCAATTCCTGGATCTCCCACTCCAGTTCCTGGTTCTCCTGCTCCAGTTCTTGGATTTCCTGTTTAAGTTGTTGATTCTTGTCAGAAGAGCAGTGACAAAAATCAACAACTGAAACAGAAGAACCAGGAGTTAAAACAAGAAATTCAAGAATTGGAATGGAAAATCCAGGAGCTGAAACAACCAGAGAGACCTTCAGCGCGACCAGCC
>4H1387-bN+4H3601-bN_C1	AAGAGGGACGCAGCATTACTGTTCTAATTCCTGATTTTCCCACTTCAATTCCTGTATTTTCTGCTTGAGTTCCTGAATTTTCTGTTCCAGCTGCTGATTTTCGTCAGAAGAGCAGTGACAAAAATCAACAACTGAAGCAGGAGATCCAGGAATTAGAGCAAGAAAACCAAGAACTGGAATGGGAAATTCAAGAACTGGAACAGCCAGAGAGACCTTCAGCGCGACCAGCC
>4H3592-bN+4H3601-bN_C1	AAGAGGGACGCAGCATTACTGCTTTAACTCTTGGTTTTTCCACTCTAATTCTTGAATTTCTTGTTCCAGTTCCTGAATTTCCTGCTTTAACTGTTGATTTTTGTCAGAAGAGCAGTGACAAAAATCAGCAGCTAAAACAAGAAATTCAAGAATTGGAACAGGAAAACCAAGAACTGGAATGGGAAATTCAGGAGCTGGAGCAACCAGAGAGACCTTCAGCGCGACCAGCC
>4H1406-bN+4H3601-bN_C1	AAGAGGGACGCAGCATTACTGTTTCAGTTCTTGAATTTTCCATTTCAGTTCCTGGTTTTTCTGTTTAAGCTCCTGTATCTTCTGTTCTAGCTGTTGGTTTTCGTCAGAAGAGCAGTGACAAAAATCAGCAGCTGAAGCAAGAGATCCAGGAGTTGGAACAGGAAAATCAGGAGCTGGAATGGGAAATCCAAGAACTGGAACAACCAGAGAGACCTTCAGCGCGACCAGCC
>4H3601-bN+4H3601-bN_C1	AAGAGGGACGCAGCATTACTGTTCTAATTCTTGGATTTCCCATTCCAGCTCCTGGTTTTCCTGTTCCAATTCCTGGATTTCCTGTTTTAATTGCTGGTTCTTGTCAGAAGAGCAGTGACAAAAACCAGCAGTTGAAACAGGAAATCCAGGAGTTAGAACAGGAAAATCAAGAACTGGAATGGGAAATCCAGGAGCTGGAACAGCCAGAGAGACCTTCAGCGCGACCAGCC
>4H730-bA+4H730-bA_C1	AAGAGGGACGCAGCATTACTGCTTCAGCTGAGCGATCTCCCACTTAAGTTCGGCATTTTCTTGTTTCAATTCTGCGTTTTCCTGTTTTAGTTGAGCGATTTCGTCAGAAGAGCAGTGACGAAATTGCGCAATTGAAGCAGGAAAATGCGGAACTTAAACAGGAAAATGCCGAGCTCAAATGGGAAATCGCACAACTGAAACAGCCAGAGAGACCTTCAGCGCGACCAGCC
>4H730-bA+4H796-bA_C1	AAGAGGGACGCAGCATTACTGTTTTAACTGCGCTATTTCCCATTTCAGTTCTGCGTTCTCCTGTTTCAACTCGGCATTTTCCTGTTTCAACTGGGCGATTTCGTCAGAAGAGCAGTGACGAGATTGCACAATTGAAACAGAAAATCGCAGAGCTTGAACAAGAAAATGCTGAGTTGAAATGGGAAAACGCGCAACTGAAACAACCAGAGAGACCTTCAGCGCGACCAGCC
>4H796-bA+4H796-bA_C1	AAGAGGGACGCAGCATTATTGTTTCAGTTGAGCATTTTCCCATTTCAATTCCGCGTTTTCCTGTTCGAGTTCGGCAATTTTCTGTTTTAACTGAGCAATTTCGTCAGAAGAGCAGTGACGAAATTGCGCAGCTGAAGCAAAAAATTGCGGAACTGGAACAAGAAAACGCAGAGTTGAAATGGGAAAACGCACAATTAAAGCAGCCAGAGAGACCTTCAGCGCGACCAGCC
>4H730-bA+4H932-bA_C1	AAGAGGGACGCAGCATTATTGTTTCAGCTGTGCGATTTCCCATTTTAGTTCGGCGTTTTCCTGTTTCAGTTCTGCGTTTTCCTGCTTCAGCTGGGCAATTTCGTCAGAAGAGCAGTGACGAAATAGCACAGTTGAAGCAGAAAAACGCAGAACTTGAGCAAAAGATCGCTGAGTTGGAATGGGAAAACGCACAGCTCAAGCAGCCAGAGAGACCTTCAGCGCGACCAGCC
>4H796-bA+4H932-bA_C1	AAGAGGGACGCAGCATTATTGTTTTAACTGTGCGTTTTCCCACTTAAGCTCCGCGTTTTCCTGTTCTAATTCGGCGATTTTCTGCTTCAGCTGGGCGATTTCGTCAGAAGAGCAGTGACGAAATTGCGCAACTCAAGCAGAAGAACGCGGAACTAGAACAGAAGATTGCGGAACTGGAATGGGAGAATGCGCAGTTAAAACAGCCAGAGAGACCTTCAGCGCGACCAGCC
>4H932-bA+4H932-bA_C1	AAGAGGGACGCAGCATTATTGCTTCAGCTGGGCATTCTCCCACTCCAGTTCCGCGATTTTCTGCTCGAGTTCCGCGTTTTTCTGCTTAAGCTGCGCAATTTCGTCAGAAGAGCAGTGACGAAATCGCGCAGCTCAAACAAAAAAATGCGGAGCTGGAGCAAAAAATCGCGGAGCTGGAATGGGAAAACGCACAGTTAAAACAACCAGAGAGACCTTCAGCGCGACCAGCC
>4H730-bA+4H949-bA_C1	AAGAGGGACGCAGCATTATTGTTTCAGTTGCGCAATTTCCCATTTCAACTCCGCATTTTCCTGTTTGAGCTCAGCATTTTCCTGTTTCAGTTGCGCGATTTCGTCAGAAGAGCAGTGACGAAATCGCACAACTCAAACAGAAGAATGCTGAGCTGGAACAGAAAAACGCAGAACTGGAGTGGAAAATCGCACAACTGGAGCAGCCAGAGAGACCTTCAGCGCGACCAGCC
>4H796-bA+4H949-bA_C1	AAGAGGGACGCAGCATTACTGCTTTAACTGCGCATTTTCCCATTTCAGCTCAGCATTTTCCTGTTCAAGTTCGGCTATCTTCTGTTTTAACTGCGCGATTTCGTCAGAAGAGCAGTGACGAAATTGCGCAGCTAAAACAAAAGAACGCGGAATTGGAACAGAAAAATGCCGAGCTGGAATGGAAAATCGCGCAATTGGAGCAGCCAGAGAGACCTTCAGCGCGACCAGCC
>4H932-bA+4H949-bA_C1	AAGAGGGACGCAGCATTACTGCTTCAGCTGGGCGTTCTCCCATTCAAGTTCCGCAATTTTTTGCTCCAGCTCAGCATTTTTCTGTTTCAGCTGCGCAATTTCGTCAGAAGAGCAGTGACGAAATCGCGCAGTTAAAACAGAAGAACGCTGAACTGGAACAGAAAAACGCGGAACTAGAGTGGAAGATTGCGCAGCTGGAACAGCCAGAGAGACCTTCAGCGCGACCAGCC
>4H949-bA+4H949-bA_C1	AAGAGGGACGCAGCATTATTGTTCCAGCTGGGCGATTTTCCATTCCAGCTCGGCGTTCTTCTGCTCTAGCTCCGCGTTTTTCTGCTTCAGTTGCGCAATCTCGTCAGAAGAGCAGTGACGAAATTGCTCAGTTAAAACAGAAAAATGCGGAACTTGAACAGAAAAACGCAGAATTGGAGTGGAAAATTGCCCAACTCGAACAACCAGAGAGACCTTCAGCGCGACCAGCC
>4H2143-bA+4H730-bA_C1	AAGAGGGACGCAGCATTACTGTTCCAGTTGGGCATTTTTCCATTTCAGCTCCGCGTTCTCTTGCTTAAGTTCGGCGATTTCTTGTTCCAGCTGAGCAATCTTGTCAGAAGAGCAGTGACGAAATTGCACAGTTGAAGCAAGAGAACGCGGAACTGAAACAGGAAAACGCTGAATTAAAATGGGAGATCGCTCAGCTGAAACAACCAGAGAGACCTTCAGCGCGACCAGCC
>4H2143-bA+4H796-bA_C1	AAGAGGGACGCAGCATTACTGCTCAAGCTGAGCGTTCTTCCATTTCAATTCGGCATTTTCTTGTTTTAATTCGGCAATCTCCTGCTCCAGTTGTGCAATTTTGTCAGAAGAGCAGTGACGAAATCGCGCAACTCAAACAAAAAATCGCCGAACTAGAACAAGAAAATGCAGAACTGAAATGGGAGAATGCACAGTTAAAGCAGCCAGAGAGACCTTCAGCGCGACCAGCC
>4H2143-bA+4H932-bA_C1	AAGAGGGACGCAGCATTATTGTTCAAGCTGAGCGTTTTTCCATTTCAGTTCTGCGTTTTCTTGTTTTAACTCGGCAATTTCCTGTTCCAGCTGAGCGATTTTGTCAGAAGAGCAGTGACGAGATTGCACAGCTGAAACAGAAAAACGCAGAACTGGAACAGAAAATTGCAGAACTGGAATGGGAAAATGCACAGCTGAAACAACCAGAGAGACCTTCAGCGCGACCAGCC
>4H2143-bA+4H949-bA_C1	AAGAGGGACGCAGCATTATTGCTCTAGCTGCGCGTTTTTCCATTTTAATTCAGCGTTTTCCTGTTTCAATTCTGCTATTTCTTGTTCAAGCTGCGCAATTTTGTCAGAAGAGCAGTGACGAAATCGCACAGTTGAAACAAAAGAACGCAGAACTTGAACAGAAAAACGCAGAACTGGAATGGAAAATTGCGCAGCTGGAACAACCAGAGAGACCTTCAGCGCGACCAGCC
>4H2143-bA+4H2143-bA_C1	AAGAGGGACGCAGCATTACTGCTCCAGTTGGGCGTTTTTCCATTTCAATTCGGCATTCTCCTGCTTCAGTTCCGCAATCTCCTGTTCTAGCTGGGCGATTTTGTCAGAAGAGCAGTGACAAAATCGCCCAGTTAGAACAGGAAATCGCAGAACTGAAGCAGGAGAACGCAGAACTGAAATGGAAGAATGCACAGCTCGAGCAACCAGAGAGACCTTCAGCGCGACCAGCC
>4H2162-bA+4H730-bA_C1	AAGAGGGACGCAGCATTACTGCTTCAGCTGAGCGATTTCCCACTCTAGTTCCGCGTTCTTTTGTTTCAATTCGGCAATTTCTTGTTCCAGTTGAGCGATTTTGTCAGAAGAGCAGTGACGAAATAGCCCAGCTGAAACAAGAAAACGCGGAATTAAAACAAGAAAATGCGGAGCTGAAGTGGGAGATTGCTCAACTTAAACAGCCAGAGAGACCTTCAGCGCGACCAGCC
>4H2162-bA+4H796-bA_C1	AAGAGGGACGCAGCATTATTGTTTCAGTTGCGCAATTTCCCACTCCAATTCAGCGTTCTTTTGTTTCAGTTCCGCGATTTCCTGTTCCAACTGTGCAATCTTGTCAGAAGAGCAGTGACGAAATTGCCCAGCTGAAACAGAAGATCGCCGAATTAGAACAGGAAAACGCGGAACTAAAGTGGGAAAATGCTCAGCTTAAACAGCCAGAGAGACCTTCAGCGCGACCAGCC
>4H2162-bA+4H932-bA_C1	AAGAGGGACGCAGCATTACTGTTTCAGCTGGGCAATCTCCCATTCCAGCTCCGCGTTTTTCTGCTTCAGCTCCGCAATCTCCTGTTCAAGTTGCGCAATTTTGTCAGAAGAGCAGTGACGAGATCGCGCAGCTTAAACAGAAAAACGCCGAACTGGAGCAGAAGATCGCAGAATTAGAATGGGAAAATGCCCAGTTGAAACAGCCAGAGAGACCTTCAGCGCGACCAGCC
>4H2162-bA+4H949-bA_C1	AAGAGGGACGCAGCATTACTGCTTGAGCTGCGCAATCTCCCATTCCAACTCCGCATTTTTCTGTTTTAACTCTGCTATTTCCTGCTCCAGCTGGGCAATCTTGTCAGAAGAGCAGTGACGAAATTGCCCAGTTGAAACAAAAAAACGCAGAATTAGAGCAAAAAAATGCAGAACTGGAATGGAAGATTGCGCAACTTGAACAACCAGAGAGACCTTCAGCGCGACCAGCC
>4H2143-bA+4H2162-bA_C1	AAGAGGGACGCAGCATTACTGTTCCAGCTGTGCGTTTTTCCACTTAAGTTCCGCATTCTCCTGCTTCAGTTCTGCGATTTCTTGTTCTAGCTGTGCAATTTTGTCAGAAGAGCAGTGACAAGATAGCCCAGCTCGAACAGGAAATCGCTGAGCTGAAACAGAAAAACGCTGAATTAGAATGGGAAATCGCCCAACTAAAACAGCCAGAGAGACCTTCAGCGCGACCAGCC
>4H2162-bA+4H2162-bA_C1	AAGAGGGACGCAGCATTATTGTTTTAACTGTGCGATTTCCCATTCCAGCTCTGCATTTTTTTGTTTCAGTTCCGCAATTTCCTGTTCTAACTGGGCAATCTTGTCAGAAGAGCAGTGACAAAATCGCCCAGCTGGAGCAAGAGATTGCAGAACTGAAGCAAAAAAACGCTGAACTGGAATGGGAGATCGCTCAGCTGAAACAACCAGAGAGACCTTCAGCGCGACCAGCC
>4H2253-bA+4H730-bA_C1	AAGAGGGACGCAGCATTACTGTTCTAACTGCGCGATCTTCCACTTCAGTTCCGCAATTTCTTGTTTCAGCTCAGCGTTTTCCTGTTCCAGCTGCGCTATTTTGTCAGAAGAGCAGTGACGAAATCGCGCAGCTAAAACAGGAGAACGCTGAACTGAAGCAAGAAAATGCGGAATTAAAATGGGAGATCGCGCAGCTGAAACAGCCAGAGAGACCTTCAGCGCGACCAGCC
>4H2253-bA+4H796-bA_C1	AAGAGGGACGCAGCATTATTGTTCCAGCTGTGCGATCTTCCATTTCAATTCTGCAATTTCCTGTTTTAATTCAGCGTTTTCCTGTTCAAGCTGCGCAATCTTGTCAGAAGAGCAGTGACGAGATCGCGCAACTGAAACAAAAGATTGCTGAGTTAGAACAAGAGAATGCGGAACTGAAGTGGGAAAACGCGCAACTGAAACAACCAGAGAGACCTTCAGCGCGACCAGCC
>4H2253-bA+4H932-bA_C1	AAGAGGGACGCAGCATTACTGCTCCAGTTGCGCGATTTTCCATTTGAGTTCAGCAATTTCCTGTTTCAACTCCGCGTTTTCTTGTTCAAGCTGCGCGATCTTGTCAGAAGAGCAGTGACGAGATCGCCCAACTGAAACAAAAAAATGCAGAACTTGAACAAAAAATAGCGGAGTTAGAGTGGGAAAATGCGCAACTGAAGCAGCCAGAGAGACCTTCAGCGCGACCAGCC
>4H2253-bA+4H949-bA_C1	AAGAGGGACGCAGCATTACTGTTCTAATTGTGCGATTTTCCATTTCAGTTCAGCAATTTCCTGTTTCAGTTCGGCATTTTCTTGCTCCAGCTGCGCGATTTTGTCAGAAGAGCAGTGACGAAATTGCACAACTTAAGCAGAAAAATGCTGAATTGGAGCAAAAAAACGCTGAGCTGGAATGGAAAATCGCTCAGCTAGAACAACCAGAGAGACCTTCAGCGCGACCAGCC
>4H2143-bA+4H2253-bA_C1	AAGAGGGACGCAGCATTATTGTTCCAGCTGGGCATTTTTCCATTTCAGCTCGGCATTCTCCTGTTTAAGTTCCGCAATCTCTTGTTCTAACTGTGCGATTTTGTCAGAAGAGCAGTGACAAAATCGCCCAGTTGGAACAGGAGAACGCGGAACTGAAACAGGAAATTGCAGAACTTAAATGGAAAATTGCTCAGCTTGAGCAACCAGAGAGACCTTCAGCGCGACCAGCC
>4H2162-bA+4H2253-bA_C1	AAGAGGGACGCAGCATTACTGTTTGAGTTGTGCTATTTCCCATTCTAATTCGGCGTTTTTCTGCTTCAGTTCCGCGATCTCCTGTTCTAACTGCGCGATTTTGTCAGAAGAGCAGTGACAAAATCGCACAACTCGAACAGGAAAACGCTGAACTGAAACAGGAAATCGCGGAACTGAAATGGAAAATTGCACAACTGGAACAGCCAGAGAGACCTTCAGCGCGACCAGCC
>4H2253-bA+4H2253-bA_C1	AAGAGGGACGCAGCATTACTGTTCCAGCTGGGCAATTTTCCATTTTAATTCAGCGATTTCCTGTTTTAACTCTGCATTTTCCTGTTCCAGTTGGGCAATTTTGTCAGAAGAGCAGTGACAAAATCGCCCAGCTGGAGCAGGAAAATGCTGAACTGAAACAAGAGATTGCCGAACTGAAGTGGAAAATCGCCCAGCTAGAACAGCCAGAGAGACCTTCAGCGCGACCAGCC
>4H2444-bA+4H730-bA_C1	AAGAGGGACGCAGCATTACTGTTTGAGTTGCGCATTTTCCCACTTGAGTTCAGCAATCTCCTGTTCGAGTTCTGCATTTTTCTGCTCTAGCTGCGCAATTTTGTCAGAAGAGCAGTGACGAGATTGCTCAGCTAAAGCAGGAGAACGCGGAGCTAAAACAAGAAAACGCGGAATTAAAGTGGGAAATCGCGCAGCTGAAACAGCCAGAGAGACCTTCAGCGCGACCAGCC
>4H2444-bA+4H796-bA_C1	AAGAGGGACGCAGCATTACTGTTTCAGTTGTGCGTTTTCCCACTTCAGTTCGGCAATTTCTTGCTCCAGTTCCGCGTTTTTCTGCTCGAGTTGAGCGATTTTGTCAGAAGAGCAGTGACGAGATTGCGCAACTTAAACAGAAAATTGCGGAATTAGAACAGGAAAACGCCGAACTGAAATGGGAGAATGCACAGCTGAAGCAGCCAGAGAGACCTTCAGCGCGACCAGCC
>4H2444-bA+4H932-bA_C1	AAGAGGGACGCAGCATTATTGTTTAAGTTGGGCATTCTCCCATTTTAATTCCGCAATTTCTTGCTCCAGCTCCGCGTTCTTTTGCTCCAGTTGCGCAATTTTGTCAGAAGAGCAGTGACGAGATTGCTCAGCTGAAACAGAAAAATGCTGAATTAGAGCAAAAAATTGCAGAACTGGAATGGGAAAACGCTCAGTTAAAACAGCCAGAGAGACCTTCAGCGCGACCAGCC
>4H2444-bA+4H949-bA_C1	AAGAGGGACGCAGCATTACTGTTTTAGCTGGGCGTTTTCCCATTTCAGTTCAGCGATTTCCTGTTCCAGTTCGGCGTTCTTCTGTTCCAGCTGGGCGATCTTGTCAGAAGAGCAGTGACGAAATTGCTCAATTGAAACAAAAAAACGCCGAGTTAGAGCAGAAGAACGCCGAACTGGAATGGAAGATTGCGCAGTTGGAGCAGCCAGAGAGACCTTCAGCGCGACCAGCC
>4H2143-bA+4H2444-bA_C1	AAGAGGGACGCAGCATTACTGTTCCAGCTGGGCATTCTTCCATTTCAGCTCAGCATTCTCCTGTTTAAGTTCTGCGATTTCTTGCTCGAGCTGTGCGATTTTGTCAGAAGAGCAGTGACAAAATCGCCCAGCTTGAACAGAAGAACGCCGAGCTCGAGCAGGAAATCGCAGAGCTGAAGTGGGAAAATGCACAGCTTAAACAGCCAGAGAGACCTTCAGCGCGACCAGCC
>4H2162-bA+4H2444-bA_C1	AAGAGGGACGCAGCATTACTGTTTCAGCTGCGCGATTTCCCATTCAAGTTCGGCATTTTTCTGTTTCAGCTCCGCAATTTCCTGTTCCAGCTGCGCGATCTTGTCAGAAGAGCAGTGACAAAATCGCCCAACTGGAACAGAAAAATGCGGAGCTGGAACAGGAAATTGCCGAACTTAAATGGGAAAATGCTCAGCTGAAACAGCCAGAGAGACCTTCAGCGCGACCAGCC
>4H2253-bA+4H2444-bA_C1	AAGAGGGACGCAGCATTACTGTTCTAACTGCGCGATTTTCCATTTCAGTTCAGCAATTTCTTGTTTCAGTTCCGCGTTTTCTTGCTCAAGTTGAGCGATCTTGTCAGAAGAGCAGTGACAAAATCGCGCAGCTTGAACAGAAAAATGCCGAACTCGAACAAGAAATCGCGGAACTAAAGTGGGAAAACGCACAGTTAAAACAGCCAGAGAGACCTTCAGCGCGACCAGCC
>4H2444-bA+4H2444-bA_C1	AAGAGGGACGCAGCATTACTGTTTTAACTGGGCGTTTTCCCATTTCAGCTCTGCTATTTCCTGTTCGAGTTCCGCGTTTTTCTGTTCAAGCTGTGCAATTTTGTCAGAAGAGCAGTGACAAAATCGCGCAGCTGGAGCAGAAAAACGCGGAACTGGAGCAGGAAATTGCGGAACTGAAATGGGAAAACGCCCAGCTGAAACAGCCAGAGAGACCTTCAGCGCGACCAGCC
>4H3297-bA+4H730-bA_C1	AAGAGGGACGCAGCATTACTGCTCAAGCTGTGCAATTTCCCATTCCAGTTCTGCAATTTTTTGTTTCAGTTCGGCATTCTCTTGCTCCAGTTGGGCGTTTTTGTCAGAAGAGCAGTGACGAAATTGCCCAGTTAAAGCAAGAGAATGCGGAACTTAAACAGGAAAATGCCGAGCTGAAATGGGAAATTGCGCAGCTGAAACAGCCAGAGAGACCTTCAGCGCGACCAGCC
>4H3297-bA+4H796-bA_C1	AAGAGGGACGCAGCATTATTGCTCCAGCTGTGCAATTTCCCATTCTAGTTCGGCGATTTTTTGCTTCAGTTCTGCGTTTTCTTGTTCCAGTTGGGCATTTTTGTCAGAAGAGCAGTGACGAAATTGCTCAGCTGAAACAGAAGATTGCAGAGCTGGAGCAGGAAAATGCAGAGCTGAAATGGGAAAATGCACAATTAAAGCAACCAGAGAGACCTTCAGCGCGACCAGCC
>4H3297-bA+4H932-bA_C1	AAGAGGGACGCAGCATTATTGTTCCAGTTGTGCAATTTCCCATTCTAATTCCGCAATCTTCTGCTTCAGCTCCGCGTTCTCCTGCTCCAGCTGCGCATTCTTGTCAGAAGAGCAGTGACGAGATTGCCCAGCTGAAACAGAAAAATGCGGAACTGGAACAGAAAATCGCGGAACTCGAGTGGGAAAATGCCCAGCTGAAACAGCCAGAGAGACCTTCAGCGCGACCAGCC
>4H3297-bA+4H949-bA_C1	AAGAGGGACGCAGCATTATTGTTCCAGTTGGGCTATTTCCCACTCCAGTTCCGCAATTTTCTGTTTCAGTTCAGCGTTTTCCTGTTCTAACTGCGCATTCTTGTCAGAAGAGCAGTGACGAGATTGCTCAGCTCAAACAGAAAAATGCGGAATTAGAACAGAAAAACGCGGAGCTGGAGTGGAAAATTGCCCAACTGGAACAGCCAGAGAGACCTTCAGCGCGACCAGCC
>4H2143-bA+4H3297-bA_C1	AAGAGGGACGCAGCATTATTGTTCCAGCTGAGCGTTTTTCCACTTAAGTTCCGCGTTTTCCTGTTTCAGTTCGGCGATTTCCTGTTCCAGCTGGGCAATCTTGTCAGAAGAGCAGTGACAAAAATGCTCAACTCGAACAGGAGAATGCGGAACTGAAACAAAAAATTGCGGAACTGGAATGGGAAATCGCTCAACTGGAGCAGCCAGAGAGACCTTCAGCGCGACCAGCC
>4H2162-bA+4H3297-bA_C1	AAGAGGGACGCAGCATTATTGTTTCAACTGAGCAATTTCCCATTCTAATTCCGCATTTTTTTGCTTAAGTTCTGCGATTTCTTGCTCCAGCTGGGCGATTTTGTCAGAAGAGCAGTGACAAAAATGCCCAACTTGAACAGGAAAATGCAGAACTGAAGCAGAAAATCGCAGAGCTGGAATGGGAAATCGCACAGTTGGAACAACCAGAGAGACCTTCAGCGCGACCAGCC
>4H2253-bA+4H3297-bA_C1	AAGAGGGACGCAGCATTACTGCTCCAGTTGGGCGATCTTCCATTTCAATTCGGCGATTTCTTGTTTAAGTTCCGCGTTTTCCTGTTCCAATTGTGCGATTTTGTCAGAAGAGCAGTGACAAGAACGCCCAGCTCGAACAGGAAAACGCCGAACTAAAACAGAAAATCGCCGAGCTGGAATGGGAAATTGCACAGCTCGAACAGCCAGAGAGACCTTCAGCGCGACCAGCC
>4H2444-bA+4H3297-bA_C1	AAGAGGGACGCAGCATTACTGTTTCAGCTGCGCATTTTCCCATTTCAATTCCGCAATCTCCTGTTCCAGTTCGGCGTTTTTCTGTTCGAGTTGTGCTATTTTGTCAGAAGAGCAGTGACAAAAACGCGCAGCTTGAACAGGAAAACGCCGAACTGAAACAAAAAATTGCGGAACTCGAATGGGAGATTGCGCAGCTAGAACAACCAGAGAGACCTTCAGCGCGACCAGCC
>4H3297-bA+4H3297-bA_C1	AAGAGGGACGCAGCATTACTGCTCCAATTGTGCAATTTCCCACTCTAGTTCTGCGATCTTTTGTTTCAGTTCGGCGTTTTCCTGCTCAAGCTGGGCATTCTTGTCAGAAGAGCAGTGACAAAAACGCACAGCTGGAACAGGAGAACGCCGAATTGAAGCAGAAAATCGCAGAGCTGGAGTGGGAAATCGCCCAGCTGGAACAACCAGAGAGACCTTCAGCGCGACCAGCC
>4H3364-bA+4H730-bA_C1	AAGAGGGACGCAGCATTACTGTTTCAGTTGCGCGTTCTCCCACTCCAGTTCTGCGATTTTCTGTTCAAGCTCCGCGATTTTCTGTTCCAACTGCGCATTCTTGTCAGAAGAGCAGTGACGAAATCGCCCAACTGAAGCAGGAAAATGCGGAGCTGAAACAGGAAAACGCCGAGTTGAAGTGGGAAATTGCGCAGCTTAAACAACCAGAGAGACCTTCAGCGCGACCAGCC
>4H3364-bA+4H796-bA_C1	AAGAGGGACGCAGCATTACTGTTTCAGTTGCGCGTTTTCCCATTCCAGTTCCGCAATTTTTTGTTCCAGTTCGGCAATTTTTTGTTCCAACTGAGCATTTTTGTCAGAAGAGCAGTGACGAAATTGCCCAGTTAAAACAGAAAATAGCCGAACTGGAACAGGAAAACGCTGAATTGAAATGGGAAAACGCCCAGCTAAAGCAGCCAGAGAGACCTTCAGCGCGACCAGCC
>4H3364-bA+4H932-bA_C1	AAGAGGGACGCAGCATTATTGCTTCAGCTGCGCGTTTTCCCATTCCAGTTCGGCAATTTTCTGCTCCAGTTCGGCGATTTTCTGTTCTAGCTGCGCATTTTTGTCAGAAGAGCAGTGACGAAATTGCGCAGCTAAAGCAGAAAAATGCGGAGTTAGAACAGAAAATTGCCGAGCTGGAGTGGGAAAATGCTCAACTGAAACAGCCAGAGAGACCTTCAGCGCGACCAGCC
>4H3364-bA+4H949-bA_C1	AAGAGGGACGCAGCATTATTGTTTCAGTTGTGCGTTTTCCCATTCTAATTCCGCAATTTTCTGTTCCAGCTCCGCAATTTTCTGTTCCAACTGCGCGTTTTTGTCAGAAGAGCAGTGACGAAATTGCGCAGTTGAAACAGAAAAACGCCGAATTGGAACAGAAAAACGCAGAGTTAGAATGGAAAATTGCGCAGCTGGAGCAGCCAGAGAGACCTTCAGCGCGACCAGCC
>4H2143-bA+4H3364-bA_C1	AAGAGGGACGCAGCATTACTGTTCAAGCTGCGCGTTTTTCCACTTCAATTCCGCGTTCTCTTGCTTCAGTTCTGCAATTTCTTGTTCCAGCTGCGCAATTTTGTCAGAAGAGCAGTGACAAAAATGCGCAGCTTGAACAGAAAATTGCGGAGTTGGAACAGAAAATCGCTGAACTGGAATGGGAAAATGCTCAGTTGAAACAACCAGAGAGACCTTCAGCGCGACCAGCC
>4H2162-bA+4H3364-bA_C1	AAGAGGGACGCAGCATTATTGCTTTAGTTGGGCTATTTCCCATTCCAGTTCTGCGTTTTTCTGTTTAAGTTCCGCAATTTCCTGTTCTAACTGGGCAATTTTGTCAGAAGAGCAGTGACAAAAATGCGCAACTGGAACAGAAAATTGCTGAACTGGAACAAAAAATTGCGGAACTGGAATGGGAAAATGCGCAGCTGAAACAACCAGAGAGACCTTCAGCGCGACCAGCC
>4H2253-bA+4H3364-bA_C1	AAGAGGGACGCAGCATTATTGTTCAAGCTGGGCAATTTTCCATTTTAATTCCGCGATCTCCTGTTTGAGTTCTGCGTTTTCCTGTTCGAGCTGCGCGATTTTGTCAGAAGAGCAGTGACAAAAATGCGCAACTGGAACAGAAAATCGCCGAATTGGAGCAGAAAATCGCGGAGCTGGAATGGGAAAATGCACAGTTGAAACAGCCAGAGAGACCTTCAGCGCGACCAGCC
>4H2444-bA+4H3364-bA_C1	AAGAGGGACGCAGCATTACTGTTTTAACTGAGCATTTTCCCATTTTAACTCCGCAATTTCCTGTTCCAGCTCTGCATTCTTTTGTTCCAATTGAGCAATTTTGTCAGAAGAGCAGTGACAAAAATGCGCAGTTGGAACAAAAGATTGCAGAACTAGAACAGAAAATCGCGGAACTCGAATGGGAAAACGCGCAATTAAAACAGCCAGAGAGACCTTCAGCGCGACCAGCC
>4H3297-bA+4H3364-bA_C1	AAGAGGGACGCAGCATTATTGCTCGAGTTGGGCAATTTCCCATTCCAGTTCGGCGATTTTTTGTTTAAGTTCCGCGTTTTCTTGTTCCAACTGTGCATTTTTGTCAGAAGAGCAGTGACAAAAATGCGCAATTGGAGCAAAAAATCGCAGAACTCGAACAGAAGATCGCTGAGCTGGAATGGGAAAACGCCCAACTCAAACAGCCAGAGAGACCTTCAGCGCGACCAGCC
>4H3364-bA+4H3364-bA_C1	AAGAGGGACGCAGCATTATTGCTTGAGCTGGGCATTCTCCCACTCCAGTTCGGCAATTTTCTGTTCCAATTCGGCAATTTTCTGCTCGAGCTGCGCATTTTTGTCAGAAGAGCAGTGACAAAAACGCCCAGCTGGAGCAGAAGATTGCCGAGTTAGAACAAAAAATTGCTGAACTGGAATGGGAAAATGCACAGTTGAAACAGCCAGAGAGACCTTCAGCGCGACCAGCC
>4H3381-bA+4H730-bA_C1	AAGAGGGACGCAGCATTACTGTTCCAGCTGCGCGATTTTCCACTCTAATTCGGCGTTTTTCTGTTCCAGTTCTGCGATCTTTTGTTCTAACTGAGCGTTTTTGTCAGAAGAGCAGTGACGAGATCGCTCAGCTCAAGCAGGAAAACGCTGAATTAAAGCAGGAAAATGCTGAGCTGAAGTGGGAGATTGCGCAGCTGAAGCAACCAGAGAGACCTTCAGCGCGACCAGCC
>4H3381-bA+4H796-bA_C1	AAGAGGGACGCAGCATTATTGTTCCAGCTGGGCTATCTTCCATTCCAGTTCGGCATTTTTCTGTTCCAATTCTGCGATTTTTTGCTCCAGCTGGGCGTTTTTGTCAGAAGAGCAGTGACGAAATTGCCCAACTCAAACAGAAAATTGCCGAACTTGAACAGGAGAACGCTGAACTGAAATGGGAAAATGCGCAGCTAAAACAGCCAGAGAGACCTTCAGCGCGACCAGCC
>4H3381-bA+4H932-bA_C1	AAGAGGGACGCAGCATTACTGCTCCAGCTGCGCGATTTTCCATTCCAGCTCTGCGTTCTTTTGTTCCAATTCCGCGATCTTCTGTTCCAGCTGAGCGTTTTTGTCAGAAGAGCAGTGACGAAATTGCCCAACTGAAGCAAAAAAACGCGGAACTGGAACAGAAGATTGCGGAACTGGAATGGGAAAATGCTCAATTGAAACAACCAGAGAGACCTTCAGCGCGACCAGCC
>4H3381-bA+4H949-bA_C1	AAGAGGGACGCAGCATTACTGTTCCAGCTGTGCAATTTTCCATTCCAATTCAGCGTTTTTCTGTTCGAGTTCAGCAATTTTCTGTTCTAACTGTGCGTTTTTGTCAGAAGAGCAGTGACGAAATCGCTCAATTAAAACAGAAAAATGCTGAGTTAGAACAGAAGAACGCTGAGCTGGAATGGAAAATTGCACAACTGGAACAACCAGAGAGACCTTCAGCGCGACCAGCC
>4H2143-bA+4H3381-bA_C1	AAGAGGGACGCAGCATTACTGCTCCAGCTGAGCGTTCTTCCACTTAAGTTCCGCATTTTCCTGTTTCAGTTCTGCGATTTCCTGCTCAAGCTGCGCGATTTTGTCAGAAGAGCAGTGACAAAAATGCCCAGCTGGAACAGAAAATTGCGGAATTAGAACAGAAAAACGCGGAACTTGAGTGGAAAATTGCCCAACTCGAACAGCCAGAGAGACCTTCAGCGCGACCAGCC
>4H2162-bA+4H3381-bA_C1	AAGAGGGACGCAGCATTACTGCTTCAGCTGGGCGATTTCCCACTCCAGTTCGGCATTCTTCTGTTTAAGTTCTGCGATTTCCTGCTCCAGCTGCGCGATTTTGTCAGAAGAGCAGTGACAAAAACGCACAGTTGGAACAAAAAATTGCCGAACTGGAACAGAAGAATGCAGAATTGGAGTGGAAAATCGCGCAATTGGAGCAACCAGAGAGACCTTCAGCGCGACCAGCC
>4H2253-bA+4H3381-bA_C1	AAGAGGGACGCAGCATTACTGCTCCAGTTGCGCGATTTTCCACTTCAATTCTGCGATTTCCTGCTTCAGTTCTGCGTTTTCCTGCTCCAACTGCGCGATTTTGTCAGAAGAGCAGTGACAAAAATGCACAGCTTGAGCAAAAAATTGCCGAATTGGAACAAAAGAATGCAGAGTTAGAGTGGAAGATTGCCCAATTGGAGCAGCCAGAGAGACCTTCAGCGCGACCAGCC
>4H2444-bA+4H3381-bA_C1	AAGAGGGACGCAGCATTATTGTTTCAACTGCGCATTTTCCCATTTAAGCTCAGCGATTTCCTGTTCAAGCTCTGCGTTTTTTTGCTCTAATTGGGCGATTTTGTCAGAAGAGCAGTGACAAAAATGCACAGCTGGAACAGAAAATCGCGGAGCTTGAGCAAAAGAACGCGGAGTTGGAATGGAAAATCGCACAACTGGAACAGCCAGAGAGACCTTCAGCGCGACCAGCC
>4H3297-bA+4H3381-bA_C1	AAGAGGGACGCAGCATTATTGTTCCAGTTGTGCGATCTCCCATTCGAGTTCCGCAATTTTTTGCTTTAACTCCGCATTTTCCTGTTCCAGTTGCGCGTTTTTGTCAGAAGAGCAGTGACAAAAATGCGCAATTGGAGCAAAAAATTGCGGAATTGGAACAGAAAAATGCGGAGCTGGAGTGGAAAATTGCGCAGTTGGAGCAGCCAGAGAGACCTTCAGCGCGACCAGCC
>4H3364-bA+4H3381-bA_C1	AAGAGGGACGCAGCATTACTGTTTCAGTTGGGCGTTTTCCCATTCCAGCTCGGCAATTTTCTGCTCCAGTTCTGCAATTTTTTGTTCCAATTGCGCATTTTTGTCAGAAGAGCAGTGACAAGAACGCTCAGCTTGAACAGAAGATTGCGGAACTCGAGCAAAAGAATGCTGAACTGGAATGGAAGATCGCTCAGCTGGAACAGCCAGAGAGACCTTCAGCGCGACCAGCC
>4H3381-bA+4H3381-bA_C1	AAGAGGGACGCAGCATTATTGCTCAAGTTGTGCAATTTTCCACTCCAGTTCGGCGTTCTTTTGCTCCAGTTCCGCGATTTTTTGCTCCAGTTGCGCATTTTTGTCAGAAGAGCAGTGACAAAAATGCCCAGCTTGAGCAAAAAATTGCAGAACTGGAGCAAAAAAACGCGGAACTGGAATGGAAAATTGCGCAGTTAGAACAACCAGAGAGACCTTCAGCGCGACCAGCC
>4H56-bA+4H730-bA_C1	AAGAGGGACGCAGCATTATTGCTTCAGTTGCGCGTTCTTCCATTCAAGTTCCGCATTTTTCTGTTCCAGTTCCGCGATTTCCTGTTCCAGTTGGGCAATCTCGTCAGAAGAGCAGTGACGAGATCGCTCAGTTAAAACAAGAAAACGCGGAACTTAAACAAGAAAACGCTGAGCTCAAATGGGAAATAGCCCAACTGAAACAGCCAGAGAGACCTTCAGCGCGACCAGCC
>4H56-bA+4H796-bA_C1	AAGAGGGACGCAGCATTACTGTTTCAGTTGTGCGTTTTTCCACTCGAGTTCCGCGTTTTTCTGTTCTAATTCCGCTATTTCCTGTTCTAGCTGTGCGATTTCGTCAGAAGAGCAGTGACGAAATTGCGCAGTTAAAACAGAAAATCGCTGAATTAGAACAAGAAAACGCGGAACTCAAATGGGAGAATGCCCAGTTAAAGCAGCCAGAGAGACCTTCAGCGCGACCAGCC
>4H56-bA+4H932-bA_C1	AAGAGGGACGCAGCATTACTGCTTCAGCTGGGCATTTTTCCACTCCAGTTCCGCATTTTTCTGTTCTAATTCTGCGATTTCCTGTTCTAACTGCGCAATTTCGTCAGAAGAGCAGTGACGAGATTGCACAATTGAAACAAAAAAACGCAGAACTGGAGCAAAAGATCGCGGAATTAGAATGGGAAAACGCTCAGCTTAAGCAGCCAGAGAGACCTTCAGCGCGACCAGCC
>4H56-bA+4H949-bA_C1	AAGAGGGACGCAGCATTACTGTTTCAGCTGCGCATTTTTCCATTCCAGCTCGGCGTTTTTCTGTTCAAGTTCCGCTATCTCTTGTTCTAACTGGGCTATCTCGTCAGAAGAGCAGTGACGAAATTGCACAACTTAAGCAAAAGAACGCCGAACTGGAACAGAAAAACGCCGAACTAGAATGGAAAATTGCGCAACTCGAACAGCCAGAGAGACCTTCAGCGCGACCAGCC
>4H2143-bA+4H56-bA_C1	AAGAGGGACGCAGCATTACTGTTCGAGCTGCGCGTTTTTCCATTTCAGTTCTGCGTTCTCTTGTTTCAGCTCCGCAATCTCCTGTTCCAGCTGCGCAATCTTGTCAGAAGAGCAGTGACGAAATTGCACAACTGGAACAAGAGATCGCCGAGTTAGAACAGAAAAATGCGGAACTGGAATGGAAAAATGCTCAACTGAAACAACCAGAGAGACCTTCAGCGCGACCAGCC
>4H2162-bA+4H56-bA_C1	AAGAGGGACGCAGCATTATTGCTTCAGTTGTGCTATTTCCCATTCCAGTTCCGCATTTTTCTGTTTCAGCTCTGCGATCTCCTGTTCCAGTTGAGCGATTTTGTCAGAAGAGCAGTGACGAAATTGCTCAACTAGAACAAGAAATCGCTGAACTCGAGCAGAAGAACGCCGAGTTAGAATGGAAAAACGCGCAGCTCAAACAGCCAGAGAGACCTTCAGCGCGACCAGCC
>4H2253-bA+4H56-bA_C1	AAGAGGGACGCAGCATTACTGCTCCAGTTGAGCGATTTTCCATTTTAATTCCGCGATTTCCTGTTTCAGCTCGGCATTTTCTTGCTCCAGTTGCGCGATCTTGTCAGAAGAGCAGTGACGAGATTGCACAATTAGAACAGGAAATTGCGGAATTAGAACAGAAAAATGCGGAGTTAGAGTGGAAAAACGCCCAGCTGAAACAGCCAGAGAGACCTTCAGCGCGACCAGCC
>4H2444-bA+4H56-bA_C1	AAGAGGGACGCAGCATTACTGTTTCAGTTGTGCGTTCTCCCATTTTAATTCTGCAATTTCCTGTTCCAGTTCTGCGTTCTTCTGTTCCAGCTGAGCGATTTTGTCAGAAGAGCAGTGACGAAATCGCCCAACTTGAACAGGAAATTGCGGAACTAGAACAGAAAAACGCTGAATTAGAATGGAAGAACGCCCAGTTAAAGCAGCCAGAGAGACCTTCAGCGCGACCAGCC
>4H3297-bA+4H56-bA_C1	AAGAGGGACGCAGCATTACTGCTCTAGCTGCGCAATCTCCCACTCCAGTTCCGCAATTTTCTGCTTCAATTCCGCGTTCTCTTGTTCTAACTGGGCGTTCTTGTCAGAAGAGCAGTGACGAGATCGCCCAGCTCGAGCAGGAAATTGCCGAATTAGAACAAAAAAACGCGGAATTGGAATGGAAAAACGCACAGCTGAAGCAGCCAGAGAGACCTTCAGCGCGACCAGCC
>4H3364-bA+4H56-bA_C1	AAGAGGGACGCAGCATTATTGTTTGAGCTGGGCGTTTTCCCATTCGAGTTCAGCAATTTTCTGTTCTAATTCCGCAATTTTCTGTTCCAGCTGGGCGTTCTTGTCAGAAGAGCAGTGACGAAATCGCGCAACTGGAACAGGAAATTGCAGAGCTGGAACAGAAAAATGCCGAGTTGGAGTGGAAAAATGCGCAACTGAAACAGCCAGAGAGACCTTCAGCGCGACCAGCC
>4H3381-bA+4H56-bA_C1	AAGAGGGACGCAGCATTACTGTTCAAGCTGCGCGATTTTCCATTCTAACTCCGCATTCTTTTGCTCCAATTCCGCGATTTTCTGTTCGAGCTGCGCGTTCTTGTCAGAAGAGCAGTGACGAGATTGCACAGCTGGAACAAGAAATTGCCGAATTAGAGCAGAAAAATGCAGAGCTAGAATGGAAAAATGCGCAGCTGAAACAGCCAGAGAGACCTTCAGCGCGACCAGCC
>4H56-bA+4H56-bA_C1	AAGAGGGACGCAGCATTATTGTTTCAACTGTGCGTTCTTCCATTCCAGTTCGGCATTTTTCTGTTCTAGTTCTGCAATTTCTTGTTCAAGCTGGGCGATTTCGTCAGAAGAGCAGTGACGAAATTGCACAGTTGGAACAGGAGATTGCGGAACTGGAACAAAAAAATGCGGAACTTGAGTGGAAAAACGCCCAACTGAAGCAGCCAGAGAGACCTTCAGCGCGACCAGCC
>4H2931-bA+4H730-bA_C1	AAGAGGGACGCAGCATTACTGTTCCAGCTGCGCATTTTCCCATTCCAGCTCGGCGTTCTTCTGTTTCAGTTCCGCGATTTTCTGTTTCAGCTGTGCGATCTTGTCAGAAGAGCAGTGACGAGATTGCCCAGCTCAAGCAAGAAAATGCAGAGCTGAAACAGGAGAATGCGGAGCTGAAGTGGGAAATTGCGCAGCTGAAACAACCAGAGAGACCTTCAGCGCGACCAGCC
>4H2931-bA+4H796-bA_C1	AAGAGGGACGCAGCATTACTGTTCCAGTTGTGCATTTTCCCATTCGAGTTCGGCGTTTTTTTGCTTCAATTCGGCAATCTTCTGTTTTAGCTGAGCAATTTTGTCAGAAGAGCAGTGACGAAATTGCGCAACTCAAACAGAAAATTGCCGAATTGGAACAAGAAAATGCCGAACTTAAATGGGAGAACGCCCAACTTAAACAACCAGAGAGACCTTCAGCGCGACCAGCC
>4H2931-bA+4H932-bA_C1	AAGAGGGACGCAGCATTACTGTTCCAGCTGGGCATTTTCCCATTCCAGCTCCGCGTTTTTCTGCTTTAGTTCCGCAATTTTTTGTTTCAGCTGAGCGATTTTGTCAGAAGAGCAGTGACGAAATCGCGCAACTTAAACAGAAAAATGCAGAACTTGAACAGAAAATTGCCGAACTGGAGTGGGAGAACGCGCAACTCAAACAACCAGAGAGACCTTCAGCGCGACCAGCC
>4H2931-bA+4H949-bA_C1	AAGAGGGACGCAGCATTACTGTTCCAACTGAGCATTTTCCCATTCCAATTCGGCGTTTTTCTGCTTCAGTTCCGCGATCTTTTGCTTCAGCTGGGCAATTTTGTCAGAAGAGCAGTGACGAAATCGCTCAGCTTAAACAGAAGAACGCCGAGCTGGAACAGAAAAATGCAGAACTAGAATGGAAAATCGCGCAGCTGGAACAGCCAGAGAGACCTTCAGCGCGACCAGCC
>4H2143-bA+4H2931-bA_C1	AAGAGGGACGCAGCATTACTGTTCCAGCTGAGCATTTTTCCATTTCAGTTCGGCATTTTCTTGTTTCAGTTCGGCAATTTCTTGTTCCAGCTGCGCGATTTTGTCAGAAGAGCAGTGACAAAATCGCGCAACTGAAACAAAAGATTGCGGAACTGAAACAGAAAAACGCAGAACTGGAATGGGAGAATGCACAACTGGAACAGCCAGAGAGACCTTCAGCGCGACCAGCC
>4H2162-bA+4H2931-bA_C1	AAGAGGGACGCAGCATTATTGCTTCAGTTGCGCGATTTCCCACTCCAATTCAGCATTCTTTTGCTTCAGTTCGGCAATCTCCTGTTCCAGCTGCGCAATTTTGTCAGAAGAGCAGTGACAAGATCGCGCAGCTGAAACAGAAAATTGCCGAGCTGAAACAGAAAAATGCTGAGCTGGAGTGGGAAAACGCGCAGCTCGAACAACCAGAGAGACCTTCAGCGCGACCAGCC
>4H2253-bA+4H2931-bA_C1	AAGAGGGACGCAGCATTATTGTTCGAGTTGTGCAATTTTCCATTTAAGTTCCGCGATTTCCTGTTTCAGCTCTGCGTTTTCTTGCTCCAATTGGGCGATTTTGTCAGAAGAGCAGTGACAAAATAGCACAACTGAAACAAAAAATTGCGGAGCTGAAGCAAAAAAATGCCGAATTGGAATGGGAGAATGCTCAACTCGAACAACCAGAGAGACCTTCAGCGCGACCAGCC
>4H2444-bA+4H2931-bA_C1	AAGAGGGACGCAGCATTACTGTTTCAGCTGGGCATTCTCCCATTTTAACTCCGCTATTTCCTGTTCCAGTTCCGCGTTCTTCTGTTCCAGCTGAGCGATTTTGTCAGAAGAGCAGTGACAAAATCGCACAACTGAAACAGAAAATTGCGGAACTGAAGCAGAAAAATGCGGAATTGGAGTGGGAAAATGCTCAATTGGAACAGCCAGAGAGACCTTCAGCGCGACCAGCC
>4H2931-bA+4H3297-bA_C1	AAGAGGGACGCAGCATTATTGCTCTAACTGCGCGTTTTCCCACTCCAGTTCTGCGTTTTTCTGTTTCAGTTCCGCAATTTTCTGTTTCAGTTGTGCAATTTTGTCAGAAGAGCAGTGACAAAAACGCGCAACTTGAACAGGAAAACGCGGAACTGAAGCAGAAGATTGCGGAACTGGAATGGGAAATCGCACAGCTGGAACAGCCAGAGAGACCTTCAGCGCGACCAGCC
>4H2931-bA+4H3364-bA_C1	AAGAGGGACGCAGCATTATTGTTCCAGTTGAGCATTCTCCCACTCTAATTCTGCGTTCTTTTGTTTCAATTCCGCGATTTTCTGCTTAAGCTGGGCAATCTTGTCAGAAGAGCAGTGACAAGAACGCGCAGCTGGAACAAAAAATCGCCGAACTTGAACAAAAAATCGCGGAGCTGGAGTGGGAGAATGCCCAATTGAAACAACCAGAGAGACCTTCAGCGCGACCAGCC
>4H2931-bA+4H3381-bA_C1	AAGAGGGACGCAGCATTATTGCTCGAGCTGCGCATTTTCCCATTCGAGTTCCGCGTTTTTTTGTTTGAGTTCAGCTATTTTCTGTTTTAACTGGGCGATCTTGTCAGAAGAGCAGTGACAAGAATGCTCAATTAGAACAGAAGATCGCAGAACTGGAACAGAAGAATGCAGAGTTGGAATGGAAAATAGCGCAGCTAGAACAACCAGAGAGACCTTCAGCGCGACCAGCC
>4H2931-bA+4H56-bA_C1	AAGAGGGACGCAGCATTACTGCTCGAGTTGGGCATTCTCCCACTCAAGTTCAGCGTTCTTCTGTTTTAATTCGGCGATTTTCTGTTTTAACTGTGCAATTTTGTCAGAAGAGCAGTGACGAAATCGCTCAGCTCGAACAAGAAATTGCCGAGTTGGAACAGAAAAACGCGGAATTAGAATGGAAAAACGCGCAACTGAAGCAGCCAGAGAGACCTTCAGCGCGACCAGCC
>4H2931-bA+4H2931-bA_C1	AAGAGGGACGCAGCATTACTGTTCCAGCTGCGCATTTTCCCATTCCAGCTCAGCATTTTTCTGCTTGAGTTCGGCAATTTTCTGTTTCAACTGAGCAATTTTGTCAGAAGAGCAGTGACAAAATTGCCCAGCTGAAACAAAAAATCGCCGAACTGAAACAGAAAAACGCGGAATTAGAGTGGGAAAATGCCCAGCTTGAGCAGCCAGAGAGACCTTCAGCGCGACCAGCC
>4H166-bA+4H730-bA_C1	AAGAGGGACGCAGCATTATTGTTTAAGTTGTGCGATTTTCCATTCCAGCTCCGCGATTTTTTGTTCCAGTTCGGCATTCTCCTGTTCTAACTGCGCGATCTCGTCAGAAGAGCAGTGACGAAATTGCGCAGTTAAAACAGGAAAACGCTGAACTGAAGCAAGAAAATGCAGAACTGAAATGGGAAATCGCACAACTGAAACAGCCAGAGAGACCTTCAGCGCGACCAGCC
>4H166-bA+4H796-bA_C1	AAGAGGGACGCAGCATTACTGTTTCAATTGAGCAATCTTCCACTCAAGTTCCGCGATCTTCTGTTCCAGTTCGGCGTTTTCTTGTTCCAGTTGCGCGATCTCGTCAGAAGAGCAGTGACGAAATTGCTCAGCTGAAACAAAAAATCGCTGAATTGGAACAAGAAAACGCGGAACTTAAGTGGGAAAATGCACAACTGAAACAGCCAGAGAGACCTTCAGCGCGACCAGCC
>4H166-bA+4H932-bA_C1	AAGAGGGACGCAGCATTACTGTTTCAGCTGCGCGATCTTCCATTCCAACTCCGCGATTTTTTGTTCAAGCTCGGCATTTTCTTGTTCCAGCTGCGCAATTTCGTCAGAAGAGCAGTGACGAAATCGCTCAGCTTAAGCAGAAAAATGCGGAGCTGGAGCAAAAGATTGCAGAGCTCGAATGGGAGAATGCGCAGCTCAAACAGCCAGAGAGACCTTCAGCGCGACCAGCC
>4H166-bA+4H949-bA_C1	AAGAGGGACGCAGCATTACTGTTTAAGCTGCGCGATTTTCCATTCCAGTTCTGCAATTTTTTGCTCCAGCTCCGCGTTTTCCTGTTCGAGCTGCGCGATTTCGTCAGAAGAGCAGTGACGAAATTGCCCAGCTAAAACAAAAAAATGCGGAGTTAGAACAGAAAAACGCGGAACTGGAATGGAAAATCGCACAACTGGAGCAACCAGAGAGACCTTCAGCGCGACCAGCC
>4H166-bA+4H2143-bA_C1	AAGAGGGACGCAGCATTATTGCTTCAGCTGCGCAATTTTCCATTCCAATTCGGCAATTTTCTGTTCCAATTCAGCATTTTCCTGCTCGAGCTGGGCAATTTCGTCAGAAGAGCAGTGACAAAATCGCGCAGCTTGAGCAGGAGATCGCAGAGCTCAAGCAGGAGAACGCTGAACTGAAGTGGAAAAATGCGCAATTGGAACAACCAGAGAGACCTTCAGCGCGACCAGCC
>4H166-bA+4H2162-bA_C1	AAGAGGGACGCAGCATTACTGTTTCAACTGAGCAATTTTCCACTCAAGCTCCGCAATTTTCTGCTCCAGTTCCGCATTTTCTTGTTCAAGCTGCGCAATTTCGTCAGAAGAGCAGTGACAAAATCGCACAGCTTGAGCAGGAAATTGCGGAATTAAAACAGAAAAACGCCGAATTGGAATGGGAAATCGCTCAATTGAAACAGCCAGAGAGACCTTCAGCGCGACCAGCC
>4H166-bA+4H2253-bA_C1	AAGAGGGACGCAGCATTATTGTTTCAGCTGGGCGATTTTCCATTCCAGTTCGGCGATTTTTTGTTCCAACTCAGCATTTTCTTGCTCCAGCTGTGCGATTTCGTCAGAAGAGCAGTGACAAAATTGCGCAGTTAGAGCAAGAAAACGCCGAACTTAAACAAGAAATTGCGGAACTGAAGTGGAAAATCGCCCAGTTAGAACAACCAGAGAGACCTTCAGCGCGACCAGCC
>4H166-bA+4H2444-bA_C1	AAGAGGGACGCAGCATTACTGTTTCAACTGGGCGATTTTCCATTCCAGTTCAGCGATTTTCTGTTCCAGTTCTGCATTTTCTTGCTCAAGCTGGGCAATTTCGTCAGAAGAGCAGTGACAAAATTGCCCAGCTCGAACAGAAAAATGCTGAACTGGAACAGGAAATCGCTGAGCTGAAATGGGAAAATGCCCAGCTAAAACAGCCAGAGAGACCTTCAGCGCGACCAGCC
>4H166-bA+4H3297-bA_C1	AAGAGGGACGCAGCATTACTGCTTTAATTGTGCGATTTTCCATTCGAGCTCTGCAATCTTTTGCTCTAACTCCGCATTTTCTTGCTCGAGTTGCGCGATTTCGTCAGAAGAGCAGTGACAAAAACGCGCAGTTAGAACAGGAAAACGCCGAATTGAAACAGAAAATCGCAGAACTGGAGTGGGAGATCGCACAACTCGAACAACCAGAGAGACCTTCAGCGCGACCAGCC
>4H166-bA+4H3364-bA_C1	AAGAGGGACGCAGCATTACTGTTTTAACTGAGCAATTTTCCATTCCAGTTCCGCAATCTTCTGTTCCAGCTCTGCATTCTCCTGTTCCAGTTGGGCGATTTCGTCAGAAGAGCAGTGACAAAAACGCGCAGTTAGAACAAAAAATCGCCGAATTAGAACAGAAGATCGCGGAATTAGAATGGGAGAATGCGCAACTTAAACAGCCAGAGAGACCTTCAGCGCGACCAGCC
>4H166-bA+4H3381-bA_C1	AAGAGGGACGCAGCATTATTGTTTCAGTTGCGCGATTTTCCACTCCAGTTCTGCAATTTTCTGTTCCAGCTCCGCGTTTTCCTGCTCCAGTTGCGCAATTTCGTCAGAAGAGCAGTGACAAAAATGCCCAACTAGAACAAAAAATAGCGGAACTGGAACAAAAGAACGCCGAACTTGAGTGGAAGATTGCACAGTTAGAACAGCCAGAGAGACCTTCAGCGCGACCAGCC
>4H166-bA+4H56-bA_C1	AAGAGGGACGCAGCATTACTGTTTCAGCTGCGCAATTTTCCACTCCAGCTCCGCGATTTTTTGTTCCAGTTCAGCGTTTTCTTGTTCCAGCTGAGCAATTTCGTCAGAAGAGCAGTGACGAGATTGCCCAACTGGAACAGGAAATTGCTGAACTGGAACAAAAAAACGCTGAGCTGGAATGGAAAAATGCGCAACTGAAACAGCCAGAGAGACCTTCAGCGCGACCAGCC
>4H166-bA+4H2931-bA_C1	AAGAGGGACGCAGCATTACTGTTTCAGCTGTGCAATTTTCCATTCAAGCTCCGCAATTTTCTGTTCAAGTTCTGCGTTTTCCTGTTCCAGCTGCGCGATTTCGTCAGAAGAGCAGTGACAAAATCGCGCAACTGAAACAAAAAATCGCTGAATTGAAACAGAAAAACGCCGAATTGGAATGGGAGAACGCGCAGCTGGAGCAACCAGAGAGACCTTCAGCGCGACCAGCC
>4H166-bA+4H166-bA_C1	AAGAGGGACGCAGCATTACTGTTTCAGCTGTGCAATTTTCCATTCCAGCTCCGCAATTTTCTGTTCTAATTCAGCATTTTCCTGTTCGAGCTGCGCGATTTCGTCAGAAGAGCAGTGACGAAATAGCGCAATTAGAGCAAGAAAATGCGGAGCTGGAACAGAAGATTGCGGAGTTAGAGTGGAAAATTGCACAGCTTAAACAGCCAGAGAGACCTTCAGCGCGACCAGCC
>4H3041-bA+4H730-bA_C1	AAGAGGGACGCAGCATTACTGTTCCAGCTGGGCAATCTCCCATTCCAGTTCCGCGATTTTCTGTTTCAGCTCGGCGTTTTTCTGTTTCAGCTGCGCGATTTTGTCAGAAGAGCAGTGACGAGATAGCGCAATTAAAACAAGAAAATGCTGAGTTGAAACAAGAGAACGCGGAACTTAAATGGGAAATCGCCCAGCTCAAACAGCCAGAGAGACCTTCAGCGCGACCAGCC
>4H3041-bA+4H796-bA_C1	AAGAGGGACGCAGCATTACTGTTCGAGCTGTGCGATCTCCCACTCCAATTCTGCAATTTTCTGTTTTAATTCTGCATTCTTCTGCTTCAGCTGGGCGATTTTGTCAGAAGAGCAGTGACGAAATCGCTCAACTGAAGCAGAAAATCGCCGAGCTGGAGCAGGAGAACGCAGAACTGAAATGGGAGAACGCGCAGCTGAAACAACCAGAGAGACCTTCAGCGCGACCAGCC
>4H3041-bA+4H932-bA_C1	AAGAGGGACGCAGCATTACTGTTCAAGTTGCGCAATCTCCCATTCCAACTCAGCAATTTTTTGTTTCAACTCCGCATTTTTCTGCTTTAATTGGGCGATCTTGTCAGAAGAGCAGTGACGAAATTGCTCAATTAAAACAGAAAAATGCGGAACTGGAACAGAAGATTGCGGAGCTGGAGTGGGAAAACGCTCAGCTCAAGCAACCAGAGAGACCTTCAGCGCGACCAGCC
>4H3041-bA+4H949-bA_C1	AAGAGGGACGCAGCATTATTGCTCCAGTTGGGCAATTTCCCATTCAAGTTCCGCGATTTTTTGTTTAAGCTCCGCATTTTTCTGCTTCAGTTGCGCAATTTTGTCAGAAGAGCAGTGACGAAATCGCGCAACTAAAACAAAAAAACGCCGAATTAGAACAGAAAAATGCAGAATTGGAGTGGAAAATTGCGCAATTAGAACAGCCAGAGAGACCTTCAGCGCGACCAGCC
>4H2143-bA+4H3041-bA_C1	AAGAGGGACGCAGCATTACTGCTCCAGTTGTGCGTTTTTCCACTTCAGTTCCGCGTTCTCCTGTTTCAGTTCGGCAATCTCTTGTTCGAGTTGCGCGATTTTGTCAGAAGAGCAGTGACAAAATAGCGCAGCTGAAGCAGAAAAACGCGGAGTTAAAGCAGAAGATAGCCGAACTTGAGTGGGAAATTGCGCAGCTGGAACAGCCAGAGAGACCTTCAGCGCGACCAGCC
>4H2162-bA+4H3041-bA_C1	AAGAGGGACGCAGCATTACTGTTTCAGTTGCGCAATTTCCCATTCCAGTTCAGCGTTCTTCTGTTTGAGTTCGGCAATTTCCTGCTCCAGTTGCGCAATTTTGTCAGAAGAGCAGTGACAAAATTGCTCAACTGAAGCAAAAAAATGCCGAGTTAAAACAAAAAATTGCTGAACTGGAGTGGGAGATTGCGCAGTTAGAACAGCCAGAGAGACCTTCAGCGCGACCAGCC
>4H2253-bA+4H3041-bA_C1	AAGAGGGACGCAGCATTATTGCTCCAGTTGTGCGATTTTCCATTTCAGCTCTGCAATCTCCTGTTTAAGTTCAGCGTTCTCTTGTTCCAGCTGCGCAATTTTGTCAGAAGAGCAGTGACAAAATTGCGCAACTGAAACAGAAAAACGCGGAGCTGAAACAGAAAATCGCCGAGTTAGAATGGGAGATTGCACAGTTGGAGCAGCCAGAGAGACCTTCAGCGCGACCAGCC
>4H2444-bA+4H3041-bA_C1	AAGAGGGACGCAGCATTACTGTTTCAGTTGTGCATTCTCCCACTTTAATTCGGCTATCTCCTGTTCTAATTCGGCATTTTTCTGTTCCAGTTGCGCAATCTTGTCAGAAGAGCAGTGACAAAATCGCACAATTAAAGCAGAAAAATGCTGAATTAAAACAGAAAATTGCGGAACTGGAATGGGAAATTGCTCAGCTGGAACAACCAGAGAGACCTTCAGCGCGACCAGCC
>4H3041-bA+4H3297-bA_C1	AAGAGGGACGCAGCATTATTGTTCCAGCTGCGCGATTTCCCATTCAAGCTCCGCAATTTTCTGTTTCAATTCAGCGTTCTTCTGTTTCAATTGGGCAATCTTGTCAGAAGAGCAGTGACAAAAATGCACAACTGGAGCAGGAGAACGCCGAGTTAAAACAGAAAATCGCTGAACTGGAGTGGGAAATCGCACAGTTAGAACAACCAGAGAGACCTTCAGCGCGACCAGCC
>4H3041-bA+4H3364-bA_C1	AAGAGGGACGCAGCATTACTGTTCGAGCTGCGCGATCTCCCATTCCAGTTCTGCTATTTTCTGCTTCAGTTCCGCATTTTTCTGTTTCAGTTGCGCGATTTTGTCAGAAGAGCAGTGACAAAAACGCGCAGCTTGAGCAAAAAATTGCTGAACTCGAACAGAAGATCGCGGAACTGGAATGGGAAAATGCCCAGCTGAAACAACCAGAGAGACCTTCAGCGCGACCAGCC
>4H3041-bA+4H3381-bA_C1	AAGAGGGACGCAGCATTATTGTTCCAACTGGGCAATTTCCCATTCCAGTTCCGCGATTTTTTGTTTCAATTCAGCGTTTTTCTGTTTTAACTGTGCGATCTTGTCAGAAGAGCAGTGACAAAAACGCACAGCTGGAACAGAAAATAGCGGAGCTGGAACAGAAAAATGCCGAACTGGAGTGGAAAATAGCACAGCTGGAACAGCCAGAGAGACCTTCAGCGCGACCAGCC
>4H3041-bA+4H56-bA_C1	AAGAGGGACGCAGCATTACTGTTCCAGCTGGGCGATCTCCCATTCTAGCTCCGCAATTTTCTGTTTAAGTTCTGCATTCTTCTGCTTCAGTTGCGCGATCTTGTCAGAAGAGCAGTGACGAAATTGCGCAACTTGAGCAGGAAATTGCTGAACTGGAACAGAAAAACGCCGAACTGGAATGGAAAAATGCACAGCTTAAGCAGCCAGAGAGACCTTCAGCGCGACCAGCC
>4H2931-bA+4H3041-bA_C1	AAGAGGGACGCAGCATTATTGTTCTAATTGCGCATTTTCCCATTCCAGCTCCGCGTTTTTCTGTTTCAATTCCGCGATTTTTTGTTTGAGCTGGGCAATTTTGTCAGAAGAGCAGTGACAAAATTGCCCAGCTCAAGCAGAAAAACGCTGAACTTAAACAAAAAATCGCCGAATTGGAATGGGAGATAGCTCAGCTGGAACAACCAGAGAGACCTTCAGCGCGACCAGCC
>4H166-bA+4H3041-bA_C1	AAGAGGGACGCAGCATTACTGCTTGAGCTGCGCGATCTTCCATTCCAGTTCTGCGATTTTCTGTTCCAGCTCAGCATTTTCTTGTTCCAGTTGGGCGATTTCGTCAGAAGAGCAGTGACAAAATTGCACAGCTTAAACAGAAAAACGCGGAACTTAAACAAAAAATCGCAGAGCTGGAATGGGAAATTGCCCAACTGGAACAGCCAGAGAGACCTTCAGCGCGACCAGCC
>4H3041-bA+4H3041-bA_C1	AAGAGGGACGCAGCATTACTGTTCAAGCTGCGCGATTTCCCATTCGAGTTCGGCGATCTTCTGCTTCAATTCTGCGTTTTTTTGCTTTAATTGCGCAATTTTGTCAGAAGAGCAGTGACAAAATAGCGCAGCTGAAACAGAAAAACGCGGAGTTAAAGCAGAAAATTGCGGAGCTCGAATGGGAAATTGCGCAACTGGAACAACCAGAGAGACCTTCAGCGCGACCAGCC
>4H235-bA+4H730-bA_C1	AAGAGGGACGCAGCATTATTGCTCCAGCTGGGCGTTCTCCCATTTAAGTTCTGCGATTTTTTGTTTCAACTCCGCGTTTTCTTGCTCTAACTGGGCAATTTCGTCAGAAGAGCAGTGACGAAATCGCGCAGCTGAAACAGGAAAACGCAGAATTAAAACAAGAGAACGCGGAACTGAAATGGGAAATAGCGCAGCTGAAACAGCCAGAGAGACCTTCAGCGCGACCAGCC
>4H235-bA+4H796-bA_C1	AAGAGGGACGCAGCATTACTGCTCGAGCTGTGCGTTTTCCCATTTTAGTTCCGCGATTTTTTGCTTGAGTTCAGCGTTTTCCTGTTCCAGCTGGGCGATCTCGTCAGAAGAGCAGTGACGAGATTGCGCAGCTAAAACAGAAGATCGCAGAACTGGAGCAGGAAAATGCGGAGCTGAAATGGGAAAATGCACAGCTGAAACAGCCAGAGAGACCTTCAGCGCGACCAGCC
>4H235-bA+4H932-bA_C1	AAGAGGGACGCAGCATTACTGTTCCAGCTGTGCGTTCTCCCATTTAAGCTCAGCAATTTTTTGTTTTAATTCGGCATTCTCTTGTTCGAGTTGGGCGATCTCGTCAGAAGAGCAGTGACGAAATTGCGCAACTTAAACAAAAAAACGCAGAACTCGAACAAAAAATCGCCGAGTTAGAATGGGAAAACGCGCAACTGAAACAGCCAGAGAGACCTTCAGCGCGACCAGCC
>4H235-bA+4H949-bA_C1	AAGAGGGACGCAGCATTACTGTTCCAGCTGTGCGTTTTCCCATTTAAGCTCCGCAATCTTTTGTTTGAGTTCAGCATTTTCCTGCTCCAACTGGGCGATCTCGTCAGAAGAGCAGTGACGAAATCGCACAGCTGAAACAGAAAAACGCCGAATTGGAGCAAAAGAACGCGGAATTGGAATGGAAGATCGCACAACTGGAACAGCCAGAGAGACCTTCAGCGCGACCAGCC
>4H2143-bA+4H235-bA_C1	AAGAGGGACGCAGCATTACTGTTCCAGCTGAGCATTTTTCCATTTTAGCTCGGCATTCTCTTGTTTTAATTCTGCAATTTCCTGTTCCAGTTGTGCAATCTTGTCAGAAGAGCAGTGACGAGATCGCGCAATTAGAACAGGAGAACGCCGAATTAAAACAAAAGATCGCTGAACTGAAATGGGAAAATGCACAGCTGGAACAGCCAGAGAGACCTTCAGCGCGACCAGCC
>4H2162-bA+4H235-bA_C1	AAGAGGGACGCAGCATTATTGTTTCAGCTGCGCGATTTCCCACTCCAGCTCCGCATTCTTCTGTTTTAACTCTGCAATTTCTTGTTCCAGCTGGGCGATTTTGTCAGAAGAGCAGTGACGAAATAGCGCAGCTTGAACAGGAAAACGCGGAATTGAAGCAGAAGATCGCGGAATTAAAATGGGAAAACGCCCAGTTAGAACAGCCAGAGAGACCTTCAGCGCGACCAGCC
>4H2253-bA+4H235-bA_C1	AAGAGGGACGCAGCATTATTGTTCCAGCTGCGCGATTTTCCACTTTAACTCGGCAATTTCTTGCTTCAGTTCCGCGTTTTCTTGCTCCAGCTGTGCAATTTTGTCAGAAGAGCAGTGACGAAATCGCGCAGCTGGAACAAGAGAATGCCGAACTGAAGCAGAAAATTGCTGAGCTTAAATGGGAGAATGCCCAGTTGGAACAACCAGAGAGACCTTCAGCGCGACCAGCC
>4H235-bA+4H2444-bA_C1	AAGAGGGACGCAGCATTACTGTTCTAGTTGCGCATTTTCCCATTTAAGTTCTGCGATTTTCTGTTTTAATTCAGCATTTTCCTGTTCCAGCTGAGCGATTTCGTCAGAAGAGCAGTGACAAAATCGCTCAATTGGAACAAAAAAATGCAGAGCTCGAACAAGAAATCGCCGAACTTAAATGGGAAAACGCTCAACTGAAACAGCCAGAGAGACCTTCAGCGCGACCAGCC
>4H235-bA+4H3297-bA_C1	AAGAGGGACGCAGCATTACTGCTCCAGTTGCGCGTTCTCCCACTTTAATTCGGCAATTTTCTGTTTTAGTTCTGCGTTTTCCTGTTCCAGCTGCGCGATTTCGTCAGAAGAGCAGTGACAAAAACGCGCAACTTGAACAGGAGAACGCAGAACTGAAGCAGAAAATCGCTGAACTCGAATGGGAGATAGCCCAGCTGGAGCAGCCAGAGAGACCTTCAGCGCGACCAGCC
>4H235-bA+4H3364-bA_C1	AAGAGGGACGCAGCATTACTGCTCCAGCTGGGCATTCTCCCATTTTAATTCAGCAATTTTCTGTTTCAACTCGGCATTTTCCTGTTCCAGCTGCGCGATCTCGTCAGAAGAGCAGTGACAAGAACGCACAGCTGGAACAAAAAATCGCTGAACTTGAACAAAAAATTGCAGAACTGGAATGGGAGAACGCGCAACTAAAGCAGCCAGAGAGACCTTCAGCGCGACCAGCC
>4H235-bA+4H3381-bA_C1	AAGAGGGACGCAGCATTATTGTTCAAGCTGTGCATTTTCCCATTTAAGTTCCGCAATTTTCTGTTTCAGTTCCGCGTTTTCTTGCTCGAGTTGCGCGATCTCGTCAGAAGAGCAGTGACAAAAACGCGCAATTGGAGCAGAAAATCGCAGAATTGGAGCAGAAAAACGCGGAACTGGAATGGAAAATTGCCCAACTTGAGCAGCCAGAGAGACCTTCAGCGCGACCAGCC
>4H235-bA+4H56-bA_C1	AAGAGGGACGCAGCATTACTGTTCCAGCTGTGCATTTTCCCATTTCAGCTCTGCGATTTTCTGCTTCAGTTCGGCATTTTCCTGTTCTAACTGTGCAATTTCGTCAGAAGAGCAGTGACGAAATAGCACAGCTCGAACAAGAAATCGCTGAACTGGAACAGAAGAATGCCGAGCTGGAGTGGAAAAACGCCCAATTGAAACAACCAGAGAGACCTTCAGCGCGACCAGCC
>4H235-bA+4H2931-bA_C1	AAGAGGGACGCAGCATTATTGCTCCAACTGCGCGTTTTCCCACTTCAGCTCCGCGATCTTCTGTTTTAGCTCCGCGTTTTCCTGTTCTAACTGGGCAATTTCGTCAGAAGAGCAGTGACAAAATTGCGCAATTAAAACAGAAAATTGCGGAACTGAAACAGAAAAATGCCGAATTAGAATGGGAAAACGCACAGCTGGAGCAGCCAGAGAGACCTTCAGCGCGACCAGCC
>4H166-bA+4H235-bA_C1	AAGAGGGACGCAGCATTATTGCTTCAGCTGCGCAATTTTCCACTCGAGTTCCGCGATTTTTTGCTCTAATTCGGCGTTCTCTTGTTCTAACTGCGCAATCTCGTCAGAAGAGCAGTGACGAAATTGCGCAATTAGAGCAGGAGAACGCAGAACTTAAACAGAAAATCGCCGAACTGAAGTGGGAAAACGCGCAACTCGAACAACCAGAGAGACCTTCAGCGCGACCAGCC
>4H235-bA+4H3041-bA_C1	AAGAGGGACGCAGCATTACTGTTCTAACTGCGCGTTTTCCCATTTTAACTCCGCAATTTTTTGCTTAAGTTCCGCGTTCTCCTGTTCTAACTGTGCAATTTCGTCAGAAGAGCAGTGACAAAATTGCACAACTGAAGCAGAAAAACGCTGAACTGAAACAGAAAATTGCCGAATTGGAATGGGAGATCGCACAGCTTGAACAACCAGAGAGACCTTCAGCGCGACCAGCC
>4H235-bA+4H235-bA_C1	AAGAGGGACGCAGCATTACTGTTCCAGTTGCGCGTTTTCCCACTTCAGTTCGGCGATTTTCTGTTTGAGTTCTGCGTTCTCCTGCTCCAGTTGTGCAATTTCGTCAGAAGAGCAGTGACGAAATTGCGCAGCTGGAACAGGAGAACGCGGAACTGAAACAGAAAATCGCAGAACTGAAATGGGAAAACGCGCAACTGGAACAACCAGAGAGACCTTCAGCGCGACCAGCC
>4H2760-bA+4H730-bA_C1	AAGAGGGACGCAGCATTACTGTTTCAGTTGCGCGTTTTTCCATTCTAATTCAGCAATCTCCTGTTTCAGCTCCGCGTTCTCTTGTTTCAGTTGGGCAATTTTGTCAGAAGAGCAGTGACGAGATTGCGCAGCTGAAACAGGAGAATGCGGAATTAAAGCAGGAAAATGCCGAGCTCAAATGGGAGATCGCTCAACTGAAACAACCAGAGAGACCTTCAGCGCGACCAGCC
>4H2760-bA+4H796-bA_C1	AAGAGGGACGCAGCATTACTGTTTTAACTGAGCATTTTTCCATTCCAGTTCTGCAATCTCCTGTTTGAGTTCCGCATTCTCCTGTTTTAGCTGTGCGATTTTGTCAGAAGAGCAGTGACGAAATCGCGCAGTTGAAACAGAAAATTGCAGAACTTGAACAGGAAAACGCAGAGCTCAAATGGGAGAACGCGCAACTTAAACAACCAGAGAGACCTTCAGCGCGACCAGCC
>4H2760-bA+4H932-bA_C1	AAGAGGGACGCAGCATTACTGCTTAAGTTGGGCGTTCTTCCATTCCAATTCGGCAATTTCTTGCTTTAACTCCGCATTCTCCTGTTTCAACTGTGCGATTTTGTCAGAAGAGCAGTGACGAAATAGCCCAACTCAAACAGAAAAACGCGGAATTAGAACAGAAAATAGCCGAACTGGAGTGGGAAAACGCCCAGCTAAAACAACCAGAGAGACCTTCAGCGCGACCAGCC
>4H2760-bA+4H949-bA_C1	AAGAGGGACGCAGCATTATTGTTTCAGCTGTGCGTTTTTCCATTCCAGTTCGGCAATTTCCTGCTTCAGTTCTGCGTTTTCTTGTTTCAACTGCGCAATTTTGTCAGAAGAGCAGTGACGAGATTGCTCAACTGAAACAGAAAAACGCGGAACTGGAACAGAAAAACGCAGAACTGGAATGGAAAATTGCTCAGCTGGAACAGCCAGAGAGACCTTCAGCGCGACCAGCC
>4H2143-bA+4H2760-bA_C1	AAGAGGGACGCAGCATTACTGTTCCAGCTGCGCGTTTTTCCATTTCAGCTCCGCGTTTTCCTGTTTTAATTCGGCGATTTCTTGTTCCAGCTGTGCAATTTTGTCAGAAGAGCAGTGACAAAATTGCGCAATTAAAGCAGGAGAACGCGGAACTGAAACAGGAAATTGCGGAACTTGAGTGGAAAAATGCCCAGCTGAAACAACCAGAGAGACCTTCAGCGCGACCAGCC
>4H2162-bA+4H2760-bA_C1	AAGAGGGACGCAGCATTATTGTTTGAGTTGCGCAATTTCCCACTCCAATTCGGCATTCTTTTGTTTCAGTTCTGCGATCTCTTGTTCCAGCTGCGCAATCTTGTCAGAAGAGCAGTGACAAAATCGCGCAGCTGAAGCAAGAGAATGCAGAATTGAAACAAGAAATCGCGGAGCTGGAATGGAAAAACGCCCAGCTGAAACAGCCAGAGAGACCTTCAGCGCGACCAGCC
>4H2253-bA+4H2760-bA_C1	AAGAGGGACGCAGCATTACTGTTCGAGCTGTGCGATTTTCCATTTTAATTCAGCGATCTCCTGCTTCAGTTCCGCATTTTCCTGTTCTAATTGCGCGATTTTGTCAGAAGAGCAGTGACAAAATTGCCCAGTTAAAACAAGAGAATGCGGAACTGAAACAGGAAATCGCAGAACTGGAGTGGAAAAATGCGCAACTTAAACAACCAGAGAGACCTTCAGCGCGACCAGCC
>4H2444-bA+4H2760-bA_C1	AAGAGGGACGCAGCATTATTGTTTCAGCTGCGCGTTCTCCCACTTCAGTTCGGCTATTTCTTGCTCCAGCTCGGCATTTTTCTGCTCAAGCTGGGCGATTTTGTCAGAAGAGCAGTGACAAAATTGCTCAGCTGAAACAGGAAAACGCTGAACTGAAACAGGAAATTGCAGAACTTGAATGGAAAAACGCACAATTGAAACAGCCAGAGAGACCTTCAGCGCGACCAGCC
>4H2760-bA+4H3297-bA_C1	AAGAGGGACGCAGCATTACTGCTTCAGCTGTGCATTCTTCCATTCCAGTTCAGCGATTTCTTGCTTCAGTTCGGCATTCTCCTGTTTCAGCTGAGCAATTTTGTCAGAAGAGCAGTGACAAAAATGCACAGTTGGAGCAAGAAAACGCGGAATTGAAACAGAAGATTGCAGAACTGGAGTGGGAAATCGCGCAATTGGAGCAGCCAGAGAGACCTTCAGCGCGACCAGCC
>4H2760-bA+4H3364-bA_C1	AAGAGGGACGCAGCATTACTGCTTCAGTTGAGCGTTTTTCCATTCAAGTTCCGCAATCTCTTGCTTCAGTTCGGCGTTCTCCTGTTTTAGTTGCGCAATTTTGTCAGAAGAGCAGTGACAAAAACGCGCAACTTGAACAGAAAATCGCGGAACTGGAACAAAAAATCGCCGAATTGGAATGGGAAAATGCCCAACTGAAGCAGCCAGAGAGACCTTCAGCGCGACCAGCC
>4H2760-bA+4H3381-bA_C1	AAGAGGGACGCAGCATTATTGTTTCAGCTGCGCATTTTTCCATTCCAGTTCGGCAATCTCCTGTTTAAGTTCGGCATTTTCCTGTTTCAGTTGAGCAATTTTGTCAGAAGAGCAGTGACAAAAATGCGCAGCTCGAACAAAAAATCGCTGAACTGGAACAGAAAAATGCCGAACTCGAATGGAAAATTGCGCAACTGGAACAACCAGAGAGACCTTCAGCGCGACCAGCC
>4H2760-bA+4H56-bA_C1	AAGAGGGACGCAGCATTATTGTTTAAGTTGAGCATTCTTCCACTCCAGTTCCGCGATCTCTTGTTTCAGCTCCGCGTTTTCCTGTTTAAGTTGTGCGATCTTGTCAGAAGAGCAGTGACGAAATCGCACAGCTTGAACAGGAAATAGCAGAATTGGAACAGAAAAATGCCGAACTCGAGTGGAAAAATGCACAGCTGAAACAGCCAGAGAGACCTTCAGCGCGACCAGCC
>4H2760-bA+4H2931-bA_C1	AAGAGGGACGCAGCATTATTGTTTTAGTTGCGCATTTTTCCACTCCAGTTCAGCGATTTCTTGCTTCAGCTCGGCGTTTTCTTGCTTAAGTTGAGCGATTTTGTCAGAAGAGCAGTGACAAAATTGCTCAGCTGAAGCAGAAAATCGCTGAATTGAAACAGAAAAACGCCGAACTGGAGTGGGAGAACGCGCAGCTTGAGCAGCCAGAGAGACCTTCAGCGCGACCAGCC
>4H166-bA+4H2760-bA_C1	AAGAGGGACGCAGCATTACTGTTTCAGCTGTGCTATTTTCCATTCGAGTTCTGCAATTTTCTGTTCCAGCTCCGCGTTTTCCTGCTCCAACTGCGCAATTTCGTCAGAAGAGCAGTGACAAAATTGCGCAGCTGAAACAGGAGAATGCGGAACTCAAACAAGAAATCGCCGAGCTCGAATGGAAGAATGCGCAGCTTAAACAACCAGAGAGACCTTCAGCGCGACCAGCC
>4H2760-bA+4H3041-bA_C1	AAGAGGGACGCAGCATTACTGTTTCAATTGTGCGTTTTTCCATTCCAGCTCCGCGATCTCCTGCTTCAATTCCGCATTTTCCTGTTTCAGTTGCGCGATTTTGTCAGAAGAGCAGTGACAAAATCGCGCAGCTGAAGCAAAAAAATGCGGAACTGAAACAAAAAATTGCCGAGCTGGAATGGGAAATTGCACAACTGGAACAGCCAGAGAGACCTTCAGCGCGACCAGCC
>4H235-bA+4H2760-bA_C1	AAGAGGGACGCAGCATTACTGCTCCAATTGTGCATTCTCCCATTTTAATTCTGCGATTTTCTGTTTCAGTTCTGCGTTTTCCTGTTCCAGCTGCGCGATCTCGTCAGAAGAGCAGTGACAAAATTGCGCAGTTGAAACAAGAAAATGCCGAATTAAAGCAGGAAATTGCTGAATTGGAGTGGAAGAATGCACAGCTGAAACAGCCAGAGAGACCTTCAGCGCGACCAGCC
>4H2760-bA+4H2760-bA_C1	AAGAGGGACGCAGCATTATTGTTTCAGTTGAGCATTTTTCCATTCCAGTTCTGCGATTTCTTGTTTCAGCTCCGCGTTTTCCTGTTTCAGCTGGGCAATTTTGTCAGAAGAGCAGTGACAAAATTGCGCAATTAAAACAAGAGAATGCAGAACTGAAACAGGAAATCGCGGAACTCGAGTGGAAAAACGCACAGCTGAAACAGCCAGAGAGACCTTCAGCGCGACCAGCC
>4H264-bA+4H730-bA_C1	AAGAGGGACGCAGCATTACTGCTTCAGTTGAGCATTTTTCCACTCCAATTCGGCGATCTCCTGTTCGAGTTCCGCAATTTTCTGTTCCAGCTGAGCAATTTCGTCAGAAGAGCAGTGACGAAATTGCCCAGTTGAAACAGGAAAACGCGGAACTGAAACAGGAAAATGCAGAACTGAAATGGGAAATTGCTCAGCTGAAACAACCAGAGAGACCTTCAGCGCGACCAGCC
>4H264-bA+4H796-bA_C1	AAGAGGGACGCAGCATTATTGTTTAAGCTGGGCATTTTTCCATTCCAGCTCGGCGATCTCCTGCTCTAATTCAGCTATTTTCTGTTCAAGCTGGGCGATTTCGTCAGAAGAGCAGTGACGAGATTGCGCAACTGAAACAGAAGATTGCTGAGTTGGAGCAAGAAAACGCGGAACTCAAATGGGAAAACGCCCAACTCAAGCAACCAGAGAGACCTTCAGCGCGACCAGCC
>4H264-bA+4H932-bA_C1	AAGAGGGACGCAGCATTATTGTTTCAGCTGGGCGTTTTTCCATTCCAGTTCTGCGATCTCTTGTTCCAGTTCCGCGATCTTCTGTTCCAGTTGGGCTATTTCGTCAGAAGAGCAGTGACGAAATTGCCCAGCTTAAACAGAAAAATGCGGAGCTGGAACAGAAAATCGCTGAGTTGGAATGGGAAAACGCTCAGCTGAAACAGCCAGAGAGACCTTCAGCGCGACCAGCC
>4H264-bA+4H949-bA_C1	AAGAGGGACGCAGCATTACTGTTTCAGTTGGGCATTTTTCCACTCCAGTTCTGCGATTTCTTGTTCCAGTTCCGCGATTTTCTGTTCGAGTTGTGCAATTTCGTCAGAAGAGCAGTGACGAGATTGCCCAACTTAAGCAGAAAAATGCTGAGCTGGAACAAAAAAACGCGGAACTCGAATGGAAAATTGCCCAGCTGGAACAGCCAGAGAGACCTTCAGCGCGACCAGCC
>4H2143-bA+4H264-bA_C1	AAGAGGGACGCAGCATTATTGTTCGAGCTGCGCGTTTTTCCACTTCAGCTCAGCGTTTTCCTGTTTCAGCTCCGCAATTTCCTGTTCCAACTGTGCAATTTTGTCAGAAGAGCAGTGACGAGATCGCACAACTGGAACAGAAAATTGCTGAATTGGAACAGGAGATTGCGGAACTGGAGTGGAAAAACGCCCAGCTGAAGCAGCCAGAGAGACCTTCAGCGCGACCAGCC
>4H2162-bA+4H264-bA_C1	AAGAGGGACGCAGCATTATTGTTTCAGTTGGGCGATTTCCCACTCGAGCTCTGCATTTTTCTGTTTGAGTTCAGCTATTTCTTGTTCCAGCTGTGCAATTTTGTCAGAAGAGCAGTGACGAGATTGCCCAACTGGAACAAAAAATAGCAGAATTAGAACAAGAAATTGCTGAATTGGAATGGAAAAATGCACAGCTGAAACAGCCAGAGAGACCTTCAGCGCGACCAGCC
>4H2253-bA+4H264-bA_C1	AAGAGGGACGCAGCATTATTGTTCAAGCTGAGCTATTTTCCATTTCAGCTCAGCGATTTCTTGCTTTAACTCGGCATTTTCCTGTTCAAGCTGGGCGATCTTGTCAGAAGAGCAGTGACGAGATTGCGCAGTTGGAACAGAAGATCGCAGAACTGGAACAAGAAATTGCCGAATTAGAGTGGAAAAATGCCCAGCTGAAACAGCCAGAGAGACCTTCAGCGCGACCAGCC
>4H2444-bA+4H264-bA_C1	AAGAGGGACGCAGCATTACTGTTTCAGCTGGGCGTTTTCCCATTTGAGTTCCGCAATTTCCTGTTCCAGCTCCGCGTTTTTCTGCTCAAGCTGGGCAATCTTGTCAGAAGAGCAGTGACGAAATTGCACAGTTGGAACAGAAAATCGCCGAGCTGGAACAGGAGATAGCGGAGCTTGAATGGAAAAACGCCCAGTTAAAACAACCAGAGAGACCTTCAGCGCGACCAGCC
>4H264-bA+4H3297-bA_C1	AAGAGGGACGCAGCATTATTGTTTCAGTTGAGCGTTTTTCCATTCCAGTTCGGCGATTTCTTGTTCCAGTTCCGCGATCTTCTGTTCCAGCTGGGCAATTTCGTCAGAAGAGCAGTGACAAAAACGCCCAGCTGGAACAGGAAAACGCGGAACTGAAACAGAAAATTGCTGAACTCGAATGGGAGATTGCACAGCTCGAACAGCCAGAGAGACCTTCAGCGCGACCAGCC
>4H264-bA+4H3364-bA_C1	AAGAGGGACGCAGCATTATTGTTTCAACTGAGCATTTTTCCATTCCAGTTCCGCTATTTCTTGTTCAAGTTCAGCGATCTTTTGTTCCAGCTGGGCGATTTCGTCAGAAGAGCAGTGACAAAAATGCCCAGCTGGAGCAGAAGATTGCAGAACTGGAACAGAAAATTGCGGAATTGGAGTGGGAAAACGCACAACTGAAACAGCCAGAGAGACCTTCAGCGCGACCAGCC
>4H264-bA+4H3381-bA_C1	AAGAGGGACGCAGCATTACTGCTTCAGTTGCGCGTTTTTCCATTCTAACTCGGCAATTTCCTGTTCCAGCTCGGCGATCTTCTGCTCGAGCTGTGCAATCTCGTCAGAAGAGCAGTGACAAAAACGCTCAACTGGAACAAAAAATTGCCGAACTGGAACAGAAAAACGCCGAATTGGAATGGAAAATTGCTCAATTAGAACAGCCAGAGAGACCTTCAGCGCGACCAGCC
>4H264-bA+4H56-bA_C1	AAGAGGGACGCAGCATTACTGTTTCAGCTGCGCGTTTTTCCATTCCAATTCCGCGATTTCTTGTTCCAGTTCTGCGATTTTCTGTTCTAACTGTGCAATTTCGTCAGAAGAGCAGTGACGAAATCGCGCAGCTGGAACAGGAAATCGCTGAACTGGAACAGAAAAATGCGGAATTGGAATGGAAAAACGCGCAACTGAAACAACCAGAGAGACCTTCAGCGCGACCAGCC
>4H264-bA+4H2931-bA_C1	AAGAGGGACGCAGCATTATTGCTTTAGCTGGGCGTTCTTCCATTCCAATTCCGCGATTTCCTGCTCCAGTTCGGCGATTTTTTGTTCTAGCTGCGCGATTTCGTCAGAAGAGCAGTGACAAAATCGCCCAGCTGAAACAGAAGATTGCAGAGCTCAAACAGAAAAACGCCGAACTTGAATGGGAAAACGCTCAGCTTGAACAGCCAGAGAGACCTTCAGCGCGACCAGCC
>4H166-bA+4H264-bA_C1	AAGAGGGACGCAGCATTACTGTTTCAATTGTGCAATTTTCCACTCCAACTCTGCGATTTTTTGTTCAAGTTCGGCGTTCTCTTGTTCAAGCTGGGCAATTTCGTCAGAAGAGCAGTGACGAAATCGCCCAACTGGAACAGAAAATTGCGGAGTTGGAACAAGAGATCGCAGAACTGGAATGGAAAAATGCCCAACTGAAGCAGCCAGAGAGACCTTCAGCGCGACCAGCC
>4H264-bA+4H3041-bA_C1	AAGAGGGACGCAGCATTATTGTTTCAGCTGTGCATTTTTCCATTCCAGTTCTGCAATTTCCTGCTCTAATTCTGCGATTTTTTGCTCCAGCTGCGCGATTTCGTCAGAAGAGCAGTGACAAAATCGCTCAGCTGAAACAGAAAAATGCAGAACTCAAACAAAAAATTGCGGAGCTAGAATGGGAAATTGCCCAGCTGGAACAGCCAGAGAGACCTTCAGCGCGACCAGCC
>4H235-bA+4H264-bA_C1	AAGAGGGACGCAGCATTACTGTTCCAATTGAGCATTCTCCCATTTTAGTTCCGCGATTTTTTGCTTCAGTTCCGCGTTCTCTTGTTCCAACTGCGCGATTTCGTCAGAAGAGCAGTGACGAGATTGCTCAGTTGGAGCAGAAAATTGCGGAACTGGAACAGGAAATTGCTGAACTGGAATGGAAGAACGCACAGTTAAAACAGCCAGAGAGACCTTCAGCGCGACCAGCC
>4H264-bA+4H2760-bA_C1	AAGAGGGACGCAGCATTATTGTTTCAGTTGTGCGTTTTTCCATTCCAGTTCCGCAATTTCCTGTTCGAGTTCTGCGATTTTCTGCTCTAATTGTGCTATTTCGTCAGAAGAGCAGTGACAAGATCGCCCAGCTGAAACAAGAAAACGCTGAACTGAAGCAAGAGATTGCTGAACTGGAATGGAAAAACGCGCAACTGAAACAGCCAGAGAGACCTTCAGCGCGACCAGCC
>4H264-bA+4H264-bA_C1	AAGAGGGACGCAGCATTACTGTTTTAGCTGAGCATTTTTCCATTCCAGCTCGGCAATTTCTTGTTCCAGCTCGGCGATTTTTTGTTCGAGTTGTGCAATTTCGTCAGAAGAGCAGTGACGAAATAGCCCAACTCGAACAGAAAATTGCCGAACTGGAGCAAGAAATTGCCGAACTCGAATGGAAAAATGCCCAGCTGAAACAACCAGAGAGACCTTCAGCGCGACCAGCC
>4H2859-bA+4H730-bA_C1	AAGAGGGACGCAGCATTACTGCTCTAACTGTGCATTCTCCCACTTCAGTTCAGCGATCTTCTGCTCCAGTTCCGCAATTTTCTGTTTCAGCTGCGCAATTTTGTCAGAAGAGCAGTGACGAGATTGCCCAGCTGAAACAGGAAAATGCGGAACTGAAACAGGAAAATGCGGAACTGAAATGGGAGATTGCGCAGCTGAAACAGCCAGAGAGACCTTCAGCGCGACCAGCC
>4H2859-bA+4H796-bA_C1	AAGAGGGACGCAGCATTACTGCTCCAGTTGTGCGTTCTCCCATTTTAGTTCCGCAATTTTCTGCTCCAGTTCGGCAATCTTCTGTTTCAGTTGGGCTATTTTGTCAGAAGAGCAGTGACGAAATTGCACAGTTGAAGCAGAAGATTGCCGAGCTGGAACAGGAAAACGCGGAGCTCAAATGGGAAAACGCCCAACTTAAGCAGCCAGAGAGACCTTCAGCGCGACCAGCC
>4H2859-bA+4H932-bA_C1	AAGAGGGACGCAGCATTACTGTTCAAGCTGGGCGTTTTCCCACTTTAATTCTGCGATTTTTTGTTCGAGTTCGGCGATTTTCTGTTTCAGCTGTGCAATTTTGTCAGAAGAGCAGTGACGAGATCGCGCAGCTCAAACAAAAGAACGCGGAACTGGAACAGAAGATTGCTGAACTGGAATGGGAGAATGCTCAGCTGAAACAGCCAGAGAGACCTTCAGCGCGACCAGCC
>4H2859-bA+4H949-bA_C1	AAGAGGGACGCAGCATTACTGTTCAAGCTGGGCATTTTCCCATTTCAGTTCCGCAATCTTCTGCTCCAATTCGGCAATTTTCTGTTTCAGCTGCGCAATTTTGTCAGAAGAGCAGTGACGAGATTGCGCAGCTAAAACAAAAAAATGCAGAGTTAGAACAGAAGAACGCGGAACTGGAATGGAAAATCGCGCAGTTGGAACAGCCAGAGAGACCTTCAGCGCGACCAGCC
>4H2143-bA+4H2859-bA_C1	AAGAGGGACGCAGCATTATTGCTCCAGTTGGGCGTTTTTCCATTTCAGCTCAGCGTTCTCCTGTTTGAGTTCCGCAATTTCCTGTTCCAGCTGGGCAATTTTGTCAGAAGAGCAGTGACAAAATTGCGCAACTGAAGCAGAAAATAGCAGAACTGGAGCAGAAGATCGCGGAACTTAAATGGGAAAACGCACAGTTGGAGCAACCAGAGAGACCTTCAGCGCGACCAGCC
>4H2162-bA+4H2859-bA_C1	AAGAGGGACGCAGCATTATTGCTTCAACTGCGCAATTTCCCACTCGAGTTCGGCATTTTTCTGTTTGAGCTCTGCGATTTCCTGTTCAAGTTGCGCAATTTTGTCAGAAGAGCAGTGACAAGATTGCGCAGCTCAAACAGAAGATTGCTGAACTGGAACAAAAGATAGCGGAATTAAAGTGGGAAAACGCCCAACTTGAACAGCCAGAGAGACCTTCAGCGCGACCAGCC
>4H2253-bA+4H2859-bA_C1	AAGAGGGACGCAGCATTACTGTTCCAGCTGCGCGATTTTCCATTTCAGTTCGGCAATCTCTTGTTTCAATTCTGCATTTTCTTGTTCGAGCTGTGCTATTTTGTCAGAAGAGCAGTGACAAAATAGCACAGCTGAAGCAGAAAATTGCTGAACTCGAACAGAAAATTGCTGAACTTAAATGGGAAAACGCCCAGTTGGAACAACCAGAGAGACCTTCAGCGCGACCAGCC
>4H2444-bA+4H2859-bA_C1	AAGAGGGACGCAGCATTATTGTTTGAGCTGCGCGTTCTCCCATTTCAGTTCCGCAATCTCCTGTTCTAATTCCGCGTTTTTTTGTTCCAGCTGCGCAATCTTGTCAGAAGAGCAGTGACAAAATTGCACAACTGAAACAAAAAATCGCCGAACTTGAACAAAAAATTGCGGAGCTGAAATGGGAGAATGCGCAACTGGAACAACCAGAGAGACCTTCAGCGCGACCAGCC
>4H2859-bA+4H3297-bA_C1	AAGAGGGACGCAGCATTACTGTTCCAGTTGGGCGTTTTCCCATTTCAGTTCCGCAATTTTCTGTTCAAGTTCGGCAATTTTTTGCTTAAGCTGAGCAATTTTGTCAGAAGAGCAGTGACAAAAATGCGCAGCTGGAACAGGAAAACGCAGAACTGAAACAGAAGATTGCTGAACTGGAGTGGGAAATCGCGCAACTGGAACAGCCAGAGAGACCTTCAGCGCGACCAGCC
>4H2859-bA+4H3364-bA_C1	AAGAGGGACGCAGCATTACTGTTCGAGCTGCGCATTCTCCCATTTAAGCTCAGCAATTTTCTGTTCCAGCTCCGCAATTTTCTGCTTCAGTTGAGCAATTTTGTCAGAAGAGCAGTGACAAGAATGCCCAACTGGAACAGAAAATTGCCGAATTAGAACAAAAAATTGCTGAGCTGGAATGGGAAAATGCGCAGCTGAAACAGCCAGAGAGACCTTCAGCGCGACCAGCC
>4H2859-bA+4H3381-bA_C1	AAGAGGGACGCAGCATTACTGTTCTAACTGAGCATTTTCCCATTTCAGCTCCGCGATTTTTTGCTCCAGCTCTGCTATCTTTTGCTTCAGTTGCGCAATTTTGTCAGAAGAGCAGTGACAAAAATGCGCAGCTGGAGCAGAAAATTGCGGAGCTGGAACAAAAAAATGCCGAACTGGAATGGAAAATCGCACAGCTGGAACAGCCAGAGAGACCTTCAGCGCGACCAGCC
>4H2859-bA+4H56-bA_C1	AAGAGGGACGCAGCATTACTGTTCCAGCTGCGCATTTTCCCACTTGAGTTCTGCGATTTTCTGTTCCAGTTCAGCAATCTTCTGCTTCAGCTGCGCAATTTTGTCAGAAGAGCAGTGACGAAATTGCGCAACTGGAACAAGAAATTGCAGAGCTGGAACAGAAGAACGCGGAATTGGAATGGAAGAACGCTCAGCTGAAACAACCAGAGAGACCTTCAGCGCGACCAGCC
>4H2859-bA+4H2931-bA_C1	AAGAGGGACGCAGCATTATTGCTCCAGCTGGGCATTTTCCCATTTGAGTTCCGCGATTTTTTGTTCCAGTTCTGCGATTTTCTGTTTTAACTGGGCGATTTTGTCAGAAGAGCAGTGACAAAATTGCGCAGCTGAAACAGAAAATCGCGGAGCTGAAACAAAAAAACGCGGAACTGGAATGGGAAAACGCCCAGCTTGAGCAGCCAGAGAGACCTTCAGCGCGACCAGCC
>4H166-bA+4H2859-bA_C1	AAGAGGGACGCAGCATTATTGTTTCAGCTGCGCGATTTTCCACTCTAATTCCGCAATCTTCTGTTCTAATTCCGCATTTTCCTGTTCTAACTGCGCGATCTCGTCAGAAGAGCAGTGACAAGATTGCTCAGTTGAAACAAAAGATCGCTGAACTGGAACAGAAAATCGCGGAACTTAAATGGGAAAACGCCCAACTGGAGCAACCAGAGAGACCTTCAGCGCGACCAGCC
>4H2859-bA+4H3041-bA_C1	AAGAGGGACGCAGCATTACTGTTCCAACTGGGCATTTTCCCATTTCAGTTCCGCGATTTTTTGTTCCAGCTCGGCGATTTTTTGTTTCAGCTGTGCGATCTTGTCAGAAGAGCAGTGACAAGATCGCACAACTGAAACAAAAAAACGCAGAACTCAAACAGAAAATCGCTGAACTGGAATGGGAGATCGCGCAGCTGGAGCAGCCAGAGAGACCTTCAGCGCGACCAGCC
>4H235-bA+4H2859-bA_C1	AAGAGGGACGCAGCATTATTGTTCTAACTGCGCATTTTCCCACTTCAGTTCGGCAATTTTCTGTTTCAGCTCGGCGTTTTCCTGTTCAAGCTGGGCAATTTCGTCAGAAGAGCAGTGACAAAATCGCGCAGCTTAAACAGAAGATCGCAGAACTTGAACAGAAAATTGCTGAATTAAAGTGGGAGAACGCCCAGCTTGAACAGCCAGAGAGACCTTCAGCGCGACCAGCC
>4H2760-bA+4H2859-bA_C1	AAGAGGGACGCAGCATTACTGTTTTAACTGAGCATTTTTCCACTCCAACTCAGCAATTTCCTGTTTAAGTTCGGCGTTTTCCTGCTTTAGCTGTGCAATCTTGTCAGAAGAGCAGTGACAAGATTGCTCAGCTGAAACAGAAAATTGCGGAGCTGGAACAAAAAATTGCTGAATTGAAATGGGAAAATGCCCAGCTTGAGCAGCCAGAGAGACCTTCAGCGCGACCAGCC
>4H264-bA+4H2859-bA_C1	AAGAGGGACGCAGCATTACTGTTTTAGTTGCGCATTTTTCCATTCGAGTTCTGCAATTTCCTGTTCCAATTCGGCGATCTTCTGTTCTAATTGAGCAATCTCGTCAGAAGAGCAGTGACAAGATCGCGCAGCTTAAACAAAAGATCGCCGAATTGGAACAAAAAATCGCTGAACTGAAATGGGAGAACGCCCAGCTGGAACAACCAGAGAGACCTTCAGCGCGACCAGCC
>4H2859-bA+4H2859-bA_C1	AAGAGGGACGCAGCATTACTGTTCCAGCTGTGCGTTTTCCCATTTGAGTTCTGCGATTTTTTGCTCCAGTTCAGCGATTTTCTGCTTTAATTGAGCGATCTTGTCAGAAGAGCAGTGACAAAATTGCCCAACTGAAGCAGAAAATTGCGGAACTGGAACAGAAGATTGCCGAACTGAAATGGGAAAACGCGCAGCTCGAGCAGCCAGAGAGACCTTCAGCGCGACCAGCC
>4H349-bA+4H730-bA_C1	AAGAGGGACGCAGCATTACTGCTCTAACTGTGCGATCTTCCATTTTAGTTCAGCGTTCTCCTGCTTCAGTTCCGCAATCTTTTGTTCCAGTTGCGCAATCTCGTCAGAAGAGCAGTGACGAGATCGCCCAGCTGAAGCAAGAGAATGCGGAACTGAAGCAGGAGAACGCGGAACTAAAATGGGAGATAGCGCAGCTGAAACAGCCAGAGAGACCTTCAGCGCGACCAGCC
>4H349-bA+4H796-bA_C1	AAGAGGGACGCAGCATTACTGTTCCAGCTGGGCAATTTTCCATTTAAGTTCTGCGTTCTCTTGTTTGAGTTCGGCAATTTTCTGCTCTAGTTGCGCGATCTCGTCAGAAGAGCAGTGACGAAATCGCCCAGTTAAAGCAGAAAATCGCCGAGCTTGAGCAGGAAAACGCGGAACTGAAATGGGAGAACGCGCAACTGAAACAACCAGAGAGACCTTCAGCGCGACCAGCC
>4H349-bA+4H932-bA_C1	AAGAGGGACGCAGCATTACTGTTCTAACTGGGCAATTTTCCACTTAAGCTCCGCGTTTTCTTGTTTCAGTTCGGCGATTTTTTGTTCCAGTTGCGCGATCTCGTCAGAAGAGCAGTGACGAAATAGCGCAGCTGAAACAAAAAAACGCGGAACTGGAGCAGAAAATTGCTGAGCTGGAATGGGAAAATGCCCAGTTGAAACAACCAGAGAGACCTTCAGCGCGACCAGCC
>4H349-bA+4H949-bA_C1	AAGAGGGACGCAGCATTATTGTTCTAATTGCGCGATCTTCCATTTCAGCTCTGCGTTTTCCTGTTTCAGTTCCGCGATTTTTTGTTCTAACTGAGCGATTTCGTCAGAAGAGCAGTGACGAGATTGCCCAGCTTAAGCAAAAGAATGCCGAGTTGGAGCAGAAAAATGCGGAACTCGAGTGGAAAATTGCGCAGCTGGAACAACCAGAGAGACCTTCAGCGCGACCAGCC
>4H2143-bA+4H349-bA_C1	AAGAGGGACGCAGCATTACTGTTCCAACTGAGCATTCTTCCATTTCAGTTCCGCGTTTTCCTGCTTCAGCTCTGCGATTTCCTGTTCAAGTTGCGCAATTTTGTCAGAAGAGCAGTGACGAGATTGCGCAGTTAGAGCAGAAGATTGCAGAGCTGAAGCAGGAAAACGCCGAACTTAAATGGAAAATCGCACAACTGGAACAACCAGAGAGACCTTCAGCGCGACCAGCC
>4H2162-bA+4H349-bA_C1	AAGAGGGACGCAGCATTATTGTTTCAGCTGGGCGATCTCCCATTCTAATTCGGCATTTTTCTGTTTTAATTCGGCAATCTCTTGCTCAAGCTGCGCAATTTTGTCAGAAGAGCAGTGACGAGATCGCGCAGTTAGAACAAAAAATAGCCGAACTGAAACAGGAAAATGCCGAACTGAAATGGAAAATTGCTCAGTTGGAGCAGCCAGAGAGACCTTCAGCGCGACCAGCC
>4H2253-bA+4H349-bA_C1	AAGAGGGACGCAGCATTACTGTTCTAATTGGGCGATTTTCCACTTAAGTTCAGCAATCTCCTGTTTTAGTTCCGCGTTCTCTTGTTCTAACTGCGCAATTTTGTCAGAAGAGCAGTGACGAAATTGCTCAGCTGGAACAAAAAATCGCCGAGCTGAAACAGGAAAACGCAGAACTTAAATGGAAGATTGCGCAGTTGGAACAGCCAGAGAGACCTTCAGCGCGACCAGCC
>4H2444-bA+4H349-bA_C1	AAGAGGGACGCAGCATTACTGTTTCAACTGAGCGTTCTCCCACTTCAGCTCCGCGATTTCCTGTTCCAGCTCGGCATTTTTCTGCTCCAGCTGTGCGATCTTGTCAGAAGAGCAGTGACGAAATCGCGCAGCTGGAACAGAAAATCGCAGAACTGAAACAGGAAAATGCCGAACTGAAGTGGAAAATTGCTCAGCTCGAACAGCCAGAGAGACCTTCAGCGCGACCAGCC
>4H3297-bA+4H349-bA_C1	AAGAGGGACGCAGCATTACTGTTCGAGTTGAGCGATTTCCCACTCCAGTTCGGCGATTTTCTGTTTCAGCTCCGCATTTTCCTGTTCTAACTGCGCATTTTTGTCAGAAGAGCAGTGACGAAATTGCGCAGCTCGAACAGAAAATTGCGGAACTTAAACAGGAAAATGCGGAACTGAAATGGAAAATTGCTCAATTAGAGCAACCAGAGAGACCTTCAGCGCGACCAGCC
>4H3364-bA+4H349-bA_C1	AAGAGGGACGCAGCATTACTGTTTAAGCTGTGCATTCTCCCACTCAAGTTCCGCGATTTTCTGTTCCAGCTCAGCAATTTTTTGTTCCAATTGCGCATTTTTGTCAGAAGAGCAGTGACGAGATCGCTCAACTGGAACAAAAGATCGCGGAGCTGAAACAAGAGAATGCAGAATTGAAATGGAAAATTGCGCAGTTGGAGCAGCCAGAGAGACCTTCAGCGCGACCAGCC
>4H3381-bA+4H349-bA_C1	AAGAGGGACGCAGCATTACTGCTCCAACTGCGCGATTTTCCATTCTAACTCAGCATTTTTCTGCTCTAGTTCCGCAATTTTCTGTTCAAGCTGCGCATTCTTGTCAGAAGAGCAGTGACGAAATTGCGCAGCTGGAACAAAAAATCGCTGAACTGAAACAGGAAAATGCGGAGTTAAAATGGAAAATTGCCCAATTAGAACAGCCAGAGAGACCTTCAGCGCGACCAGCC
>4H349-bA+4H56-bA_C1	AAGAGGGACGCAGCATTATTGTTCAAGCTGAGCAATCTTCCATTTCAGTTCCGCATTTTCCTGTTTAAGTTCTGCGATTTTTTGCTCAAGCTGTGCAATTTCGTCAGAAGAGCAGTGACGAGATTGCGCAACTGGAGCAGGAAATTGCGGAACTGGAGCAGAAAAACGCGGAATTGGAATGGAAAAATGCGCAACTGAAACAACCAGAGAGACCTTCAGCGCGACCAGCC
>4H2931-bA+4H349-bA_C1	AAGAGGGACGCAGCATTATTGTTCCAACTGCGCATTTTCCCATTCCAGTTCGGCATTCTTCTGTTTCAGCTCAGCGATTTTCTGTTTCAGTTGCGCAATCTTGTCAGAAGAGCAGTGACGAAATTGCACAGCTAGAACAGAAGATTGCGGAATTGAAACAAGAAAATGCGGAACTGAAGTGGAAAATCGCGCAGTTAGAGCAGCCAGAGAGACCTTCAGCGCGACCAGCC
>4H166-bA+4H349-bA_C1	AAGAGGGACGCAGCATTATTGTTTCAGCTGGGCGATTTTCCATTCCAGCTCGGCGATTTTCTGCTCCAGCTCGGCGTTCTCCTGTTCCAGCTGGGCGATTTCGTCAGAAGAGCAGTGACGAGATCGCGCAGCTGGAGCAAAAAATCGCGGAACTGAAACAGGAAAATGCGGAACTGAAATGGAAAATTGCCCAATTGGAGCAGCCAGAGAGACCTTCAGCGCGACCAGCC
>4H3041-bA+4H349-bA_C1	AAGAGGGACGCAGCATTATTGTTCCAGCTGGGCAATTTCCCACTCGAGCTCGGCGATTTTTTGTTTCAACTCCGCGTTTTTCTGTTTCAGCTGTGCAATTTTGTCAGAAGAGCAGTGACGAGATCGCCCAACTGGAACAGAAAATCGCGGAACTGAAACAAGAAAACGCGGAGCTGAAGTGGAAGATTGCCCAGCTGGAACAGCCAGAGAGACCTTCAGCGCGACCAGCC
>4H235-bA+4H349-bA_C1	AAGAGGGACGCAGCATTACTGTTCTAATTGCGCATTCTCCCATTTCAGCTCCGCAATTTTCTGTTTGAGCTCGGCATTCTCCTGCTCCAGTTGAGCGATCTCGTCAGAAGAGCAGTGACGAGATTGCCCAGCTAGAACAAAAAATTGCAGAGCTCAAACAAGAAAATGCAGAGCTCAAATGGAAAATCGCCCAGCTGGAACAGCCAGAGAGACCTTCAGCGCGACCAGCC
>4H2760-bA+4H349-bA_C1	AAGAGGGACGCAGCATTACTGTTTCAGCTGGGCGTTTTTCCATTCCAGTTCTGCAATTTCCTGTTTTAGTTCCGCGTTTTCCTGTTTCAGTTGAGCGATTTTGTCAGAAGAGCAGTGACGAAATTGCTCAGCTGGAACAGAAAATCGCGGAACTAAAGCAGGAGAACGCGGAACTGAAATGGAAAATTGCGCAGTTAGAGCAGCCAGAGAGACCTTCAGCGCGACCAGCC
>4H264-bA+4H349-bA_C1	AAGAGGGACGCAGCATTATTGTTTCAGCTGGGCGTTTTTCCATTCCAGCTCCGCGATCTCCTGTTCCAGCTCCGCGATTTTCTGCTCCAGCTGCGCAATTTCGTCAGAAGAGCAGTGACGAGATAGCTCAGTTAGAACAGAAAATCGCCGAACTAAAACAGGAGAACGCAGAACTGAAATGGAAGATCGCACAGCTGGAACAGCCAGAGAGACCTTCAGCGCGACCAGCC
>4H2859-bA+4H349-bA_C1	AAGAGGGACGCAGCATTACTGTTCCAGCTGGGCATTTTCCCATTTAAGTTCTGCAATTTTCTGCTCCAGTTCGGCAATTTTCTGTTTTAACTGTGCTATTTTGTCAGAAGAGCAGTGACGAGATAGCGCAGCTGGAACAGAAAATCGCGGAACTTAAACAGGAGAACGCGGAACTGAAATGGAAAATAGCCCAGCTTGAGCAGCCAGAGAGACCTTCAGCGCGACCAGCC
>4H349-bA+4H349-bA_C1	AAGAGGGACGCAGCATTACTGCTCCAACTGAGCAATTTTCCATTTCAGCTCGGCATTTTCCTGTTTCAGTTCCGCAATTTTCTGCTCCAGTTGCGCAATCTCGTCAGAAGAGCAGTGACGAGATTGCGCAACTGGAACAGAAAATCGCAGAGCTCAAACAGGAAAACGCCGAGCTGAAATGGAAAATCGCGCAGTTAGAACAACCAGAGAGACCTTCAGCGCGACCAGCC
>4H2585-bA+4H730-bA_C1	AAGAGGGACGCAGCATTATTGCTCCAGCTGCGCAATTTCCCATTTCAGCTCAGCATTTTCTTGTTCCAGTTCGGCAATTTCCTGCTTTAATTGGGCGATTTTGTCAGAAGAGCAGTGACGAGATCGCTCAGCTCAAGCAGGAGAATGCAGAGCTGAAGCAGGAAAATGCCGAACTGAAATGGGAAATCGCGCAACTGAAACAGCCAGAGAGACCTTCAGCGCGACCAGCC
>4H2585-bA+4H796-bA_C1	AAGAGGGACGCAGCATTACTGCTCCAGTTGAGCAATTTCCCATTTAAGCTCGGCGTTTTCCTGTTCGAGTTCCGCAATTTCTTGCTTCAGCTGCGCGATTTTGTCAGAAGAGCAGTGACGAAATCGCTCAGCTGAAGCAGAAGATTGCGGAGCTTGAACAGGAAAATGCGGAGCTGAAATGGGAAAACGCGCAGCTTAAACAACCAGAGAGACCTTCAGCGCGACCAGCC
>4H2585-bA+4H932-bA_C1	AAGAGGGACGCAGCATTACTGTTCCAATTGGGCAATTTCCCATTTGAGTTCAGCATTTTCCTGTTCCAGTTCGGCAATTTCCTGTTTCAGCTGAGCGATTTTGTCAGAAGAGCAGTGACGAGATTGCACAGTTAAAACAAAAGAACGCGGAACTCGAACAGAAAATCGCTGAACTGGAATGGGAAAATGCCCAGTTAAAGCAACCAGAGAGACCTTCAGCGCGACCAGCC
>4H2585-bA+4H949-bA_C1	AAGAGGGACGCAGCATTATTGCTCCAGCTGGGCAATTTCCCATTTTAGCTCTGCGTTTTCCTGTTCTAATTCCGCGATTTCTTGTTTTAACTGAGCAATCTTGTCAGAAGAGCAGTGACGAAATTGCCCAGCTGAAACAGAAAAATGCAGAACTTGAACAAAAAAACGCAGAGTTGGAATGGAAAATTGCGCAGCTGGAGCAGCCAGAGAGACCTTCAGCGCGACCAGCC
>4H2143-bA+4H2585-bA_C1	AAGAGGGACGCAGCATTATTGTTCGAGTTGCGCGTTTTTCCATTTCAACTCAGCATTTTCTTGCTTCAATTCCGCGATTTCCTGTTCCAGCTGCGCAATTTTGTCAGAAGAGCAGTGACAAAATTGCGCAGCTGAAACAGGAAATCGCGGAGTTAGAACAAGAAAATGCGGAACTGAAATGGGAAATTGCGCAGCTGGAACAACCAGAGAGACCTTCAGCGCGACCAGCC
>4H2162-bA+4H2585-bA_C1	AAGAGGGACGCAGCATTATTGCTTTAACTGAGCAATTTCCCATTCCAGTTCCGCGTTTTTTTGCTTCAGTTCCGCAATTTCCTGTTCAAGCTGGGCGATTTTGTCAGAAGAGCAGTGACAAGATAGCCCAGTTGAAGCAGGAAATCGCCGAACTGGAACAAGAAAACGCCGAGCTGAAATGGGAAATCGCTCAGCTGGAACAGCCAGAGAGACCTTCAGCGCGACCAGCC
>4H2253-bA+4H2585-bA_C1	AAGAGGGACGCAGCATTATTGCTCCAGCTGTGCAATCTTCCATTTCAACTCCGCAATTTCCTGTTTTAGTTCTGCGTTTTCCTGTTCCAGCTGGGCGATTTTGTCAGAAGAGCAGTGACAAAATTGCGCAACTCAAACAGGAAATCGCTGAACTCGAACAGGAAAATGCTGAACTAAAATGGGAAATCGCGCAGTTAGAACAACCAGAGAGACCTTCAGCGCGACCAGCC
>4H2444-bA+4H2585-bA_C1	AAGAGGGACGCAGCATTACTGCTTTAATTGTGCATTTTCCCATTTCAACTCTGCAATCTCCTGTTCGAGTTCCGCGTTTTTTTGTTCGAGCTGGGCGATTTTGTCAGAAGAGCAGTGACAAAATCGCCCAGCTGAAACAAGAAATTGCAGAATTAGAGCAGGAAAACGCTGAGTTAAAATGGGAAATCGCGCAGCTGGAACAGCCAGAGAGACCTTCAGCGCGACCAGCC
>4H2585-bA+4H3297-bA_C1	AAGAGGGACGCAGCATTATTGTTCCAGCTGAGCAATCTCCCACTTCAGTTCGGCGTTCTCCTGTTCCAGCTCCGCGATTTCCTGTTTCAGCTGAGCAATTTTGTCAGAAGAGCAGTGACAAGAACGCGCAGTTAGAACAGGAAAATGCGGAACTGAAACAAAAAATTGCAGAACTTGAATGGGAAATCGCGCAGCTGGAACAGCCAGAGAGACCTTCAGCGCGACCAGCC
>4H2585-bA+4H3364-bA_C1	AAGAGGGACGCAGCATTATTGTTCAAGTTGGGCGATTTCCCATTTCAGCTCTGCATTCTCTTGCTCTAACTCTGCAATTTCTTGTTTCAATTGTGCAATCTTGTCAGAAGAGCAGTGACAAGAACGCCCAACTGGAACAGAAAATTGCTGAGTTGGAGCAGAAGATTGCGGAGCTGGAATGGGAAAATGCGCAGTTAAAACAACCAGAGAGACCTTCAGCGCGACCAGCC
>4H2585-bA+4H3381-bA_C1	AAGAGGGACGCAGCATTATTGCTCCAGTTGTGCAATCTCCCATTTCAATTCGGCGTTTTCTTGCTCAAGTTCCGCAATCTCCTGCTTCAGCTGCGCAATCTTGTCAGAAGAGCAGTGACAAAAACGCACAGCTTGAACAGAAAATCGCTGAGCTGGAGCAGAAAAACGCCGAGCTGGAATGGAAAATTGCGCAACTGGAACAGCCAGAGAGACCTTCAGCGCGACCAGCC
>4H2585-bA+4H56-bA_C1	AAGAGGGACGCAGCATTATTGTTCCAGTTGTGCGATTTCCCACTTCAGTTCCGCGTTTTCTTGTTCAAGTTCTGCGATCTCCTGTTTCAGCTGTGCGATTTTGTCAGAAGAGCAGTGACGAAATTGCCCAGCTCGAACAGGAAATCGCCGAATTGGAACAAAAGAATGCGGAACTCGAATGGAAAAATGCACAGTTAAAACAACCAGAGAGACCTTCAGCGCGACCAGCC
>4H2585-bA+4H2931-bA_C1	AAGAGGGACGCAGCATTACTGTTCCAGCTGAGCAATTTCCCATTTCAGTTCGGCATTTTCCTGCTCCAGCTCAGCGATTTCTTGCTTCAGCTGCGCGATTTTGTCAGAAGAGCAGTGACAAAATCGCTCAACTGAAGCAGAAGATCGCGGAATTAAAACAGAAGAACGCCGAACTGGAATGGGAAAACGCGCAACTAGAACAGCCAGAGAGACCTTCAGCGCGACCAGCC
>4H166-bA+4H2585-bA_C1	AAGAGGGACGCAGCATTATTGTTTCAGCTGGGCAATTTTCCACTCGAGTTCGGCAATTTTCTGTTCCAGTTCTGCATTTTCCTGCTCGAGTTGGGCAATTTCGTCAGAAGAGCAGTGACAAAATTGCGCAGTTAAAACAAGAGATTGCGGAATTGGAGCAAGAGAACGCGGAACTCAAGTGGGAGATCGCGCAGCTCGAACAACCAGAGAGACCTTCAGCGCGACCAGCC
>4H2585-bA+4H3041-bA_C1	AAGAGGGACGCAGCATTATTGCTCGAGTTGCGCTATTTCCCATTTAAGCTCCGCGTTTTCCTGCTCTAGTTCGGCAATTTCCTGTTTCAGCTGTGCTATCTTGTCAGAAGAGCAGTGACAAAATTGCACAACTGAAGCAAAAAAACGCCGAACTCAAACAGAAAATTGCGGAACTGGAATGGGAAATTGCGCAACTCGAGCAGCCAGAGAGACCTTCAGCGCGACCAGCC
>4H235-bA+4H2585-bA_C1	AAGAGGGACGCAGCATTACTGTTCCAACTGGGCGTTCTCCCACTTAAGTTCTGCGATTTTCTGTTTCAATTCGGCATTTTCCTGTTCCAGTTGCGCAATTTCGTCAGAAGAGCAGTGACAAAATCGCGCAGTTAAAGCAAGAAATCGCTGAATTGGAGCAGGAGAACGCCGAGCTGAAGTGGGAGATTGCACAATTAGAACAGCCAGAGAGACCTTCAGCGCGACCAGCC
>4H2585-bA+4H2760-bA_C1	AAGAGGGACGCAGCATTACTGTTCCAGCTGAGCAATCTCCCATTTTAGTTCGGCATTTTCTTGTTCCAGTTCGGCGATTTCCTGTTTTAACTGCGCAATTTTGTCAGAAGAGCAGTGACAAAATTGCACAACTGAAACAAGAAAACGCGGAGCTCAAGCAGGAAATTGCCGAACTGGAATGGAAGAACGCACAGCTTAAACAGCCAGAGAGACCTTCAGCGCGACCAGCC
>4H2585-bA+4H264-bA_C1	AAGAGGGACGCAGCATTATTGTTCCAGCTGTGCGATTTCCCATTTCAGCTCCGCGTTTTCCTGTTCCAGTTCTGCGATTTCCTGTTTCAATTGGGCGATTTTGTCAGAAGAGCAGTGACGAGATCGCACAGCTGGAACAAAAAATTGCGGAATTAGAACAGGAAATTGCAGAACTGGAATGGAAAAACGCGCAGCTGAAACAACCAGAGAGACCTTCAGCGCGACCAGCC
>4H2585-bA+4H2859-bA_C1	AAGAGGGACGCAGCATTACTGTTCGAGCTGAGCAATCTCCCATTTGAGTTCCGCATTCTCCTGCTCCAGCTCGGCAATCTCCTGTTTAAGCTGTGCAATTTTGTCAGAAGAGCAGTGACAAAATTGCCCAGCTCAAACAAAAAATTGCGGAGCTGGAACAGAAAATTGCTGAGCTGAAATGGGAAAACGCCCAGCTTGAACAACCAGAGAGACCTTCAGCGCGACCAGCC
>4H2585-bA+4H349-bA_C1	AAGAGGGACGCAGCATTACTGTTCCAACTGCGCAATTTCCCATTTCAGTTCCGCGTTTTCTTGCTCCAGTTCGGCGATTTCTTGCTTCAGCTGGGCGATTTTGTCAGAAGAGCAGTGACGAGATTGCCCAATTAGAGCAGAAAATTGCGGAATTAAAACAGGAGAACGCGGAACTTAAATGGAAAATTGCCCAGCTGGAGCAACCAGAGAGACCTTCAGCGCGACCAGCC
>4H2585-bA+4H2585-bA_C1	AAGAGGGACGCAGCATTACTGTTCCAACTGCGCAATCTCCCATTTGAGTTCGGCATTTTCCTGCTCCAATTCCGCAATTTCCTGTTTCAGCTGTGCAATTTTGTCAGAAGAGCAGTGACAAAATTGCGCAACTGAAACAAGAAATCGCGGAACTGGAACAGGAAAATGCAGAATTAAAATGGGAAATTGCACAGCTTGAACAACCAGAGAGACCTTCAGCGCGACCAGCC
>4H2233-bA+4H730-bA_C1	AAGAGGGACGCAGCATTATTGTTCTAACTGTGCAATCTCCCATTTCAGTTCGGCATTTTTCTGTTCCAGTTCGGCATTTTCCTGCTCCAGTTGAGCGATTTTGTCAGAAGAGCAGTGACGAGATCGCGCAATTAAAGCAGGAGAACGCTGAACTCAAGCAGGAGAACGCTGAGTTAAAGTGGGAAATCGCCCAGCTGAAACAACCAGAGAGACCTTCAGCGCGACCAGCC
>4H2233-bA+4H796-bA_C1	AAGAGGGACGCAGCATTATTGTTCGAGTTGCGCGATTTCCCACTTCAGTTCCGCATTTTTCTGCTCCAGTTCGGCGTTTTCCTGTTCCAACTGCGCAATTTTGTCAGAAGAGCAGTGACGAAATTGCCCAGTTGAAGCAGAAAATCGCGGAATTAGAGCAGGAGAATGCTGAACTGAAATGGGAAAACGCGCAGTTGAAACAACCAGAGAGACCTTCAGCGCGACCAGCC
>4H2233-bA+4H932-bA_C1	AAGAGGGACGCAGCATTACTGCTCGAGTTGCGCGATCTCCCATTTCAGTTCGGCATTTTTCTGCTCCAGTTCCGCATTTTCCTGCTCCAGCTGCGCGATCTTGTCAGAAGAGCAGTGACGAAATCGCGCAACTGAAACAAAAGAACGCCGAGCTGGAACAAAAAATTGCAGAACTGGAATGGGAGAACGCACAATTAAAGCAACCAGAGAGACCTTCAGCGCGACCAGCC
>4H2233-bA+4H949-bA_C1	AAGAGGGACGCAGCATTACTGTTCCAACTGGGCAATTTCCCATTTCAATTCTGCGTTTTTCTGTTCAAGTTCGGCATTTTCCTGTTCTAATTGAGCAATTTTGTCAGAAGAGCAGTGACGAAATTGCACAACTGAAACAGAAAAACGCTGAACTGGAGCAAAAAAATGCTGAACTGGAATGGAAGATTGCTCAGTTAGAACAACCAGAGAGACCTTCAGCGCGACCAGCC
>4H2143-bA+4H2233-bA_C1	AAGAGGGACGCAGCATTATTGTTCTAATTGCGCGTTTTTCCATTTCAGTTCTGCATTCTCCTGCTTCAGTTCTGCGATCTCCTGTTCCAGCTGGGCGATTTTGTCAGAAGAGCAGTGACAAAATTGCACAACTGGAACAGGAGAACGCGGAACTGGAACAAAAGAACGCCGAGTTGAAATGGGAAATTGCCCAACTGGAACAGCCAGAGAGACCTTCAGCGCGACCAGCC
>4H2162-bA+4H2233-bA_C1	AAGAGGGACGCAGCATTACTGTTTCAGCTGTGCGATTTCCCATTCCAGTTCGGCGTTTTTTTGTTTCAGTTCGGCGATTTCCTGTTCCAGTTGCGCGATTTTGTCAGAAGAGCAGTGACAAAATTGCGCAACTGGAACAAGAGAATGCGGAACTCGAGCAAAAGAACGCTGAGCTGAAGTGGGAAATTGCCCAGCTGGAGCAGCCAGAGAGACCTTCAGCGCGACCAGCC
>4H2233-bA+4H2253-bA_C1	AAGAGGGACGCAGCATTACTGTTCCAGCTGCGCTATCTCCCATTTTAATTCTGCATTTTTCTGTTCTAATTCCGCGTTTTCTTGTTCCAGCTGCGCTATTTTGTCAGAAGAGCAGTGACAAAATTGCGCAGTTGGAACAAGAAAACGCGGAACTGAAGCAAGAAATCGCTGAGCTGAAATGGAAGATCGCGCAACTGGAACAGCCAGAGAGACCTTCAGCGCGACCAGCC
>4H2233-bA+4H2444-bA_C1	AAGAGGGACGCAGCATTACTGCTCTAACTGCGCAATCTCCCATTTCAGTTCCGCGTTCTTTTGCTCGAGTTCGGCATTCTCCTGTTCCAGCTGCGCGATTTTGTCAGAAGAGCAGTGACAAGATTGCGCAGCTGGAGCAGAAAAACGCGGAATTGGAGCAGGAAATTGCGGAGCTGAAATGGGAAAACGCGCAGCTTAAACAGCCAGAGAGACCTTCAGCGCGACCAGCC
>4H2233-bA+4H3297-bA_C1	AAGAGGGACGCAGCATTACTGTTCAAGCTGGGCAATTTCCCATTTCAATTCGGCGTTTTTTTGCTCAAGCTCAGCGTTTTCCTGTTCCAGCTGGGCTATTTTGTCAGAAGAGCAGTGACAAAAATGCGCAGCTGGAGCAGGAAAATGCAGAGCTGAAACAAAAAATTGCTGAACTCGAATGGGAGATTGCGCAGTTGGAACAACCAGAGAGACCTTCAGCGCGACCAGCC
>4H2233-bA+4H3364-bA_C1	AAGAGGGACGCAGCATTACTGTTCCAGCTGCGCAATTTCCCATTTTAATTCTGCATTTTTTTGTTCCAGCTCTGCGTTCTCCTGTTCTAGTTGCGCAATCTTGTCAGAAGAGCAGTGACAAGAACGCTCAACTGGAACAAAAAATCGCTGAATTAGAACAGAAAATCGCGGAACTGGAATGGGAAAACGCACAGTTAAAACAGCCAGAGAGACCTTCAGCGCGACCAGCC
>4H2233-bA+4H3381-bA_C1	AAGAGGGACGCAGCATTACTGTTCTAACTGCGCAATTTCCCATTTCAGCTCAGCGTTTTTCTGTTCTAATTCGGCATTCTCCTGTTCCAACTGTGCAATTTTGTCAGAAGAGCAGTGACAAGAATGCCCAGCTCGAACAAAAAATTGCGGAACTGGAACAGAAAAACGCCGAGTTAGAATGGAAAATAGCTCAACTCGAACAGCCAGAGAGACCTTCAGCGCGACCAGCC
>4H2233-bA+4H56-bA_C1	AAGAGGGACGCAGCATTATTGTTCCAGCTGCGCAATTTCCCATTTCAGTTCCGCGTTCTTCTGTTCCAGTTCTGCATTCTCTTGCTCCAGTTGCGCGATTTTGTCAGAAGAGCAGTGACGAAATTGCGCAGCTGGAACAAGAAATTGCCGAGCTCGAACAGAAAAACGCAGAACTGGAGTGGAAAAATGCGCAATTGAAGCAACCAGAGAGACCTTCAGCGCGACCAGCC
>4H2233-bA+4H2931-bA_C1	AAGAGGGACGCAGCATTACTGTTCTAGCTGTGCGATTTCCCATTTTAACTCCGCGTTTTTCTGCTCCAGTTCTGCGTTTTCCTGTTCCAGTTGAGCGATTTTGTCAGAAGAGCAGTGACAAAATCGCCCAGCTGAAACAAAAAATCGCAGAACTCAAGCAGAAGAACGCTGAACTTGAGTGGGAAAACGCACAGCTGGAGCAACCAGAGAGACCTTCAGCGCGACCAGCC
>4H166-bA+4H2233-bA_C1	AAGAGGGACGCAGCATTATTGTTTCAATTGCGCAATTTTCCATTCGAGTTCCGCTATTTTTTGTTCTAATTCGGCATTTTCTTGTTCAAGCTGAGCGATTTCGTCAGAAGAGCAGTGACAAAATTGCGCAGTTGGAACAGGAAAATGCCGAGCTGGAACAAAAAAACGCTGAATTAAAATGGGAGATTGCGCAACTGGAGCAGCCAGAGAGACCTTCAGCGCGACCAGCC
>4H2233-bA+4H3041-bA_C1	AAGAGGGACGCAGCATTACTGTTCCAGTTGTGCAATTTCCCATTTCAGTTCCGCATTTTTCTGTTCTAATTCCGCGTTTTCTTGTTCAAGCTGTGCGATCTTGTCAGAAGAGCAGTGACAAAATCGCTCAGTTAAAGCAAAAGAACGCTGAACTGAAACAGAAAATCGCTGAACTTGAATGGGAAATTGCACAGTTAGAACAGCCAGAGAGACCTTCAGCGCGACCAGCC
>4H2233-bA+4H235-bA_C1	AAGAGGGACGCAGCATTACTGTTCTAGCTGCGCAATTTCCCATTTGAGTTCCGCGTTTTTCTGCTCAAGCTCCGCGTTCTCCTGTTCGAGCTGGGCGATTTTGTCAGAAGAGCAGTGACGAGATCGCCCAGTTAGAACAAGAGAACGCCGAATTGAAACAGAAAATTGCGGAATTGAAATGGGAAAATGCTCAGTTGGAACAGCCAGAGAGACCTTCAGCGCGACCAGCC
>4H2233-bA+4H2760-bA_C1	AAGAGGGACGCAGCATTACTGCTCCAGTTGGGCAATTTCCCATTTCAATTCAGCGTTTTTTTGTTCAAGTTCCGCGTTCTCCTGTTCTAATTGAGCAATTTTGTCAGAAGAGCAGTGACAAGATCGCGCAGTTGAAACAGGAAAACGCGGAGCTTAAACAAGAAATTGCTGAGCTGGAATGGAAAAATGCCCAGCTTAAACAGCCAGAGAGACCTTCAGCGCGACCAGCC
>4H2233-bA+4H264-bA_C1	AAGAGGGACGCAGCATTACTGTTCAAGCTGCGCAATTTCCCATTTCAGCTCGGCGTTTTTTTGTTCTAATTCCGCATTCTCCTGTTCCAGCTGGGCGATTTTGTCAGAAGAGCAGTGACGAAATCGCACAGCTGGAACAAAAAATTGCAGAACTGGAACAGGAAATTGCCGAACTGGAGTGGAAAAACGCGCAGTTAAAGCAGCCAGAGAGACCTTCAGCGCGACCAGCC
>4H2233-bA+4H2859-bA_C1	AAGAGGGACGCAGCATTACTGTTCCAGCTGCGCGATTTCCCATTTCAACTCAGCATTTTTCTGCTCCAGCTCTGCATTTTCTTGTTCCAACTGCGCGATCTTGTCAGAAGAGCAGTGACAAAATTGCACAGCTCAAGCAGAAGATCGCGGAACTCGAGCAAAAGATCGCCGAACTGAAATGGGAGAATGCGCAACTGGAACAGCCAGAGAGACCTTCAGCGCGACCAGCC
>4H2233-bA+4H349-bA_C1	AAGAGGGACGCAGCATTACTGTTCCAACTGCGCGATTTCCCATTTCAACTCCGCGTTTTTCTGCTCTAACTCAGCGTTTTCCTGTTCCAGCTGAGCAATTTTGTCAGAAGAGCAGTGACGAGATCGCTCAGCTCGAGCAAAAAATCGCGGAGCTGAAGCAGGAAAATGCGGAACTTAAATGGAAAATTGCGCAGCTGGAACAGCCAGAGAGACCTTCAGCGCGACCAGCC
>4H2233-bA+4H2585-bA_C1	AAGAGGGACGCAGCATTACTGTTCCAATTGTGCGATTTCCCATTTCAGCTCGGCATTTTTTTGTTCCAGTTCTGCATTCTCCTGCTCTAACTGCGCAATTTTGTCAGAAGAGCAGTGACAAGATTGCACAGCTGAAACAGGAGATCGCGGAACTGGAACAGGAAAATGCGGAACTGAAGTGGGAGATTGCCCAGCTGGAACAACCAGAGAGACCTTCAGCGCGACCAGCC
>4H2233-bA+4H2233-bA_C1	AAGAGGGACGCAGCATTATTGTTCCAGTTGCGCAATCTCCCATTTTAATTCGGCGTTCTTCTGTTCTAGTTCAGCGTTTTCTTGTTCCAGCTGAGCAATCTTGTCAGAAGAGCAGTGACAAGATTGCCCAGCTGGAGCAAGAGAATGCAGAGCTTGAACAGAAAAATGCAGAGTTGAAATGGGAGATTGCGCAGCTTGAGCAGCCAGAGAGACCTTCAGCGCGACCAGCC
>4H2518-bA+4H730-bA_C1	AAGAGGGACGCAGCATTACTGTTTGAGCTGGGCAATTTTCCATTCCAGCTCGGCATTCTCCTGTTTGAGTTCAGCGTTTTTTTGTTCGAGTTGAGCGATCTTGTCAGAAGAGCAGTGACGAGATTGCACAATTAAAACAAGAAAATGCGGAACTGAAACAGGAAAATGCAGAACTTAAGTGGGAGATCGCACAGCTGAAACAACCAGAGAGACCTTCAGCGCGACCAGCC
>4H2518-bA+4H796-bA_C1	AAGAGGGACGCAGCATTATTGTTTGAGCTGCGCAATCTTCCATTCCAGTTCCGCATTTTCCTGCTTCAACTCGGCGTTTTTTTGCTCCAGCTGGGCGATTTTGTCAGAAGAGCAGTGACGAAATTGCACAGCTGAAACAGAAGATTGCGGAGCTAGAACAGGAGAATGCGGAACTCAAATGGGAAAACGCGCAGTTGAAGCAGCCAGAGAGACCTTCAGCGCGACCAGCC
>4H2518-bA+4H932-bA_C1	AAGAGGGACGCAGCATTACTGTTTCAATTGCGCGATTTTCCACTCCAATTCAGCGTTTTCCTGTTTTAATTCTGCATTTTTCTGTTCCAACTGCGCGATCTTGTCAGAAGAGCAGTGACGAAATCGCTCAACTGAAACAAAAAAACGCAGAATTAGAACAGAAAATCGCAGAACTGGAATGGGAAAATGCACAATTAAAACAGCCAGAGAGACCTTCAGCGCGACCAGCC
>4H2518-bA+4H949-bA_C1	AAGAGGGACGCAGCATTACTGTTTCAGTTGCGCGATCTTCCATTCAAGTTCCGCGTTTTCCTGTTTAAGTTCCGCATTTTTCTGTTCGAGCTGCGCTATTTTGTCAGAAGAGCAGTGACGAAATCGCGCAGCTGAAACAAAAAAACGCTGAGTTGGAACAGAAAAATGCGGAACTGGAGTGGAAGATTGCTCAGCTGGAACAACCAGAGAGACCTTCAGCGCGACCAGCC
>4H2143-bA+4H2518-bA_C1	AAGAGGGACGCAGCATTACTGTTCCAGCTGTGCATTTTTCCACTTAAGCTCAGCGTTTTCCTGTTTCAGTTCTGCGATCTCCTGTTCCAGTTGCGCGATCTTGTCAGAAGAGCAGTGACAAAATTGCCCAGTTGGAGCAAAAGAACGCGGAGTTAAAACAGGAAAACGCTGAACTCGAGTGGAAAATTGCCCAACTGAAACAGCCAGAGAGACCTTCAGCGCGACCAGCC
>4H2162-bA+4H2518-bA_C1	AAGAGGGACGCAGCATTACTGCTTAAGTTGCGCAATTTCCCACTCTAGCTCTGCGTTTTTTTGTTTGAGTTCTGCGATTTCTTGCTCTAGTTGCGCGATTTTGTCAGAAGAGCAGTGACAAAATTGCGCAGTTAGAGCAGAAGAATGCCGAGCTGAAGCAGGAGAATGCAGAATTGGAATGGAAGATTGCCCAGCTGAAACAGCCAGAGAGACCTTCAGCGCGACCAGCC
>4H2253-bA+4H2518-bA_C1	AAGAGGGACGCAGCATTATTGTTCCAGCTGTGCGATTTTCCATTTCAGTTCGGCAATCTCTTGCTTGAGTTCAGCATTTTCCTGTTCTAACTGGGCGATTTTGTCAGAAGAGCAGTGACAAAATTGCGCAACTGGAACAGAAAAACGCCGAGCTTAAACAGGAAAACGCAGAGCTGGAATGGAAGATCGCCCAGCTGAAGCAACCAGAGAGACCTTCAGCGCGACCAGCC
>4H2444-bA+4H2518-bA_C1	AAGAGGGACGCAGCATTATTGTTTGAGCTGCGCATTTTCCCATTTCAGTTCCGCGATTTCTTGCTCTAATTCAGCATTTTTCTGTTCCAACTGTGCGATTTTGTCAGAAGAGCAGTGACAAAATAGCGCAATTGGAACAGAAAAACGCTGAACTGAAACAAGAAAACGCAGAGTTGGAATGGAAAATCGCGCAACTTAAACAACCAGAGAGACCTTCAGCGCGACCAGCC
>4H2518-bA+4H3297-bA_C1	AAGAGGGACGCAGCATTACTGTTTCAGCTGCGCGATTTTCCACTCCAGTTCGGCGTTTTCCTGTTTCAGTTCGGCGTTTTTCTGCTCCAGCTGAGCAATTTTGTCAGAAGAGCAGTGACAAGAATGCGCAACTTGAGCAGGAGAACGCCGAGCTCAAACAGAAGATTGCGGAACTCGAATGGGAGATCGCTCAGCTGGAACAACCAGAGAGACCTTCAGCGCGACCAGCC
>4H2518-bA+4H3364-bA_C1	AAGAGGGACGCAGCATTATTGTTTTAACTGTGCTATTTTCCATTCCAATTCGGCGTTCTCTTGTTTCAGTTCCGCGTTCTTCTGTTCAAGTTGCGCAATTTTGTCAGAAGAGCAGTGACAAGAACGCTCAGCTGGAACAAAAGATTGCTGAACTGGAACAGAAAATTGCTGAACTGGAGTGGGAGAATGCCCAGCTGAAACAACCAGAGAGACCTTCAGCGCGACCAGCC
>4H2518-bA+4H3381-bA_C1	AAGAGGGACGCAGCATTACTGCTTCAGCTGAGCGATTTTCCATTCCAGTTCGGCGTTCTCCTGTTTCAATTCAGCATTTTTCTGTTCCAGCTGGGCAATTTTGTCAGAAGAGCAGTGACAAAAATGCGCAATTAGAACAGAAAATCGCTGAACTCGAACAAAAAAACGCGGAGCTGGAGTGGAAAATCGCGCAGCTGGAACAGCCAGAGAGACCTTCAGCGCGACCAGCC
>4H2518-bA+4H56-bA_C1	AAGAGGGACGCAGCATTATTGTTTCAATTGAGCAATTTTCCATTCTAATTCGGCATTTTCCTGCTTCAGTTCCGCATTCTTCTGTTCCAGTTGTGCAATTTTGTCAGAAGAGCAGTGACGAGATCGCGCAATTAGAACAAGAGATTGCTGAATTAGAACAAAAAAATGCGGAGCTTGAATGGAAAAATGCCCAACTGAAACAACCAGAGAGACCTTCAGCGCGACCAGCC
>4H2518-bA+4H2931-bA_C1	AAGAGGGACGCAGCATTACTGCTTCAGTTGCGCAATTTTCCATTCCAGCTCCGCGTTTTCTTGTTTCAGCTCCGCATTCTTCTGTTCGAGCTGCGCGATTTTGTCAGAAGAGCAGTGACAAAATTGCCCAGCTGAAACAGAAAATTGCCGAACTGAAACAGAAGAATGCGGAGCTAGAATGGGAAAATGCTCAACTGGAACAGCCAGAGAGACCTTCAGCGCGACCAGCC
>4H166-bA+4H2518-bA_C1	AAGAGGGACGCAGCATTATTGTTTCAACTGTGCGATTTTCCATTCGAGTTCGGCTATTTTCTGTTCGAGTTCAGCGTTTTCCTGCTCCAACTGAGCAATTTCGTCAGAAGAGCAGTGACAAAATTGCCCAATTAGAACAGAAGAATGCTGAATTGAAACAGGAAAATGCAGAACTGGAGTGGAAAATTGCTCAGTTAAAGCAGCCAGAGAGACCTTCAGCGCGACCAGCC
>4H2518-bA+4H3041-bA_C1	AAGAGGGACGCAGCATTACTGTTTCAGCTGTGCAATCTTCCATTCCAGTTCCGCGTTTTCCTGTTTCAGTTCAGCGTTTTTCTGCTCGAGCTGCGCAATTTTGTCAGAAGAGCAGTGACAAAATTGCACAGCTGAAGCAGAAAAATGCGGAACTGAAGCAAAAAATAGCAGAGTTGGAATGGGAAATAGCGCAGCTGGAGCAGCCAGAGAGACCTTCAGCGCGACCAGCC
>4H235-bA+4H2518-bA_C1	AAGAGGGACGCAGCATTACTGCTCCAACTGCGCGTTCTCCCATTTTAGCTCCGCAATCTTCTGTTTCAGTTCTGCGTTTTCCTGCTCGAGCTGGGCAATCTCGTCAGAAGAGCAGTGACAAAATCGCCCAACTCGAACAGAAAAACGCGGAACTGAAACAGGAAAATGCGGAACTAGAGTGGAAGATAGCCCAACTGAAACAACCAGAGAGACCTTCAGCGCGACCAGCC
>4H2518-bA+4H2760-bA_C1	AAGAGGGACGCAGCATTACTGTTTTAATTGTGCAATTTTCCATTCCAGTTCCGCGTTCTCTTGTTTCAGTTCGGCGTTCTTCTGTTCCAGTTGCGCGATTTTGTCAGAAGAGCAGTGACAAAATTGCCCAACTGAAGCAGGAGAACGCAGAATTAAAACAGGAAATTGCGGAATTAGAATGGAAAAATGCGCAGCTGAAGCAGCCAGAGAGACCTTCAGCGCGACCAGCC
>4H2518-bA+4H264-bA_C1	AAGAGGGACGCAGCATTATTGTTTCAGTTGTGCAATTTTCCATTCCAGCTCTGCGTTCTCCTGTTTTAATTCAGCATTTTTCTGTTCCAGCTGTGCAATTTTGTCAGAAGAGCAGTGACGAGATTGCACAGTTGGAACAGAAAATTGCGGAACTGGAACAGGAAATCGCCGAGCTAGAATGGAAGAATGCGCAGCTCAAGCAACCAGAGAGACCTTCAGCGCGACCAGCC
>4H2518-bA+4H2859-bA_C1	AAGAGGGACGCAGCATTATTGCTTCAGCTGCGCGATTTTCCATTCGAGCTCGGCGTTTTCCTGTTTCAGTTCGGCGTTTTTCTGCTCCAGTTGCGCAATTTTGTCAGAAGAGCAGTGACAAGATTGCCCAGTTGAAACAGAAAATCGCAGAGCTGGAACAGAAAATCGCGGAACTGAAATGGGAAAACGCGCAGCTGGAACAGCCAGAGAGACCTTCAGCGCGACCAGCC
>4H2518-bA+4H349-bA_C1	AAGAGGGACGCAGCATTACTGTTTCAGCTGTGCGATTTTCCACTCCAATTCGGCGTTCTCCTGTTTTAATTCCGCATTTTTTTGTTCCAGTTGCGCGATCTTGTCAGAAGAGCAGTGACGAAATAGCACAGCTGGAACAGAAAATCGCCGAGCTTAAACAGGAAAATGCCGAACTTAAATGGAAAATTGCGCAACTCGAGCAGCCAGAGAGACCTTCAGCGCGACCAGCC
>4H2518-bA+4H2585-bA_C1	AAGAGGGACGCAGCATTACTGTTTCAGCTGAGCAATTTTCCACTCCAACTCCGCATTTTCTTGTTTGAGCTCCGCATTCTTCTGTTCTAGTTGAGCAATCTTGTCAGAAGAGCAGTGACAAAATTGCCCAGCTGAAACAGGAGATTGCGGAGCTGGAGCAGGAGAACGCTGAGTTAAAGTGGGAGATTGCCCAACTGGAACAGCCAGAGAGACCTTCAGCGCGACCAGCC
>4H2233-bA+4H2518-bA_C1	AAGAGGGACGCAGCATTACTGTTCCAGTTGCGCAATCTCCCATTTCAATTCAGCATTTTTTTGCTCGAGTTCCGCATTCTCCTGTTCTAATTGTGCGATTTTGTCAGAAGAGCAGTGACAAAATCGCGCAGCTCGAGCAGAAAAACGCAGAACTGAAGCAGGAGAATGCGGAACTGGAGTGGAAAATAGCGCAGCTCAAGCAGCCAGAGAGACCTTCAGCGCGACCAGCC
>4H2518-bA+4H2518-bA_C1	AAGAGGGACGCAGCATTACTGTTTCAGCTGGGCGATCTTCCATTCCAGCTCGGCGTTTTCTTGTTTCAGTTCCGCATTTTTTTGTTCGAGTTGTGCAATTTTGTCAGAAGAGCAGTGACAAGATCGCTCAGTTAGAACAGAAGAACGCCGAACTGAAACAGGAGAATGCGGAGCTGGAGTGGAAAATTGCCCAGTTGAAACAGCCAGAGAGACCTTCAGCGCGACCAGCC
>4H730-bH+4H730-bH_C1	AAGAGGGACGCAGCATTAGCGTTTTAATTCTTGAATCTCTTTTTTCAATTCCCAATTTTCTCTTTTCAGTTCTTCATTTTCCTTTTTAAGCTCCTGGATCTCGTCAGAAGAGCAGTGACGAAATTCAAGAACTGAAAAAAGAGAACGAAGAACTGAAACGCGAGAACTGGGAATTGAAAAAAGAAATTCAGGAGTTGAAACGTCCAGAGAGACCTTCAGCGCGACCAGCC
>4H730-bH+4H796-bH_C1	AAGAGGGACGCAGCATTAACGCTTCAATTCTTGGATTTCTTTCTTTAGTTCCCAATTTTCACGCTTCAGTTCTTCATTCTCCTTTTTCAGTTCTTGAATTTCGTCAGAAGAGCAGTGACGAAATCCAGGAGCTCAAAAAGAAAATTGAGGAATTAGAGCGTGAAAACTGGGAACTCAAGAAAGAGAACCAAGAATTGAAACGGCCAGAGAGACCTTCAGCGCGACCAGCC
>4H796-bH+4H796-bH_C1	AAGAGGGACGCAGCATTAACGTTTTAACTCTTGGTTCTCTTTTTTCAATTCCCAATTTTCGCGCTCTAGTTCTTCAATTTTTTTTTTAAGTTCCTGAATCTCGTCAGAAGAGCAGTGACGAAATCCAGGAGCTGAAAAAAAAGATTGAAGAATTAGAGCGTGAGAATTGGGAATTGAAAAAAGAAAACCAGGAACTGAAACGCCCAGAGAGACCTTCAGCGCGACCAGCC
>4H730-bH+4H932-bH_C1	AAGAGGGACGCAGCATTATCTTTTGAGCTCTTGAATCTCCTTCTTCAGTTCCCAATTTTCGCGTTTCAACTCCTCATTCTCCTTTTTGAGTTCCTGAATTTCGTCAGAAGAGCAGTGACGAAATACAAGAGCTAAAAAAAAAGAACGAGGAATTGGAACGGAAGATCTGGGAATTAGAGAAGGAAAACCAAGAACTCAAACGTCCAGAGAGACCTTCAGCGCGACCAGCC
>4H796-bH+4H932-bH_C1	AAGAGGGACGCAGCATTAACGTTTGAGTTCCTGATTTTCTTTTTTGAGTTCCCAATTCTCGCGTTCGAGTTCTTCAATTTTCTTCTTCAGTTCCTGGATTTCGTCAGAAGAGCAGTGACGAAATCCAGGAACTTAAAAAAAAAAATGAAGAACTGGAGCGAAAAATTTGGGAGCTTGAGAAGGAAAACCAGGAATTAAAACGCCCAGAGAGACCTTCAGCGCGACCAGCC
>4H932-bH+4H932-bH_C1	AAGAGGGACGCAGCATTAACGTTTTAATTCCTGGTTTTCCTTTTCAAGTTCCCAAATTTTACGTTCTAATTCTTCATTTTTTTTTTTCAACTCCTGAATCTCGTCAGAAGAGCAGTGACGAAATTCAGGAACTGAAAAAAAAAAACGAAGAACTGGAACGAAAAATCTGGGAACTGGAGAAAGAAAACCAGGAGCTGAAACGTCCAGAGAGACCTTCAGCGCGACCAGCC
>4H730-bH+4H949-bH_C1	AAGAGGGACGCAGCATTAACGCTTCAGCTCCTGAATTTCTTTTTTCAGTTCCCAATTCTCGCGTTTTAATTCCTCGTTCTCTTTTTTGAGTTCTTGAATCTCGTCAGAAGAGCAGTGACGAGATCCAGGAGCTTAAAAAAAAGAATGAAGAACTTGAACGTAAAAATTGGGAGCTTGAGAAGAAGATCCAAGAACTCGAACGTCCAGAGAGACCTTCAGCGCGACCAGCC
>4H796-bH+4H949-bH_C1	AAGAGGGACGCAGCATTAACGTTTGAGTTCCTGATTTTCTTTCTTCAGTTCCCAATTTTCGCGTTCCAGCTCCTCAATCTTTTTTTTAAGTTCTTGGATTTCGTCAGAAGAGCAGTGACGAAATCCAGGAACTGAAAAAAAAAAACGAAGAGTTGGAACGCAAAAACTGGGAATTAGAAAAAAAAATCCAAGAGCTGGAACGTCCAGAGAGACCTTCAGCGCGACCAGCC
>4H932-bH+4H949-bH_C1	AAGAGGGACGCAGCATTAGCGTTTAAGCTCCTGGTTCTCTTTTTCCAGTTCCCAAATTTTACGTTCTAACTCCTCGTTCTTTTTCTTCAGTTCCTGGATCTCGTCAGAAGAGCAGTGACGAGATTCAGGAACTGAAAAAAAAAAATGAAGAGTTGGAACGCAAAAATTGGGAACTGGAGAAAAAAATTCAGGAACTGGAACGCCCAGAGAGACCTTCAGCGCGACCAGCC
>4H949-bH+4H949-bH_C1	AAGAGGGACGCAGCATTAGCGTTCTAATTCCTGAATCTTTTTTTCCAGCTCCCAGTTCTTGCGCTCTAGTTCCTCATTTTTTTTTTTCAGTTCCTGGATTTCGTCAGAAGAGCAGTGACGAAATTCAGGAATTGAAAAAAAAAAATGAAGAACTGGAACGGAAAAATTGGGAACTGGAAAAGAAAATCCAAGAACTGGAGCGTCCAGAGAGACCTTCAGCGCGACCAGCC
>4H2143-bH+4H730-bH_C1	AAGAGGGACGCAGCATTATCGTTCTAATTCCTGATTTTTCTTTTTGAGTTCCCAATTTTCCCGTTTCAGTTCCTCAATTTCTTTTTCCAGTTCCTGGATCTTGTCAGAAGAGCAGTGACGAAATCCAAGAATTAAAAAAAGAAAACGAAGAGTTGAAAAGAGAGAACTGGGAACTGAAGAAGGAAATTCAAGAACTGAAGCGCCCAGAGAGACCTTCAGCGCGACCAGCC
>4H2143-bH+4H796-bH_C1	AAGAGGGACGCAGCATTAACGCTCCAGTTCCTGGTTTTTTTTCTTTAATTCCCAATTTTCACGCTTCAATTCTTCGATTTCTTTTTCCAGTTCTTGGATTTTGTCAGAAGAGCAGTGACGAAATTCAAGAACTCAAAAAGAAAATCGAAGAACTGGAACGCGAGAACTGGGAACTGAAAAAAGAAAATCAAGAGCTGAAGCGACCAGAGAGACCTTCAGCGCGACCAGCC
>4H2143-bH+4H932-bH_C1	AAGAGGGACGCAGCATTAGCGTTCCAATTCCTGGTTCTTTTTCTTCAATTCCCAGTTCTCACGTTTCAGTTCTTCAATTTCTTTTTCCAATTCCTGAATTTTGTCAGAAGAGCAGTGACGAGATCCAGGAACTGAAAAAAAAAAATGAAGAACTGGAACGGAAAATCTGGGAGCTGGAAAAAGAGAATCAAGAACTGAAACGTCCAGAGAGACCTTCAGCGCGACCAGCC
>4H2143-bH+4H949-bH_C1	AAGAGGGACGCAGCATTAACGCTCCAGTTCTTGATTCTTTTTTTTAAGCTCCCAATTTTCACGTTTCAGTTCCTCGATTTCTTTCTCCAGTTCCTGGATTTTGTCAGAAGAGCAGTGACGAAATCCAGGAACTAAAAAAAAAAAATGAGGAACTGGAGCGTAAAAATTGGGAACTCGAAAAAAAAATCCAGGAATTAGAACGCCCAGAGAGACCTTCAGCGCGACCAGCC
>4H2143-bH+4H2143-bH_C1	AAGAGGGACGCAGCATTAGCGTTCAAGTTCCTGGTTTTTTTTCTTTAATTCCCAGTTCTCACGCTTCAGTTCTTCGATTTCTTTTTCAAGCTCTTGAATTTTGTCAGAAGAGCAGTGACAAAATTCAAGAGCTGGAAAAAGAAATCGAAGAACTTAAACGCGAAAACTGGGAGCTGAAAAAGAAAAACCAGGAGTTGGAGCGCCCAGAGAGACCTTCAGCGCGACCAGCC
>4H2162-bH+4H730-bH_C1	AAGAGGGACGCAGCATTAGCGTTTCAGCTCCTGAATTTCCTTCTCCAGTTCCCAGTTTTTTCGTTTCAATTCCTCAATTTCCTTCTCCAGTTCCTGGATTTTGTCAGAAGAGCAGTGACGAGATTCAGGAACTAAAAAAGGAAAACGAAGAACTGAAACGTGAGAATTGGGAATTGAAAAAAGAAATTCAAGAATTAAAACGTCCAGAGAGACCTTCAGCGCGACCAGCC
>4H2162-bH+4H796-bH_C1	AAGAGGGACGCAGCATTAGCGCTTCAGTTCCTGAATTTCTTTCTCCAGCTCCCAATTTTTTCGTTTAAGTTCCTCAATTTCTTTTTCCAGTTCCTGAATCTTGTCAGAAGAGCAGTGACGAGATCCAAGAGCTGAAGAAAAAGATTGAGGAACTGGAACGTGAAAACTGGGAGTTAAAAAAAGAAAATCAGGAACTTAAACGTCCAGAGAGACCTTCAGCGCGACCAGCC
>4H2162-bH+4H932-bH_C1	AAGAGGGACGCAGCATTAACGTTTCAGTTCCTGGATTTCTTTTTCCAGCTCCCAGTTTTTGCGCTTGAGTTCTTCAATCTCTTTTTCCAGCTCCTGTATTTTGTCAGAAGAGCAGTGACGAGATTCAGGAACTCAAAAAAAAAAACGAGGAACTCGAACGGAAAATCTGGGAACTTGAGAAAGAAAATCAGGAGCTGAAACGTCCAGAGAGACCTTCAGCGCGACCAGCC
>4H2162-bH+4H949-bH_C1	AAGAGGGACGCAGCATTAGCGTTTTAGTTCCTGGATTTCCTTTTCGAGTTCCCAATTTTTCCGTTTAAGTTCTTCGATTTCCTTCTCTAATTCTTGGATTTTGTCAGAAGAGCAGTGACGAGATTCAGGAGCTGAAGAAAAAAAACGAAGAACTGGAGCGCAAAAACTGGGAACTGGAAAAAAAAATCCAAGAATTGGAACGTCCAGAGAGACCTTCAGCGCGACCAGCC
>4H2143-bH+4H2162-bH_C1	AAGAGGGACGCAGCATTAACGTTCCAGTTCTTGATTCTTCTTTTTCAGTTCCCAATTTTCACGTTTCAGTTCCTCGATCTCTTTCTCGAGCTCCTGAATTTTGTCAGAAGAGCAGTGACAAAATTCAAGAACTCGAGAAAGAAATCGAGGAACTGAAACGTAAAAACTGGGAACTAGAAAAAGAAATTCAGGAGTTAAAACGCCCAGAGAGACCTTCAGCGCGACCAGCC
>4H2162-bH+4H2162-bH_C1	AAGAGGGACGCAGCATTAGCGCTTCAGCTCCTGAATTTCTTTTTCCAATTCCCAGTTTTTGCGTTTCAGTTCTTCGATCTCTTTTTCCAGCTCCTGGATCTTGTCAGAAGAGCAGTGACAAAATTCAGGAACTAGAAAAGGAGATCGAAGAACTGAAACGTAAAAATTGGGAATTAGAGAAGGAAATTCAGGAATTAAAACGTCCAGAGAGACCTTCAGCGCGACCAGCC
>4H2253-bH+4H730-bH_C1	AAGAGGGACGCAGCATTACCGCTCCAACTCCTGAATTTTCTTTTTCAGTTCCCAAATTTCGCGTTTCAGTTCCTCGTTTTCTTTCTCCAGCTCCTGGATTTTGTCAGAAGAGCAGTGACGAAATTCAGGAACTCAAAAAAGAAAACGAGGAATTGAAGCGCGAAAATTGGGAACTGAAAAAAGAAATCCAGGAACTCAAACGCCCAGAGAGACCTTCAGCGCGACCAGCC
>4H2253-bH+4H796-bH_C1	AAGAGGGACGCAGCATTACCGCTCCAATTCCTGAATCTTTTTTTTCAGCTCCCAGATTTCGCGTTTCAGTTCTTCATTCTCCTTTTCCAGTTCCTGGATCTTGTCAGAAGAGCAGTGACGAAATCCAAGAACTGAAAAAAAAAATTGAGGAGCTAGAACGCGAGAACTGGGAACTCAAAAAGGAAAATCAAGAGTTAAAACGTCCAGAGAGACCTTCAGCGCGACCAGCC
>4H2253-bH+4H932-bH_C1	AAGAGGGACGCAGCATTAGCGTTCGAGTTCTTGGATTTTTTTTTTAAGCTCCCAAATTTCACGTTTCAGTTCTTCGTTTTCTTTCTCCAGCTCTTGAATCTTGTCAGAAGAGCAGTGACGAGATTCAGGAATTAAAGAAGAAAAATGAAGAACTGGAACGCAAGATATGGGAACTCGAAAAAGAAAACCAGGAACTGAAACGTCCAGAGAGACCTTCAGCGCGACCAGCC
>4H2253-bH+4H949-bH_C1	AAGAGGGACGCAGCATTATCGTTCCAGTTCCTGTATCTTCTTTTTCAGTTCCCATATTTCTCGTTTCAGTTCTTCGTTCTCCTTCTCGAGTTCCTGGATTTTGTCAGAAGAGCAGTGACGAAATCCAAGAACTGAAGAAAAAAAATGAGGAACTTGAACGCAAAAATTGGGAACTGGAGAAGAAAATCCAGGAGCTGGAGCGCCCAGAGAGACCTTCAGCGCGACCAGCC
>4H2143-bH+4H2253-bH_C1	AAGAGGGACGCAGCATTACCGTTCCAACTCCTGGTTTTTTTTTTTTAATTCCCAGTTTTCACGCTTGAGTTCTTCAATTTCTTTTTCCAGTTCCTGAATTTTGTCAGAAGAGCAGTGACAAGATTCAGGAGCTCGAAAAAGAGAATGAGGAACTGAAACGTGAAATTTGGGAACTCAAGAAAAAAATCCAGGAGCTTGAACGACCAGAGAGACCTTCAGCGCGACCAGCC
>4H2162-bH+4H2253-bH_C1	AAGAGGGACGCAGCATTACCGTTTTAACTCCTGAATCTCTTTCTCCAGTTCCCAATTCTTGCGTTTTAGTTCTTCAATCTCTTTTTCGAGTTCCTGGATTTTGTCAGAAGAGCAGTGACAAAATTCAGGAACTGGAAAAGGAGAACGAGGAACTGAAACGTGAAATCTGGGAACTCAAAAAAAAAATTCAGGAACTGGAACGTCCAGAGAGACCTTCAGCGCGACCAGCC
>4H2253-bH+4H2253-bH_C1	AAGAGGGACGCAGCATTAGCGTTCCAGCTCCTGAATTTTTTTCTTAAGTTCCCAGATCTCACGTTTCAATTCCTCGTTTTCTTTTTCCAATTCTTGAATTTTGTCAGAAGAGCAGTGACAAAATCCAAGAACTGGAGAAAGAGAACGAGGAACTGAAACGAGAAATTTGGGAATTAAAAAAAAAAATACAAGAACTGGAACGTCCAGAGAGACCTTCAGCGCGACCAGCC
>4H2444-bH+4H730-bH_C1	AAGAGGGACGCAGCATTAGCGCTTCAGTTCTTGGTTTTCTTTTTTTAACTCCCAGATTTCACGTTCTAGTTCTTCATTTTTTTTTTCCAACTCCTGGATTTTGTCAGAAGAGCAGTGACGAAATTCAAGAACTGAAAAAAGAAAATGAGGAACTGAAGCGCGAAAACTGGGAGTTGAAAAAAGAAATCCAGGAATTAAAGCGCCCAGAGAGACCTTCAGCGCGACCAGCC
>4H2444-bH+4H796-bH_C1	AAGAGGGACGCAGCATTAACGTTTCAATTCTTGATTTTCTTTCTTCAGTTCCCAAATCTCCCTCTCTAATTCTTCATTTTTTTTCTCTAGCTCTTGGATTTTGTCAGAAGAGCAGTGACGAAATCCAAGAGCTGAAAAAAAAGATTGAGGAACTTGAACGCGAAAATTGGGAACTGAAAAAAGAAAATCAAGAATTAAAGCGCCCAGAGAGACCTTCAGCGCGACCAGCC
>4H2444-bH+4H932-bH_C1	AAGAGGGACGCAGCATTAGCGCTTCAGCTCCTGGTTTTCCTTCTTCAGCTCCCAGATTTCACGCTCAAGTTCCTCGTTCTTCTTCTCCAGTTCCTGAATTTTGTCAGAAGAGCAGTGACGAAATTCAGGAGTTAAAAAAGAAGAACGAGGAGCTGGAGCGGAAGATTTGGGAATTGGAAAAGGAAAACCAGGAGCTGAAACGGCCAGAGAGACCTTCAGCGCGACCAGCC
>4H2444-bH+4H949-bH_C1	AAGAGGGACGCAGCATTATCTCTTAAGTTCCTGGTTTTCCTTCTTCAGCTCCCAGATCTCCCGCTCCAATTCTTCGTTTTTCTTTTCTAACTCCTGGATTTTGTCAGAAGAGCAGTGACGAAATTCAGGAACTGAAGAAAAAAAATGAAGAGTTGGAACGCAAAAATTGGGAACTGGAAAAAAAGATTCAGGAATTGGAACGCCCAGAGAGACCTTCAGCGCGACCAGCC
>4H2143-bH+4H2444-bH_C1	AAGAGGGACGCAGCATTAGCGTTCCAGTTCCTGATTTTTTTTTTTCAGCTCCCAGTTCTCCCGTTTAAGTTCCTCGATTTCTTTTTCTAACTCCTGAATTTTGTCAGAAGAGCAGTGACAAAATCCAAGAACTAGAAAAAAAAAACGAAGAATTAGAGCGCGAGATCTGGGAGTTAAAAAAAGAGAACCAGGAACTCAAACGTCCAGAGAGACCTTCAGCGCGACCAGCC
>4H2162-bH+4H2444-bH_C1	AAGAGGGACGCAGCATTACCTTTTCAGCTCCTGAATCTCTTTTTCCAACTCCCAGTTTTTGCGTTTCAGTTCTTCGATCTCCTTCTCCAGTTCTTGGATTTTGTCAGAAGAGCAGTGACAAAATCCAGGAACTGGAAAAAAAAAATGAAGAACTGGAGCGCGAGATTTGGGAACTGAAAAAAGAAAACCAGGAACTGAAACGCCCAGAGAGACCTTCAGCGCGACCAGCC
>4H2253-bH+4H2444-bH_C1	AAGAGGGACGCAGCATTAACGCTCCAGTTCTTGGATTTTTTTTTTCAGCTCCCAGATTTCACGTTTCAGTTCTTCATTTTCTTTTTCCAGTTCCTGAATCTTGTCAGAAGAGCAGTGACAAAATTCAGGAACTGGAAAAGAAAAACGAGGAATTAGAACGAGAGATTTGGGAACTGAAAAAGGAGAATCAGGAACTCAAACGCCCAGAGAGACCTTCAGCGCGACCAGCC
>4H2444-bH+4H2444-bH_C1	AAGAGGGACGCAGCATTAACGTTTCAGCTCCTGATTCTCTTTCTTCAATTCCCAGATTTCACGTTCCAGTTCCTCGTTTTTTTTTTCAAGCTCCTGAATTTTGTCAGAAGAGCAGTGACAAAATTCAGGAACTGGAAAAGAAAAATGAAGAACTTGAACGTGAGATTTGGGAGCTGAAAAAAGAAAACCAGGAACTGAAGCGCCCAGAGAGACCTTCAGCGCGACCAGCC
>4H3297-bH+4H730-bH_C1	AAGAGGGACGCAGCATTAGCGCTCTAATTCTTGGATTTCTTTCTCAAGCTCCCAGATCTTACGCTTGAGTTCCTCATTCTCTTTCTCCAGCTCCTGATTTTTGTCAGAAGAGCAGTGACGAAATTCAAGAGCTGAAAAAAGAGAACGAAGAACTGAAACGTGAGAACTGGGAGCTGAAAAAAGAAATCCAAGAACTCAAGCGCCCAGAGAGACCTTCAGCGCGACCAGCC
>4H3297-bH+4H796-bH_C1	AAGAGGGACGCAGCATTAACGCTCCAATTCCTGGATTTCTTTTTCTAGCTCCCATATTTTCCGTTTCAGTTCTTCGTTTTCCTTTTCCAGTTCCTGGTTTTTGTCAGAAGAGCAGTGACGAGATCCAAGAGCTTAAAAAAAAAATTGAAGAACTTGAACGCGAAAACTGGGAGCTTAAAAAAGAAAATCAAGAATTAAAACGACCAGAGAGACCTTCAGCGCGACCAGCC
>4H3297-bH+4H932-bH_C1	AAGAGGGACGCAGCATTAACGTTCCAATTCTTGAATCTCTTTCTCCAGCTCCCAAATCTTGCGCTTCAGCTCCTCATTTTCTTTTTCAAGTTCCTGGTTTTTGTCAGAAGAGCAGTGACGAAATCCAGGAATTGAAAAAGAAAAACGAAGAACTGGAACGCAAGATCTGGGAGCTGGAAAAGGAGAATCAGGAATTAAAACGACCAGAGAGACCTTCAGCGCGACCAGCC
>4H3297-bH+4H949-bH_C1	AAGAGGGACGCAGCATTAGCGTTCCAGTTCCTGGATTTCTTTTTCCAGCTCCCAGATCTTGCGTTTCAGTTCTTCGTTTTCCTTTTCGAGCTCCTGGTTTTTGTCAGAAGAGCAGTGACGAAATCCAGGAACTGAAAAAAAAAAACGAGGAACTGGAACGGAAGAATTGGGAACTCGAAAAAAAAATTCAAGAACTGGAACGTCCAGAGAGACCTTCAGCGCGACCAGCC
>4H2143-bH+4H3297-bH_C1	AAGAGGGACGCAGCATTAGCGTTCCAGTTCCTGGTTTTTTTTTTTCAATTCCCAGTTCTCTCGTTTCAGTTCTTCAATTTCTTTCTCAAGCTCTTGGATTTTGTCAGAAGAGCAGTGACAAAAACCAGGAGCTAGAAAAAGAGAACGAAGAATTAAAACGCAAAATCTGGGAGTTGGAGAAGGAAATCCAGGAACTCGAACGCCCAGAGAGACCTTCAGCGCGACCAGCC
>4H2162-bH+4H3297-bH_C1	AAGAGGGACGCAGCATTATCTCTTTAACTCCTGAATTTCCTTCTCCAATTCCCAGTTCTTGCGTTTCAGTTCTTCGATCTCTTTTTCCAGCTCCTGGATTTTGTCAGAAGAGCAGTGACAAAAACCAAGAGCTGGAAAAAGAAAACGAGGAATTAAAACGCAAAATCTGGGAGTTAGAAAAAGAGATCCAAGAGTTAGAGCGCCCAGAGAGACCTTCAGCGCGACCAGCC
>4H2253-bH+4H3297-bH_C1	AAGAGGGACGCAGCATTAACGTTCTAACTCCTGAATTTTTTTTTTCAGTTCCCAAATTTCCCGTTTTAGCTCCTCATTTTCTTTTTCCAGCTCTTGAATTTTGTCAGAAGAGCAGTGACAAAAACCAGGAACTGGAAAAAGAAAACGAAGAACTAAAACGTAAAATTTGGGAGTTAGAAAAGGAAATTCAGGAATTAGAACGGCCAGAGAGACCTTCAGCGCGACCAGCC
>4H2444-bH+4H3297-bH_C1	AAGAGGGACGCAGCATTAACGTTTCAATTCCTGATTTTCTTTCTTTAACTCCCAGATTTCACGTTCCAATTCCTCGTTTTTTTTTTCAAGTTCCTGAATTTTGTCAGAAGAGCAGTGACAAGAACCAAGAACTGGAAAAAGAGAATGAAGAATTGAAGCGTAAGATTTGGGAATTGGAGAAGGAGATTCAAGAACTGGAGCGCCCAGAGAGACCTTCAGCGCGACCAGCC
>4H3297-bH+4H3297-bH_C1	AAGAGGGACGCAGCATTACCGCTCCAGTTCCTGAATTTCTTTTTCCAGTTCCCAAATTTTACGTTTAAGTTCTTCGTTTTCTTTTTCCAATTCCTGGTTCTTGTCAGAAGAGCAGTGACAAAAATCAAGAACTGGAAAAAGAAAATGAAGAACTGAAGCGCAAAATTTGGGAATTAGAAAAAGAAATACAAGAACTCGAACGTCCAGAGAGACCTTCAGCGCGACCAGCC
>4H3364-bH+4H730-bH_C1	AAGAGGGACGCAGCATTACCGCTTCAACTCTTGGTTTTCCTTTTCGAGTTCCCAAATTTTACGCTCTAACTCTTCAATTTTTTTTTCTAATTCCTGGTTTTTGTCAGAAGAGCAGTGACGAAATCCAGGAGCTGAAGAAAGAGAACGAAGAATTAAAGCGAGAGAATTGGGAACTGAAAAAAGAAATCCAGGAGCTGAAAAGACCAGAGAGACCTTCAGCGCGACCAGCC
>4H3364-bH+4H796-bH_C1	AAGAGGGACGCAGCATTAACGCTTCAATTCCTGGTTTTCCTTCTCCAGTTCCCAAATTTTACGTTCCAACTCCTCAATTTTTTTCTCCAACTCCTGATTTTTGTCAGAAGAGCAGTGACGAGATCCAAGAGCTTAAAAAAAAAATCGAGGAACTGGAGCGGGAAAATTGGGAGTTAAAAAAAGAAAACCAAGAATTGAAACGTCCAGAGAGACCTTCAGCGCGACCAGCC
>4H3364-bH+4H932-bH_C1	AAGAGGGACGCAGCATTAGCGTTTCAGCTCTTGATTCTCCTTCTCCAGTTCCCAAATTTTACGCTCAAGTTCCTCTATTTTTTTTTCGAGCTCCTGGTTTTTGTCAGAAGAGCAGTGACGAAATTCAAGAACTGAAGAAAAAAAATGAGGAGTTAGAACGGAAAATTTGGGAATTGGAGAAAGAAAACCAAGAACTGAAGCGACCAGAGAGACCTTCAGCGCGACCAGCC
>4H3364-bH+4H949-bH_C1	AAGAGGGACGCAGCATTAACGTTTCAATTCCTGGTTTTCTTTTTCAAGCTCCCAAATTTTGCGCTCCAGTTCCTCGATTTTTTTCTCTAATTCCTGATTTTTGTCAGAAGAGCAGTGACGAAATCCAAGAACTGAAGAAGAAAAATGAGGAATTGGAGCGCAAAAACTGGGAACTGGAAAAGAAGATCCAGGAACTGGAACGCCCAGAGAGACCTTCAGCGCGACCAGCC
>4H2143-bH+4H3364-bH_C1	AAGAGGGACGCAGCATTAGCGTTCCAGTTCCTGGTTTTTTTTTTTCAATTCCCAATTTTCCCGTTTAAGTTCCTCGATTTCTTTTTCTAGCTCCTGGATCTTGTCAGAAGAGCAGTGACAAAAATCAGGAATTGGAAAAGAAAATCGAGGAGCTGGAACGTAAAATTTGGGAATTAGAAAAAGAAAATCAGGAGCTTAAACGTCCAGAGAGACCTTCAGCGCGACCAGCC
>4H2162-bH+4H3364-bH_C1	AAGAGGGACGCAGCATTAGCGCTTCAGTTCCTGAATTTCTTTTTCGAGTTCCCAATTTTTACGTTTTAATTCCTCAATCTCTTTTTCCAGTTCCTGAATCTTGTCAGAAGAGCAGTGACAAAAACCAGGAACTCGAAAAAAAAATTGAGGAATTAGAACGTAAAATCTGGGAACTTGAAAAAGAGAACCAGGAATTAAAACGCCCAGAGAGACCTTCAGCGCGACCAGCC
>4H2253-bH+4H3364-bH_C1	AAGAGGGACGCAGCATTATCGTTCCAGCTCCTGAATCTTTTTTTTTAATTCCCAGATCTCGCGTTTCAACTCTTCATTTTCTTTTTCGAGCTCCTGAATTTTGTCAGAAGAGCAGTGACAAAAATCAAGAGCTCGAAAAGAAAATTGAAGAACTTGAACGTAAAATCTGGGAACTGGAAAAGGAAAACCAAGAACTTAAAAGGCCAGAGAGACCTTCAGCGCGACCAGCC
>4H2444-bH+4H3364-bH_C1	AAGAGGGACGCAGCATTAACGTTTCAGCTCCTGGTTTTCTTTTTTCAATTCCCAAATTTCCCGCTCGAGTTCTTCGTTTTTTTTTTCAAGCTCCTGGATCTTGTCAGAAGAGCAGTGACAAAAACCAAGAATTGGAAAAGAAGATCGAAGAACTGGAACGTAAGATCTGGGAACTGGAAAAAGAGAATCAAGAACTGAAACGTCCAGAGAGACCTTCAGCGCGACCAGCC
>4H3297-bH+4H3364-bH_C1	AAGAGGGACGCAGCATTATCTTTCCAGTTCCTGGATTTCCTTCTCTAACTCCCAGATCTTGCGCTTCAGTTCTTCGTTTTCTTTTTCCAGTTCTTGATTTTTGTCAGAAGAGCAGTGACAAAAATCAGGAACTGGAGAAAAAAATCGAGGAACTTGAACGTAAAATTTGGGAATTGGAAAAAGAAAATCAAGAACTGAAACGTCCAGAGAGACCTTCAGCGCGACCAGCC
>4H3364-bH+4H3364-bH_C1	AAGAGGGACGCAGCATTAACGTTTCAGTTCCTGATTTTCTTTCTCCAGTTCCCAGATTTTGCGTTCCAGTTCTTCAATTTTTTTCTCTAACTCTTGGTTTTTGTCAGAAGAGCAGTGACAAAAATCAAGAACTGGAAAAAAAAATTGAGGAACTGGAACGTAAAATTTGGGAGCTTGAAAAGGAGAACCAAGAACTGAAACGCCCAGAGAGACCTTCAGCGCGACCAGCC
>4H3381-bH+4H730-bH_C1	AAGAGGGACGCAGCATTAACGCTCGAGTTCCTGGATTTTTTTTTCCAGTTCCCAGTTCTTACGTTCCAGTTCTTCGATTTTTTTCTCCAGTTCTTGATTCTTGTCAGAAGAGCAGTGACGAGATCCAAGAATTAAAAAAAGAAAACGAAGAACTAAAAAGAGAAAATTGGGAACTGAAGAAAGAAATTCAGGAACTGAAACGCCCAGAGAGACCTTCAGCGCGACCAGCC
>4H3381-bH+4H796-bH_C1	AAGAGGGACGCAGCATTACCGTTCCAGCTCTTGGATTTTTTTCTCTAACTCCCAATTTTTTCTTTCCAGTTCTTCAATCTTTTTTTCTAATTCTTGGTTCTTGTCAGAAGAGCAGTGACGAGATTCAAGAGCTGAAGAAAAAAATTGAGGAACTGGAGAGAGAAAATTGGGAACTGAAGAAAGAAAACCAAGAACTCAAGCGCCCAGAGAGACCTTCAGCGCGACCAGCC
>4H3381-bH+4H932-bH_C1	AAGAGGGACGCAGCATTAGCGCTCCAATTCTTGGATTTTTTTTTCTAATTCCCAGTTCTTACGTTCCAACTCTTCGATTTTTTTTTCTAGTTCCTGATTTTTGTCAGAAGAGCAGTGACGAAATCCAGGAGTTGAAAAAGAAGAATGAGGAGTTAGAACGTAAGATTTGGGAGTTGGAGAAAGAAAACCAGGAACTAAAACGCCCAGAGAGACCTTCAGCGCGACCAGCC
>4H3381-bH+4H949-bH_C1	AAGAGGGACGCAGCATTAGCGCTCCAATTCCTGAATCTTCTTTTCCAGTTCCCAATTTTTCCGTTCCAGTTCTTCAATTTTTTTCTCGAGCTCCTGATTTTTGTCAGAAGAGCAGTGACGAAATCCAAGAATTAAAAAAAAAAAACGAGGAACTTGAACGTAAGAACTGGGAACTTGAAAAGAAAATTCAGGAATTAGAACGCCCAGAGAGACCTTCAGCGCGACCAGCC
>4H2143-bH+4H3381-bH_C1	AAGAGGGACGCAGCATTAACGCTCCAGCTCCTGGTTTTTTTTTTTCAGCTCCCAATTCTCACGTTTTAGTTCTTCAATTTCTTTCTCCAACTCTTGGATTTTGTCAGAAGAGCAGTGACAAAAACCAGGAGTTAGAGAAAAAAATTGAGGAGCTGGAACGCAAAAACTGGGAACTGGAGAAGAAAATTCAGGAACTGGAGCGCCCAGAGAGACCTTCAGCGCGACCAGCC
>4H2162-bH+4H3381-bH_C1	AAGAGGGACGCAGCATTAACGTTTCAATTCCTGAATTTCTTTTTCCAACTCCCAGTTTTTGCGTTTCAGTTCCTCAATTTCCTTCTCAAGCTCCTGGATTTTGTCAGAAGAGCAGTGACAAAAATCAGGAGTTAGAGAAAAAAATCGAGGAGCTGGAACGCAAAAATTGGGAACTGGAAAAAAAGATTCAAGAACTAGAACGTCCAGAGAGACCTTCAGCGCGACCAGCC
>4H2253-bH+4H3381-bH_C1	AAGAGGGACGCAGCATTAGCGCTCTAGCTCTTGGATTTTTTTTTTCAACTCCCAAATTTCACGTTTCAGTTCTTCATTTTCCTTTTCCAGTTCCTGGATCTTGTCAGAAGAGCAGTGACAAGAACCAAGAACTGGAGAAAAAAATCGAAGAACTGGAACGTAAAAATTGGGAGCTGGAAAAAAAGATCCAGGAATTGGAACGCCCAGAGAGACCTTCAGCGCGACCAGCC
>4H2444-bH+4H3381-bH_C1	AAGAGGGACGCAGCATTAACGCTTCAGCTCTTGATTTTCTTTTTTCAGTTCCCAAATTTCACGTTCCAGTTCCTCGTTTTTTTTCTCCAATTCCTGGATTTTGTCAGAAGAGCAGTGACAAGAACCAGGAGCTGGAAAAGAAAATAGAGGAACTGGAACGGAAAAACTGGGAACTAGAGAAAAAAATCCAGGAATTGGAACGACCAGAGAGACCTTCAGCGCGACCAGCC
>4H3297-bH+4H3381-bH_C1	AAGAGGGACGCAGCATTATCTCTCCAGTTCTTGGATCTCCTTCTCGAGCTCCCAGATCTTACGTTTCAGTTCCTCGTTTTCTTTCTCGAGCTCCTGGTTTTTGTCAGAAGAGCAGTGACAAGAATCAGGAACTGGAAAAAAAAATCGAGGAACTGGAACGTAAAAATTGGGAACTGGAAAAAAAAATTCAGGAACTGGAAAGGCCAGAGAGACCTTCAGCGCGACCAGCC
>4H3364-bH+4H3381-bH_C1	AAGAGGGACGCAGCATTAGCGTTTCAGCTCCTGGTTTTCTTTCTCCAGTTCCCATATCTTGCGCTCCAGTTCTTCGATTTTTTTTTCCAGCTCCTGATTCTTGTCAGAAGAGCAGTGACAAAAATCAGGAACTCGAAAAAAAAATTGAAGAACTGGAACGCAAAAACTGGGAGCTCGAAAAGAAAATCCAAGAACTGGAACGCCCAGAGAGACCTTCAGCGCGACCAGCC
>4H3381-bH+4H3381-bH_C1	AAGAGGGACGCAGCATTATCTTTCAAGTTCCTGGATTTTCTTTTCCAGCTCCCAGTTTTTACGCTCCAGCTCCTCTATTTTTTTTTCCAGTTCCTGGTTCTTGTCAGAAGAGCAGTGACAAAAACCAGGAACTGGAGAAAAAGATCGAAGAACTGGAACGTAAAAACTGGGAACTGGAAAAAAAAATTCAAGAACTGGAACGTCCAGAGAGACCTTCAGCGCGACCAGCC
>4H56-bH+4H730-bH_C1	AAGAGGGACGCAGCATTAACGTTTAAGTTCCTGATTTTTTTTTTCCAGTTCCCAATTCTTGCGTTCCAGTTCCTCAATTTCTTTTTCCAGTTCCTGAATTTCGTCAGAAGAGCAGTGACGAGATACAGGAACTTAAAAAGGAGAATGAAGAACTGAAACGCGAGAACTGGGAACTGAAAAAAGAAATTCAGGAGCTGAAACGACCAGAGAGACCTTCAGCGCGACCAGCC
>4H56-bH+4H796-bH_C1	AAGAGGGACGCAGCATTAGCGTTTCAGCTCTTGGTTTTTTTTTTCCAGTTCCCAGTTTTTACGCTCGAGCTCCTCAATTTCTTTTTCCAACTCCTGAATTTCGTCAGAAGAGCAGTGACGAAATCCAGGAACTGAAAAAAAAAATTGAGGAACTAGAGCGTGAGAATTGGGAATTGAAAAAGGAAAACCAGGAGCTGAAACGCCCAGAGAGACCTTCAGCGCGACCAGCC
>4H56-bH+4H932-bH_C1	AAGAGGGACGCAGCATTAGCGTTTCAGTTCCTGGTTTTTTTTTTCTAACTCCCAGTTCTTACGTTCAAGTTCCTCGATTTCTTTCTCGAGCTCTTGGATCTCGTCAGAAGAGCAGTGACGAAATTCAGGAACTTAAAAAAAAAAACGAGGAGTTGGAACGTAAAATATGGGAACTGGAAAAGGAAAACCAGGAACTTAAACGGCCAGAGAGACCTTCAGCGCGACCAGCC
>4H56-bH+4H949-bH_C1	AAGAGGGACGCAGCATTAGCGTTTCAGTTCCTGGTTCTTCTTCTCCAATTCCCAATTTTTGCGTTCTAATTCTTCGATTTCTTTCTCCAGTTCCTGAATCTCGTCAGAAGAGCAGTGACGAAATCCAGGAACTGAAGAAAAAGAACGAGGAATTAGAAAGAAAAAACTGGGAACTGGAAAAAAAAATTCAGGAGTTGGAACGCCCAGAGAGACCTTCAGCGCGACCAGCC
>4H2143-bH+4H56-bH_C1	AAGAGGGACGCAGCATTAACGCTCCAACTCTTGGTTTTTCTTTTTCAGTTCCCAGTTTTCGCGCTTCAGTTCCTCGATTTCTTTTTCTAGCTCCTGAATTTTGTCAGAAGAGCAGTGACGAAATTCAGGAACTGGAGAAGGAAATTGAAGAACTGGAGAGAAAAAACTGGGAATTAGAAAAGAAAAACCAAGAATTGAAAAGACCAGAGAGACCTTCAGCGCGACCAGCC
>4H2162-bH+4H56-bH_C1	AAGAGGGACGCAGCATTAGCGTTTCAGTTCCTGAATCTCCTTCTCTAATTCCCAATTTTTTCGCTTCAACTCTTCAATTTCTTTTTCCAGTTCTTGAATTTTGTCAGAAGAGCAGTGACGAGATTCAGGAACTGGAGAAAGAGATTGAGGAACTGGAACGTAAAAACTGGGAACTCGAGAAAAAGAACCAAGAACTCAAACGGCCAGAGAGACCTTCAGCGCGACCAGCC
>4H2253-bH+4H56-bH_C1	AAGAGGGACGCAGCATTACCGTTCCAACTCCTGAATCTTCTTTTTCAGCTCCCAAATCTCACGTTTCAATTCCTCGTTCTCCTTTTCCAGCTCTTGGATTTTGTCAGAAGAGCAGTGACGAGATACAGGAGTTGGAAAAAGAGATCGAGGAACTGGAGCGCAAAAATTGGGAGCTGGAAAAAAAGAATCAGGAGCTGAAACGTCCAGAGAGACCTTCAGCGCGACCAGCC
>4H2444-bH+4H56-bH_C1	AAGAGGGACGCAGCATTAGCGTTTAAGTTCCTGGTTCTCTTTTTTCAGTTCCCAAATTTCGCGTTCTAGTTCTTCGTTCTTCTTTTCCAGTTCCTGGATTTTGTCAGAAGAGCAGTGACGAGATTCAGGAGTTAGAAAAGGAAATAGAGGAATTGGAACGGAAGAACTGGGAGCTGGAAAAGAAGAATCAGGAATTGAAACGCCCAGAGAGACCTTCAGCGCGACCAGCC
>4H3297-bH+4H56-bH_C1	AAGAGGGACGCAGCATTAACGTTCTAGTTCCTGAATTTCCTTCTCCAGTTCCCAGATTTTGCGCTTCAGTTCTTCATTCTCTTTTTCCAGTTCCTGATTTTTGTCAGAAGAGCAGTGACGAGATACAGGAATTGGAGAAAGAAATTGAAGAACTGGAAAGGAAAAACTGGGAACTGGAAAAGAAAAACCAGGAGCTAAAACGGCCAGAGAGACCTTCAGCGCGACCAGCC
>4H3364-bH+4H56-bH_C1	AAGAGGGACGCAGCATTAGCGTTTTAACTCCTGGTTCTCCTTCTCGAGTTCCCAAATCTTACGCTCCAATTCCTCTATTTTTTTCTCTAATTCCTGGTTTTTGTCAGAAGAGCAGTGACGAGATTCAGGAGCTGGAAAAAGAAATTGAAGAATTGGAGCGCAAAAACTGGGAACTGGAAAAAAAAAACCAAGAGCTTAAACGTCCAGAGAGACCTTCAGCGCGACCAGCC
>4H3381-bH+4H56-bH_C1	AAGAGGGACGCAGCATTATCTCTCCAGCTCCTGTATTTTTTTTTCCAGTTCCCAATTTTTACGCTCGAGTTCCTCGATTTTTTTCTCCAGTTCCTGATTTTTGTCAGAAGAGCAGTGACGAGATTCAGGAACTGGAAAAGGAAATTGAAGAACTGGAAAGGAAGAACTGGGAGCTGGAAAAGAAAAACCAAGAACTGAAACGTCCAGAGAGACCTTCAGCGCGACCAGCC
>4H56-bH+4H56-bH_C1	AAGAGGGACGCAGCATTACCTTTTCAGTTCCTGGTTTTTCTTTTCCAGTTCCCAGTTTTTGCGTTCTAACTCCTCAATTTCTTTCTCGAGTTCTTGAATTTCGTCAGAAGAGCAGTGACGAGATACAAGAACTGGAGAAAGAAATTGAAGAACTGGAGCGTAAAAACTGGGAACTGGAAAAGAAAAACCAAGAACTGAAAAGACCAGAGAGACCTTCAGCGCGACCAGCC
>4H2931-bH+4H730-bH_C1	AAGAGGGACGCAGCATTAGCGCTCCAGTTCTTGATTCTCTTTTTCCAGTTCCCAGTTTTTACGTTTTAATTCTTCAATCTTTTTTTTTAATTCTTGGATTTTGTCAGAAGAGCAGTGACGAAATTCAGGAACTGAAAAAAGAAAACGAAGAATTAAAACGGGAAAATTGGGAATTAAAAAAAGAAATCCAGGAACTGAAACGCCCAGAGAGACCTTCAGCGCGACCAGCC
>4H2931-bH+4H796-bH_C1	AAGAGGGACGCAGCATTAACGTTCCAATTCTTGGTTTTCTTTTTCCAGTTCCCAGTTTTTTCTTTTTAACTCTTCAATTTTTTTCTTCAGTTCTTGAATTTTGTCAGAAGAGCAGTGACGAAATACAGGAGTTGAAAAAGAAAATCGAAGAACTGGAACGTGAAAATTGGGAACTGAAAAAAGAGAACCAAGAATTGAAACGTCCAGAGAGACCTTCAGCGCGACCAGCC
>4H2931-bH+4H932-bH_C1	AAGAGGGACGCAGCATTAGCGCTCAAGTTCTTGGTTTTCTTTTTCTAGTTCCCAATTCTTGCGCTTTAATTCTTCAATTTTTTTTTTCAGTTCCTGGATTTTGTCAGAAGAGCAGTGACGAAATTCAGGAGTTGAAAAAAAAAAATGAAGAACTGGAGCGGAAAATATGGGAGCTGGAAAAAGAAAACCAGGAGCTGAAACGCCCAGAGAGACCTTCAGCGCGACCAGCC
>4H2931-bH+4H949-bH_C1	AAGAGGGACGCAGCATTAGCGTTCGAGCTCCTGGTTTTCTTTTTCCAACTCCCAGTTTTTCCGCTTTAGCTCCTCGATTTTTTTTTTCAATTCCTGTATTTTGTCAGAAGAGCAGTGACGAAATCCAGGAGCTGAAAAAAAAAAACGAGGAGCTGGAACGTAAAAACTGGGAATTAGAAAAAAAAATCCAAGAGCTCGAACGTCCAGAGAGACCTTCAGCGCGACCAGCC
>4H2143-bH+4H2931-bH_C1	AAGAGGGACGCAGCATTATCGTTCTAATTCTTGGTTTTTCTTTTTCAGTTCCCAATTTTCACGCTTCAATTCTTCAATTTCTTTCTCCAGCTCCTGAATCTTGTCAGAAGAGCAGTGACAAGATTCAGGAATTGAAGAAGAAAATTGAAGAACTGAAACGAAAAAATTGGGAACTGGAAAAAGAGAACCAAGAGCTGGAGCGTCCAGAGAGACCTTCAGCGCGACCAGCC
>4H2162-bH+4H2931-bH_C1	AAGAGGGACGCAGCATTAGCGTTTCAGCTCTTGAATCTCCTTCTCCAGTTCCCAGTTCTTACGTTTAAGCTCCTCGATTTCTTTCTCAAGTTCCTGGATTTTGTCAGAAGAGCAGTGACAAGATCCAAGAACTGAAAAAAAAAATTGAGGAACTGAAACGCAAAAATTGGGAACTGGAGAAAGAAAACCAGGAACTTGAACGCCCAGAGAGACCTTCAGCGCGACCAGCC
>4H2253-bH+4H2931-bH_C1	AAGAGGGACGCAGCATTAACGTTCTAATTCTTGGATTTTTTTTTTCAGTTCCCATATTTCGCGTTTGAGTTCTTCGTTCTCTTTTTCGAGTTCTTGGATCTTGTCAGAAGAGCAGTGACAAAATTCAGGAATTGAAAAAAAAAATTGAAGAACTGAAGCGCAAAAACTGGGAACTGGAGAAGGAAAACCAAGAATTAGAACGCCCAGAGAGACCTTCAGCGCGACCAGCC
>4H2444-bH+4H2931-bH_C1	AAGAGGGACGCAGCATTAACGCTTCAGTTCCTGATTTTCTTTCTTTAACTCCCAAATTTCACGTTCTAACTCTTCGTTTTTTTTTTCTAATTCTTGAATCTTGTCAGAAGAGCAGTGACAAGATTCAGGAACTGAAAAAAAAAATTGAGGAATTGAAGAGAAAGAACTGGGAACTGGAAAAGGAGAACCAGGAACTGGAACGGCCAGAGAGACCTTCAGCGCGACCAGCC
>4H2931-bH+4H3297-bH_C1	AAGAGGGACGCAGCATTATCTTTCAAGTTCTTGGTTTTCTTTTTCCAGTTCCCAATTCTTGCGTTTTAACTCCTCAATTTTTTTTTTCAGCTCCTGAATTTTGTCAGAAGAGCAGTGACAAAAACCAGGAGCTGGAAAAAGAGAATGAAGAGTTGAAGCGCAAGATCTGGGAGCTGGAAAAAGAAATTCAAGAGCTGGAGCGCCCAGAGAGACCTTCAGCGCGACCAGCC
>4H2931-bH+4H3364-bH_C1	AAGAGGGACGCAGCATTACCGTTCTAATTCTTGATTCTCCTTTTCCAGTTCCCAGTTTTTGCGCTTCAGTTCTTCAATTTTTTTCTTCAGTTCCTGAATTTTGTCAGAAGAGCAGTGACAAAAACCAGGAATTGGAAAAGAAAATTGAAGAACTGGAGCGTAAGATTTGGGAGCTTGAAAAAGAAAACCAGGAGCTGAAACGCCCAGAGAGACCTTCAGCGCGACCAGCC
>4H2931-bH+4H3381-bH_C1	AAGAGGGACGCAGCATTAACGTTCCAACTCCTGGTTTTCTTTTTCCAGTTCCCAATTCTTTCTTTTCAGTTCTTCGATTTTTTTTTTTAATTCCTGGATTTTGTCAGAAGAGCAGTGACAAGAATCAAGAGCTGGAGAAAAAAATCGAAGAACTCGAACGTAAAAATTGGGAACTGGAAAAAAAAATTCAGGAATTAGAACGCCCAGAGAGACCTTCAGCGCGACCAGCC
>4H2931-bH+4H56-bH_C1	AAGAGGGACGCAGCATTAGCGTTCAAGTTCTTGGTTTTCTTTTTCCAGCTCCCAGTTTTTGCGTTTCAGTTCTTCAATTTTTTTCTTCAGCTCCTGAATTTTGTCAGAAGAGCAGTGACGAGATTCAAGAATTAGAAAAAGAAATCGAGGAACTTGAACGCAAGAACTGGGAACTCGAAAAAAAAAATCAAGAGCTCAAGCGCCCAGAGAGACCTTCAGCGCGACCAGCC
>4H2931-bH+4H2931-bH_C1	AAGAGGGACGCAGCATTAACGCTCAAGTTCCTGATTCTCTTTTTCGAGTTCCCAATTTTTGCGTTTTAACTCTTCAATCTTTTTTTTCAGCTCTTGAATTTTGTCAGAAGAGCAGTGACAAAATTCAGGAATTAAAGAAGAAAATTGAGGAACTGAAACGCAAAAATTGGGAGTTAGAAAAGGAAAATCAAGAACTGGAGCGCCCAGAGAGACCTTCAGCGCGACCAGCC
>4H166-bH+4H730-bH_C1	AAGAGGGACGCAGCATTAGCGCTTCAGCTCCTGGATTTTTTTTTCTAGCTCCCATATTTTGCGTTCCAGTTCTTCATTTTCTTTCTCTAACTCCTGTATTTCGTCAGAAGAGCAGTGACGAGATTCAGGAACTGAAGAAAGAAAATGAAGAACTGAAACGTGAGAATTGGGAGTTAAAAAAAGAAATTCAGGAGCTGAAACGCCCAGAGAGACCTTCAGCGCGACCAGCC
>4H166-bH+4H796-bH_C1	AAGAGGGACGCAGCATTACCGTTTGAGCTCTTGAATTTTTTTCTCCAGTTCCCAGATTTTACGTTCCAGTTCCTCGTTTTCCTTCTCCAGTTCCTGGATCTCGTCAGAAGAGCAGTGACGAAATTCAGGAACTGAAAAAGAAAATCGAAGAACTGGAACGTGAGAATTGGGAACTGAAAAAGGAAAACCAAGAACTGAAACGTCCAGAGAGACCTTCAGCGCGACCAGCC
>4H166-bH+4H932-bH_C1	AAGAGGGACGCAGCATTAGCGTTTCAGTTCCTGAATTTTTTTTTCCAGTTCCCAGATTTTCCGTTCCAGTTCCTCATTCTCTTTTTCCAACTCCTGAATCTCGTCAGAAGAGCAGTGACGAAATCCAGGAGCTGAAAAAGAAAAATGAGGAACTGGAACGTAAAATTTGGGAGCTGGAGAAAGAAAACCAAGAATTAAAAAGACCAGAGAGACCTTCAGCGCGACCAGCC
>4H166-bH+4H949-bH_C1	AAGAGGGACGCAGCATTAGCGTTTTAACTCCTGAATTTTTTTCTCAAGTTCCCAGATCTTTCGTTCCAGTTCTTCGTTTTCTTTTTCGAGCTCCTGAATCTCGTCAGAAGAGCAGTGACGAAATCCAGGAGCTGAAAAAGAAGAATGAGGAACTGGAACGTAAAAACTGGGAGCTTGAAAAAAAAATTCAGGAGCTGGAGCGTCCAGAGAGACCTTCAGCGCGACCAGCC
>4H166-bH+4H2143-bH_C1	AAGAGGGACGCAGCATTAACGTTTCAATTCCTGAATTTTCTTCTCTAATTCCCAAATTTTGCGTTCCAGTTCCTCATTCTCTTTTTCCAATTCCTGGATTTCGTCAGAAGAGCAGTGACAAGATCCAAGAACTCGAGAAAGAAATCGAAGAACTGAAACGTGAGAACTGGGAGCTCAAAAAAAAGAACCAGGAGCTTGAGCGTCCAGAGAGACCTTCAGCGCGACCAGCC
>4H166-bH+4H2162-bH_C1	AAGAGGGACGCAGCATTAACGTTTAAGTTCCTGGATTTTTTTTTCCAGTTCCCAGATTTTGCGTTCCAGTTCCTCGTTCTCCTTTTCTAATTCTTGAATTTCGTCAGAAGAGCAGTGACAAAATCCAGGAGCTGGAAAAAGAAATTGAAGAACTGAAGCGGAAGAACTGGGAACTCGAAAAGGAAATTCAGGAGCTGAAACGTCCAGAGAGACCTTCAGCGCGACCAGCC
>4H166-bH+4H2253-bH_C1	AAGAGGGACGCAGCATTACCGTTTTAATTCCTGAATTTTTTTCTCCAGTTCCCAAATTTTTCTTTCAAGTTCCTCGTTTTCCTTCTCGAGCTCCTGAATTTCGTCAGAAGAGCAGTGACAAAATTCAAGAGTTAGAAAAAGAAAACGAGGAGCTCAAGCGTGAGATCTGGGAACTGAAAAAAAAAATCCAGGAGCTGGAACGCCCAGAGAGACCTTCAGCGCGACCAGCC
>4H166-bH+4H2444-bH_C1	AAGAGGGACGCAGCATTAGCGTTTCAGCTCCTGAATCTTTTTCTCGAGCTCCCAAATTTTACGTTCTAATTCTTCATTTTCTTTTTCAAGTTCCTGTATTTCGTCAGAAGAGCAGTGACAAAATTCAGGAACTGGAAAAAAAAAATGAAGAATTGGAGCGGGAGATCTGGGAGCTGAAAAAAGAAAATCAGGAGCTGAAACGCCCAGAGAGACCTTCAGCGCGACCAGCC
>4H166-bH+4H3297-bH_C1	AAGAGGGACGCAGCATTAACGTTTTAACTCCTGAATTTTCTTTTCCAACTCCCAGATTTTACGTTCGAGTTCTTCATTCTCTTTCTCCAGCTCCTGAATTTCGTCAGAAGAGCAGTGACAAGAACCAAGAACTTGAAAAAGAAAACGAAGAACTTAAGCGTAAAATCTGGGAACTGGAAAAGGAAATCCAGGAATTAGAACGTCCAGAGAGACCTTCAGCGCGACCAGCC
>4H166-bH+4H3364-bH_C1	AAGAGGGACGCAGCATTACCGTTTCAGCTCCTGGATCTTCTTTTCAAGTTCCCAGATTTTGCGCTCTAGTTCCTCGTTTTCCTTCTCCAGTTCCTGGATTTCGTCAGAAGAGCAGTGACAAAAACCAGGAGCTCGAAAAGAAGATCGAGGAGCTGGAACGTAAAATCTGGGAACTGGAGAAGGAGAATCAGGAACTCAAACGCCCAGAGAGACCTTCAGCGCGACCAGCC
>4H166-bH+4H3381-bH_C1	AAGAGGGACGCAGCATTAGCGCTTCAATTCCTGAATTTTTTTTTCTAACTCCCAAATTTTGCGTTCTAATTCTTCATTCTCTTTTTCCAGTTCTTGGATTTCGTCAGAAGAGCAGTGACAAAAATCAGGAATTAGAAAAAAAAATCGAAGAACTGGAACGAAAAAACTGGGAACTTGAGAAAAAAATTCAAGAACTGGAAAGGCCAGAGAGACCTTCAGCGCGACCAGCC
>4H166-bH+4H56-bH_C1	AAGAGGGACGCAGCATTACCGTTTCAGCTCTTGTATTTTTTTCTCCAGCTCCCAAATTTTACGTTCTAATTCTTCGTTTTCTTTTTCCAGTTCTTGTATTTCGTCAGAAGAGCAGTGACGAAATCCAAGAGCTGGAAAAAGAAATTGAGGAGTTGGAACGCAAAAACTGGGAACTCGAAAAAAAGAATCAGGAGCTGAAGCGTCCAGAGAGACCTTCAGCGCGACCAGCC
>4H166-bH+4H2931-bH_C1	AAGAGGGACGCAGCATTAGCGTTTCAATTCCTGGATTTTTTTTTCCAGTTCCCAAATTTTTCTTTCCAGCTCCTCGTTTTCCTTCTCCAGTTCCTGAATTTCGTCAGAAGAGCAGTGACAAAATTCAGGAATTAAAAAAGAAAATTGAAGAGTTGAAACGCAAGAACTGGGAGCTGGAAAAGGAAAACCAGGAACTGGAACGCCCAGAGAGACCTTCAGCGCGACCAGCC
>4H166-bH+4H166-bH_C1	AAGAGGGACGCAGCATTAGCGTTTCAATTCCTGGATTTTTTTTTCGAGTTCCCAGATTTTTCTCTCCAGTTCTTCATTTTCTTTTTCTAACTCCTGAATTTCGTCAGAAGAGCAGTGACGAAATCCAAGAACTCGAAAAGGAAAATGAGGAACTGGAACGAAAAATCTGGGAATTGGAGAAAAAAATCCAGGAGCTGAAGCGCCCAGAGAGACCTTCAGCGCGACCAGCC
>4H3041-bH+4H730-bH_C1	AAGAGGGACGCAGCATTAACGTTCCAGTTCCTGGATTTCTTTTTCCAGTTCCCAAATTTTGCGTTTCAACTCCTCGTTTTTTTTTTTAAGCTCTTGAATCTTGTCAGAAGAGCAGTGACGAAATTCAGGAACTGAAAAAGGAAAATGAAGAACTGAAACGGGAGAACTGGGAATTGAAAAAAGAAATTCAGGAGCTCAAACGACCAGAGAGACCTTCAGCGCGACCAGCC
>4H3041-bH+4H796-bH_C1	AAGAGGGACGCAGCATTAACGTTCCAGCTCTTGAATCTCTTTTTCCAGTTCCCAGATTTTGCGTTTCAACTCCTCATTTTTTTTTTTTAATTCTTGGATTTTGTCAGAAGAGCAGTGACGAAATTCAGGAGCTGAAAAAAAAAATCGAAGAGTTAGAACGCGAAAACTGGGAACTGAAGAAAGAAAATCAGGAGCTTAAACGGCCAGAGAGACCTTCAGCGCGACCAGCC
>4H3041-bH+4H932-bH_C1	AAGAGGGACGCAGCATTAACGCTCTAATTCCTGGATTTCTTTTTCCAATTCCCAAATCTTGCGTTTCAGTTCTTCATTTTTTTTTTTCAGCTCCTGAATCTTGTCAGAAGAGCAGTGACGAAATTCAGGAACTGAAAAAAAAGAATGAGGAACTGGAACGCAAGATCTGGGAGCTGGAGAAAGAAAATCAAGAGCTGAAACGCCCAGAGAGACCTTCAGCGCGACCAGCC
>4H3041-bH+4H949-bH_C1	AAGAGGGACGCAGCATTACCTTTCCAGCTCCTGGATTTCTTTTTCCAACTCCCAAATTTTACGTTTTAACTCTTCGTTTTTTTTTTTCAGTTCCTGGATTTTGTCAGAAGAGCAGTGACGAAATCCAGGAACTTAAAAAAAAAAACGAGGAGCTCGAACGTAAAAATTGGGAACTTGAGAAAAAAATACAGGAGCTGGAGCGTCCAGAGAGACCTTCAGCGCGACCAGCC
>4H2143-bH+4H3041-bH_C1	AAGAGGGACGCAGCATTAACGTTCCAGTTCCTGGTTTTTTTTTTTAAGCTCCCAATTTTCACGTTTTAATTCCTCAATTTCTTTTTCCAGTTCTTGAATCTTGTCAGAAGAGCAGTGACAAAATCCAGGAGTTGAAAAAAAAGAACGAAGAACTAAAACGGAAGATCTGGGAACTGGAAAAAGAAATCCAGGAGCTGGAACGTCCAGAGAGACCTTCAGCGCGACCAGCC
>4H2162-bH+4H3041-bH_C1	AAGAGGGACGCAGCATTAACGTTTCAGCTCCTGAATCTCTTTTTCTAGTTCCCAATTTTTGCGTTTCAGTTCCTCTATTTCTTTTTCCAGTTCCTGGATTTTGTCAGAAGAGCAGTGACAAAATTCAGGAACTGAAGAAAAAAAATGAGGAACTGAAACGAAAAATCTGGGAGTTGGAAAAAGAAATTCAGGAGCTGGAACGTCCAGAGAGACCTTCAGCGCGACCAGCC
>4H2253-bH+4H3041-bH_C1	AAGAGGGACGCAGCATTAACGTTCCAGTTCTTGAATTTTCTTCTTAAGTTCCCAGATCTCACGTTTCAGTTCTTCGTTTTCCTTCTCCAGCTCCTGGATTTTGTCAGAAGAGCAGTGACAAAATTCAAGAGCTGAAAAAAAAAAACGAAGAATTGAAACGAAAAATTTGGGAACTGGAAAAAGAGATCCAGGAACTCGAGCGTCCAGAGAGACCTTCAGCGCGACCAGCC
>4H2444-bH+4H3041-bH_C1	AAGAGGGACGCAGCATTATCTTTTCAGTTCCTGGTTTTCTTTCTTCAGTTCCCAAATCTCACGTTCAAGTTCTTCATTCTTTTTTTCCAGCTCTTGGATCTTGTCAGAAGAGCAGTGACAAAATCCAAGAATTGAAAAAAAAGAACGAAGAATTAAAACGTAAAATTTGGGAGTTGGAAAAAGAAATCCAAGAGCTGGAGCGTCCAGAGAGACCTTCAGCGCGACCAGCC
>4H3041-bH+4H3297-bH_C1	AAGAGGGACGCAGCATTAACGTTCTAATTCCTGGATCTCTTTTTCGAGTTCCCATATCTTGCGCTTTAATTCCTCGTTTTTCTTCTTAAGTTCTTGGATTTTGTCAGAAGAGCAGTGACAAAAATCAGGAACTGGAAAAAGAAAATGAAGAACTGAAACGCAAGATCTGGGAACTCGAAAAAGAGATCCAAGAACTGGAACGACCAGAGAGACCTTCAGCGCGACCAGCC
>4H3041-bH+4H3364-bH_C1	AAGAGGGACGCAGCATTAGCGCTCTAACTCCTGGATCTCTTTTTCCAGTTCCCAAATTTTGCGTTTGAGTTCTTCGTTCTTTTTTTTCAATTCCTGGATCTTGTCAGAAGAGCAGTGACAAAAACCAGGAGCTCGAAAAAAAAATCGAGGAACTCGAGCGCAAAATCTGGGAATTAGAAAAGGAGAACCAGGAGTTGAAACGTCCAGAGAGACCTTCAGCGCGACCAGCC
>4H3041-bH+4H3381-bH_C1	AAGAGGGACGCAGCATTACCGTTCTAATTCCTGTATCTCTTTTTCAAGTTCCCAAATTTTACGTTTTAACTCTTCGTTCTTTTTTTTCAGTTCCTGAATCTTGTCAGAAGAGCAGTGACAAAAATCAAGAACTTGAAAAAAAAATTGAAGAATTAGAGCGGAAAAACTGGGAGCTGGAAAAAAAAATTCAGGAACTGGAACGCCCAGAGAGACCTTCAGCGCGACCAGCC
>4H3041-bH+4H56-bH_C1	AAGAGGGACGCAGCATTAACGTTCCAACTCCTGAATCTCTTTCTCCAGTTCCCAGATTTTGCGTTTCAATTCCTCGTTCTTTTTTTTCAGTTCCTGAATTTTGTCAGAAGAGCAGTGACGAAATACAGGAGCTGGAGAAAGAAATTGAGGAGCTCGAGCGCAAAAATTGGGAGCTGGAGAAAAAAAACCAAGAACTGAAACGCCCAGAGAGACCTTCAGCGCGACCAGCC
>4H2931-bH+4H3041-bH_C1	AAGAGGGACGCAGCATTAGCGCTCCAATTCCTGGTTTTCTTTCTCCAGTTCCCAGTTCTTGCGCTTCAATTCCTCGATCTTTTTTTTGAGTTCCTGGATTTTGTCAGAAGAGCAGTGACAAAATCCAAGAGCTGAAGAAGAAAAACGAGGAATTAAAACGCAAAATTTGGGAGTTGGAAAAAGAAATCCAAGAGCTGGAACGCCCAGAGAGACCTTCAGCGCGACCAGCC
>4H166-bH+4H3041-bH_C1	AAGAGGGACGCAGCATTAGCGCTTCAATTCTTGAATCTTCTTTTCGAGTTCCCAGATTTTGCGTTCTAACTCCTCGTTCTCTTTTTCCAGCTCCTGGATTTCGTCAGAAGAGCAGTGACAAAATTCAGGAACTAAAAAAAAAGAACGAAGAATTGAAACGTAAAATTTGGGAATTGGAGAAGGAAATCCAGGAGCTGGAACGTCCAGAGAGACCTTCAGCGCGACCAGCC
>4H3041-bH+4H3041-bH_C1	AAGAGGGACGCAGCATTAGCGTTCCAGCTCCTGAATTTCTTTTTCCAGCTCCCAGATTTTACGCTTCAGTTCTTCGTTTTTTTTTTTCAGTTCCTGAATTTTGTCAGAAGAGCAGTGACAAAATACAGGAGCTGAAGAAAAAAAACGAAGAACTGAAACGTAAGATCTGGGAATTAGAAAAGGAAATCCAGGAACTGGAACGTCCAGAGAGACCTTCAGCGCGACCAGCC
>4H235-bH+4H730-bH_C1	AAGAGGGACGCAGCATTAACGCTCTAACTCCTGGTTTTCTTTTTTCAACTCCCAGATTTTACGTTTCAGTTCTTCATTTTCTTTTTCCAGTTCTTGGATTTCGTCAGAAGAGCAGTGACGAAATCCAGGAGTTGAAAAAGGAAAATGAAGAACTGAAACGTGAAAACTGGGAGCTTAAAAAAGAAATCCAGGAATTAAAACGGCCAGAGAGACCTTCAGCGCGACCAGCC
>4H235-bH+4H796-bH_C1	AAGAGGGACGCAGCATTAGCGCTCCAGTTCCTGGTTTTCTTTTTTCAATTCCCATATTTTACGTTTCAATTCTTCATTTTCCTTTTCTAACTCCTGAATTTCGTCAGAAGAGCAGTGACGAGATACAGGAACTAAAAAAAAAAATCGAAGAACTGGAACGGGAGAATTGGGAGCTGAAAAAAGAAAACCAGGAACTTAAACGTCCAGAGAGACCTTCAGCGCGACCAGCC
>4H235-bH+4H932-bH_C1	AAGAGGGACGCAGCATTAGCGCTCCAGTTCTTGGTTTTCCTTTTTCAGTTCCCAGATTTTACGCTTCAGTTCTTCATTTTCTTTCTCCAGTTCCTGTATTTCGTCAGAAGAGCAGTGACGAAATTCAGGAACTCAAAAAGAAGAATGAGGAACTAGAACGTAAGATCTGGGAGCTAGAAAAAGAGAATCAAGAACTTAAAAGACCAGAGAGACCTTCAGCGCGACCAGCC
>4H235-bH+4H949-bH_C1	AAGAGGGACGCAGCATTAGCGCTCCAGTTCCTGGTTTTCTTTTTTCAGTTCCCAGATTTTACGTTTTAATTCTTCGTTCTCTTTCTCTAGTTCCTGTATCTCGTCAGAAGAGCAGTGACGAGATTCAGGAACTGAAAAAGAAAAACGAAGAATTAGAGCGAAAGAACTGGGAATTGGAAAAAAAAATCCAGGAGTTGGAACGGCCAGAGAGACCTTCAGCGCGACCAGCC
>4H2143-bH+4H235-bH_C1	AAGAGGGACGCAGCATTAGCGTTCCAGCTCTTGATTTTTTTTTTTCAATTCCCAATTTTCGCGCTTCAACTCCTCAATTTCCTTTTCCAGTTCTTGAATTTTGTCAGAAGAGCAGTGACGAGATTCAGGAGCTCGAGAAAGAGAACGAGGAACTGAAACGCAAGATTTGGGAGCTTAAAAAAGAAAACCAAGAGCTGGAACGTCCAGAGAGACCTTCAGCGCGACCAGCC
>4H2162-bH+4H235-bH_C1	AAGAGGGACGCAGCATTAGCGCTTCAGTTCTTGGATCTCTTTCTCTAGTTCCCAGTTTTTACGTTTAAGTTCTTCAATCTCCTTTTCGAGTTCTTGAATCTTGTCAGAAGAGCAGTGACGAGATCCAGGAATTGGAAAAGGAGAACGAAGAATTGAAACGTAAAATTTGGGAGCTGAAAAAAGAGAATCAGGAACTGGAGCGCCCAGAGAGACCTTCAGCGCGACCAGCC
>4H2253-bH+4H235-bH_C1	AAGAGGGACGCAGCATTAGCGCTCAAGTTCCTGGATTTTTTTTTTCAGTTCCCAAATTTCCCGTTTCAGTTCCTCGTTTTCCTTTTCTAGTTCCTGAATTTTGTCAGAAGAGCAGTGACGAAATTCAGGAGCTGGAAAAGGAAAACGAAGAGTTAAAACGTAAAATCTGGGAACTGAAAAAAGAGAATCAAGAACTGGAACGCCCAGAGAGACCTTCAGCGCGACCAGCC
>4H235-bH+4H2444-bH_C1	AAGAGGGACGCAGCATTAACGTTCAAGTTCTTGATTTTCTTTTTTCAGTTCCCAAATTTTGCGTTTAAGTTCTTCGTTTTCTTTTTCGAGCTCTTGAATTTCGTCAGAAGAGCAGTGACAAAATTCAGGAGCTGGAAAAGAAAAATGAAGAACTTGAGCGCGAAATTTGGGAACTGAAAAAAGAAAACCAGGAGTTGAAACGCCCAGAGAGACCTTCAGCGCGACCAGCC
>4H235-bH+4H3297-bH_C1	AAGAGGGACGCAGCATTAGCGCTCCAGTTCCTGATTTTCCTTTTTTAACTCCCAGATTTTGCGTTTCAGTTCCTCATTTTCTTTCTCCAGCTCCTGAATTTCGTCAGAAGAGCAGTGACAAAAACCAGGAACTGGAAAAGGAAAACGAAGAGTTGAAACGTAAAATTTGGGAACTTGAGAAGGAAATCCAAGAATTAGAGCGCCCAGAGAGACCTTCAGCGCGACCAGCC
>4H235-bH+4H3364-bH_C1	AAGAGGGACGCAGCATTATCGCTCTAACTCTTGGTTCTCCTTTTTCAGTTCCCAAATCTTTCGTTTCAGTTCTTCGTTTTCTTTTTCCAGCTCTTGAATTTCGTCAGAAGAGCAGTGACAAAAATCAGGAACTTGAAAAAAAAATTGAGGAGCTGGAGCGTAAAATTTGGGAATTGGAAAAAGAAAACCAGGAATTAAAACGTCCAGAGAGACCTTCAGCGCGACCAGCC
>4H235-bH+4H3381-bH_C1	AAGAGGGACGCAGCATTACCGTTCCAATTCCTGGTTTTCTTTTTTCAATTCCCAGATCTTGCGTTTCAATTCTTCGTTTTCTTTTTCCAATTCCTGTATCTCGTCAGAAGAGCAGTGACAAAAATCAAGAACTTGAAAAGAAGATTGAGGAATTAGAACGCAAAAATTGGGAACTGGAGAAAAAAATCCAAGAACTGGAACGCCCAGAGAGACCTTCAGCGCGACCAGCC
>4H235-bH+4H56-bH_C1	AAGAGGGACGCAGCATTACCGCTCTAGTTCCTGATTTTCTTTCTTTAACTCCCAAATTTTCCTTTTCAGTTCTTCGTTTTCTTTCTCCAGCTCTTGGATTTCGTCAGAAGAGCAGTGACGAAATTCAGGAACTGGAGAAGGAAATAGAGGAACTCGAGCGTAAAAACTGGGAATTGGAAAAGAAAAACCAAGAATTGAAACGTCCAGAGAGACCTTCAGCGCGACCAGCC
>4H235-bH+4H2931-bH_C1	AAGAGGGACGCAGCATTAACGTTCCAGTTCTTGATTTTCCTTTTTCAGCTCCCAAATTTTGCGTTTCAGTTCTTCGTTTTCTTTTTCTAGTTCCTGAATTTCGTCAGAAGAGCAGTGACAAAATCCAGGAGCTGAAGAAAAAAATCGAGGAGTTAAAACGCAAAAACTGGGAACTGGAGAAAGAAAATCAGGAACTGGAAAGACCAGAGAGACCTTCAGCGCGACCAGCC
>4H166-bH+4H235-bH_C1	AAGAGGGACGCAGCATTAGCGTTTCAACTCTTGTATTTTCTTTTCCAGCTCCCATATTTTGCGTTCCAACTCTTCGTTTTCTTTTTCTAATTCCTGGATTTCGTCAGAAGAGCAGTGACGAGATTCAGGAACTGGAAAAAGAGAACGAAGAGTTAAAAAGAAAGATTTGGGAGTTGAAAAAAGAAAACCAGGAACTTGAGCGTCCAGAGAGACCTTCAGCGCGACCAGCC
>4H235-bH+4H3041-bH_C1	AAGAGGGACGCAGCATTAGCGCTCCAGTTCCTGATTCTCTTTTTTCAGTTCCCAGATCTTGCGTTTCAGTTCTTCGTTTTCTTTTTCCAGTTCCTGGATCTCGTCAGAAGAGCAGTGACAAAATTCAAGAGCTCAAAAAGAAAAATGAAGAACTGAAGCGCAAAATCTGGGAACTGGAAAAAGAGATCCAAGAGCTGGAGCGTCCAGAGAGACCTTCAGCGCGACCAGCC
>4H235-bH+4H235-bH_C1	AAGAGGGACGCAGCATTACCTCTCCAGTTCCTGATTTTCTTTTTTCAGTTCCCAAATTTTACGCTTCAGTTCTTCGTTTTCTTTCTCTAATTCTTGAATTTCGTCAGAAGAGCAGTGACGAAATCCAGGAGTTAGAAAAAGAGAACGAAGAACTCAAGCGCAAAATTTGGGAGCTGAAGAAAGAAAATCAGGAACTGGAGCGCCCAGAGAGACCTTCAGCGCGACCAGCC
>4H2760-bH+4H730-bH_C1	AAGAGGGACGCAGCATTAGCGTTTCAGTTCCTGGTTTTTTTTCTCCAGTTCCCAGATCTCACGTTTCAACTCTTCATTTTCTTTTTTCAGTTCCTGGATTTTGTCAGAAGAGCAGTGACGAAATTCAGGAATTGAAGAAAGAGAACGAAGAACTCAAACGTGAAAATTGGGAACTCAAAAAAGAAATCCAGGAACTTAAGCGCCCAGAGAGACCTTCAGCGCGACCAGCC
>4H2760-bH+4H796-bH_C1	AAGAGGGACGCAGCATTACCGTTTAAGTTCCTGATTTTTTTTCTCGAGTTCCCAAATCTCACGCTTTAGTTCTTCGTTCTCTTTTTTGAGTTCCTGAATCTTGTCAGAAGAGCAGTGACGAAATTCAGGAGCTAAAAAAGAAAATCGAAGAACTGGAAAGAGAAAATTGGGAACTGAAAAAAGAAAATCAGGAGCTGAAACGTCCAGAGAGACCTTCAGCGCGACCAGCC
>4H2760-bH+4H932-bH_C1	AAGAGGGACGCAGCATTAACGCTTCAGTTCCTGATTTTTTTTTTCTAATTCCCAAATTTCACGTTTCAGTTCTTCATTTTCCTTTTTCAGCTCCTGGATTTTGTCAGAAGAGCAGTGACGAGATTCAAGAATTAAAAAAAAAAAATGAAGAATTGGAGCGTAAGATCTGGGAACTGGAGAAAGAGAATCAAGAACTGAAACGTCCAGAGAGACCTTCAGCGCGACCAGCC
>4H2760-bH+4H949-bH_C1	AAGAGGGACGCAGCATTAACGTTTAAGTTCCTGATTCTTTTTTTCCAGTTCCCAAATCTCTCGTTTCAGTTCTTCGTTTTCTTTTTTTAATTCCTGTATTTTGTCAGAAGAGCAGTGACGAAATCCAGGAATTAAAAAAAAAAAACGAAGAACTGGAACGCAAAAACTGGGAGCTGGAAAAGAAAATTCAAGAATTGGAGCGTCCAGAGAGACCTTCAGCGCGACCAGCC
>4H2143-bH+4H2760-bH_C1	AAGAGGGACGCAGCATTAGCGCTCCAGTTCCTGATTCTTTTTTTTCAGCTCCCAATTCTCACGTTTTAATTCTTCAATTTCCTTCTCCAGTTCCTGGATCTTGTCAGAAGAGCAGTGACAAGATTCAGGAGCTGAAAAAAGAGAATGAAGAACTGAAACGTGAAATTTGGGAACTCGAAAAGAAAAATCAAGAATTAAAACGTCCAGAGAGACCTTCAGCGCGACCAGCC
>4H2162-bH+4H2760-bH_C1	AAGAGGGACGCAGCATTAGCGCTTGAGCTCCTGGATTTCCTTTTCCAATTCCCAGTTCTTGCGTTTCAGTTCTTCGATTTCTTTCTCGAGTTCCTGTATTTTGTCAGAAGAGCAGTGACAAGATCCAGGAGTTGAAAAAGGAAAACGAAGAACTTAAACGGGAAATATGGGAACTGGAAAAAAAAAATCAGGAATTGAAAAGGCCAGAGAGACCTTCAGCGCGACCAGCC
>4H2253-bH+4H2760-bH_C1	AAGAGGGACGCAGCATTAACGCTCGAGCTCCTGAATTTTTTTTTTAAGTTCCCAAATTTCACGTTTAAGTTCTTCGTTTTCCTTTTCTAACTCCTGAATTTTGTCAGAAGAGCAGTGACAAAATTCAAGAACTAAAAAAAGAAAACGAAGAACTAAAACGAGAAATTTGGGAACTGGAAAAAAAAAATCAGGAGCTGAAGCGCCCAGAGAGACCTTCAGCGCGACCAGCC
>4H2444-bH+4H2760-bH_C1	AAGAGGGACGCAGCATTACCGTTTGAGCTCCTGATTTTCTTTCTTCAGTTCCCAAATTTCGCGTTCGAGTTCTTCATTCTTTTTCTCCAGTTCCTGGATTTTGTCAGAAGAGCAGTGACAAAATCCAGGAACTCAAAAAGGAAAATGAAGAGTTAAAACGTGAAATTTGGGAACTGGAAAAAAAAAATCAGGAATTAAAACGCCCAGAGAGACCTTCAGCGCGACCAGCC
>4H2760-bH+4H3297-bH_C1	AAGAGGGACGCAGCATTATCGTTTTAGTTCCTGGTTCTTTTTTTCTAGCTCCCAGATTTCACGTTTCAGTTCCTCATTTTCTTTTTTGAGTTCCTGGATTTTGTCAGAAGAGCAGTGACAAAAACCAGGAACTAGAGAAAGAAAATGAAGAACTCAAGCGCAAAATTTGGGAGCTGGAAAAAGAGATTCAGGAATTGGAGCGACCAGAGAGACCTTCAGCGCGACCAGCC
>4H2760-bH+4H3364-bH_C1	AAGAGGGACGCAGCATTAGCGTTTCAGCTCTTGATTTTTCTTTTCCAGCTCCCAGATTTCACGTTTCAGTTCCTCGTTTTCCTTTTTCAGCTCCTGGATTTTGTCAGAAGAGCAGTGACAAAAACCAAGAACTGGAAAAAAAAATAGAAGAACTAGAACGGAAAATATGGGAGCTCGAAAAAGAAAACCAGGAGTTGAAACGCCCAGAGAGACCTTCAGCGCGACCAGCC
>4H2760-bH+4H3381-bH_C1	AAGAGGGACGCAGCATTAGCGTTTCAATTCCTGGTTCTTTTTTTCCAATTCCCAAATTTCGCGTTTTAATTCCTCGTTTTCCTTCTTCAGCTCCTGGATTTTGTCAGAAGAGCAGTGACAAAAACCAAGAACTCGAAAAAAAAATCGAAGAACTTGAGAGAAAAAACTGGGAGCTAGAAAAAAAAATTCAGGAACTGGAACGCCCAGAGAGACCTTCAGCGCGACCAGCC
>4H2760-bH+4H56-bH_C1	AAGAGGGACGCAGCATTACCGTTTGAGCTCCTGGTTCTTCTTTTCCAGTTCCCAGATTTCACGCTTGAGTTCTTCGTTTTCTTTTTTCAGTTCCTGGATTTTGTCAGAAGAGCAGTGACGAGATTCAGGAACTGGAAAAGGAAATCGAAGAACTGGAGCGCAAAAATTGGGAGCTTGAAAAAAAAAATCAGGAATTGAAACGTCCAGAGAGACCTTCAGCGCGACCAGCC
>4H2760-bH+4H2931-bH_C1	AAGAGGGACGCAGCATTAGCGTTTTAACTCCTGGTTTTTCTTTTCCAGTTCCCAGATTTCACGTTTCAGTTCTTCGTTTTCTTTTTTCAGTTCCTGGATTTTGTCAGAAGAGCAGTGACAAGATTCAGGAACTGAAAAAAAAAATCGAAGAGTTAAAGCGCAAAAACTGGGAACTGGAGAAAGAAAATCAAGAGTTGGAACGCCCAGAGAGACCTTCAGCGCGACCAGCC
>4H166-bH+4H2760-bH_C1	AAGAGGGACGCAGCATTAACGTTTGAGCTCTTGTATTTTTTTTTCCAGTTCCCAAATTTTGCGCTCCAATTCTTCGTTCTCTTTTTCCAGCTCCTGAATTTCGTCAGAAGAGCAGTGACAAAATTCAAGAGCTAAAAAAAGAGAACGAAGAACTGAAACGCGAGATCTGGGAACTGGAAAAAAAAAACCAGGAGCTCAAACGTCCAGAGAGACCTTCAGCGCGACCAGCC
>4H2760-bH+4H3041-bH_C1	AAGAGGGACGCAGCATTAACGTTTTAACTCTTGGTTTTTCTTTTCTAATTCCCAGATCTCCCGTTTCAACTCTTCATTCTCCTTTTTAAGTTCTTGAATCTTGTCAGAAGAGCAGTGACAAAATCCAAGAACTAAAAAAAAAGAATGAAGAACTAAAGCGCAAGATTTGGGAACTGGAAAAAGAAATTCAGGAATTAGAGCGCCCAGAGAGACCTTCAGCGCGACCAGCC
>4H235-bH+4H2760-bH_C1	AAGAGGGACGCAGCATTATCGTTCCAATTCCTGATTTTCCTTCTTAAGTTCCCAAATCTTACGTTTCAGTTCTTCATTTTCCTTTTCGAGCTCTTGTATTTCGTCAGAAGAGCAGTGACAAAATTCAAGAACTGAAAAAAGAAAACGAAGAGTTAAAACGCGAAATCTGGGAATTGGAAAAGAAGAATCAGGAATTGAAACGTCCAGAGAGACCTTCAGCGCGACCAGCC
>4H2760-bH+4H2760-bH_C1	AAGAGGGACGCAGCATTAGCGTTTGAGCTCCTGATTCTTTTTTTCTAATTCCCAAATTTCACGCTTTAATTCCTCATTCTCCTTTTTCAGTTCTTGGATTTTGTCAGAAGAGCAGTGACAAGATCCAGGAACTGAAAAAAGAAAATGAAGAACTTAAACGCGAGATCTGGGAACTGGAAAAAAAAAATCAGGAACTGAAGCGTCCAGAGAGACCTTCAGCGCGACCAGCC
>4H264-bH+4H730-bH_C1	AAGAGGGACGCAGCATTAGCGCTTCAGTTCCTGGTTTTTTTTTTCTAATTCCCAAATTTCACGCTCCAATTCTTCGATTTTTTTCTCAAGTTCTTGAATTTCGTCAGAAGAGCAGTGACGAGATTCAGGAACTGAAAAAGGAAAACGAAGAATTGAAACGCGAAAACTGGGAACTGAAAAAAGAGATTCAGGAACTGAAACGCCCAGAGAGACCTTCAGCGCGACCAGCC
>4H264-bH+4H796-bH_C1	AAGAGGGACGCAGCATTAACGTTTCAGCTCCTGGTTTTTCTTTTCCAATTCCCAGATTTCCCGCTCTAATTCCTCTATCTTTTTTTCGAGTTCTTGGATTTCGTCAGAAGAGCAGTGACGAGATTCAGGAACTGAAAAAAAAGATTGAAGAACTGGAACGTGAGAACTGGGAACTGAAAAAAGAAAACCAAGAGCTGAAAAGGCCAGAGAGACCTTCAGCGCGACCAGCC
>4H264-bH+4H932-bH_C1	AAGAGGGACGCAGCATTAGCGTTTCAACTCCTGATTCTTTTTTTCGAGTTCCCAAATTTCACGTTCCAGTTCCTCAATCTTCTTCTCCAGCTCCTGGATTTCGTCAGAAGAGCAGTGACGAGATCCAAGAACTGAAAAAAAAGAATGAAGAATTAGAGCGGAAAATTTGGGAACTGGAAAAAGAGAACCAGGAACTCAAAAGACCAGAGAGACCTTCAGCGCGACCAGCC
>4H264-bH+4H949-bH_C1	AAGAGGGACGCAGCATTAACGTTTCAGTTCCTGATTTTTTTTTTCTAATTCCCAGATTTCGCGTTCCAGTTCCTCGATTTTTTTCTCCAGTTCCTGGATCTCGTCAGAAGAGCAGTGACGAAATCCAGGAACTGAAAAAAAAGAATGAAGAGTTGGAGCGTAAAAACTGGGAACTGGAAAAAAAAATCCAGGAACTGGAACGGCCAGAGAGACCTTCAGCGCGACCAGCC
>4H2143-bH+4H264-bH_C1	AAGAGGGACGCAGCATTAGCGTTCCAATTCTTGGTTTTTTTTTTTTAATTCCCAGTTCTCACGTTTCAATTCTTCAATCTCCTTCTCGAGCTCTTGGATTTTGTCAGAAGAGCAGTGACGAAATTCAGGAACTGGAAAAGAAAATCGAAGAGTTAGAACGGGAGATTTGGGAATTGGAGAAAAAAAATCAGGAGCTGAAACGTCCAGAGAGACCTTCAGCGCGACCAGCC
>4H2162-bH+4H264-bH_C1	AAGAGGGACGCAGCATTAGCGCTTCAGCTCCTGGATCTCTTTTTCTAACTCCCAATTCTTACGCTTCAGTTCTTCGATTTCTTTTTCCAGTTCCTGGATTTTGTCAGAAGAGCAGTGACGAAATTCAGGAACTGGAAAAAAAAATCGAGGAACTAGAACGTGAAATCTGGGAACTGGAGAAAAAAAACCAAGAACTGAAACGTCCAGAGAGACCTTCAGCGCGACCAGCC
>4H2253-bH+4H264-bH_C1	AAGAGGGACGCAGCATTACCGTTCCAGTTCCTGAATTTTCTTTTTCAGTTCCCAAATTTCGCGCTTCAATTCTTCATTTTCTTTCTCCAGTTCCTGAATCTTGTCAGAAGAGCAGTGACGAAATTCAGGAATTAGAGAAAAAGATTGAAGAACTGGAGCGTGAAATATGGGAACTTGAAAAGAAGAATCAAGAGCTGAAACGTCCAGAGAGACCTTCAGCGCGACCAGCC
>4H2444-bH+4H264-bH_C1	AAGAGGGACGCAGCATTACCGCTTTAGCTCCTGGTTTTCTTTCTTGAGTTCCCAGATTTCACGTTCAAGTTCTTCATTCTTTTTCTCCAATTCTTGAATTTTGTCAGAAGAGCAGTGACGAGATCCAAGAACTGGAGAAGAAAATTGAAGAACTTGAACGTGAAATTTGGGAATTGGAGAAAAAAAATCAAGAACTGAAGCGCCCAGAGAGACCTTCAGCGCGACCAGCC
>4H264-bH+4H3297-bH_C1	AAGAGGGACGCAGCATTAGCGTTTAAGTTCCTGGTTCTTTTTTTCGAGTTCCCAAATTTCCCGTTCCAGTTCCTCAATTTTTTTTTCCAGTTCCTGAATTTCGTCAGAAGAGCAGTGACAAAAACCAGGAATTAGAAAAGGAAAATGAAGAACTTAAACGCAAAATCTGGGAACTCGAAAAAGAAATTCAGGAATTAGAGCGTCCAGAGAGACCTTCAGCGCGACCAGCC
>4H264-bH+4H3364-bH_C1	AAGAGGGACGCAGCATTAGCGTTTCAGCTCCTGGTTTTTCTTTTCCAGCTCCCAAATTTCGCGCTCCAATTCTTCGATTTTTTTCTCCAGTTCTTGAATTTCGTCAGAAGAGCAGTGACAAAAACCAGGAGCTGGAGAAAAAAATTGAGGAACTGGAACGCAAAATCTGGGAACTCGAAAAAGAAAACCAGGAGCTTAAACGCCCAGAGAGACCTTCAGCGCGACCAGCC
>4H264-bH+4H3381-bH_C1	AAGAGGGACGCAGCATTAACGTTTCAGTTCCTGGTTCTTTTTCTCCAGTTCCCATATTTCTCTCTCCAGTTCCTCAATTTTTTTTTCGAGTTCCTGGATTTCGTCAGAAGAGCAGTGACAAAAACCAGGAACTGGAAAAGAAAATTGAGGAACTGGAGCGCAAGAATTGGGAATTAGAAAAGAAAATACAGGAACTTGAACGCCCAGAGAGACCTTCAGCGCGACCAGCC
>4H264-bH+4H56-bH_C1	AAGAGGGACGCAGCATTAACGTTTTAACTCTTGATTTTTCTTCTCCAGTTCCCAAATCTCCCGTTCGAGTTCTTCAATTTTTTTTTCCAGCTCTTGAATTTCGTCAGAAGAGCAGTGACGAAATTCAGGAACTGGAGAAAGAGATAGAGGAATTAGAGCGTAAAAATTGGGAACTGGAGAAAAAAAACCAAGAACTGAAGCGCCCAGAGAGACCTTCAGCGCGACCAGCC
>4H264-bH+4H2931-bH_C1	AAGAGGGACGCAGCATTAACGTTTAAGTTCTTGATTTTTTTTTTCCAGTTCCCAGATTTCTCGCTCCAGTTCCTCAATCTTCTTCTCTAACTCCTGGATCTCGTCAGAAGAGCAGTGACAAAATTCAAGAACTGAAAAAAAAAATTGAAGAACTTAAGCGTAAAAACTGGGAACTGGAGAAGGAGAACCAAGAATTGGAACGCCCAGAGAGACCTTCAGCGCGACCAGCC
>4H166-bH+4H264-bH_C1	AAGAGGGACGCAGCATTAGCGTTTCAGTTCCTGTATTTTTTTCTCGAGTTCCCAAATTTTACGTTCCAATTCCTCGTTCTCTTTTTCAAGTTCCTGGATTTCGTCAGAAGAGCAGTGACGAGATTCAGGAGCTAGAAAAAAAAATCGAAGAACTGGAACGCGAAATCTGGGAACTGGAAAAAAAAAACCAAGAATTAAAACGTCCAGAGAGACCTTCAGCGCGACCAGCC
>4H264-bH+4H3041-bH_C1	AAGAGGGACGCAGCATTAACGTTTTAGTTCCTGGTTTTTTTTTTCTAACTCCCAAATTTCCCGTTCCAGTTCCTCTATTTTTTTTTCTAACTCCTGGATTTCGTCAGAAGAGCAGTGACAAAATTCAGGAGCTTAAAAAAAAAAATGAAGAACTCAAGCGTAAGATCTGGGAACTTGAGAAAGAAATTCAGGAATTGGAACGTCCAGAGAGACCTTCAGCGCGACCAGCC
>4H235-bH+4H264-bH_C1	AAGAGGGACGCAGCATTATCTTTCCAGTTCCTGGTTCTCTTTTTTCAGTTCCCATATTTTACGTTTGAGTTCTTCGTTTTCCTTTTCCAGTTCTTGAATTTCGTCAGAAGAGCAGTGACGAAATCCAGGAACTGGAAAAAAAAATCGAAGAGTTGGAGCGCGAAATTTGGGAACTGGAGAAGAAAAATCAGGAACTCAAACGCCCAGAGAGACCTTCAGCGCGACCAGCC
>4H264-bH+4H2760-bH_C1	AAGAGGGACGCAGCATTAACGTTTCAGCTCCTGATTTTTTTTTTCCAATTCCCAGATTTCACGTTCCAGTTCCTCTATTTTTTTCTCCAGTTCTTGGATCTCGTCAGAAGAGCAGTGACAAGATACAGGAGTTAAAAAAAGAGAACGAGGAACTGAAGCGTGAAATTTGGGAACTAGAGAAAAAAAATCAGGAACTAAAACGCCCAGAGAGACCTTCAGCGCGACCAGCC
>4H264-bH+4H264-bH_C1	AAGAGGGACGCAGCATTAGCGCTTGAGTTCTTGATTTTTTTTTTCCAGCTCCCAAATCTCGCGTTCCAGTTCCTCAATCTTTTTTTCGAGTTCCTGAATTTCGTCAGAAGAGCAGTGACGAAATTCAGGAACTAGAAAAAAAGATCGAAGAATTAGAACGCGAAATCTGGGAACTGGAAAAAAAAAATCAAGAATTAAAACGTCCAGAGAGACCTTCAGCGCGACCAGCC
>4H2859-bH+4H730-bH_C1	AAGAGGGACGCAGCATTAACGTTCGAGTTCCTGGTTTTCTTTTTTCAGCTCCCAAATCTTGCGTTCCAGCTCCTCTATTTTCTTTTTGAGTTCCTGGATTTTGTCAGAAGAGCAGTGACGAAATCCAGGAATTGAAGAAAGAAAATGAGGAGCTGAAACGCGAAAACTGGGAGCTCAAAAAAGAAATTCAGGAACTTAAAAGACCAGAGAGACCTTCAGCGCGACCAGCC
>4H2859-bH+4H796-bH_C1	AAGAGGGACGCAGCATTATCGTTCCAACTCTTGGTTTTCCTTTTTTAATTCCCAAATTTTGCGCTCTAACTCTTCGATTTTTTTTTTCAGTTCCTGGATTTTGTCAGAAGAGCAGTGACGAAATCCAGGAACTCAAAAAAAAAATTGAGGAGCTGGAACGTGAGAACTGGGAACTGAAAAAGGAAAACCAGGAGCTGAAACGTCCAGAGAGACCTTCAGCGCGACCAGCC
>4H2859-bH+4H932-bH_C1	AAGAGGGACGCAGCATTAACGTTCCAGTTCTTGATTTTCTTTCTTCAATTCCCAAATTTTGCGCTCCAGTTCTTCGATTTTTTTTTTTAGTTCCTGAATTTTGTCAGAAGAGCAGTGACGAAATCCAGGAACTGAAGAAAAAGAACGAAGAACTCGAACGCAAGATCTGGGAGTTGGAAAAAGAAAACCAGGAGCTGAAACGCCCAGAGAGACCTTCAGCGCGACCAGCC
>4H2859-bH+4H949-bH_C1	AAGAGGGACGCAGCATTAACGTTCCAGTTCTTGGTTTTCTTTTTTCAGCTCCCAAATCTTTCGTTCCAATTCTTCGATTTTTTTCTTCAATTCTTGAATCTTGTCAGAAGAGCAGTGACGAGATTCAGGAACTGAAAAAAAAAAATGAAGAATTGGAACGTAAAAACTGGGAACTTGAGAAGAAAATCCAGGAGTTGGAGCGTCCAGAGAGACCTTCAGCGCGACCAGCC
>4H2143-bH+4H2859-bH_C1	AAGAGGGACGCAGCATTACCGCTCCAACTCCTGATTTTTCTTTTTAAGTTCCCAATTTTCACGTTTCAGTTCTTCGATTTCTTTTTCCAGTTCCTGGATTTTGTCAGAAGAGCAGTGACAAAATCCAAGAATTAAAAAAAAAAATCGAAGAACTTGAGCGGAAAATCTGGGAACTGAAAAAAGAGAACCAGGAATTGGAGCGTCCAGAGAGACCTTCAGCGCGACCAGCC
>4H2162-bH+4H2859-bH_C1	AAGAGGGACGCAGCATTATCGTTTCAACTCCTGGATCTCTTTTTCGAGCTCCCAGTTTTTACGTTTTAATTCTTCAATCTCTTTTTCCAACTCTTGGATTTTGTCAGAAGAGCAGTGACAAAATTCAAGAACTGAAGAAAAAAATTGAAGAACTCGAGCGTAAAATTTGGGAACTCAAGAAAGAGAACCAGGAACTGGAGCGCCCAGAGAGACCTTCAGCGCGACCAGCC
>4H2253-bH+4H2859-bH_C1	AAGAGGGACGCAGCATTAGCGCTCTAGCTCCTGAATCTTCTTTTTCAGTTCCCAAATTTCTCGTTTCAGTTCTTCATTTTCTTTTTCAAGTTCTTGGATTTTGTCAGAAGAGCAGTGACAAGATCCAGGAGCTTAAAAAGAAAATTGAGGAATTAGAACGCAAAATTTGGGAACTGAAAAAAGAAAATCAGGAACTGGAACGCCCAGAGAGACCTTCAGCGCGACCAGCC
>4H2444-bH+4H2859-bH_C1	AAGAGGGACGCAGCATTATCGTTTAAGTTCCTGATTCTCCTTTTTTAACTCCCAAATCTCGCGTTCCAGTTCTTCGTTTTTCTTCTCTAGTTCCTGGATTTTGTCAGAAGAGCAGTGACAAAATCCAAGAACTCAAAAAAAAGATTGAAGAGTTAGAACGGAAAATCTGGGAGTTAAAGAAAGAAAATCAGGAATTGGAGCGCCCAGAGAGACCTTCAGCGCGACCAGCC
>4H2859-bH+4H3297-bH_C1	AAGAGGGACGCAGCATTAACGTTCCAGCTCCTGGTTTTCCTTCTTTAATTCCCATATTTTACGTTCTAACTCTTCAATTTTCTTTTTCAACTCTTGAATTTTGTCAGAAGAGCAGTGACAAGAATCAAGAACTTGAAAAAGAGAATGAGGAATTGAAACGCAAAATCTGGGAACTGGAGAAAGAAATTCAGGAACTGGAGCGCCCAGAGAGACCTTCAGCGCGACCAGCC
>4H2859-bH+4H3364-bH_C1	AAGAGGGACGCAGCATTAGCGCTCCAATTCCTGATTCTCTTTTTTTAATTCCCAAATTTTGCGTTCCAATTCTTCGATCTTTTTCTTCAGCTCCTGGATTTTGTCAGAAGAGCAGTGACAAAAACCAGGAACTCGAAAAGAAAATCGAAGAGTTGGAACGGAAGATCTGGGAGCTAGAAAAAGAGAACCAGGAGCTCAAACGCCCAGAGAGACCTTCAGCGCGACCAGCC
>4H2859-bH+4H3381-bH_C1	AAGAGGGACGCAGCATTAGCGTTCTAGCTCTTGATTTTCTTTCTTAAGCTCCCAAATTTTGCGTTCGAGCTCCTCGATTTTTTTTTTAAGCTCTTGAATTTTGTCAGAAGAGCAGTGACAAAAACCAGGAACTGGAAAAAAAGATCGAAGAACTGGAGCGTAAAAATTGGGAACTCGAAAAAAAAATTCAAGAACTGGAACGGCCAGAGAGACCTTCAGCGCGACCAGCC
>4H2859-bH+4H56-bH_C1	AAGAGGGACGCAGCATTAACGCTCCAATTCTTGGTTTTCCTTTTTAAGCTCCCAAATTTTGCGTTCCAGTTCTTCAATTTTTTTTTTCAGTTCTTGGATTTTGTCAGAAGAGCAGTGACGAAATTCAAGAGCTCGAGAAAGAAATTGAAGAACTGGAACGAAAAAACTGGGAACTTGAAAAAAAGAACCAAGAACTTAAACGCCCAGAGAGACCTTCAGCGCGACCAGCC
>4H2859-bH+4H2931-bH_C1	AAGAGGGACGCAGCATTAGCGTTCTAGTTCCTGATTTTCTTTCTTCAGTTCCCAGATTTTCCGCTCCAGTTCTTCGATCTTCTTTTTCAGTTCCTGAATTTTGTCAGAAGAGCAGTGACAAAATTCAGGAGTTGAAAAAAAAAATCGAAGAACTGAAACGTAAAAACTGGGAGCTGGAAAAAGAGAATCAGGAATTAGAGCGTCCAGAGAGACCTTCAGCGCGACCAGCC
>4H166-bH+4H2859-bH_C1	AAGAGGGACGCAGCATTAGCGTTTCAGCTCCTGAATCTTTTTTTCCAACTCCCAAATTTTACGTTCCAACTCCTCGTTTTCCTTTTCCAGTTCTTGAATTTCGTCAGAAGAGCAGTGACAAAATTCAGGAATTAAAGAAAAAAATCGAAGAACTGGAGCGCAAAATCTGGGAGCTGAAAAAAGAAAACCAAGAATTGGAACGTCCAGAGAGACCTTCAGCGCGACCAGCC
>4H2859-bH+4H3041-bH_C1	AAGAGGGACGCAGCATTAGCGTTCCAGCTCCTGGTTTTCTTTTTTCAGTTCCCAAATTTTGCGTTCCAATTCTTCAATTTTTTTCTTTAGCTCCTGGATTTTGTCAGAAGAGCAGTGACAAAATCCAGGAACTCAAAAAAAAAAACGAGGAACTGAAACGTAAGATCTGGGAACTGGAGAAAGAAATTCAGGAACTTGAGCGTCCAGAGAGACCTTCAGCGCGACCAGCC
>4H235-bH+4H2859-bH_C1	AAGAGGGACGCAGCATTATCTTTCTAACTCTTGGTTTTCTTTTTTTAATTCCCAAATTTTTCTTTTCAGTTCTTCGTTTTCCTTTTCCAGTTCCTGGATCTCGTCAGAAGAGCAGTGACAAAATCCAGGAACTGAAAAAAAAAATTGAAGAACTTGAACGCAAGATCTGGGAACTGAAAAAGGAGAATCAAGAACTGGAACGCCCAGAGAGACCTTCAGCGCGACCAGCC
>4H2760-bH+4H2859-bH_C1	AAGAGGGACGCAGCATTAGCGCTTCAGTTCCTGATTTTTCTTTTCCAGTTCCCAAATTTCACGTTTCAGTTCTTCGTTTTCTTTTTTCAGTTCTTGGATTTTGTCAGAAGAGCAGTGACAAGATTCAGGAGTTAAAAAAAAAAATTGAAGAACTGGAACGTAAAATCTGGGAGCTGAAAAAAGAAAACCAGGAACTGGAACGCCCAGAGAGACCTTCAGCGCGACCAGCC
>4H264-bH+4H2859-bH_C1	AAGAGGGACGCAGCATTAGCGTTTAAGCTCCTGATTTTTCTTTTCTAATTCCCAGATTTCGCGTTCTAATTCCTCAATTTTTTTTTCTAATTCCTGGATTTCGTCAGAAGAGCAGTGACAAGATTCAAGAGCTGAAAAAAAAAATCGAAGAACTGGAGCGTAAAATTTGGGAACTGAAAAAAGAGAATCAGGAGTTGGAACGCCCAGAGAGACCTTCAGCGCGACCAGCC
>4H2859-bH+4H2859-bH_C1	AAGAGGGACGCAGCATTACCGCTCCAGTTCCTGGTTTTCCTTTTTCAGTTCCCAGATTTTCCGTTCTAACTCTTCAATTTTTTTTTTGAGTTCTTGGATTTTGTCAGAAGAGCAGTGACAAAATCCAAGAACTAAAAAAGAAGATTGAAGAGTTAGAGCGCAAAATTTGGGAATTAAAAAAAGAAAACCAAGAACTTGAGCGCCCAGAGAGACCTTCAGCGCGACCAGCC
>4H349-bH+4H730-bH_C1	AAGAGGGACGCAGCATTAGCGCTCTAATTCCTGAATTTTTTTTTTTAATTCCCAATTTTCGCGCTTCAGTTCCTCGATTTTTTTCTCGAGTTCCTGAATTTCGTCAGAAGAGCAGTGACGAAATCCAGGAACTGAAGAAAGAAAATGAAGAATTAAAAAGAGAAAACTGGGAGCTGAAAAAAGAAATTCAGGAGCTAAAACGCCCAGAGAGACCTTCAGCGCGACCAGCC
>4H349-bH+4H796-bH_C1	AAGAGGGACGCAGCATTAGCGTTCCAGTTCTTGGATTTTTTTTTTCAGTTCCCAGTTTTCGCGTTTCAGCTCCTCAATTTTTTTTTCCAGCTCTTGAATTTCGTCAGAAGAGCAGTGACGAAATCCAGGAGCTGAAAAAAAAGATTGAAGAACTGGAACGCGAAAACTGGGAACTAAAGAAAGAGAACCAAGAACTGAAACGCCCAGAGAGACCTTCAGCGCGACCAGCC
>4H349-bH+4H932-bH_C1	AAGAGGGACGCAGCATTATCGTTCGAGTTCCTGGATCTTTTTTTTTAGTTCCCAATTCTCGCGTTTCAATTCTTCAATTTTTTTTTCCAACTCTTGAATTTCGTCAGAAGAGCAGTGACGAGATCCAGGAATTAAAAAAAAAAAATGAGGAACTGGAACGCAAGATTTGGGAACTGGAAAAAGAAAACCAGGAACTGAAACGCCCAGAGAGACCTTCAGCGCGACCAGCC
>4H349-bH+4H949-bH_C1	AAGAGGGACGCAGCATTAACGTTCTAGTTCCTGAATTTTTTTTTTCAATTCCCAGTTTTCACGTTTCAGTTCTTCGATTTTTTTCTCCAGTTCCTGAATTTCGTCAGAAGAGCAGTGACGAAATTCAGGAATTAAAAAAAAAAAACGAAGAACTGGAACGCAAAAATTGGGAGCTGGAAAAAAAAATCCAAGAGCTGGAACGTCCAGAGAGACCTTCAGCGCGACCAGCC
>4H2143-bH+4H349-bH_C1	AAGAGGGACGCAGCATTATCGTTCCAGCTCCTGATTTTTTTTTTTCAGTTCCCAGTTTTCGCGTTTCAGTTCTTCGATTTCCTTTTCCAGTTCCTGAATTTTGTCAGAAGAGCAGTGACGAAATCCAGGAGCTGGAAAAAAAAATCGAGGAACTGAAACGTGAAAACTGGGAATTAAAAAAGAAGATCCAAGAGCTCGAACGCCCAGAGAGACCTTCAGCGCGACCAGCC
>4H2162-bH+4H349-bH_C1	AAGAGGGACGCAGCATTAGCGTTTTAACTCTTGGATTTCTTTCTCCAACTCCCAATTTTTGCGTTTCAGTTCTTCGATTTCTTTTTCCAGTTCCTGGATTTTGTCAGAAGAGCAGTGACGAAATCCAGGAATTAGAAAAGAAAATCGAAGAACTGAAACGTGAAAATTGGGAATTGAAGAAAAAAATCCAGGAACTTGAACGGCCAGAGAGACCTTCAGCGCGACCAGCC
>4H2253-bH+4H349-bH_C1	AAGAGGGACGCAGCATTAACGTTCCAGTTCCTGAATTTTTTTTTTTAATTCCCAAATTTCGCGTTTGAGTTCTTCGTTTTCCTTTTCGAGCTCTTGAATTTTGTCAGAAGAGCAGTGACGAAATCCAGGAGCTCGAAAAGAAAATTGAGGAATTAAAACGTGAAAACTGGGAACTTAAAAAAAAAATTCAGGAACTGGAACGGCCAGAGAGACCTTCAGCGCGACCAGCC
>4H2444-bH+4H349-bH_C1	AAGAGGGACGCAGCATTAACGTTTTAACTCTTGGTTTTCCTTCTTAAGTTCCCAAATCTCACGTTCCAGTTCCTCATTCTTCTTTTCTAGTTCCTGTATTTTGTCAGAAGAGCAGTGACGAGATCCAAGAACTTGAAAAAAAAATTGAAGAACTGAAACGTGAGAATTGGGAACTGAAAAAAAAAATTCAGGAACTAGAACGGCCAGAGAGACCTTCAGCGCGACCAGCC
>4H3297-bH+4H349-bH_C1	AAGAGGGACGCAGCATTAGCGTTCTAGTTCTTGGATTTCTTTCTCCAGTTCCCAAATCTTTCGTTTCAACTCCTCATTTTCTTTCTCTAATTCCTGATTCTTGTCAGAAGAGCAGTGACGAGATCCAGGAACTGGAAAAAAAAATTGAGGAACTGAAACGCGAGAACTGGGAACTCAAAAAAAAAATTCAGGAACTGGAACGCCCAGAGAGACCTTCAGCGCGACCAGCC
>4H3364-bH+4H349-bH_C1	AAGAGGGACGCAGCATTAACGTTTCAGTTCTTGGTTTTCTTTTTCTAATTCCCAGATTTTACGCTCGAGTTCTTCAATCTTTTTTTCCAGCTCCTGATTTTTGTCAGAAGAGCAGTGACGAGATTCAGGAACTTGAAAAAAAAATTGAAGAACTGAAACGCGAGAACTGGGAGCTGAAAAAAAAGATCCAGGAACTGGAACGTCCAGAGAGACCTTCAGCGCGACCAGCC
>4H3381-bH+4H349-bH_C1	AAGAGGGACGCAGCATTAGCGCTCTAATTCTTGAATTTTTTTTTCCAGTTCCCAGTTTTTACGTTCCAGTTCTTCGATTTTTTTTTCTAGTTCTTGGTTTTTGTCAGAAGAGCAGTGACGAGATCCAAGAACTTGAGAAAAAAATCGAGGAGTTAAAACGTGAAAATTGGGAGCTGAAAAAAAAAATACAGGAGCTGGAGCGCCCAGAGAGACCTTCAGCGCGACCAGCC
>4H349-bH+4H56-bH_C1	AAGAGGGACGCAGCATTAGCGCTCCAGTTCCTGGATTTTCTTTTTCAGTTCCCAGTTTTCACGCTTCAGTTCCTCGATTTTCTTTTCTAATTCCTGAATTTCGTCAGAAGAGCAGTGACGAAATCCAGGAACTGGAGAAAGAAATTGAAGAACTGGAAAGAAAGAATTGGGAACTGGAAAAGAAGAACCAGGAACTGAAACGCCCAGAGAGACCTTCAGCGCGACCAGCC
>4H2931-bH+4H349-bH_C1	AAGAGGGACGCAGCATTAACGTTCAAGCTCCTGGTTTTCTTTCTCTAATTCCCAGTTTTTGCGTTTCAACTCTTCAATTTTTTTTTTCAGTTCTTGAATCTTGTCAGAAGAGCAGTGACGAAATCCAGGAACTGGAAAAAAAAATTGAGGAGCTTAAAAGAGAAAACTGGGAGCTGAAAAAAAAAATTCAGGAACTGGAACGTCCAGAGAGACCTTCAGCGCGACCAGCC
>4H166-bH+4H349-bH_C1	AAGAGGGACGCAGCATTACCGTTTCAGTTCCTGAATCTTTTTTTCAAGTTCCCAGATTTTGCGTTCCAGTTCTTCGTTTTCCTTTTCCAGTTCCTGGATTTCGTCAGAAGAGCAGTGACGAAATTCAGGAACTGGAAAAAAAAATCGAAGAACTGAAACGCGAGAATTGGGAGCTCAAAAAAAAAATCCAAGAATTGGAACGCCCAGAGAGACCTTCAGCGCGACCAGCC
>4H3041-bH+4H349-bH_C1	AAGAGGGACGCAGCATTAGCGTTCCAGCTCCTGGATCTCTTTTTCCAATTCCCAAATTTTACGTTTAAGTTCTTCATTCTTCTTTTTCAGTTCTTGAATTTTGTCAGAAGAGCAGTGACGAAATCCAGGAACTGGAAAAAAAGATTGAGGAACTTAAACGCGAAAATTGGGAGTTGAAAAAAAAAATTCAAGAGCTCGAACGACCAGAGAGACCTTCAGCGCGACCAGCC
>4H235-bH+4H349-bH_C1	AAGAGGGACGCAGCATTAACGTTCTAATTCTTGGTTCTCTTTTTTCAGTTCCCAAATTTTGCGTTTCAGTTCTTCATTTTCCTTCTCGAGTTCCTGGATTTCGTCAGAAGAGCAGTGACGAAATTCAAGAGTTAGAAAAAAAGATTGAGGAACTTAAGCGTGAAAATTGGGAACTCAAAAAGAAAATCCAGGAGTTAGAACGCCCAGAGAGACCTTCAGCGCGACCAGCC
>4H2760-bH+4H349-bH_C1	AAGAGGGACGCAGCATTACCGTTTCAACTCCTGGTTTTTTTTTTCCAATTCCCAAATTTCGCGTTTCAGTTCTTCATTTTCTTTCTTAAGTTCCTGAATTTTGTCAGAAGAGCAGTGACGAGATACAGGAACTGGAAAAAAAGATCGAGGAGTTAAAGCGCGAAAATTGGGAACTGAAAAAAAAAATACAAGAACTGGAACGGCCAGAGAGACCTTCAGCGCGACCAGCC
>4H264-bH+4H349-bH_C1	AAGAGGGACGCAGCATTAACGCTTGAGTTCTTGATTTTTTTTTTCCAACTCCCAAATTTCACGTTCCAACTCCTCAATTTTTTTCTCGAGCTCCTGGATCTCGTCAGAAGAGCAGTGACGAAATCCAGGAGCTGGAAAAAAAAATTGAAGAATTAAAACGCGAAAATTGGGAGCTAAAAAAAAAAATCCAAGAGTTAGAACGCCCAGAGAGACCTTCAGCGCGACCAGCC
>4H2859-bH+4H349-bH_C1	AAGAGGGACGCAGCATTAGCGCTCCAGTTCTTGGTTTTCTTTTTTCAGTTCCCATATCTTACGTTCCAGTTCTTCAATTTTTTTTTTGAGCTCCTGAATCTTGTCAGAAGAGCAGTGACGAGATCCAGGAACTTGAAAAAAAGATTGAAGAACTGAAACGCGAAAACTGGGAGCTCAAAAAGAAAATTCAGGAACTCGAGCGTCCAGAGAGACCTTCAGCGCGACCAGCC
>4H349-bH+4H349-bH_C1	AAGAGGGACGCAGCATTACCGTTCCAGTTCCTGAATTTTTTTTTTCAGTTCCCAATTTTCGCGCTTCAATTCTTCAATTTTTTTTTCCAGCTCTTGGATTTCGTCAGAAGAGCAGTGACGAGATTCAAGAGCTGGAAAAAAAGATAGAAGAACTCAAACGTGAGAATTGGGAGCTAAAAAAAAAAATCCAAGAACTTGAACGTCCAGAGAGACCTTCAGCGCGACCAGCC
>4H2585-bH+4H730-bH_C1	AAGAGGGACGCAGCATTAACGCTCGAGTTCTTGAATCTCTTTCTTTAATTCCCAGTTTTCCCTCTCCAGTTCTTCAATTTCTTTTTTCAGCTCTTGGATTTTGTCAGAAGAGCAGTGACGAAATCCAGGAACTGAAAAAAGAAAACGAAGAACTGAAACGTGAGAATTGGGAACTGAAAAAAGAAATCCAGGAGCTGAAACGTCCAGAGAGACCTTCAGCGCGACCAGCC
>4H2585-bH+4H796-bH_C1	AAGAGGGACGCAGCATTAGCGTTCGAGTTCCTGGATTTCTTTTTTCAATTCCCAATTCTCCCGTTCGAGTTCTTCAATCTCTTTTTTCAGTTCCTGAATTTTGTCAGAAGAGCAGTGACGAGATTCAAGAACTCAAAAAAAAAATCGAGGAACTGGAACGTGAGAATTGGGAATTAAAAAAAGAAAATCAGGAATTGAAACGTCCAGAGAGACCTTCAGCGCGACCAGCC
>4H2585-bH+4H932-bH_C1	AAGAGGGACGCAGCATTAGCGTTCCAATTCTTGGATTTCTTTTTTCAGTTCCCAATTTTCACGTTCCAGTTCCTCAATTTCTTTTTTTAACTCTTGAATTTTGTCAGAAGAGCAGTGACGAGATTCAGGAACTCAAAAAAAAAAACGAGGAACTGGAACGAAAAATCTGGGAATTAGAAAAGGAAAATCAGGAACTCAAACGCCCAGAGAGACCTTCAGCGCGACCAGCC
>4H2585-bH+4H949-bH_C1	AAGAGGGACGCAGCATTAGCGCTCTAATTCTTGGATTTCTTTTTTCAGTTCCCAATTTTCACGCTCGAGTTCTTCTATTTCTTTTTTCAGTTCCTGGATTTTGTCAGAAGAGCAGTGACGAAATCCAGGAACTAAAAAAAAAAAATGAAGAGTTAGAGCGTAAGAACTGGGAGCTGGAAAAGAAAATTCAGGAACTGGAGCGTCCAGAGAGACCTTCAGCGCGACCAGCC
>4H2143-bH+4H2585-bH_C1	AAGAGGGACGCAGCATTAGCGTTCTAGTTCCTGATTTTTTTTTTTTAATTCCCAATTTTCCCGTTTTAACTCTTCGATTTCTTTTTCTAATTCTTGAATTTTGTCAGAAGAGCAGTGACAAAATCCAAGAACTGAAAAAAGAGATTGAAGAACTGGAACGCGAAAACTGGGAATTAAAAAAAGAAATCCAGGAATTGGAACGCCCAGAGAGACCTTCAGCGCGACCAGCC
>4H2162-bH+4H2585-bH_C1	AAGAGGGACGCAGCATTAACGTTTCAATTCCTGGATTTCTTTCTCGAGTTCCCAGTTTTTCCGTTTTAATTCCTCGATCTCTTTTTCAAGTTCCTGGATTTTGTCAGAAGAGCAGTGACAAAATCCAGGAACTGAAAAAAGAGATTGAAGAACTGGAACGTGAAAACTGGGAGCTAAAGAAAGAAATCCAAGAGCTCGAACGGCCAGAGAGACCTTCAGCGCGACCAGCC
>4H2253-bH+4H2585-bH_C1	AAGAGGGACGCAGCATTAACGCTCTAGCTCCTGAATCTTTTTCTTTAACTCCCAGATTTCACGTTTTAATTCTTCGTTTTCTTTTTCTAATTCTTGGATTTTGTCAGAAGAGCAGTGACAAAATTCAAGAACTGAAAAAAGAAATTGAGGAACTAGAAAGAGAAAACTGGGAATTGAAAAAAGAGATACAGGAGCTGGAGCGCCCAGAGAGACCTTCAGCGCGACCAGCC
>4H2444-bH+4H2585-bH_C1	AAGAGGGACGCAGCATTAACGCTTCAGCTCCTGGTTCTCCTTTTTAAGTTCCCAAATTTCACGTTCGAGTTCCTCATTTTTTTTTTCCAGCTCCTGGATTTTGTCAGAAGAGCAGTGACAAAATTCAGGAACTGAAAAAAGAAATCGAGGAACTGGAACGCGAGAACTGGGAATTAAAAAAAGAAATCCAGGAGCTGGAGCGCCCAGAGAGACCTTCAGCGCGACCAGCC
>4H2585-bH+4H3297-bH_C1	AAGAGGGACGCAGCATTACCGTTCTAGTTCTTGGATCTCTTTTTTCAGTTCCCAATTTTCACGCTCAAGTTCCTCAATTTCCTTTTTGAGTTCTTGTATTTTGTCAGAAGAGCAGTGACAAAAACCAGGAATTGGAAAAAGAGAACGAAGAACTGAAGCGGAAGATCTGGGAACTGGAAAAAGAAATTCAGGAATTAGAACGGCCAGAGAGACCTTCAGCGCGACCAGCC
>4H2585-bH+4H3364-bH_C1	AAGAGGGACGCAGCATTAGCGTTCAAGTTCCTGGATTTCTTTTTTCAGTTCCCAGTTTTCACGTTCCAATTCTTCTATCTCTTTCTTCAGTTCCTGAATTTTGTCAGAAGAGCAGTGACAAAAACCAGGAACTTGAAAAAAAAATAGAGGAATTAGAACGCAAAATTTGGGAATTGGAAAAAGAAAACCAAGAGCTCAAACGTCCAGAGAGACCTTCAGCGCGACCAGCC
>4H2585-bH+4H3381-bH_C1	AAGAGGGACGCAGCATTAACGTTCCAGTTCCTGAATTTCTTTTTTTAATTCCCAGTTTTCACGTTCCAGTTCCTCAATTTCTTTCTTAAGTTCCTGTATTTTGTCAGAAGAGCAGTGACAAAAATCAGGAACTTGAGAAAAAAATCGAAGAACTGGAACGCAAGAACTGGGAATTGGAAAAAAAGATCCAAGAGCTAGAACGCCCAGAGAGACCTTCAGCGCGACCAGCC
>4H2585-bH+4H56-bH_C1	AAGAGGGACGCAGCATTAGCGTTCTAATTCCTGAATTTCCTTTTTAAGTTCCCAGTTTTCCCGTTCGAGTTCTTCTATTTCTTTTTTCAGCTCCTGGATCTTGTCAGAAGAGCAGTGACGAGATTCAGGAACTGGAAAAGGAGATCGAAGAACTTGAACGTAAAAATTGGGAACTGGAAAAAAAAAATCAGGAACTGAAACGGCCAGAGAGACCTTCAGCGCGACCAGCC
>4H2585-bH+4H2931-bH_C1	AAGAGGGACGCAGCATTAGCGTTCTAATTCTTGAATTTCCTTTTTCAGCTCCCAGTTTTCACGTTCCAGTTCCTCGATTTCTTTTTTCAGTTCCTGAATCTTGTCAGAAGAGCAGTGACAAAATTCAAGAATTGAAAAAAAAAATTGAGGAGTTGAAGCGCAAAAATTGGGAATTGGAAAAGGAAAATCAGGAACTTGAACGTCCAGAGAGACCTTCAGCGCGACCAGCC
>4H166-bH+4H2585-bH_C1	AAGAGGGACGCAGCATTAGCGTTTCAACTCCTGAATTTTCTTTTCCAGCTCCCAGATCTTGCGTTCTAATTCTTCGTTTTCTTTTTCTAATTCTTGAATTTCGTCAGAAGAGCAGTGACAAAATCCAGGAATTGAAAAAAGAGATTGAAGAGTTGGAACGTGAAAACTGGGAACTGAAAAAAGAGATCCAGGAACTCGAACGACCAGAGAGACCTTCAGCGCGACCAGCC
>4H2585-bH+4H3041-bH_C1	AAGAGGGACGCAGCATTAGCGTTCGAGCTCCTGGATCTCTTTTTTCAGTTCCCAATTTTCACGTTCCAACTCTTCAATCTCTTTCTTCAATTCTTGAATTTTGTCAGAAGAGCAGTGACAAAATCCAGGAACTGAAAAAGAAAAATGAAGAACTGAAACGTAAGATATGGGAGCTGGAAAAAGAAATTCAGGAACTCGAACGTCCAGAGAGACCTTCAGCGCGACCAGCC
>4H235-bH+4H2585-bH_C1	AAGAGGGACGCAGCATTAACGTTCCAGTTCCTGGTTTTCTTTTTTCAGTTCCCAGATTTTCCGCTTTAATTCTTCATTTTCTTTCTCGAGTTCCTGAATCTCGTCAGAAGAGCAGTGACAAAATTCAAGAGTTGAAAAAGGAGATCGAAGAACTGGAAAGGGAAAACTGGGAACTGAAAAAGGAAATCCAGGAACTGGAACGCCCAGAGAGACCTTCAGCGCGACCAGCC
>4H2585-bH+4H2760-bH_C1	AAGAGGGACGCAGCATTATCTTTCCAGTTCTTGGATTTCTTTTTTGAGTTCCCAATTTTCTCGTTCCAGTTCTTCAATTTCTTTTTTCAGTTCCTGAATTTTGTCAGAAGAGCAGTGACAAAATTCAGGAACTGAAAAAAGAAAATGAGGAATTAAAACGTGAAATCTGGGAACTGGAAAAGAAAAATCAGGAGCTCAAACGTCCAGAGAGACCTTCAGCGCGACCAGCC
>4H2585-bH+4H264-bH_C1	AAGAGGGACGCAGCATTAACGTTCCAGTTCCTGGATTTCCTTTTTGAGTTCCCAGTTTTCACGCTCGAGTTCTTCAATTTCTTTTTTTAGCTCTTGAATCTTGTCAGAAGAGCAGTGACGAGATACAGGAGTTAGAAAAGAAAATCGAGGAATTGGAACGCGAAATTTGGGAACTTGAAAAAAAAAACCAGGAGCTTAAACGTCCAGAGAGACCTTCAGCGCGACCAGCC
>4H2585-bH+4H2859-bH_C1	AAGAGGGACGCAGCATTAGCGTTCCAACTCCTGAATTTCTTTTTTCAGCTCCCAATTTTCACGTTCCAGTTCCTCGATTTCTTTTTTTAATTCTTGAATTTTGTCAGAAGAGCAGTGACAAAATCCAAGAATTGAAAAAAAAGATTGAGGAACTGGAACGCAAGATCTGGGAACTGAAAAAGGAAAACCAGGAACTGGAGCGCCCAGAGAGACCTTCAGCGCGACCAGCC
>4H2585-bH+4H349-bH_C1	AAGAGGGACGCAGCATTAGCGTTCCAATTCCTGGATTTCCTTTTTAAGTTCCCAGTTTTCACGCTCTAGTTCCTCGATTTCCTTTTTCAACTCCTGGATTTTGTCAGAAGAGCAGTGACGAAATTCAGGAACTGGAAAAAAAAATCGAGGAACTTAAACGTGAAAATTGGGAATTGAAAAAGAAAATTCAGGAACTGGAACGCCCAGAGAGACCTTCAGCGCGACCAGCC
>4H2585-bH+4H2585-bH_C1	AAGAGGGACGCAGCATTAACGCTCGAGTTCCTGAATTTCTTTTTTGAGTTCCCAATTTTCGCGTTCCAGTTCTTCAATCTCCTTTTTCAGTTCCTGGATTTTGTCAGAAGAGCAGTGACAAGATTCAAGAACTTAAAAAAGAGATAGAAGAACTCGAACGGGAGAACTGGGAGCTGAAAAAAGAAATTCAAGAACTGGAGCGTCCAGAGAGACCTTCAGCGCGACCAGCC
>4H2233-bH+4H730-bH_C1	AAGAGGGACGCAGCATTAGCGTTCAAGTTCCTGAATTTCTTTCTTCAGCTCCCAGTTTTTGCGCTCTAATTCTTCATTCTCTTTTTCCAACTCTTGGATCTTGTCAGAAGAGCAGTGACGAAATCCAAGAACTGAAAAAAGAGAACGAGGAGCTGAAACGCGAAAATTGGGAGCTGAAGAAGGAAATCCAAGAACTGAAACGTCCAGAGAGACCTTCAGCGCGACCAGCC
>4H2233-bH+4H796-bH_C1	AAGAGGGACGCAGCATTAACGTTCGAGTTCCTGGATTTCCTTTTTCAGTTCCCAGTTTTTACGCTCTAACTCCTCATTTTCTTTCTCCAGTTCTTGGATTTTGTCAGAAGAGCAGTGACGAAATCCAAGAACTGAAAAAAAAAATCGAAGAATTGGAACGTGAGAACTGGGAACTGAAAAAAGAAAATCAGGAACTGAAACGTCCAGAGAGACCTTCAGCGCGACCAGCC
>4H2233-bH+4H932-bH_C1	AAGAGGGACGCAGCATTAACGCTCCAGTTCCTGAATTTCTTTCTTAAGTTCCCAGTTTTTACGTTCTAATTCTTCGTTTTCCTTCTCCAGCTCCTGGATTTTGTCAGAAGAGCAGTGACGAGATCCAGGAGTTAAAAAAAAAAAATGAAGAATTAGAGCGTAAGATTTGGGAACTGGAAAAAGAAAACCAGGAGTTGAAACGCCCAGAGAGACCTTCAGCGCGACCAGCC
>4H2233-bH+4H949-bH_C1	AAGAGGGACGCAGCATTAACGCTCAAGCTCCTGAATCTCTTTCTTTAATTCCCAATTTTTGCGTTCCAGTTCTTCATTCTCTTTCTCCAGCTCTTGAATTTTGTCAGAAGAGCAGTGACGAGATACAAGAGCTGAAAAAGAAAAATGAAGAACTCGAACGTAAAAATTGGGAACTAGAAAAAAAAATTCAGGAACTGGAGCGCCCAGAGAGACCTTCAGCGCGACCAGCC
>4H2143-bH+4H2233-bH_C1	AAGAGGGACGCAGCATTACCGCTCCAGTTCCTGATTTTTTTTTTTCAGCTCCCAGTTTTCGCGTTTCAATTCCTCGATTTCCTTTTCCAATTCTTGGATCTTGTCAGAAGAGCAGTGACAAAATCCAGGAACTTGAAAAAGAAAACGAAGAACTGGAACGTAAAAACTGGGAACTTAAAAAAGAAATACAGGAACTGGAACGCCCAGAGAGACCTTCAGCGCGACCAGCC
>4H2162-bH+4H2233-bH_C1	AAGAGGGACGCAGCATTACCTTTTCAATTCTTGAATCTCTTTCTCCAGTTCCCAGTTTTTGCGTTTCAATTCCTCTATCTCCTTTTCCAGTTCTTGGATTTTGTCAGAAGAGCAGTGACAAAATCCAGGAACTTGAAAAAGAAAACGAGGAGCTGGAGCGCAAGAACTGGGAACTGAAAAAAGAGATCCAGGAACTGGAACGACCAGAGAGACCTTCAGCGCGACCAGCC
>4H2233-bH+4H2253-bH_C1	AAGAGGGACGCAGCATTAGCGCTCTAATTCTTGGATTTCCTTTTTCAGTTCCCAGTTTTTTCTTTCCAGTTCTTCGTTTTCCTTTTCCAGTTCTTGGATTTTGTCAGAAGAGCAGTGACAAGATTCAGGAACTGGAAAAAGAAAACGAAGAGTTAAAACGTGAAATTTGGGAATTGAAAAAGAAAATTCAGGAACTGGAACGTCCAGAGAGACCTTCAGCGCGACCAGCC
>4H2233-bH+4H2444-bH_C1	AAGAGGGACGCAGCATTAACGTTCGAGTTCTTGAATTTCTTTCTTGAGTTCCCAATTTTTACGCTCCAGTTCTTCATTTTCTTTTTCCAGCTCCTGGATTTTGTCAGAAGAGCAGTGACAAGATTCAGGAACTCGAAAAGAAGAATGAAGAATTAGAACGCGAAATCTGGGAACTGAAGAAAGAAAACCAGGAACTTAAACGGCCAGAGAGACCTTCAGCGCGACCAGCC
>4H2233-bH+4H3297-bH_C1	AAGAGGGACGCAGCATTAGCGTTCGAGTTCCTGGATCTCTTTTTTCAGTTCCCAGTTCTTCCGTTCAAGTTCTTCATTTTCTTTTTCCAACTCTTGTATTTTGTCAGAAGAGCAGTGACAAAAACCAGGAACTCGAAAAAGAAAACGAGGAATTAAAACGCAAGATCTGGGAACTGGAAAAAGAAATCCAAGAATTGGAACGTCCAGAGAGACCTTCAGCGCGACCAGCC
>4H2233-bH+4H3364-bH_C1	AAGAGGGACGCAGCATTAGCGCTCCAGCTCCTGAATCTCTTTTTTTAGTTCCCAGTTTTTACGCTCCAGTTCTTCGTTTTCTTTCTCCAGTTCTTGAATTTTGTCAGAAGAGCAGTGACAAAAATCAGGAATTAGAAAAAAAAATCGAAGAATTGGAACGCAAAATTTGGGAATTAGAAAAGGAAAATCAGGAACTCAAACGTCCAGAGAGACCTTCAGCGCGACCAGCC
>4H2233-bH+4H3381-bH_C1	AAGAGGGACGCAGCATTAGCGTTCTAATTCCTGAATTTCCTTTTTCAGTTCCCAGTTTTTACGTTCAAGTTCTTCGTTTTCTTTTTCCAGTTCCTGGATTTTGTCAGAAGAGCAGTGACAAGAATCAGGAACTGGAAAAAAAAATAGAAGAATTGGAACGCAAAAATTGGGAACTGGAAAAAAAGATCCAGGAGCTGGAACGTCCAGAGAGACCTTCAGCGCGACCAGCC
>4H2233-bH+4H56-bH_C1	AAGAGGGACGCAGCATTAACGTTCCAGCTCTTGGATCTCCTTTTTTAATTCCCAGTTTTTGCGCTCCAATTCTTCGTTTTCTTTTTCTAATTCCTGAATTTTGTCAGAAGAGCAGTGACGAGATCCAGGAACTGGAAAAAGAGATTGAGGAACTGGAACGTAAAAACTGGGAATTGGAGAAAAAAAACCAGGAACTGAAACGCCCAGAGAGACCTTCAGCGCGACCAGCC
>4H2233-bH+4H2931-bH_C1	AAGAGGGACGCAGCATTAACGTTCAAGTTCTTGAATCTCTTTTTTAAGCTCCCAGTTTTTACGTTCGAGTTCTTCATTTTCCTTTTCAAGTTCTTGGATTTTGTCAGAAGAGCAGTGACAAGATTCAGGAATTGAAGAAAAAGATTGAAGAACTGAAACGAAAAAATTGGGAGCTTGAAAAAGAGAATCAGGAGCTAGAACGTCCAGAGAGACCTTCAGCGCGACCAGCC
>4H166-bH+4H2233-bH_C1	AAGAGGGACGCAGCATTATCGTTTCAGCTCCTGGATTTTTTTTTCCAGCTCCCAGATCTTTCTTTCCAGTTCTTCATTTTCTTTCTCCAGTTCTTGGATCTCGTCAGAAGAGCAGTGACAAGATCCAGGAACTGGAAAAAGAAAATGAAGAGTTAGAACGTAAAAATTGGGAATTGAAGAAAGAGATCCAAGAACTGGAACGTCCAGAGAGACCTTCAGCGCGACCAGCC
>4H2233-bH+4H3041-bH_C1	AAGAGGGACGCAGCATTAACGCTCCAGCTCCTGAATTTCTTTCTTCAGCTCCCAGTTTTTGCGTTCTAACTCTTCGTTTTCCTTTTCCAGTTCCTGAATTTTGTCAGAAGAGCAGTGACAAAATCCAGGAACTTAAAAAAAAAAATGAAGAACTTAAACGTAAGATTTGGGAACTGGAAAAAGAAATACAGGAGTTAGAACGTCCAGAGAGACCTTCAGCGCGACCAGCC
>4H2233-bH+4H235-bH_C1	AAGAGGGACGCAGCATTACCGTTCCAGCTCTTGGATTTCTTTCTTCAGTTCCCAATTTTTACGTTCCAGTTCTTCGTTTTCCTTCTCCAATTCTTGTATTTTGTCAGAAGAGCAGTGACGAAATACAAGAACTGGAGAAAGAAAATGAAGAATTGAAGCGTAAAATATGGGAACTCAAGAAAGAAAACCAGGAGTTAGAACGCCCAGAGAGACCTTCAGCGCGACCAGCC
>4H2233-bH+4H2760-bH_C1	AAGAGGGACGCAGCATTAGCGTTCCAGCTCCTGGATCTCTTTTTTTAACTCCCAGTTTTTGCGCTCTAGTTCTTCGTTTTCTTTTTCCAGTTCTTGAATCTTGTCAGAAGAGCAGTGACAAAATACAGGAGCTGAAAAAAGAAAATGAAGAACTGAAACGTGAAATTTGGGAACTGGAAAAAAAAAATCAGGAACTGAAACGCCCAGAGAGACCTTCAGCGCGACCAGCC
>4H2233-bH+4H264-bH_C1	AAGAGGGACGCAGCATTAGCGTTCCAGTTCCTGGATTTCTTTTTTCAGTTCCCAATTTTTACGCTCCAGTTCCTCGTTCTCTTTTTCCAATTCCTGGATTTTGTCAGAAGAGCAGTGACGAAATCCAGGAATTAGAAAAAAAAATTGAGGAACTTGAACGTGAAATCTGGGAACTTGAGAAAAAAAACCAGGAACTGAAACGGCCAGAGAGACCTTCAGCGCGACCAGCC
>4H2233-bH+4H2859-bH_C1	AAGAGGGACGCAGCATTAACGTTCCAATTCTTGAATTTCTTTTTTAAGTTCCCAGTTTTTGCGCTCCAATTCTTCGTTTTCTTTCTCCAGCTCTTGAATTTTGTCAGAAGAGCAGTGACAAGATCCAAGAACTTAAAAAAAAGATCGAAGAACTGGAGCGTAAAATCTGGGAACTGAAAAAAGAAAACCAAGAACTGGAACGTCCAGAGAGACCTTCAGCGCGACCAGCC
>4H2233-bH+4H349-bH_C1	AAGAGGGACGCAGCATTAGCGTTCCAGTTCTTGGATTTCTTTCTTTAATTCCCAGTTCTTGCGTTCAAGTTCCTCATTTTCTTTCTCAAGTTCCTGAATCTTGTCAGAAGAGCAGTGACGAGATTCAGGAGCTTGAGAAAAAAATTGAAGAACTGAAGCGTGAGAACTGGGAGCTAAAAAAAAAGATTCAAGAACTGGAACGGCCAGAGAGACCTTCAGCGCGACCAGCC
>4H2233-bH+4H2585-bH_C1	AAGAGGGACGCAGCATTAGCGTTCCAATTCTTGTATTTCTTTTTTGAGTTCCCAATTTTTGCGCTCTAACTCTTCGTTCTCTTTTTCCAGCTCCTGGATTTTGTCAGAAGAGCAGTGACAAAATTCAAGAACTGAAAAAGGAGATTGAAGAACTGGAACGGGAGAACTGGGAACTGAAGAAAGAGATTCAAGAGCTGGAGCGTCCAGAGAGACCTTCAGCGCGACCAGCC
>4H2233-bH+4H2233-bH_C1	AAGAGGGACGCAGCATTAACGTTCCAGTTCCTGGATTTCTTTTTTTAACTCCCAGTTTTTACGTTCCAACTCCTCATTCTCTTTTTCCAGTTCCTGAATCTTGTCAGAAGAGCAGTGACAAAATCCAGGAACTGGAAAAAGAAAATGAGGAACTGGAACGTAAAAACTGGGAACTGAAAAAAGAAATCCAGGAACTAGAGCGCCCAGAGAGACCTTCAGCGCGACCAGCC
>4H2518-bH+4H730-bH_C1	AAGAGGGACGCAGCATTACCGTTTCAGTTCCTGGATTTTTTTTTCCAGTTCCCAATTCTCACGTTTAAGTTCTTCGTTTTTTTTTTCCAGCTCCTGAATTTTGTCAGAAGAGCAGTGACGAGATTCAGGAGCTGAAGAAGGAAAACGAGGAACTGAAACGCGAAAATTGGGAATTGAAAAAGGAAATCCAGGAACTGAAACGCCCAGAGAGACCTTCAGCGCGACCAGCC
>4H2518-bH+4H796-bH_C1	AAGAGGGACGCAGCATTAGCGTTTTAATTCCTGGATTTTTTTTTCCAGCTCCCAATTTTCACGTTTCAATTCTTCGTTCTTTTTTTCTAATTCTTGGATCTTGTCAGAAGAGCAGTGACGAAATCCAGGAACTGAAGAAGAAGATCGAAGAATTGGAAAGGGAAAATTGGGAACTTAAGAAGGAAAACCAGGAACTGAAGCGCCCAGAGAGACCTTCAGCGCGACCAGCC
[truncated: 23,502 more rows]

## Sheet: CCmax oligos
>4H605-aA+4H605-aA	GCTGGAGGCGAGGTTAACCTTCCAGTGCAGCAATTTTCGCCTTCAGCGCAGCGTTTTCAGCTTTGAGTGCCGCAATTTCTGCTTTCAAGGCAGCTATTTCGTCAGAAGAGCCTCGCAGTGACGAGATCGCCGCGCTGAAAGCCGAGATTGCCGCATTAAAAGCCGAAAATGCTGCACTTAAAGCGAAGATTGCTGCGCTCGAAGGTGGAGAGAGACCAGAGTACCGCCGT
[truncated: 55,472 more rows]
