# Supplementary material for: A multiplexed bacterial two-hybrid for rapid characterization of protein–protein interactions and iterative protein design
Source: Nat Commun. 2023 Aug 2;14:4636. doi: 10.1038/s41467-023-38697-x (PMC10397247; doi:10.1038/s41467-023-38697-x)
Supplement: Supplementary file 6 — Supplementary Dataset 2 Sequences of proteins used in libraries [file 41467_2023_38697_MOESM6_ESM.xlsx]

## Sheet: Sequences
Sequence Name	Amino Acid Sequence
>O1	KNAALKAENAALEYEIAALEAEIAALEG
>O2	ENAALEAKNAALKYKIAALKAKIAALKG
>O3	EIAALEAKIAALKYENAALEAENAALEG
>O4	KIAALKAEIAALEYKNAALKAKNAALKG
>O5	ENAALEAEIAALEYKNAALKAEIAALEG
>O6	KNAALKAKIAALKYENAALEAKIAALKG
>O7	KIAALKAKNAALKYKIAALKAENAALEG
>O8	EIAALEAENAALEYEIAALEAKNAALKG
>O9	ENAALEAKNAALKYEIAALEAEIAALEG
>O10	KNAALKAENAALEYKIAALKAKIAALKG
>O11	KIAALKAEIAALEYENAALEAENAALEG
>O12	EIAALEAKIAALKYKNAALKAKNAALKG
>O13	KNAALKAKIAALKYKNAALKAEIAALEG
>O14	ENAALEAEIAALEYENAALEAKIAALKG
>O15	EIAALEAENAALEYKIAALKAENAALEG
>O16	KIAALKAKNAALKYEIAALEAKNAALKG
>P3	SPEDEIQQLEEEIAQLEQKNAALKEKNQALKYG
>P4	SPEDKIAQLKQKIQALKQENQQLEEENAALEYG
>P5	SPEDENAALEEKIAQLKQKNAALKEEIQALEYG
>P6	SPEDKNAALKEEIQALEEENQALEEKIAQLKYG
>P7	SPEDEIQALEEKNAQLKQEIAALEEKNQALKYG
>P8	SPEDKIAQLKEENQQLEQKIQALKEENAALEYG
>P9	ENQALEQKNAQLKQEIAALEQEIAQLEYG
>P10	KNAQLKEENAALEEKIQQLKEKIQALKYG
>P11	ENQALEQEIAQLEQEIAALEQKNAQLKYG
>P12	KNAQLKEKIAALKEKIQQLKEENQALEYG
>P3mS	EIQQLEEEISQLEQKNSQLKEKNQQLKYG
>P4mS	KISQLKQKIQQLKQENQQLEEENSQLEYG
>P5mS	ENSQLEEKISQLKQKNSQLKEEIQQLEYG
>P6mS	KNSQLKEEIQQLEEENQQLEEKISQLKYG
>P7mS	EIQSLEEKNSQLKQEISQLEEKNQQLKYG
>P8mS	KISQLKEENQQLEQKIQQLKEENSQLEYG
>P5SC1	ENSQLEEKISQLKQKNSRLKEEIARLEYGC
>P6SC1	KNSQLKEEIQQLEEENQQLEEKIRQLKYGC
>P5SC2	ENARLEEKIRQLKQKNSQLKEEIQQLEYGC
>P6SC2	KNERLKEEIQRLEQENQQLEEKISQLKYGC
>4H145-bA	DEIAQLEQENAELEQENAELEWEIAQLEQ
>4H3070-bA	DKIAQLKQKNAELKQKNAELKWKIAQLKQ
>4H342-bA	DEIAQLEQKIAELKQENAELEWKIAQLKQ
>4H2619-bA	DKIAQLKQEIAELEQKNAELKWENAQLEQ
>4H496-bA	DEIAQLEQKNAELKQKIAELKWKNAQLKQ
>4H2691-bA	DKIAQLKQENAELEQEIAELEWENAQLEQ
>4H1347-bA	DENAQLEQKIAELKQEIAELEWENAQLEQ
>4H3632-bA	DKNAQLKQEIAELEQKIAELKWKNAQLKQ
>4H145-bH	DEIQELEKENEELERENWELEKEIQELER
>4H3070-bH	DKIQELKKKNEELKRKNWELKKKIQELKR
>4H342-bH	DEIQELEKKIEELKRENWELEKKIQELKR
>4H2619-bH	DKIQELKKEIEELERKNWELKKENQELER
>4H496-bH	DEIQELEKKNEELKRKIWELKKKNQELKR
>4H2691-bH	DKIQELKKENEELEREIWELEKENQELER
>4H1347-bH	DENQELEKKIEELKREIWELEKENQELER
>4H3632-bH	DKNQELKKEIEELERKIWELKKKNQELKR
>4H145-bN	DEIQQLEQENQELEQENQELEWEIQELEQ
>4H3070-bN	DKIQQLKQKNQELKQKNQELKWKIQELKQ
>4H342-bN	DEIQQLEQKIQELKQENQELEWKIQELKQ
>4H2619-bN	DKIQQLKQEIQELEQKNQELKWENQELEQ
>4H496-bN	DEIQQLEQKNQELKQKIQELKWKNQELKQ
>4H2691-bN	DKIQQLKQENQELEQEIQELEWENQELEQ
>4H1347-bN	DENQQLEQKIQELKQEIQELEWENQELEQ
>4H3632-bN	DKNQQLKQEIQELEQKIQELKWKNQELKQ
>4H19-bA	DEIAQLEQEIAELEQENAELEWENAQLEQ
>4H2944-bA	DKIAQLKQKIAELKQKNAELKWKNAQLKQ
>4H48-bA	DEIAQLEQEIAELEQKIAELKWKNAQLKQ
>4H2883-bA	DKIAQLKQKIAELKQEIAELEWENAQLEQ
>4H2937-bA	DKIAQLKQKIAELKQKNAELKWEIAQLEQ
>4H491-bA	DEIAQLEQKNAELKQKIAELKWENAQLEQ
>4H2696-bA	DKIAQLKQENAELEQEIAELEWKNAQLKQ
>4H19-bH	DEIQELEKEIEELERENWELEKENQELER
>4H2944-bH	DKIQELKKKIEELKRKNWELKKKNQELKR
>4H48-bH	DEIQELEKEIEELERKIWELKKKNQELKR
>4H2883-bH	DKIQELKKKIEELKREIWELEKENQELER
>4H2937-bH	DKIQELKKKIEELKRKNWELKKEIQELER
>4H491-bH	DEIQELEKKNEELKRKIWELKKENQELER
>4H2696-bH	DKIQELKKENEELEREIWELEKKNQELKR
>4H19-bN	DEIQQLEQEIQELEQENQELEWENQELEQ
>4H2944-bN	DKIQQLKQKIQELKQKNQELKWKNQELKQ
>4H48-bN	DEIQQLEQEIQELEQKIQELKWKNQELKQ
>4H2883-bN	DKIQQLKQKIQELKQEIQELEWENQELEQ
>4H2937-bN	DKIQQLKQKIQELKQKNQELKWEIQELEQ
>4H491-bN	DEIQQLEQKNQELKQKIQELKWENQELEQ
>4H2696-bN	DKIQQLKQENQELEQEIQELEWKNQELKQ
>4H344-bA	DEIAQLEQKIAELKQENAELEWKNAQLKQ
>4H363-bA	DEIAQLEQKIAELKQKIAELKWENAQLEQ
>4H2568-bA	DKIAQLKQEIAELEQEIAELEWKNAQLKQ
>4H470-bA	DEIAQLEQKNAELKQENAELEWKIAQLKQ
>4H2745-bA	DKIAQLKQENAELEQKNAELKWEIAQLEQ
>4H1046-bA	DENAQLEQEIAELEQENAELEWKIAQLKQ
>4H3961-bA	DKNAQLKQKIAELKQKNAELKWEIAQLEQ
>4H1072-bA	DENAQLEQEIAELEQKIAELKWKNAQLKQ
>4H3907-bA	DKNAQLKQKIAELKQEIAELEWENAQLEQ
>4H344-bH	DEIQELEKKIEELKRENWELEKKNQELKR
>4H363-bH	DEIQELEKKIEELKRKIWELKKENQELER
>4H2568-bH	DKIQELKKEIEELEREIWELEKKNQELKR
>4H470-bH	DEIQELEKKNEELKRENWELEKKIQELKR
>4H2745-bH	DKIQELKKENEELERKNWELKKEIQELER
>4H1046-bH	DENQELEKEIEELERENWELEKKIQELKR
>4H3961-bH	DKNQELKKKIEELKRKNWELKKEIQELER
>4H1072-bH	DENQELEKEIEELERKIWELKKKNQELKR
>4H3907-bH	DKNQELKKKIEELKREIWELEKENQELER
>4H344-bN	DEIQQLEQKIQELKQENQELEWKNQELKQ
>4H363-bN	DEIQQLEQKIQELKQKIQELKWENQELEQ
>4H2568-bN	DKIQQLKQEIQELEQEIQELEWKNQELKQ
>4H470-bN	DEIQQLEQKNQELKQENQELEWKIQELKQ
>4H2745-bN	DKIQQLKQENQELEQKNQELKWEIQELEQ
>4H1046-bN	DENQQLEQEIQELEQENQELEWKIQELKQ
>4H3961-bN	DKNQQLKQKIQELKQKNQELKWEIQELEQ
>4H1072-bN	DENQQLEQEIQELEQKIQELKWKNQELKQ
>4H3907-bN	DKNQQLKQKIQELKQEIQELEWENQELEQ
>4H1193-bA	DENAQLEQENAELEQKIAELKWEIAQLEQ
>4H4038-bA	DKNAQLKQKNAELKQEIAELEWKIAQLKQ
>4H1387-bA	DENAQLEQKIAELKQKIAELKWENAQLEQ
>4H3592-bA	DKNAQLKQEIAELEQEIAELEWKNAQLKQ
>4H1406-bA	DENAQLEQKIAELKQKNAELKWKIAQLKQ
>4H3601-bA	DKNAQLKQEIAELEQENAELEWEIAQLEQ
>4H1193-bH	DENQELEKENEELERKIWELKKEIQELER
>4H4038-bH	DKNQELKKKNEELKREIWELEKKIQELKR
>4H1387-bH	DENQELEKKIEELKRKIWELKKENQELER
>4H3592-bH	DKNQELKKEIEELEREIWELEKKNQELKR
>4H1406-bH	DENQELEKKIEELKRKNWELKKKIQELKR
>4H3601-bH	DKNQELKKEIEELERENWELEKEIQELER
>4H1193-bN	DENQQLEQENQELEQKIQELKWEIQELEQ
>4H4038-bN	DKNQQLKQKNQELKQEIQELEWKIQELKQ
>4H1387-bN	DENQQLEQKIQELKQKIQELKWENQELEQ
>4H3592-bN	DKNQQLKQEIQELEQEIQELEWKNQELKQ
>4H1406-bN	DENQQLEQKIQELKQKNQELKWKIQELKQ
>4H3601-bN	DKNQQLKQEIQELEQENQELEWEIQELEQ
>4H730-bA	DEIAQLKQENAELKQENAELKWEIAQLKQ
>4H796-bA	DEIAQLKQKIAELEQENAELKWENAQLKQ
>4H932-bA	DEIAQLKQKNAELEQKIAELEWENAQLKQ
>4H949-bA	DEIAQLKQKNAELEQKNAELEWKIAQLEQ
>4H2143-bA	DKIAQLEQEIAELKQENAELKWKNAQLEQ
>4H2162-bA	DKIAQLEQEIAELKQKNAELEWEIAQLKQ
>4H2253-bA	DKIAQLEQENAELKQEIAELKWKIAQLEQ
>4H2444-bA	DKIAQLEQKNAELEQEIAELKWENAQLKQ
>4H3297-bA	DKNAQLEQENAELKQKIAELEWEIAQLEQ
>4H3364-bA	DKNAQLEQKIAELEQKIAELEWENAQLKQ
>4H3381-bA	DKNAQLEQKIAELEQKNAELEWKIAQLEQ
>4H56-bA	DEIAQLEQEIAELEQKNAELEWKNAQLKQ
>4H2931-bA	DKIAQLKQKIAELKQKNAELEWENAQLEQ
>4H166-bA	DEIAQLEQENAELEQKIAELEWKIAQLKQ
>4H3041-bA	DKIAQLKQKNAELKQKIAELEWEIAQLEQ
>4H235-bA	DEIAQLEQENAELKQKIAELKWENAQLEQ
>4H2760-bA	DKIAQLKQENAELKQEIAELEWKNAQLKQ
>4H264-bA	DEIAQLEQKIAELEQEIAELEWKNAQLKQ
>4H2859-bA	DKIAQLKQKIAELEQKIAELKWENAQLEQ
>4H349-bA	DEIAQLEQKIAELKQENAELKWKIAQLEQ
>4H2585-bA	DKIAQLKQEIAELEQENAELKWEIAQLEQ
>4H2233-bA	DKIAQLEQENAELEQKNAELKWEIAQLEQ
>4H2518-bA	DKIAQLEQKNAELKQENAELEWKIAQLKQ
>4H730-bH	DEIQELKKENEELKRENWELKKEIQELKR
>4H796-bH	DEIQELKKKIEELERENWELKKENQELKR
>4H932-bH	DEIQELKKKNEELERKIWELEKENQELKR
>4H949-bH	DEIQELKKKNEELERKNWELEKKIQELER
>4H2143-bH	DKIQELEKEIEELKRENWELKKKNQELER
>4H2162-bH	DKIQELEKEIEELKRKNWELEKEIQELKR
>4H2253-bH	DKIQELEKENEELKREIWELKKKIQELER
>4H2444-bH	DKIQELEKKNEELEREIWELKKENQELKR
>4H3297-bH	DKNQELEKENEELKRKIWELEKEIQELER
>4H3364-bH	DKNQELEKKIEELERKIWELEKENQELKR
>4H3381-bH	DKNQELEKKIEELERKNWELEKKIQELER
>4H56-bH	DEIQELEKEIEELERKNWELEKKNQELKR
>4H2931-bH	DKIQELKKKIEELKRKNWELEKENQELER
>4H166-bH	DEIQELEKENEELERKIWELEKKIQELKR
>4H3041-bH	DKIQELKKKNEELKRKIWELEKEIQELER
>4H235-bH	DEIQELEKENEELKRKIWELKKENQELER
>4H2760-bH	DKIQELKKENEELKREIWELEKKNQELKR
>4H264-bH	DEIQELEKKIEELEREIWELEKKNQELKR
>4H2859-bH	DKIQELKKKIEELERKIWELKKENQELER
>4H349-bH	DEIQELEKKIEELKRENWELKKKIQELER
>4H2585-bH	DKIQELKKEIEELERENWELKKEIQELER
>4H2233-bH	DKIQELEKENEELERKNWELKKEIQELER
>4H2518-bH	DKIQELEKKNEELKRENWELEKKIQELKR
>4H730-bN	DEIQQLKQENQELKQENQELKWEIQELKQ
>4H796-bN	DEIQQLKQKIQELEQENQELKWENQELKQ
>4H932-bN	DEIQQLKQKNQELEQKIQELEWENQELKQ
>4H949-bN	DEIQQLKQKNQELEQKNQELEWKIQELEQ
>4H2143-bN	DKIQQLEQEIQELKQENQELKWKNQELEQ
>4H2162-bN	DKIQQLEQEIQELKQKNQELEWEIQELKQ
>4H2253-bN	DKIQQLEQENQELKQEIQELKWKIQELEQ
>4H2444-bN	DKIQQLEQKNQELEQEIQELKWENQELKQ
>4H3297-bN	DKNQQLEQENQELKQKIQELEWEIQELEQ
>4H3364-bN	DKNQQLEQKIQELEQKIQELEWENQELKQ
>4H3381-bN	DKNQQLEQKIQELEQKNQELEWKIQELEQ
>4H56-bN	DEIQQLEQEIQELEQKNQELEWKNQELKQ
>4H2931-bN	DKIQQLKQKIQELKQKNQELEWENQELEQ
>4H166-bN	DEIQQLEQENQELEQKIQELEWKIQELKQ
>4H3041-bN	DKIQQLKQKNQELKQKIQELEWEIQELEQ
>4H235-bN	DEIQQLEQENQELKQKIQELKWENQELEQ
>4H2760-bN	DKIQQLKQENQELKQEIQELEWKNQELKQ
>4H264-bN	DEIQQLEQKIQELEQEIQELEWKNQELKQ
>4H2859-bN	DKIQQLKQKIQELEQKIQELKWENQELEQ
>4H349-bN	DEIQQLEQKIQELKQENQELKWKIQELEQ
>4H2585-bN	DKIQQLKQEIQELEQENQELKWEIQELEQ
>4H2233-bN	DKIQQLEQENQELEQKNQELKWEIQELEQ
>4H2518-bN	DKIQQLEQKNQELKQENQELEWKIQELKQ
>4H741-bA	DEIAQLKQENAELKQKIAELEWKIAQLEQ
>4H3277-bA	DKNAQLEQENAELKQEIAELKWKIAQLEQ
>4H40-bA	DEIAQLEQEIAELEQKIAELEWKNAQLKQ
>4H2915-bA	DKIAQLKQKIAELKQKIAELEWENAQLEQ
>4H121-bA	DEIAQLEQEIAELKQKNAELKWEIAQLEQ
>4H2134-bA	DKIAQLEQEIAELKQENAELEWKIAQLKQ
>4H182-bA	DEIAQLEQENAELEQKNAELEWKIAQLKQ
>4H3057-bA	DKIAQLKQKNAELKQKNAELEWEIAQLEQ
>4H319-bA	DEIAQLEQKIAELEQKNAELKWKNAQLEQ
>4H2839-bA	DKIAQLKQKIAELEQENAELEWKNAQLEQ
>4H348-bA	DEIAQLEQKIAELKQENAELKWENAQLKQ
>4H2588-bA	DKIAQLKQEIAELEQENAELKWENAQLKQ
>4H477-bA	DEIAQLEQKNAELKQENAELKWKIAQLEQ
>4H2717-bA	DKIAQLKQENAELEQENAELKWKIAQLEQ
>4H492-bA	DEIAQLEQKNAELKQKIAELKWENAQLKQ
>4H2692-bA	DKIAQLKQENAELEQEIAELEWENAQLKQ
>4H2223-bA	DKIAQLEQENAELEQKIAELKWKNAQLEQ
>4H2503-bA	DKIAQLEQKNAELKQEIAELEWKNAQLEQ
>4H2438-bA	DKIAQLEQKNAELEQEIAELEWKIAQLKQ
>4H2473-bA	DKIAQLEQKNAELEQKIAELKWEIAQLEQ
>4H741-bH	DEIQELKKENEELKRKIWELEKKIQELER
>4H3277-bH	DKNQELEKENEELKREIWELKKKIQELER
>4H40-bH	DEIQELEKEIEELERKIWELEKKNQELKR
>4H2915-bH	DKIQELKKKIEELKRKIWELEKENQELER
>4H121-bH	DEIQELEKEIEELKRKNWELKKEIQELER
>4H2134-bH	DKIQELEKEIEELKRENWELEKKIQELKR
>4H182-bH	DEIQELEKENEELERKNWELEKKIQELKR
>4H3057-bH	DKIQELKKKNEELKRKNWELEKEIQELER
>4H319-bH	DEIQELEKKIEELERKNWELKKKNQELER
>4H2839-bH	DKIQELKKKIEELERENWELEKKNQELER
>4H348-bH	DEIQELEKKIEELKRENWELKKENQELKR
>4H2588-bH	DKIQELKKEIEELERENWELKKENQELKR
>4H477-bH	DEIQELEKKNEELKRENWELKKKIQELER
>4H2717-bH	DKIQELKKENEELERENWELKKKIQELER
>4H492-bH	DEIQELEKKNEELKRKIWELKKENQELKR
>4H2692-bH	DKIQELKKENEELEREIWELEKENQELKR
>4H2223-bH	DKIQELEKENEELERKIWELKKKNQELER
>4H2503-bH	DKIQELEKKNEELKREIWELEKKNQELER
>4H2438-bH	DKIQELEKKNEELEREIWELEKKIQELKR
>4H2473-bH	DKIQELEKKNEELERKIWELKKEIQELER
>4H741-bN	DEIQQLKQENQELKQKIQELEWKIQELEQ
>4H3277-bN	DKNQQLEQENQELKQEIQELKWKIQELEQ
>4H40-bN	DEIQQLEQEIQELEQKIQELEWKNQELKQ
>4H2915-bN	DKIQQLKQKIQELKQKIQELEWENQELEQ
>4H121-bN	DEIQQLEQEIQELKQKNQELKWEIQELEQ
>4H2134-bN	DKIQQLEQEIQELKQENQELEWKIQELKQ
>4H182-bN	DEIQQLEQENQELEQKNQELEWKIQELKQ
>4H3057-bN	DKIQQLKQKNQELKQKNQELEWEIQELEQ
>4H319-bN	DEIQQLEQKIQELEQKNQELKWKNQELEQ
>4H2839-bN	DKIQQLKQKIQELEQENQELEWKNQELEQ
>4H348-bN	DEIQQLEQKIQELKQENQELKWENQELKQ
>4H2588-bN	DKIQQLKQEIQELEQENQELKWENQELKQ
>4H477-bN	DEIQQLEQKNQELKQENQELKWKIQELEQ
>4H2717-bN	DKIQQLKQENQELEQENQELKWKIQELEQ
>4H492-bN	DEIQQLEQKNQELKQKIQELKWENQELKQ
>4H2692-bN	DKIQQLKQENQELEQEIQELEWENQELKQ
>4H2223-bN	DKIQQLEQENQELEQKIQELKWKNQELEQ
>4H2503-bN	DKIQQLEQKNQELKQEIQELEWKNQELEQ
>4H2438-bN	DKIQQLEQKNQELEQEIQELEWKIQELKQ
>4H2473-bN	DKIQQLEQKNQELEQKIQELKWEIQELEQ
>4H607-bA	DEIAQLKQEIAELKQENAELKWKNAQLEQ
>4H717-bA	DEIAQLKQENAELKQEIAELKWKIAQLEQ
>4H754-bA	DEIAQLKQENAELKQKNAELEWEIAQLKQ
>4H797-bA	DEIAQLKQKIAELEQENAELKWKIAQLEQ
>4H908-bA	DEIAQLKQKNAELEQEIAELKWENAQLKQ
>4H1828-bA	DENAQLKQKIAELEQKIAELEWENAQLKQ
>4H1845-bA	DENAQLKQKIAELEQKNAELEWKIAQLEQ
>4H2442-bA	DKIAQLEQKNAELEQEIAELKWEIAQLKQ
>4H3185-bA	DKNAQLEQEIAELKQKNAELEWEIAQLEQ
>4H3354-bA	DKNAQLEQKIAELEQENAELKWEIAQLKQ
>4H3855-bA	DKNAQLKQKIAELEQEIAELKWKNAQLEQ
>4H72-bA	DEIAQLEQEIAELKQEIAELEWKNAQLKQ
>4H2667-bA	DKIAQLKQEIAELKQKIAELKWENAQLEQ
>4H331-bA	DEIAQLEQKIAELKQEIAELKWENAQLEQ
>4H2576-bA	DKIAQLKQEIAELEQEIAELKWKNAQLKQ
>4H338-bA	DEIAQLEQKIAELKQENAELEWEIAQLKQ
>4H2618-bA	DKIAQLKQEIAELEQKNAELKWEIAQLKQ
>4H454-bA	DEIAQLEQKNAELKQEIAELEWKIAQLKQ
>4H2729-bA	DKIAQLKQENAELEQKIAELKWEIAQLEQ
>4H568-bA	DEIAQLKQEIAELEQKNAELEWKNAQLKQ
>4H883-bA	DEIAQLKQKIAELKQKNAELEWENAQLEQ
>4H687-bA	DEIAQLKQENAELEQKIAELKWKNAQLEQ
>4H967-bA	DEIAQLKQKNAELKQEIAELEWKNAQLEQ
>4H918-bA	DEIAQLKQKNAELEQENAELEWKIAQLKQ
>4H953-bA	DEIAQLKQKNAELEQKNAELKWEIAQLEQ
>4H1257-bA	DENAQLEQENAELKQKIAELKWEIAQLEQ
>4H3782-bA	DKNAQLKQENAELKQEIAELEWKIAQLKQ
>4H1446-bA	DENAQLEQKNAELEQKIAELEWKIAQLKQ
>4H4001-bA	DKNAQLKQKNAELEQKIAELEWEIAQLEQ
>4H3112-bA	DKNAQLEQEIAELEQKIAELEWKNAQLKQ
>4H3427-bA	DKNAQLEQKIAELKQKIAELEWENAQLEQ
>4H607-bH	DEIQELKKEIEELKRENWELKKKNQELER
>4H717-bH	DEIQELKKENEELKREIWELKKKIQELER
>4H754-bH	DEIQELKKENEELKRKNWELEKEIQELKR
>4H797-bH	DEIQELKKKIEELERENWELKKKIQELER
>4H908-bH	DEIQELKKKNEELEREIWELKKENQELKR
>4H1828-bH	DENQELKKKIEELERKIWELEKENQELKR
>4H1845-bH	DENQELKKKIEELERKNWELEKKIQELER
>4H2442-bH	DKIQELEKKNEELEREIWELKKEIQELKR
>4H3185-bH	DKNQELEKEIEELKRKNWELEKEIQELER
>4H3354-bH	DKNQELEKKIEELERENWELKKEIQELKR
>4H3855-bH	DKNQELKKKIEELEREIWELKKKNQELER
>4H72-bH	DEIQELEKEIEELKREIWELEKKNQELKR
>4H2667-bH	DKIQELKKEIEELKRKIWELKKENQELER
>4H331-bH	DEIQELEKKIEELKREIWELKKENQELER
>4H2576-bH	DKIQELKKEIEELEREIWELKKKNQELKR
>4H338-bH	DEIQELEKKIEELKRENWELEKEIQELKR
>4H2618-bH	DKIQELKKEIEELERKNWELKKEIQELKR
>4H454-bH	DEIQELEKKNEELKREIWELEKKIQELKR
>4H2729-bH	DKIQELKKENEELERKIWELKKEIQELER
>4H568-bH	DEIQELKKEIEELERKNWELEKKNQELKR
>4H883-bH	DEIQELKKKIEELKRKNWELEKENQELER
>4H687-bH	DEIQELKKENEELERKIWELKKKNQELER
>4H967-bH	DEIQELKKKNEELKREIWELEKKNQELER
>4H918-bH	DEIQELKKKNEELERENWELEKKIQELKR
>4H953-bH	DEIQELKKKNEELERKNWELKKEIQELER
>4H1257-bH	DENQELEKENEELKRKIWELKKEIQELER
>4H3782-bH	DKNQELKKENEELKREIWELEKKIQELKR
>4H1446-bH	DENQELEKKNEELERKIWELEKKIQELKR
>4H4001-bH	DKNQELKKKNEELERKIWELEKEIQELER
>4H3112-bH	DKNQELEKEIEELERKIWELEKKNQELKR
>4H3427-bH	DKNQELEKKIEELKRKIWELEKENQELER
>4H607-bN	DEIQQLKQEIQELKQENQELKWKNQELEQ
>4H717-bN	DEIQQLKQENQELKQEIQELKWKIQELEQ
>4H754-bN	DEIQQLKQENQELKQKNQELEWEIQELKQ
>4H797-bN	DEIQQLKQKIQELEQENQELKWKIQELEQ
>4H908-bN	DEIQQLKQKNQELEQEIQELKWENQELKQ
>4H1828-bN	DENQQLKQKIQELEQKIQELEWENQELKQ
>4H1845-bN	DENQQLKQKIQELEQKNQELEWKIQELEQ
>4H2442-bN	DKIQQLEQKNQELEQEIQELKWEIQELKQ
>4H3185-bN	DKNQQLEQEIQELKQKNQELEWEIQELEQ
>4H3354-bN	DKNQQLEQKIQELEQENQELKWEIQELKQ
>4H3855-bN	DKNQQLKQKIQELEQEIQELKWKNQELEQ
>4H72-bN	DEIQQLEQEIQELKQEIQELEWKNQELKQ
>4H2667-bN	DKIQQLKQEIQELKQKIQELKWENQELEQ
>4H331-bN	DEIQQLEQKIQELKQEIQELKWENQELEQ
>4H2576-bN	DKIQQLKQEIQELEQEIQELKWKNQELKQ
>4H338-bN	DEIQQLEQKIQELKQENQELEWEIQELKQ
>4H2618-bN	DKIQQLKQEIQELEQKNQELKWEIQELKQ
>4H454-bN	DEIQQLEQKNQELKQEIQELEWKIQELKQ
>4H2729-bN	DKIQQLKQENQELEQKIQELKWEIQELEQ
>4H568-bN	DEIQQLKQEIQELEQKNQELEWKNQELKQ
>4H883-bN	DEIQQLKQKIQELKQKNQELEWENQELEQ
>4H687-bN	DEIQQLKQENQELEQKIQELKWKNQELEQ
>4H967-bN	DEIQQLKQKNQELKQEIQELEWKNQELEQ
>4H918-bN	DEIQQLKQKNQELEQENQELEWKIQELKQ
>4H953-bN	DEIQQLKQKNQELEQKNQELKWEIQELEQ
>4H1257-bN	DENQQLEQENQELKQKIQELKWEIQELEQ
>4H3782-bN	DKNQQLKQENQELKQEIQELEWKIQELKQ
>4H1446-bN	DENQQLEQKNQELEQKIQELEWKIQELKQ
>4H4001-bN	DKNQQLKQKNQELEQKIQELEWEIQELEQ
>4H3112-bN	DKNQQLEQEIQELEQKIQELEWKNQELKQ
>4H3427-bN	DKNQQLEQKIQELKQKIQELEWENQELEQ
>4H3189-bA	DKNAQLEQEIAELKQKNAELEWKIAQLEQ
>4H370-bA	DEIAQLEQKIAELKQKNAELEWEIAQLKQ
>4H2610-bA	DKIAQLKQEIAELEQKNAELEWEIAQLKQ
>4H462-bA	DEIAQLEQKNAELKQEIAELKWKIAQLKQ
>4H2697-bA	DKIAQLKQENAELEQEIAELKWEIAQLEQ
>4H1328-bA	DENAQLEQKIAELEQKIAELKWKNAQLKQ
>4H3843-bA	DKNAQLKQKIAELEQEIAELEWENAQLEQ
>4H1369-bA	DENAQLEQKIAELKQENAELKWEIAQLEQ
>4H3606-bA	DKNAQLKQEIAELEQENAELEWKIAQLKQ
>4H3189-bH	DKNQELEKEIEELKRKNWELEKKIQELER
>4H370-bH	DEIQELEKKIEELKRKNWELEKEIQELKR
>4H2610-bH	DKIQELKKEIEELERKNWELEKEIQELKR
>4H462-bH	DEIQELEKKNEELKREIWELKKKIQELKR
>4H2697-bH	DKIQELKKENEELEREIWELKKEIQELER
>4H1328-bH	DENQELEKKIEELERKIWELKKKNQELKR
>4H3843-bH	DKNQELKKKIEELEREIWELEKENQELER
>4H1369-bH	DENQELEKKIEELKRENWELKKEIQELER
>4H3606-bH	DKNQELKKEIEELERENWELEKKIQELKR
>4H3189-bN	DKNQQLEQEIQELKQKNQELEWKIQELEQ
>4H370-bN	DEIQQLEQKIQELKQKNQELEWEIQELKQ
>4H2610-bN	DKIQQLKQEIQELEQKNQELEWEIQELKQ
>4H462-bN	DEIQQLEQKNQELKQEIQELKWKIQELKQ
>4H2697-bN	DKIQQLKQENQELEQEIQELKWEIQELEQ
>4H1328-bN	DENQQLEQKIQELEQKIQELKWKNQELKQ
>4H3843-bN	DKNQQLKQKIQELEQEIQELEWENQELEQ
>4H1369-bN	DENQQLEQKIQELKQENQELKWEIQELEQ
>4H3606-bN	DKNQQLKQEIQELEQENQELEWKIQELKQ
>4H780-bA	DEIAQLKQKIAELEQEIAELKWENAQLKQ
>4H1831-bA	DENAQLKQKIAELEQKIAELEWKNAQLEQ
>4H112-bA	DEIAQLEQEIAELKQKIAELKWKNAQLKQ
>4H2627-bA	DKIAQLKQEIAELKQEIAELEWENAQLEQ
>4H118-bA	DEIAQLEQEIAELKQKNAELEWKIAQLKQ
>4H2673-bA	DKIAQLKQEIAELKQKNAELEWEIAQLEQ
>4H170-bA	DEIAQLEQENAELEQKIAELKWEIAQLKQ
>4H3010-bA	DKIAQLKQKNAELKQEIAELEWEIAQLKQ
>4H346-bA	DEIAQLEQKIAELKQENAELKWEIAQLKQ
>4H2586-bA	DKIAQLKQEIAELEQENAELKWEIAQLKQ
>4H457-bA	DEIAQLEQKNAELKQEIAELKWEIAQLEQ
>4H2702-bA	DKIAQLKQENAELEQEIAELKWKIAQLKQ
>4H575-bA	DEIAQLKQEIAELEQKNAELKWKNAQLEQ
>4H855-bA	DEIAQLKQKIAELKQENAELEWKNAQLEQ
>4H683-bA	DEIAQLKQENAELEQKIAELKWENAQLEQ
>4H968-bA	DEIAQLKQKNAELKQEIAELEWKNAQLKQ
>4H1081-bA	DENAQLEQEIAELEQKNAELKWEIAQLEQ
>4H3926-bA	DKNAQLKQKIAELKQENAELEWKIAQLKQ
>4H1158-bA	DENAQLEQENAELEQEIAELEWKIAQLKQ
>4H4073-bA	DKNAQLKQKNAELKQKIAELKWEIAQLEQ
>4H780-bH	DEIQELKKKIEELEREIWELKKENQELKR
>4H1831-bH	DENQELKKKIEELERKIWELEKKNQELER
>4H112-bH	DEIQELEKEIEELKRKIWELKKKNQELKR
>4H2627-bH	DKIQELKKEIEELKREIWELEKENQELER
>4H118-bH	DEIQELEKEIEELKRKNWELEKKIQELKR
>4H2673-bH	DKIQELKKEIEELKRKNWELEKEIQELER
>4H170-bH	DEIQELEKENEELERKIWELKKEIQELKR
>4H3010-bH	DKIQELKKKNEELKREIWELEKEIQELKR
>4H346-bH	DEIQELEKKIEELKRENWELKKEIQELKR
>4H2586-bH	DKIQELKKEIEELERENWELKKEIQELKR
>4H457-bH	DEIQELEKKNEELKREIWELKKEIQELER
>4H2702-bH	DKIQELKKENEELEREIWELKKKIQELKR
>4H575-bH	DEIQELKKEIEELERKNWELKKKNQELER
>4H855-bH	DEIQELKKKIEELKRENWELEKKNQELER
>4H683-bH	DEIQELKKENEELERKIWELKKENQELER
>4H968-bH	DEIQELKKKNEELKREIWELEKKNQELKR
>4H1081-bH	DENQELEKEIEELERKNWELKKEIQELER
>4H3926-bH	DKNQELKKKIEELKRENWELEKKIQELKR
>4H1158-bH	DENQELEKENEELEREIWELEKKIQELKR
>4H4073-bH	DKNQELKKKNEELKRKIWELKKEIQELER
>4H780-bN	DEIQQLKQKIQELEQEIQELKWENQELKQ
>4H1831-bN	DENQQLKQKIQELEQKIQELEWKNQELEQ
>4H112-bN	DEIQQLEQEIQELKQKIQELKWKNQELKQ
>4H2627-bN	DKIQQLKQEIQELKQEIQELEWENQELEQ
>4H118-bN	DEIQQLEQEIQELKQKNQELEWKIQELKQ
>4H2673-bN	DKIQQLKQEIQELKQKNQELEWEIQELEQ
>4H170-bN	DEIQQLEQENQELEQKIQELKWEIQELKQ
>4H3010-bN	DKIQQLKQKNQELKQEIQELEWEIQELKQ
>4H346-bN	DEIQQLEQKIQELKQENQELKWEIQELKQ
>4H2586-bN	DKIQQLKQEIQELEQENQELKWEIQELKQ
>4H457-bN	DEIQQLEQKNQELKQEIQELKWEIQELEQ
>4H2702-bN	DKIQQLKQENQELEQEIQELKWKIQELKQ
>4H575-bN	DEIQQLKQEIQELEQKNQELKWKNQELEQ
>4H855-bN	DEIQQLKQKIQELKQENQELEWKNQELEQ
>4H683-bN	DEIQQLKQENQELEQKIQELKWENQELEQ
>4H968-bN	DEIQQLKQKNQELKQEIQELEWKNQELKQ
>4H1081-bN	DENQQLEQEIQELEQKNQELKWEIQELEQ
>4H3926-bN	DKNQQLKQKIQELKQENQELEWKIQELKQ
>4H1158-bN	DENQQLEQENQELEQEIQELEWKIQELKQ
>4H4073-bN	DKNQQLKQKNQELKQKIQELKWEIQELEQ
>4H591-bA	DEIAQLKQEIAELKQEIAELKWKNAQLEQ
>4H626-bA	DEIAQLKQEIAELKQKNAELEWEIAQLKQ
>4H906-bA	DEIAQLKQKNAELEQEIAELKWEIAQLKQ
>4H3162-bA	DKNAQLEQEIAELKQENAELKWEIAQLKQ
>4H3175-bA	DKNAQLEQEIAELKQKIAELEWKNAQLEQ
>4H3298-bA	DKNAQLEQENAELKQKIAELEWEIAQLKQ
>4H1348-bA	DENAQLEQKIAELKQEIAELEWENAQLKQ
>4H3628-bA	DKNAQLKQEIAELEQKIAELKWENAQLKQ
>4H1373-bA	DENAQLEQKIAELKQENAELKWKIAQLEQ
>4H3613-bA	DKNAQLKQEIAELEQENAELKWKIAQLEQ
>4H1544-bA	DENAQLKQEIAELEQEIAELEWKNAQLKQ
>4H1899-bA	DENAQLKQKIAELKQKIAELKWENAQLEQ
>4H1710-bA	DENAQLKQENAELEQKIAELKWKIAQLKQ
>4H1985-bA	DENAQLKQKNAELKQEIAELEWEIAQLEQ
>4H3462-bA	DKNAQLEQKNAELEQEIAELEWKIAQLKQ
>4H3497-bA	DKNAQLEQKNAELEQKIAELKWEIAQLEQ
>4H591-bH	DEIQELKKEIEELKREIWELKKKNQELER
>4H626-bH	DEIQELKKEIEELKRKNWELEKEIQELKR
>4H906-bH	DEIQELKKKNEELEREIWELKKEIQELKR
>4H3162-bH	DKNQELEKEIEELKRENWELKKEIQELKR
>4H3175-bH	DKNQELEKEIEELKRKIWELEKKNQELER
>4H3298-bH	DKNQELEKENEELKRKIWELEKEIQELKR
>4H1348-bH	DENQELEKKIEELKREIWELEKENQELKR
>4H3628-bH	DKNQELKKEIEELERKIWELKKENQELKR
>4H1373-bH	DENQELEKKIEELKRENWELKKKIQELER
>4H3613-bH	DKNQELKKEIEELERENWELKKKIQELER
>4H1544-bH	DENQELKKEIEELEREIWELEKKNQELKR
>4H1899-bH	DENQELKKKIEELKRKIWELKKENQELER
>4H1710-bH	DENQELKKENEELERKIWELKKKIQELKR
>4H1985-bH	DENQELKKKNEELKREIWELEKEIQELER
>4H3462-bH	DKNQELEKKNEELEREIWELEKKIQELKR
>4H3497-bH	DKNQELEKKNEELERKIWELKKEIQELER
>4H591-bN	DEIQQLKQEIQELKQEIQELKWKNQELEQ
>4H626-bN	DEIQQLKQEIQELKQKNQELEWEIQELKQ
>4H906-bN	DEIQQLKQKNQELEQEIQELKWEIQELKQ
>4H3162-bN	DKNQQLEQEIQELKQENQELKWEIQELKQ
>4H3175-bN	DKNQQLEQEIQELKQKIQELEWKNQELEQ
>4H3298-bN	DKNQQLEQENQELKQKIQELEWEIQELKQ
>4H1348-bN	DENQQLEQKIQELKQEIQELEWENQELKQ
>4H3628-bN	DKNQQLKQEIQELEQKIQELKWENQELKQ
>4H1373-bN	DENQQLEQKIQELKQENQELKWKIQELEQ
>4H3613-bN	DKNQQLKQEIQELEQENQELKWKIQELEQ
>4H1544-bN	DENQQLKQEIQELEQEIQELEWKNQELKQ
>4H1899-bN	DENQQLKQKIQELKQKIQELKWENQELEQ
>4H1710-bN	DENQQLKQENQELEQKIQELKWKIQELKQ
>4H1985-bN	DENQQLKQKNQELKQEIQELEWEIQELEQ
>4H3462-bN	DKNQQLEQKNQELEQEIQELEWKIQELKQ
>4H3497-bN	DKNQQLEQKNQELEQKIQELKWEIQELEQ
>4H1629-bA	DENAQLKQEIAELKQENAELKWKIAQLEQ
>4H1804-bA	DENAQLKQKIAELEQEIAELKWENAQLKQ
>4H3172-bA	DKNAQLEQEIAELKQKIAELEWENAQLKQ
>4H570-bA	DEIAQLKQEIAELEQKNAELKWEIAQLKQ
>4H850-bA	DEIAQLKQKIAELKQENAELEWEIAQLKQ
>4H584-bA	DEIAQLKQEIAELKQEIAELEWKNAQLKQ
>4H619-bA	DEIAQLKQEIAELKQKIAELKWENAQLEQ
>4H1222-bA	DENAQLEQENAELKQEIAELEWKIAQLKQ
>4H3817-bA	DKNAQLKQENAELKQKIAELKWEIAQLEQ
>4H1359-bA	DENAQLEQKIAELKQEIAELKWKNAQLEQ
>4H3631-bA	DKNAQLKQEIAELEQKIAELKWKNAQLEQ
>4H1393-bA	DENAQLEQKIAELKQKNAELEWEIAQLEQ
>4H3638-bA	DKNAQLKQEIAELEQKNAELEWKIAQLKQ
>4H1449-bA	DENAQLEQKNAELEQKIAELKWEIAQLEQ
>4H3974-bA	DKNAQLKQKNAELEQEIAELEWKIAQLKQ
>4H3129-bA	DKNAQLEQEIAELEQKNAELKWEIAQLEQ
>4H3414-bA	DKNAQLEQKIAELKQENAELEWKIAQLKQ
>4H1629-bH	DENQELKKEIEELKRENWELKKKIQELER
>4H1804-bH	DENQELKKKIEELEREIWELKKENQELKR
>4H3172-bH	DKNQELEKEIEELKRKIWELEKENQELKR
>4H570-bH	DEIQELKKEIEELERKNWELKKEIQELKR
>4H850-bH	DEIQELKKKIEELKRENWELEKEIQELKR
>4H584-bH	DEIQELKKEIEELKREIWELEKKNQELKR
>4H619-bH	DEIQELKKEIEELKRKIWELKKENQELER
>4H1222-bH	DENQELEKENEELKREIWELEKKIQELKR
>4H3817-bH	DKNQELKKENEELKRKIWELKKEIQELER
>4H1359-bH	DENQELEKKIEELKREIWELKKKNQELER
>4H3631-bH	DKNQELKKEIEELERKIWELKKKNQELER
>4H1393-bH	DENQELEKKIEELKRKNWELEKEIQELER
>4H3638-bH	DKNQELKKEIEELERKNWELEKKIQELKR
>4H1449-bH	DENQELEKKNEELERKIWELKKEIQELER
>4H3974-bH	DKNQELKKKNEELEREIWELEKKIQELKR
>4H3129-bH	DKNQELEKEIEELERKNWELKKEIQELER
>4H3414-bH	DKNQELEKKIEELKRENWELEKKIQELKR
>4H1629-bN	DENQQLKQEIQELKQENQELKWKIQELEQ
>4H1804-bN	DENQQLKQKIQELEQEIQELKWENQELKQ
>4H3172-bN	DKNQQLEQEIQELKQKIQELEWENQELKQ
>4H570-bN	DEIQQLKQEIQELEQKNQELKWEIQELKQ
>4H850-bN	DEIQQLKQKIQELKQENQELEWEIQELKQ
>4H584-bN	DEIQQLKQEIQELKQEIQELEWKNQELKQ
>4H619-bN	DEIQQLKQEIQELKQKIQELKWENQELEQ
>4H1222-bN	DENQQLEQENQELKQEIQELEWKIQELKQ
>4H3817-bN	DKNQQLKQENQELKQKIQELKWEIQELEQ
>4H1359-bN	DENQQLEQKIQELKQEIQELKWKNQELEQ
>4H3631-bN	DKNQQLKQEIQELEQKIQELKWKNQELEQ
>4H1393-bN	DENQQLEQKIQELKQKNQELEWEIQELEQ
>4H3638-bN	DKNQQLKQEIQELEQKNQELEWKIQELKQ
>4H1449-bN	DENQQLEQKNQELEQKIQELKWEIQELEQ
>4H3974-bN	DKNQQLKQKNQELEQEIQELEWKIQELKQ
>4H3129-bN	DKNQQLEQEIQELEQKNQELKWEIQELEQ
>4H3414-bN	DKNQQLEQKIQELKQENQELEWKIQELKQ
>4H1338-bA	DENAQLEQKIAELEQKNAELKWEIAQLKQ
>4H3858-bA	DKNAQLKQKIAELEQENAELEWEIAQLKQ
>4H1338-bH	DENQELEKKIEELERKNWELKKEIQELKR
>4H3858-bH	DKNQELKKKIEELERENWELEKEIQELKR
>4H1338-bN	DENQQLEQKIQELEQKNQELKWEIQELKQ
>4H3858-bN	DKNQQLKQKIQELEQENQELEWEIQELKQ
>O1-bA	DKNAQLKQENAELEQEIAELEWEIAQLEQ
>O2-bA	DENAQLEQKNAELKQKIAELKWKIAQLKQ
>O3-bA	DEIAQLEQKIAELKQENAELEWENAQLEQ
>O4-bA	DKIAQLKQEIAELEQKNAELKWKNAQLKQ
>O5-bA	DENAQLEQEIAELEQKNAELKWEIAQLEQ
>O6-bA	DKNAQLKQKIAELKQENAELEWKIAQLKQ
>O7-bA	DKIAQLKQKNAELKQKIAELKWENAQLEQ
>O8-bA	DEIAQLEQENAELEQEIAELEWKNAQLKQ
>O9-bA	DENAQLEQKNAELKQEIAELEWEIAQLEQ
>O10-bA	DKNAQLKQENAELEQKIAELKWKIAQLKQ
>O11-bA	DKIAQLKQEIAELEQENAELEWENAQLEQ
>O12-bA	DEIAQLEQKIAELKQKNAELKWKNAQLKQ
>O13-bA	DKNAQLKQKIAELKQKNAELKWEIAQLEQ
>O14-bA	DENAQLEQEIAELEQENAELEWKIAQLKQ
>O15-bA	DEIAQLEQENAELEQKIAELKWENAQLEQ
>O16-bA	DKIAQLKQKNAELKQEIAELEWKNAQLKQ
>O1-bH	DKNQELKKENEELEREIWELEKEIQELER
>O2-bH	DENQELEKKNEELKRKIWELKKKIQELKR
>O3-bH	DEIQELEKKIEELKRENWELEKENQELER
>O4-bH	DKIQELKKEIEELERKNWELKKKNQELKR
>O5-bH	DENQELEKEIEELERKNWELKKEIQELER
>O6-bH	DKNQELKKKIEELKRENWELEKKIQELKR
>O7-bH	DKIQELKKKNEELKRKIWELKKENQELER
>O8-bH	DEIQELEKENEELEREIWELEKKNQELKR
>O9-bH	DENQELEKKNEELKREIWELEKEIQELER
>O10-bH	DKNQELKKENEELERKIWELKKKIQELKR
>O11-bH	DKIQELKKEIEELERENWELEKENQELER
>O12-bH	DEIQELEKKIEELKRKNWELKKKNQELKR
>O13-bH	DKNQELKKKIEELKRKNWELKKEIQELER
>O14-bH	DENQELEKEIEELERENWELEKKIQELKR
>O15-bH	DEIQELEKENEELERKIWELKKENQELER
>O16-bH	DKIQELKKKNEELKREIWELEKKNQELKR
>O1-bN	DKNQQLKQENQELEQEIQELEWEIQELEQ
>O2-bN	DENQQLEQKNQELKQKIQELKWKIQELKQ
>O3-bN	DEIQQLEQKIQELKQENQELEWENQELEQ
>O4-bN	DKIQQLKQEIQELEQKNQELKWKNQELKQ
>O5-bN	DENQQLEQEIQELEQKNQELKWEIQELEQ
>O6-bN	DKNQQLKQKIQELKQENQELEWKIQELKQ
>O7-bN	DKIQQLKQKNQELKQKIQELKWENQELEQ
>O8-bN	DEIQQLEQENQELEQEIQELEWKNQELKQ
>O9-bN	DENQQLEQKNQELKQEIQELEWEIQELEQ
>O10-bN	DKNQQLKQENQELEQKIQELKWKIQELKQ
>O11-bN	DKIQQLKQEIQELEQENQELEWENQELEQ
>O12-bN	DEIQQLEQKIQELKQKNQELKWKNQELKQ
>O13-bN	DKNQQLKQKIQELKQKNQELKWEIQELEQ
>O14-bN	DENQQLEQEIQELEQENQELEWKIQELKQ
>O15-bN	DEIQQLEQENQELEQKIQELKWENQELEQ
>O16-bN	DKIQQLKQKNQELKQEIQELEWKNQELKQ
>O1-bP	DKNKQLKQENQRLEQEIQRLEWEIQKLEQ
>O2-bP	DENKQLEQKNQRLKQKIQRLKWKIQKLKQ
>O3-bP	DEIKQLEQKIQRLKQENQRLEWENQKLEQ
>O4-bP	DKIKQLKQEIQRLEQKNQRLKWKNQKLKQ
>O5-bP	DENKQLEQEIQRLEQKNQRLKWEIQKLEQ
>O6-bP	DKNKQLKQKIQRLKQENQRLEWKIQKLKQ
>O7-bP	DKIKQLKQKNQRLKQKIQRLKWENQKLEQ
>O8-bP	DEIKQLEQENQRLEQEIQRLEWKNQKLKQ
>O9-bP	DENKQLEQKNQRLKQEIQRLEWEIQKLEQ
>O10-bP	DKNKQLKQENQRLEQKIQRLKWKIQKLKQ
>O11-bP	DKIKQLKQEIQRLEQENQRLEWENQKLEQ
>O12-bP	DEIKQLEQKIQRLKQKNQRLKWKNQKLKQ
>O13-bP	DKNKQLKQKIQRLKQKNQRLKWEIQKLEQ
>O14-bP	DENKQLEQEIQRLEQENQRLEWKIQKLKQ
>O15-bP	DEIKQLEQENQRLEQKIQRLKWENQKLEQ
>O16-bP	DKIKQLKQKNQRLKQEIQRLEWKNQKLKQ
>O1-bS	DKNSQLKQENSELEQEISELEWEISQLEQ
>O2-bS	DENSQLEQKNSELKQKISELKWKISQLKQ
>O3-bS	DEISQLEQKISELKQENSELEWENSQLEQ
>O4-bS	DKISQLKQEISELEQKNSELKWKNSQLKQ
>O5-bS	DENSQLEQEISELEQKNSELKWEISQLEQ
>O6-bS	DKNSQLKQKISELKQENSELEWKISQLKQ
>O7-bS	DKISQLKQKNSELKQKISELKWENSQLEQ
>O8-bS	DEISQLEQENSELEQEISELEWKNSQLKQ
>O9-bS	DENSQLEQKNSELKQEISELEWEISQLEQ
>O10-bS	DKNSQLKQENSELEQKISELKWKISQLKQ
>O11-bS	DKISQLKQEISELEQENSELEWENSQLEQ
>O12-bS	DEISQLEQKISELKQKNSELKWKNSQLKQ
>O13-bS	DKNSQLKQKISELKQKNSELKWEISQLEQ
>O14-bS	DENSQLEQEISELEQENSELEWKISQLKQ
>O15-bS	DEISQLEQENSELEQKISELKWENSQLEQ
>O16-bS	DKISQLKQKNSELKQEISELEWKNSQLKQ
>P1A-bA	DEIAQLEQENAELEQENAELEWEIAQLEQ
>P2A-bA	DKIAQLKQKNAELKQKNAELKWKIAQLKQ
>P3A-bA	DEIAQLEQEIAELEQKNAELKWKNAQLKQ
>P4A-bA	DKIAQLKQKIAELKQENAELEWENAQLEQ
>P5A-bA	DENAQLEQKIAELKQKNAELKWEIAQLEQ
>P6A-bA	DKNAQLKQEIAELEQENAELEWKIAQLKQ
>P7A-bA	DEIAQLEQKNAELKQEIAELEWKNAQLKQ
>P8A-bA	DKIAQLKQENAELEQKIAELKWENAQLEQ
>P9A-bA	DENAQLEQKNAELKQEIAELEWEIAQLEQ
>P10A-bA	DKNAQLKQENAELEQKIAELKWKIAQLKQ
>P11A-bA	DENAQLEQEIAELEQEIAELEWKNAQLKQ
>P12A-bA	DKNAQLKQKIAELKQKIAELKWENAQLEQ
>P1A-bH	DEIQELEKENEELERENWELEKEIQELER
>P2A-bH	DKIQELKKKNEELKRKNWELKKKIQELKR
>P3A-bH	DEIQELEKEIEELERKNWELKKKNQELKR
>P4A-bH	DKIQELKKKIEELKRENWELEKENQELER
>P5A-bH	DENQELEKKIEELKRKNWELKKEIQELER
>P6A-bH	DKNQELKKEIEELERENWELEKKIQELKR
>P7A-bH	DEIQELEKKNEELKREIWELEKKNQELKR
>P8A-bH	DKIQELKKENEELERKIWELKKENQELER
>P9A-bH	DENQELEKKNEELKREIWELEKEIQELER
>P10A-bH	DKNQELKKENEELERKIWELKKKIQELKR
>P11A-bH	DENQELEKEIEELEREIWELEKKNQELKR
>P12A-bH	DKNQELKKKIEELKRKIWELKKENQELER
>P1A-bN	DEIQQLEQENQELEQENQELEWEIQELEQ
>P2A-bN	DKIQQLKQKNQELKQKNQELKWKIQELKQ
>P3A-bN	DEIQQLEQEIQELEQKNQELKWKNQELKQ
>P4A-bN	DKIQQLKQKIQELKQENQELEWENQELEQ
>P5A-bN	DENQQLEQKIQELKQKNQELKWEIQELEQ
>P6A-bN	DKNQQLKQEIQELEQENQELEWKIQELKQ
>P7A-bN	DEIQQLEQKNQELKQEIQELEWKNQELKQ
>P8A-bN	DKIQQLKQENQELEQKIQELKWENQELEQ
>P9A-bN	DENQQLEQKNQELKQEIQELEWEIQELEQ
>P10A-bN	DKNQQLKQENQELEQKIQELKWKIQELKQ
>P11A-bN	DENQQLEQEIQELEQEIQELEWKNQELKQ
>P12A-bN	DKNQQLKQKIQELKQKIQELKWENQELEQ
>P1A-bP	DEIKQLEQENQRLEQENQRLEWEIQKLEQ
>P2A-bP	DKIKQLKQKNQRLKQKNQRLKWKIQKLKQ
>P3A-bP	DEIKQLEQEIQRLEQKNQRLKWKNQKLKQ
>P4A-bP	DKIKQLKQKIQRLKQENQRLEWENQKLEQ
>P5A-bP	DENKQLEQKIQRLKQKNQRLKWEIQKLEQ
>P6A-bP	DKNKQLKQEIQRLEQENQRLEWKIQKLKQ
>P7A-bP	DEIKQLEQKNQRLKQEIQRLEWKNQKLKQ
>P8A-bP	DKIKQLKQENQRLEQKIQRLKWENQKLEQ
>P9A-bP	DENKQLEQKNQRLKQEIQRLEWEIQKLEQ
>P10A-bP	DKNKQLKQENQRLEQKIQRLKWKIQKLKQ
>P11A-bP	DENKQLEQEIQRLEQEIQRLEWKNQKLKQ
>P12A-bP	DKNKQLKQKIQRLKQKIQRLKWENQKLEQ
>P1A-bS	DEISQLEQENSELEQENSELEWEISQLEQ
>P2A-bS	DKISQLKQKNSELKQKNSELKWKISQLKQ
>P3A-bS	DEISQLEQEISELEQKNSELKWKNSQLKQ
>P4A-bS	DKISQLKQKISELKQENSELEWENSQLEQ
>P5A-bS	DENSQLEQKISELKQKNSELKWEISQLEQ
>P6A-bS	DKNSQLKQEISELEQENSELEWKISQLKQ
>P7A-bS	DEISQLEQKNSELKQEISELEWKNSQLKQ
>P8A-bS	DKISQLKQENSELEQKISELKWENSQLEQ
>P9A-bS	DENSQLEQKNSELKQEISELEWEISQLEQ
>P10A-bS	DKNSQLKQENSELEQKISELKWKISQLKQ
>P11A-bS	DENSQLEQEISELEQEISELEWKNSQLKQ
>P12A-bS	DKNSQLKQKISELKQKISELKWENSQLEQ
>O1	DKNAALKAENAALEYEIAALEAEIAALEG
>O2	DENAALEAKNAALKYKIAALKAKIAALKG
>O3	DEIAALEAKIAALKYENAALEAENAALEG
>O4	DKIAALKAEIAALEYKNAALKAKNAALKG
>O5	DENAALEAEIAALEYKNAALKAEIAALEG
>O6	DKNAALKAKIAALKYENAALEAKIAALKG
>O7	DKIAALKAKNAALKYKIAALKAENAALEG
>O8	DEIAALEAENAALEYEIAALEAKNAALKG
>O9	DENAALEAKNAALKYEIAALEAEIAALEG
>O10	DKNAALKAENAALEYKIAALKAKIAALKG
>O11	DKIAALKAEIAALEYENAALEAENAALEG
>O12	DEIAALEAKIAALKYKNAALKAKNAALKG
>O13	DKNAALKAKIAALKYKNAALKAEIAALEG
>O14	DENAALEAEIAALEYENAALEAKIAALKG
>O15	DEIAALEAENAALEYKIAALKAENAALEG
>O16	DKIAALKAKNAALKYEIAALEAKNAALKG
>P1A	DEIQALEEENAQLEQENAALEEEIAQLEY
>P2A	DKIAQLKEKNAALKEKNQQLKEKIQALKY
>P3A	DEIQQLEEEIAQLEQKNAALKEKNQALKY
>P4A	DKIAQLKQKIQALKQENQQLEEENAALEY
>P5A	DENAALEEKIAQLKQKNAALKEEIQALEY
>P6A	DKNAALKEEIQALEEENQALEEKIAQLKY
>P7A	DEIQALEEKNAQLKQEIAALEEKNQALKY
>P8A	DKIAQLKEENQQLEQKIQALKEENAALEY
>P9A	DENQALEQKNAQLKQEIAALEQEIAQLEY
>P10A	DKNAQLKEENAALEEKIQQLKEKIQALKY
>P11A	DENQALEQEIAQLEQEIAALEQKNAQLKY
>P12A	DKNAQLKEKIAALKEKIQQLKEENQALEY
>P1bH1	DEIKQLEKENEELERENWELEKEIEQLEQ
>P2bH1	DKIKQLKKKNEELKRKNWELKKKIEQLKQ
>P3bH1	DEIKQLEKEIEELERKNWELKKKNEQLKQ
>P4bH1	DKIKQLKKKIEELKRENWELEKENEQLEQ
>P5bH1	DENKQLEKKIEELKRKNWELKKEIEQLEQ
>P6bH1	DKNKQLKKEIEELERENWELEKKIEQLKQ
>P7bH1	DEIKQLEKKNEELKREIWELEKKNEQLKQ
>P8bH1	DKIKQLKKENEELERKIWELKKENEQLEQ
>P9bH1	DENKQLEKKNEELKREIWELEKEIEQLEQ
>P10bH1	DKNKQLKKENEELERKIWELKKKIEQLKQ
>P11bH1	DENKQLEKEIEELEREIWELEKKNEQLKQ
>P12bH1	DKNKQLKKKIEELKRKIWELKKENEQLEQ
>P1bHq	DEIQELEKENEELERENWELEKEIQELEQ
>P2bHq	DKIQELKKKNEELKRKNWELKKKIQELKQ
>P3bHq	DEIQELEKEIEELERKNWELKKKNQELKQ
>P4bHq	DKIQELKKKIEELKRENWELEKENQELEQ
>P5bHq	DENQELEKKIEELKRKNWELKKEIQELEQ
>P6bHq	DKNQELKKEIEELERENWELEKKIQELKQ
>P7bHq	DEIQELEKKNEELKREIWELEKKNQELKQ
>P8bHq	DKIQELKKENEELERKIWELKKENQELEQ
>P9bHq	DENQELEKKNEELKREIWELEKEIQELEQ
>P10bHq	DKNQELKKENEELERKIWELKKKIQELKQ
>P11bHq	DENQELEKEIEELEREIWELEKKNQELKQ
>P12bHq	DKNQELKKKIEELKRKIWELKKENQELEQ
>P3mS	DEIQQLEEEISQLEQKNSQLKEKNQQLKY
>P4mS	DKISQLKQKIQQLKQENQQLEEENSQLEY
>P5mS	DENSQLEEKISQLKQKNSQLKEEIQQLEY
>P6mS	DKNSQLKEEIQQLEEENQQLEEKISQLKY
>P7mS	DEIQSLEEKNSQLKQEISQLEEKNQQLKY
>P8mS	DKISQLKEENQQLEQKIQQLKEENSQLEY
>P9mS	DENQQLEQKNSQLKQEISQLEQEISQLEY
>P10mS	DKNSQLKEENSQLEEKIQQLKEKIQQLKY
>P11mS	DENQQLEQEISQLEQEISQLEQKNSQLKY
>P12mS	DKNSQLKEKISQLKEKIQQLKEENQQLEY
>P1mSN	DEIRQLEQENSQLERENQRLEQEIYQLER
>P2mSN	DKIEELKEKNSQLKEKNEELKQKIYELKE
>P3mSN	DEIQQLEEEISQLEQKNSELKEKNQELKY
>P4mSN	DKISQLKEKIQQLKQENQQLEEENSQLEY
>P5mSN	DENSQLEEKISQLKQKNSELKEEIQQLEY
>P6mSN	DKNSELKEEIQQLEEENQQLEEKISELKY
>P7mSN	DEIQQLEEKNSQLKQEISQLEEKNQELKY
>P8mSN	DKISELKEENQQLEQKIQQLKEENSQLEY
>P9mSN	DENQSLEQKNSQLKQEISQLEQEIQQLEY
>P10mSN	DKNSQLKEENSQLEEKIEQLKEKIQELKY
>P11mSN	DENQSLEQEISQLEQEIQQLEQKNSELKY
>P12mSN	DKNEQLKEKISELKEKIEQLKEENQSLEY
>P3SH	DEIKELEEEIKELEWKNEELKRKNEELKR
>P4SH	DKIEELKRKIEELKWENEELERENEELER
>P5SH	DENEKLEEKIWELKRKNEELKREIKELEE
>P6SH	DKNEELKREIKELEWENEELERKIEELKR
>P7SH	DEIKELEWKNEELKREIKELEEKNEELKR
>P8SH	DKIEELKRENEELEWKIEELKRENEELEK
>P1SHb	DEIERLERENEKLERENERLEREIRWLEE
>P2SHb	DKIEELKRKNRELKEKNKELKEKIYRLKE
>P3SHb	DEIKELEEEIRELEEKNEELKRKNEWLKR
>P4SHb	DKIEELKRKIEKLKRENERLERENEWLER
>P5SHb	DENRELEEKIRELKEKNEELKREIKYLEE
>P6SHb	DKNEELKREIERLEEENRELERKIEYLKR
>P7SHb	DEIRELEEKNEELKREIRELEEKNEYLKR
>P8SHb	DKIEELKRENRELERKIRELKRENEYLER
>P9SHb	DENEKLERKNRKLKEEIEKLEREIRYLEE
>P10SHb	DKNEELKRENEELERKIERLKEKIRYLKE
>P11SHb	DENEKLEREIRELEREIEKLEKKNRYLKE
>P12SHb	DKNRELKEKIERLKEKIRELKEENRYLEE
>GCN4-S	QLEDKVEELLSKNYHLENEVSRLKKLVG
>GCN4-SN	QLEDKVEELLSKNYHLENEVERLKKLVG
>GCN4-S-t	QLEDKVEALLSKNYHLENEVQQLKKLVG
>GCN4-SR	QLEDKVEELLRKNYHLENEVQQLKKLVG
>GCN4-S2t	QLEDKVEELLRKNYHLENEVERLKKLVG
>P3S	DEIQQLEEEISQLEQKNSQLKEKNQQLKY
>Cys-P3S	DEIQQLEEEISQLEQKNSQLKEKNQQLKY
>P3SN	DEIQQLEEEISQLEQKNSELKEKNQELKY
>P3SC1	DEIQQLEEEISQLEYKNYALKAKNEELKR
>P3SC2	DEIQQLEEEIRQLEQKNSQLKEKNQQLKY
>P4S	DKISQLKQKIQQLKQENQQLEEENSQLEY
>P4S-Cys	DKISQLKQKIQQLKQENQQLEEENSQLEY
>P4SN	DKISQLKEKIQQLKQENQQLEEENSQLEY
>P4SC1	DKISQLKQKIQQLKQENQRLEEENRRLEY
>P4SC2	DKIEELKQKIEQLKQENQQLEEENSQLEY
>P5S	DENSQLEEKISQLKQKNSQLKEEIQQLEY
>P5SC1	DENSQLEEKISQLKQKNSRLKEEIARLEY
>P5SC2	DENARLEEKIRQLKQKNSQLKEEIQQLEY
>P5SC1Q	DENSQLEEKISQLKQKNSRLKEEIQRLEY
>P5p	DENAALEEKIAQLKQKNAALKEEIQALEY
>P6S	DKNSQLKEEIQQLEEENQQLEEKISQLKY
>P6SC1	DKNSQLKEEIQQLEEENQQLEEKIRQLKY
>P6SC2	DKNERLKEEIQRLEQENQQLEEKISQLKY
>P6SC2R	DKNERLKEEIQRLEQENQQLEEKIQRLKY
>P6p	DKNAALKEEIQALEEENQALEEKIAQLKY
>4H605-aA	DEIAALKAEIAALKAENAALKAKIAALEG
>4H717-aA	DEIAALKAENAALKAEIAALKAKIAALEG
>4H794-aA	DEIAALKAKIAALEAENAALKAEIAALKG
>4H906-aA	DEIAALKAKNAALEAEIAALKAEIAALKG
>4H1636-aA	DENAALKAEIAALKAKIAALEAENAALKG
>4H2151-aA	DKIAALEAEIAALKAKIAALEAKNAALEG
>4H2165-aA	DKIAALEAEIAALKAKNAALEAKIAALEG
>4H2277-aA	DKIAALEAENAALKAKIAALEAKIAALEG
>4H2354-aA	DKIAALEAKIAALEAKNAALEAEIAALKG
>4H2466-aA	DKIAALEAKNAALEAKIAALEAEIAALKG
>4H3343-aA	DKNAALEAKIAALEAEIAALKAKNAALEG
>4H48-aA	DEIAALEAEIAALEAKIAALKAKNAALKG
>4H2883-aA	DKIAALKAKIAALKAEIAALEAENAALEG
>4H122-aA	DEIAALEAEIAALKAKNAALKAEIAALKG
>4H2642-aA	DKIAALKAEIAALKAENAALEAEIAALKG
>4H234-aA	DEIAALEAENAALKAKIAALKAEIAALKG
>4H2754-aA	DKIAALKAENAALKAEIAALEAEIAALKG
>4H317-aA	DEIAALEAKIAALEAKNAALKAKIAALEG
>4H2837-aA	DKIAALKAKIAALEAENAALEAKIAALEG
>4H342-aA	DEIAALEAKIAALKAENAALEAKIAALKG
>4H2617-aA	DKIAALKAEIAALEAKNAALKAEIAALEG
>4H429-aA	DEIAALEAKNAALEAKIAALKAKIAALEG
>4H2949-aA	DKIAALKAKNAALEAEIAALEAKIAALEG
>4H454-aA	DEIAALEAKNAALKAEIAALEAKIAALKG
>4H2729-aA	DKIAALKAENAALEAKIAALKAEIAALEG
>4H566-aA	DEIAALKAEIAALEAKNAALEAKIAALKG
>4H881-aA	DEIAALKAKIAALKAKNAALEAEIAALEG
>4H678-aA	DEIAALKAENAALEAKIAALEAKIAALKG
>4H993-aA	DEIAALKAKNAALKAKIAALEAEIAALEG
>4H1135-aA	DENAALEAEIAALKAKIAALKAKNAALEG
>4H3655-aA	DKNAALKAEIAALKAEIAALEAKNAALEG
>4H1153-aA	DENAALEAENAALEAEIAALEAEIAALEG
>4H2944-aA	DKIAALKAKIAALKAKNAALKAKNAALKG
>4H1324-aA	DENAALEAKIAALEAKIAALKAENAALKG
>4H3844-aA	DKNAALKAKIAALEAEIAALEAENAALKG
>4H1352-aA	DENAALEAKIAALKAEIAALEAKNAALKG
>4H3627-aA	DKNAALKAEIAALEAKIAALKAENAALEG
>4H1401-aA	DENAALEAKIAALKAKNAALKAEIAALEG
>4H3606-aA	DKNAALKAEIAALEAENAALEAKIAALKG
>4H1552-aA	DENAALKAEIAALEAEIAALKAKNAALKG
>4H1867-aA	DENAALKAKIAALKAEIAALKAENAALEG
>4H2078-aA	DKIAALEAEIAALEAENAALKAKIAALKG
>4H2393-aA	DKIAALEAKIAALKAENAALKAEIAALEG
>4H2190-aA	DKIAALEAENAALEAEIAALKAKIAALKG
>4H2505-aA	DKIAALEAKNAALKAEIAALKAEIAALEG
>4H3112-aA	DKNAALEAEIAALEAKIAALEAKNAALKG
>4H3427-aA	DKNAALEAKIAALKAKIAALEAENAALEG
>4H780-aA	DEIAALKAKIAALEAEIAALKAENAALKG
>4H335-aA	DEIAALEAKIAALKAEIAALKAKNAALEG
>4H2575-aA	DKIAALKAEIAALEAEIAALKAKNAALEG
>4H1086-aA	DENAALEAEIAALEAKNAALKAKIAALKG
>4H3921-aA	DKNAALKAKIAALKAENAALEAEIAALEG
>4H510-aA	DEIAALEAKNAALKAKNAALKAKIAALKG
>4H2705-aA	DKIAALKAENAALEAENAALEAEIAALEG
>4H87-aA	DEIAALEAEIAALKAENAALEAKNAALEG
>4H2687-aA	DKIAALKAEIAALKAKNAALKAKNAALEG
>4H121-aA	DEIAALEAEIAALKAKNAALKAEIAALEG
>4H2646-aA	DKIAALKAEIAALKAENAALEAKIAALKG
>4H233-aA	DEIAALEAENAALKAKIAALKAEIAALEG
>4H2758-aA	DKIAALKAENAALKAEIAALEAKIAALKG
>4H278-aA	DEIAALEAKIAALEAENAALEAKIAALKG
>4H2873-aA	DKIAALKAKIAALEAKNAALKAEIAALEG
>4H390-aA	DEIAALEAKNAALEAEIAALEAKIAALKG
>4H2985-aA	DKIAALKAKNAALEAKIAALKAEIAALEG
>4H775-aA	DEIAALKAKIAALEAEIAALEAKNAALEG
>4H816-aA	DEIAALKAKIAALEAKIAALKAKNAALKG
>4H1068-aA	DENAALEAEIAALEAKIAALKAENAALKG
>4H3940-aA	DKNAALKAKIAALKAKIAALEAENAALKG
>4H1350-aA	DENAALEAKIAALKAEIAALEAKIAALKG
>4H3625-aA	DKNAALKAEIAALEAKIAALKAEIAALEG
>4H1710-aA	DENAALKAENAALEAKIAALKAKIAALKG
>4H1985-aA	DENAALKAKNAALKAEIAALEAEIAALEG
>4H2187-aA	DKIAALEAENAALEAEIAALKAENAALEG
>4H2512-aA	DKIAALEAKNAALKAEIAALKAKNAALKG
>4H3134-aA	DKNAALEAEIAALEAKNAALKAKIAALKG
>4H3409-aA	DKNAALEAKIAALKAENAALEAEIAALEG
>4H63-aA	DEIAALEAEIAALEAKNAALKAKNAALEG
>4H2903-aA	DKIAALKAKIAALKAENAALEAKNAALEG
>4H133-aA	DEIAALEAENAALEAEIAALEAKIAALEG
>4H3049-aA	DKIAALKAKNAALKAKIAALKAEIAALEG
>4H235-aA	DEIAALEAENAALKAKIAALKAENAALEG
>4H2760-aA	DKIAALKAENAALKAEIAALEAKNAALKG
>4H249-aA	DEIAALEAENAALKAKNAALKAEIAALEG
>4H2774-aA	DKIAALKAENAALKAENAALEAKIAALKG
>4H324-aA	DEIAALEAKIAALKAEIAALEAENAALKG
>4H2604-aA	DKIAALKAEIAALEAKIAALKAENAALKG
>4H341-aA	DEIAALEAKIAALKAENAALEAKIAALEG
>4H2621-aA	DKIAALKAEIAALEAKNAALKAKIAALEG
>4H380-aA	DEIAALEAKIAALKAKNAALKAENAALKG
>4H2580-aA	DKIAALKAEIAALEAENAALEAENAALKG
>4H432-aA	DEIAALEAKNAALEAKIAALKAKNAALKG
>4H2947-aA	DKIAALKAKNAALEAEIAALEAENAALEG
>4H446-aA	DEIAALEAKNAALEAKNAALKAKIAALKG
>4H2961-aA	DKIAALKAKNAALEAENAALEAEIAALEG
>4H1040-aA	DENAALEAEIAALEAEIAALKAKNAALKG
>4H3915-aA	DKNAALKAKIAALKAEIAALKAENAALEG
>4H1262-aA	DENAALEAENAALKAKIAALKAKIAALKG
>4H3777-aA	DKNAALKAENAALKAEIAALEAEIAALEG
>4H1349-aA	DENAALEAKIAALKAEIAALEAKIAALEG
>4H3629-aA	DKNAALKAEIAALEAKIAALKAKIAALEG
>4H1384-aA	DENAALEAKIAALKAKIAALEAKNAALKG
>4H3619-aA	DKNAALKAEIAALEAKIAALEAENAALEG
>4H1449-aA	DENAALEAKNAALEAKIAALKAEIAALEG
>4H3974-aA	DKNAALKAKNAALEAEIAALEAKIAALKG
>4H1593-aA	DENAALKAEIAALEAKNAALKAEIAALEG
>4H1878-aA	DENAALKAKIAALKAENAALEAKIAALKG
>4H3094-aA	DKNAALEAEIAALEAENAALEAKIAALKG
>4H3449-aA	DKNAALEAKIAALKAKNAALKAEIAALEG
>4H629-aA	DEIAALKAEIAALKAKNAALEAKIAALEG
>4H797-aA	DEIAALKAKIAALEAENAALKAKIAALEG
>4H909-aA	DEIAALKAKNAALEAEIAALKAKIAALEG
>4H930-aA	DEIAALKAKNAALEAKIAALEAEIAALKG
>4H1626-aA	DENAALKAEIAALKAENAALKAEIAALKG
>4H1842-aA	DENAALKAKIAALEAKNAALEAEIAALKG
>4H2162-aA	DKIAALEAEIAALKAKNAALEAEIAALKG
>4H2253-aA	DKIAALEAENAALKAEIAALKAKIAALEG
>4H2274-aA	DKIAALEAENAALKAKIAALEAEIAALKG
>4H2330-aA	DKIAALEAKIAALEAENAALKAEIAALKG
>4H3165-aA	DKNAALEAEIAALKAENAALKAKIAALEG
>4H3381-aA	DKNAALEAKIAALEAKNAALEAKIAALEG
>4H174-aA	DEIAALEAENAALEAKIAALKAKIAALKG
>4H3009-aA	DKIAALKAKNAALKAEIAALEAEIAALEG
>4H94-aA	DEIAALEAEIAALKAENAALKAKIAALKG
>4H2649-aA	DKIAALKAEIAALKAENAALKAEIAALEG
>4H171-aA	DEIAALEAENAALEAKIAALKAENAALEG
>4H3016-aA	DKIAALKAKNAALKAEIAALEAKNAALKG
>4H310-aA	DEIAALEAKIAALEAKNAALEAKIAALKG
>4H2865-aA	DKIAALKAKIAALEAKNAALEAEIAALEG
>4H458-aA	DEIAALEAKNAALKAEIAALKAEIAALKG
>4H2698-aA	DKIAALKAENAALEAEIAALKAEIAALKG
>4H485-aA	DEIAALEAKNAALKAKIAALEAKIAALEG
>4H2725-aA	DKIAALKAENAALEAKIAALEAKIAALEG
>4H536-aA	DEIAALKAEIAALEAENAALEAKNAALKG
>4H891-aA	DEIAALKAKIAALKAKNAALKAENAALEG
>4H570-aA	DEIAALKAEIAALEAKNAALKAEIAALKG
>4H850-aA	DEIAALKAKIAALKAENAALEAEIAALKG
>4H710-aA	DEIAALKAENAALKAEIAALEAKIAALKG
>4H745-aA	DEIAALKAENAALKAKIAALKAEIAALEG
>4H1142-aA	DENAALEAEIAALKAKNAALEAKIAALKG
>4H3697-aA	DKNAALKAEIAALKAKNAALEAEIAALEG
>4H1310-aA	DENAALEAKIAALEAENAALKAKIAALKG
>4H3865-aA	DKNAALKAKIAALEAENAALKAEIAALEG
>4H1385-aA	DENAALEAKIAALKAKIAALKAEIAALEG
>4H3590-aA	DKNAALKAEIAALEAEIAALEAKIAALKG
>4H1478-aA	DENAALEAKNAALKAEIAALEAKIAALKG
>4H3753-aA	DKNAALKAENAALEAKIAALKAEIAALEG
>4H1579-aA	DENAALKAEIAALEAKIAALKAENAALEG
>4H1864-aA	DENAALKAKIAALKAEIAALEAKNAALKG
>4H1597-aA	DENAALKAEIAALEAKNAALKAKIAALEG
>4H1877-aA	DENAALKAKIAALKAENAALEAKIAALEG
>4H2109-aA	DKIAALEAEIAALEAKNAALKAKIAALEG
>4H2389-aA	DKIAALEAKIAALKAENAALEAKIAALEG
>4H2438-aA	DKIAALEAKNAALEAEIAALEAKIAALKG
>4H2473-aA	DKIAALEAKNAALEAKIAALKAEIAALEG
>4H3120-aA	DKNAALEAEIAALEAKIAALKAKNAALKG
>4H3395-aA	DKNAALEAKIAALKAEIAALEAENAALEG
>4H3130-aA	DKNAALEAEIAALEAKNAALKAEIAALKG
>4H3410-aA	DKNAALEAKIAALKAENAALEAEIAALKG
>4H1405-aA	DENAALEAKIAALKAKNAALKAKIAALEG
>4H3605-aA	DKNAALKAEIAALEAENAALEAKIAALEG
>4H55-aA	DEIAALEAEIAALEAKNAALEAKNAALEG
>4H2935-aA	DKIAALKAKIAALKAKNAALEAKNAALEG
>4H327-aA	DEIAALEAKIAALKAEIAALEAKNAALEG
>4H2608-aA	DKIAALKAEIAALEAKIAALKAKNAALKG
>4H369-aA	DEIAALEAKIAALKAKNAALEAEIAALEG
>4H2614-aA	DKIAALKAEIAALEAKNAALEAKIAALKG
>4H481-aA	DEIAALEAKNAALKAKIAALEAEIAALEG
>4H2726-aA	DKIAALKAENAALEAKIAALEAKIAALKG
>4H662-aA	DEIAALKAENAALEAENAALEAKIAALKG
>4H1017-aA	DEIAALKAKNAALKAKNAALKAEIAALEG
>4H1082-aA	DENAALEAEIAALEAKNAALKAEIAALKG
>4H3922-aA	DKNAALKAKIAALKAENAALEAEIAALKG
>4H1103-aA	DENAALEAEIAALKAEIAALKAKNAALEG
>4H3664-aA	DKNAALKAEIAALKAEIAALKAKNAALKG
>4H1198-aA	DENAALEAENAALEAKIAALKAKIAALKG
>4H4033-aA	DKNAALKAKNAALKAEIAALEAEIAALEG
>4H2211-aA	DKIAALEAENAALEAKIAALEAENAALEG
>4H2536-aA	DKIAALEAKNAALKAKIAALEAKNAALKG
>4H2238-aA	DKIAALEAENAALEAKNAALKAKIAALKG
>4H2513-aA	DKIAALEAKNAALKAENAALEAEIAALEG
>4H146-aA	DEIAALEAENAALEAENAALEAEIAALKG
>4H3066-aA	DKIAALKAKNAALKAKNAALKAEIAALKG
>4H189-aA	DEIAALEAENAALEAKNAALKAKIAALEG
>4H3029-aA	DKIAALKAKNAALKAENAALEAKIAALEG
>4H391-aA	DEIAALEAKNAALEAEIAALEAKNAALEG
>4H2991-aA	DKIAALKAKNAALEAKIAALKAKNAALEG
>4H428-aA	DEIAALEAKNAALEAKIAALKAENAALKG
>4H2948-aA	DKIAALKAKNAALEAEIAALEAENAALKG
>4H478-aA	DEIAALEAKNAALKAENAALKAKIAALKG
>4H2713-aA	DKIAALKAENAALEAENAALKAEIAALEG
>4H497-aA	DEIAALEAKNAALKAKNAALEAEIAALEG
>4H2742-aA	DKIAALKAENAALEAKNAALEAKIAALKG
>4H656-aA	DEIAALKAENAALEAEIAALKAKNAALKG
>4H971-aA	DEIAALKAKNAALKAEIAALKAENAALEG
>4H675-aA	DEIAALKAENAALEAKIAALEAENAALEG
>4H1000-aA	DEIAALKAKNAALKAKIAALEAKNAALKG
>4H1035-aA	DENAALEAEIAALEAEIAALKAENAALEG
>4H3920-aA	DKNAALKAKIAALKAEIAALKAKNAALKG
>4H1064-aA	DENAALEAEIAALEAKIAALEAKNAALKG
>4H3939-aA	DKNAALKAKIAALKAKIAALEAENAALEG
>4H1109-aA	DENAALEAEIAALKAENAALEAKIAALEG
>4H3709-aA	DKNAALKAEIAALKAKNAALKAKIAALEG
>4H1146-aA	DENAALEAEIAALKAKNAALKAEIAALKG
>4H3666-aA	DKNAALKAEIAALKAENAALEAEIAALKG
>4H1348-aA	DENAALEAKIAALKAEIAALEAENAALKG
>4H3628-aA	DKNAALKAEIAALEAKIAALKAENAALKG
>4H1391-aA	DENAALEAKIAALKAKIAALKAKNAALEG
>4H3591-aA	DKNAALKAEIAALEAEIAALEAKNAALEG
>4H1809-aA	DENAALKAKIAALEAENAALEAEIAALEG
>4H1854-aA	DENAALKAKIAALEAKNAALKAKIAALKG
>4H2248-aA	DKIAALEAENAALKAEIAALEAKNAALKG
>4H2283-aA	DKIAALEAENAALKAKIAALKAENAALEG
>4H3102-aA	DKNAALEAEIAALEAENAALKAKIAALKG
>4H3417-aA	DKNAALEAKIAALKAENAALKAEIAALEG
>4H3121-aA	DKNAALEAEIAALEAKNAALEAEIAALEG
>4H3446-aA	DKNAALEAKIAALKAKNAALEAKIAALKG
>4H130-aA	DEIAALEAENAALEAEIAALEAEIAALKG
>4H464-aA	DEIAALEAKNAALKAEIAALKAKNAALKG
>4H2699-aA	DKIAALKAENAALEAEIAALKAENAALEG
>4H483-aA	DEIAALEAKNAALKAKIAALEAENAALEG
>4H2728-aA	DKIAALKAENAALEAKIAALEAKNAALKG
>4H1257-aA	DENAALEAENAALKAKIAALKAEIAALEG
>4H3782-aA	DKNAALKAENAALKAEIAALEAKIAALKG
>4H1360-aA	DENAALEAKIAALKAEIAALKAKNAALKG
>4H3595-aA	DKNAALKAEIAALEAEIAALKAENAALEG
>4H1454-aA	DENAALEAKNAALEAKIAALKAKIAALKG
>4H3969-aA	DKNAALKAKNAALEAEIAALEAEIAALEG
>4H1558-aA	DENAALKAEIAALEAENAALEAKIAALKG
>4H1913-aA	DENAALKAKIAALKAKNAALKAEIAALEG
>4H3129-aA	DKNAALEAEIAALEAKNAALKAEIAALEG
>4H3414-aA	DKNAALEAKIAALKAENAALEAKIAALKG
>4H1629-aA	DENAALKAEIAALKAENAALKAKIAALEG
>4H1845-aA	DENAALKAKIAALEAKNAALEAKIAALEG
>4H3162-aA	DKNAALEAEIAALKAENAALKAEIAALKG
>4H3378-aA	DKNAALEAKIAALEAKNAALEAEIAALKG
>4H32-aA	DEIAALEAEIAALEAENAALKAKNAALKG
>4H2907-aA	DKIAALKAKIAALKAENAALKAENAALEG
>4H123-aA	DEIAALEAEIAALKAKNAALKAENAALEG
>4H2648-aA	DKIAALKAEIAALKAENAALEAKNAALKG
>4H340-aA	DEIAALEAKIAALKAENAALEAENAALKG
>4H2620-aA	DKIAALKAEIAALEAKNAALKAENAALKG
>4H384-aA	DEIAALEAKIAALKAKNAALKAKNAALKG
>4H2611-aA	DKIAALKAEIAALEAKNAALEAENAALEG
>4H697-aA	DEIAALKAENAALEAKNAALKAEIAALEG
>4H982-aA	DEIAALKAKNAALKAENAALEAKIAALKG
>4H3056-aA	DKIAALKAKNAALKAKIAALKAKNAALKG
>4H1351-aA	DENAALEAKIAALKAEIAALEAKNAALEG
>4H3631-aA	DKNAALKAEIAALEAKIAALKAKNAALEG
>4H1388-aA	DENAALEAKIAALKAKIAALKAENAALKG
>4H3588-aA	DKNAALKAEIAALEAEIAALEAENAALKG
>4H1513-aA	DENAALEAKNAALKAKIAALKAEIAALEG
>4H3718-aA	DKNAALKAENAALEAEIAALEAKIAALKG
>4H1594-aA	DENAALKAEIAALEAKNAALKAEIAALKG
>4H1874-aA	DENAALKAKIAALKAENAALEAEIAALKG
>4H2198-aA	DKIAALEAENAALEAENAALEAKIAALKG
>4H2553-aA	DKIAALEAKNAALKAKNAALKAEIAALEG
>4H3133-aA	DKNAALEAEIAALEAKNAALKAKIAALEG
>4H3413-aA	DKNAALEAKIAALKAENAALEAKIAALEG
>4H1639-aA	DENAALKAEIAALKAKIAALEAKNAALEG
>4H1738-aA	DENAALKAENAALKAEIAALKAEIAALKG
>4H3340-aA	DKNAALEAKIAALEAEIAALKAENAALKG
>4H3493-aA	DKNAALEAKNAALEAKIAALEAKIAALEG
>4H347-aA	DEIAALEAKIAALKAENAALKAENAALEG
>4H2592-aA	DKIAALKAEIAALEAENAALKAKNAALKG
>4H376-aA	DEIAALEAKIAALKAKNAALEAKNAALKG
>4H406-aA	DEIAALEAKNAALEAENAALEAKIAALKG
>4H3001-aA	DKIAALKAKNAALEAKNAALKAEIAALEG
>4H688-aA	DEIAALKAENAALEAKIAALKAKNAALKG
>4H963-aA	DEIAALKAKNAALKAEIAALEAENAALEG
>4H2219-aA	DKIAALEAENAALEAKIAALKAENAALEG
>4H2504-aA	DKIAALEAKNAALKAEIAALEAKNAALKG
>APC222-aA	DELAAIEAEAAALEAEAAALEAEAAALEG
>APC1115-aA	DKLAAIKAKLAAIKAKLAAIKAKNAALKG
>APC542-aA	DELAAIEAKNAALKAENAALEAEAAALEG
>APC1987-aA	DKLAAIKAKLAANKAELAANEAKLAAEKG
>APC1242-aA	DKLAAIKAEAAALEAENAALEAEAAALEG
>APC1916-aA	DKLAAIKAKLAANKAKLAAIKAELAAEEG
>APC2257-aA	DEAAALEAEAAALEAKNAALKAKLAAEKG
>APC2811-aA	DEAAALEAELAANEAKLAAIKAKLAAIKG
>APC2375-aA	DEAAALEAKAAALKAKLAAEKAKNAALKG
>APC8401-aA	DELAANEAENAALEAELAAIEAKLAAIKG
>APC2474-aA	DEAAALEAENAALEAKLAAEKAENAALEG
>APC9291-aA	DKLAANKAEAAALEAKLAANKAKLAAIKG
>APC2543-aA	DEAAALEAKNAALKAENAALEAKAAALKG
>APC2981-aA	DEAAALEAKLAANKAELAANEAKLAAIKG
>APC2556-aA	DEAAALEAKNAALKAKNAALKAELAAEEG
>APC3881-aA	DKAAALKAELAANEAELAANEAKLAAIKG
>APC2724-aA	DEAAALEAKLAAEKAEAAALEAENAALEG
>APC9141-aA	DKLAANKAKLAAIKAENAALEAKLAAIKG
>APC3265-aA	DKAAALKAEAAALEAELAAEEAKNAALKG
>APC8516-aA	DELAANEAKNAALKAKLAAIKAELAAEEG
>APC3323-aA	DKAAALKAKAAALKAEAAALEAKAAALKG
>APC4100-aA	DENAALEAKLAAIKAELAAIEAELAAIEG
>APC3354-aA	DKAAALKAKAAALKAKNAALKAENAALEG
>APC9806-aA	DKLAANKAELAANEAELAAIEAELAAEEG
>APC4336-aA	DENAALEAKAAALKAKAAALKAELAAEEG
>APC5009-aA	DKNAALKAELAAIEAELAAIEAKLAANKG
>APC5531-aA	DKNAALKAKNAALKAKAAALKAKLAAIKG
>APC6088-aA	DELAAEEAELAAIEAELAANEAELAANEG
>APC7524-aA	DKLAAEKAKNAALKAEAAALEAENAALEG
>APC9182-aA	DKLAANKAKLAAIKAELAANEAEAAALEG
>4H716-aA	DEIAALKAENAALKAEIAALKAENAALKG
>4H733-aA	DEIAALKAENAALKAENAALKAKIAALEG
>4H807-aA	DEIAALKAKIAALEAKIAALEAKNAALEG
>4H2143-aA	DKIAALEAEIAALKAENAALKAKNAALEG
>4H2148-aA	DKIAALEAEIAALKAKIAALEAENAALKG
>4H2290-aA	DKIAALEAENAALKAKNAALEAEIAALKG
>4H2447-aA	DKIAALEAKNAALEAEIAALKAKNAALEG
>4H2458-aA	DKIAALEAKNAALEAENAALKAEIAALKG
>4H3330-aA	DKNAALEAKIAALEAEIAALEAEIAALKG
>APC232-aA	DELAAIEAEAAALEAKAAALKAEAAALEG
>APC1015-aA	DKLAAIKAELAAIEAKLAAIKAKNAALKG
>APC1434-aA	DKLAAIKAENAALEAKAAALKAENAALEG
>APC9096-aA	DKLAANKAELAAIEAKLAANKAELAAEEG
>APC2237-aA	DEAAALEAEAAALEAKAAALKAKLAAEKG
>APC4011-aA	DENAALEAELAAIEAKLAAIKAKLAAIKG
>APC2405-aA	DEAAALEAENAALEAELAAIEAKNAALKG
>APC8191-aA	DELAANEAKLAAIKAKLAANKAKLAAIKG
>APC3645-aA	DKAAALKAELAAEEAENAALEAKNAALKG
>APC8910-aA	DELAANEAKLAANKAKLAAIKAELAAIEG
>APC4264-aA	DENAALEAEAAALEAELAAEEAENAALEG
>APC9319-aA	DKLAANKAKAAALKAKLAAIKAKLAANKG
>APC4436-aA	DENAALEAENAALEAKAAALKAELAAEEG
>APC7099-aA	DKLAAEKAELAAIEAKLAANKAKLAANKG
>APC5383-aA	DKNAALKAKAAALKAELAANEAKAAALKG
>APC6108-aA	DELAAEEAKLAAIKAELAAIEAELAANEG
>AP1-aA	DELAAIEAELAAEEAENAALEAEAAALEG
>AP2-aA	DKLAAIKAKLAANKAKKAALKAKAAALKG
>AP3-aA	DELAAIEAEIAALEAKKAALKAKNAALKG
>AP4-aA	DELAANEAELAAEEAKLAAAKAKAAALKG
>AP5-aA	DEIAALEAKNAALKAELAAIEAKIAAKKG
>AP6-aA	DEEAALEAKAAALKAELAANEAKLAAAKG
>AP7-aA	DELAAEEAKNAALKAKLAAAKAEIAALEG
>AP8-aA	DKLAAAKAEIAALEAELAANEAKKAALKG
>P1-aA	DEIAALEAENAALEAENAALEAEIAALEG
>P2-aA	DKIAALKAKNAALKAKNAALKAKIAALKG
>P3-aA	DEIAALEAEIAALEAKNAALKAKNAALKG
>P4-aA	DKIAALKAKIAALKAENAALEAENAALEG
>P5-aA	DENAALEAKIAALKAKNAALKAEIAALEG
>P6-aA	DKNAALKAEIAALEAENAALEAKIAALKG
>P7-aA	DEIAALEAKNAALKAEIAALEAKNAALKG
>P8-aA	DKIAALKAENAALEAKIAALKAENAALEG
>P9-aA	DENAALEAKNAALKAEIAALEAEIAALEG
>P10-aA	DKNAALKAENAALEAKIAALKAKIAALKG
>P11-aA	DENAALEAEIAALEAEIAALEAKNAALKG
>P12-aA	DKNAALKAKIAALKAKIAALKAENAALEG
>O1-aA	DKNAALKAENAALEAEIAALEAEIAALEG
>O2-aA	DENAALEAKNAALKAKIAALKAKIAALKG
>O3-aA	DEIAALEAKIAALKAENAALEAENAALEG
>O4-aA	DKIAALKAEIAALEAKNAALKAKNAALKG
>O5-aA	DENAALEAEIAALEAKNAALKAEIAALEG
>O6-aA	DKNAALKAKIAALKAENAALEAKIAALKG
>O7-aA	DKIAALKAKNAALKAKIAALKAENAALEG
>O8-aA	DEIAALEAENAALEAEIAALEAKNAALKG
>O9-aA	DENAALEAKNAALKAEIAALEAEIAALEG
>O10-aA	DKNAALKAENAALEAKIAALKAKIAALKG
>O11-aA	DKIAALKAEIAALEAENAALEAENAALEG
>O12-aA	DEIAALEAKIAALKAKNAALKAKNAALKG
>O13-aA	DKNAALKAKIAALKAKNAALKAEIAALEG
>O14-aA	DENAALEAEIAALEAENAALEAKIAALKG
>O15-aA	DEIAALEAENAALEAKIAALKAENAALEG
>O16-aA	DKIAALKAKNAALKAEIAALEAKNAALKG
>Q1-aA	DENAALEAKNAALKAKIAALKAEIAALEG
>Q2-aA	DKNAALKAENAALEAEIAALEAKIAALKG
>Q3-aA	DEIAALEAEIAALEAENAALEAENAALEG
>Q4-aA	DKIAALKAKIAALKAKNAALKAKNAALKG
>Q5-aA	DKNAALKAEIAALEAKIAALKAENAALEG
>Q6-aA	DENAALEAKIAALKAEIAALEAKNAALKG
>Q7-aA	DKIAALKAKNAALKAENAALEAEIAALEG
>Q8-aA	DEIAALEAENAALEAKNAALKAKIAALKG
>N3-aA	DEIAALEAEIAALEAKIAALKAKNAALKG
>N4-aA	DKIAALKAKIAALKAEIAALEAENAALEG
>N5-aA	DEIAALEAKIAALKAKNAALKAEIAALEG
>N6-aA	DKIAALKAEIAALEAENAALEAKIAALKG
>N7-aA	DEIAALEAKNAALKAEIAALEAKIAALKG
>N8-aA	DKIAALKAENAALEAKIAALKAEIAALEG
>4H2442-aA	DKIAALEAKNAALEAEIAALKAEIAALKG
>4H3354-aA	DKNAALEAKIAALEAENAALKAEIAALKG
>4H3855-aA	DKNAALKAKIAALEAEIAALKAKNAALEG
>4H568-aA	DEIAALKAEIAALEAKNAALEAKNAALKG
>4H883-aA	DEIAALKAKIAALKAKNAALEAENAALEG
>4H687-aA	DEIAALKAENAALEAKIAALKAKNAALEG
>4H967-aA	DEIAALKAKNAALKAEIAALEAKNAALEG
>4H918-aA	DEIAALKAKNAALEAENAALEAKIAALKG
>4H953-aA	DEIAALKAKNAALEAKNAALKAEIAALEG
>4H1446-aA	DENAALEAKNAALEAKIAALEAKIAALKG
>4H4001-aA	DKNAALKAKNAALEAKIAALEAEIAALEG
>4H1615-aA	DENAALKAEIAALKAEIAALKAKNAALEG
>4H1650-aA	DENAALKAEIAALKAKNAALEAEIAALKG
>4H1765-aA	DENAALKAENAALKAKIAALEAKIAALEG
>4H1821-aA	DENAALKAKIAALEAENAALKAKIAALEG
>4H1828-aA	DENAALKAKIAALEAKIAALEAENAALKG
>4H1930-aA	DENAALKAKNAALEAEIAALKAEIAALKG
>4H2124-aA	DKIAALEAEIAALKAEIAALKAENAALKG
>4H2343-aA	DKIAALEAKIAALEAKIAALEAKNAALEG
>4H56-aA	DEIAALEAEIAALEAKNAALEAKNAALKG
>4H2931-aA	DKIAALKAKIAALKAKNAALEAENAALEG
>4H175-aA	DEIAALEAENAALEAKIAALKAKNAALEG
>4H3015-aA	DKIAALKAKNAALKAEIAALEAKNAALEG
>4H452-aA	DEIAALEAKNAALKAEIAALEAENAALKG
>4H2732-aA	DKIAALKAENAALEAKIAALKAENAALKG
>4H3073-aA	DKNAALEAEIAALEAEIAALEAEIAALEG
>4H3438-aA	DKNAALEAKIAALKAKIAALKAKIAALKG
>4H_APH	KELQAIEKQLAQLQWKAQARKKKLAQLKK
>4H_BCR	ASIRRLEQEVNQERSRMAYLQTLLAKIEQ
>GCN2_t	----QLEDKVEELLRKNYHLENEVERLKKLVG----
>4H_GCN4	----QLEDKIEELLSKNYHLENEIARLKKLIG----
>4H1802-aA	DENAALKAKIAALEAEIAALKAEIAALKG
>4H3365-aA	DKNAALEAKIAALEAKIAALEAKIAALEG
>4H58-aA	DEIAALEAEIAALEAKNAALKAEIAALKG
>4H2898-aA	DKIAALKAKIAALKAENAALEAEIAALKG
>4H140-aA	DEIAALEAENAALEAEIAALKAENAALKG
>4H3020-aA	DKIAALKAKNAALKAEIAALKAENAALKG
>4H355-aA	DEIAALEAKIAALKAKIAALEAENAALEG
>4H2600-aA	DKIAALKAEIAALEAKIAALEAKNAALKG
>4H465-aA	DEIAALEAKNAALKAENAALEAEIAALEG
>4H2750-aA	DKIAALKAENAALEAKNAALKAKIAALKG
>4H486-aA	DEIAALEAKNAALKAKIAALEAKIAALKG
>4H2721-aA	DKIAALKAENAALEAKIAALEAEIAALEG
>4H535-aA	DEIAALKAEIAALEAENAALEAKNAALEG
>4H895-aA	DEIAALKAKIAALKAKNAALKAKNAALEG
>4H1110-aA	DENAALEAEIAALKAENAALEAKIAALKG
>4H3705-aA	DKNAALKAEIAALKAKNAALKAEIAALEG
>4H1136-aA	DENAALEAEIAALKAKIAALKAKNAALKG
>4H3651-aA	DKNAALKAEIAALKAEIAALEAENAALEG
>4H43-aA	DEIAALEAEIAALEAKIAALKAENAALEG
>4H2888-aA	DKIAALKAKIAALKAEIAALEAKNAALKG
>4H134-aA	DEIAALEAENAALEAEIAALEAKIAALKG
>4H337-aA	DEIAALEAKIAALKAENAALEAEIAALEG
>4H2622-aA	DKIAALKAEIAALEAKNAALKAKIAALKG
>4H2579-aA	DKIAALKAEIAALEAENAALEAENAALEG
>4H451-aA	DEIAALEAKNAALKAEIAALEAENAALEG
>4H2736-aA	DKIAALKAENAALEAKIAALKAKNAALKG
>4H1046-aA	DENAALEAEIAALEAENAALEAKIAALKG
>4H3961-aA	DKNAALKAKIAALKAKNAALKAEIAALEG
>4H1070-aA	DENAALEAEIAALEAKIAALKAKIAALKG
>4H3905-aA	DKNAALKAKIAALKAEIAALEAEIAALEG
>4H1193-aA	DENAALEAENAALEAKIAALKAEIAALEG
>4H4038-aA	DKNAALKAKNAALKAEIAALEAKIAALKG
>4H1392-aA	DENAALEAKIAALKAKIAALKAKNAALKG
>4H3587-aA	DKNAALKAEIAALEAEIAALEAENAALEG
>4H_APH2	KRLKQLRKRKQAKRWEEAQIEKELQAIEK
>4H_APH3	KRAKQLRKRLQALEWQLAQIRKELQAAEK
>4H_APH4	KRLKQIEKRLQAKEWEKAQLRKELQALRK
>zCON9_A	-----PKKEAEELAEESEELHDRSEKLHERAEQ---
>zCON9_B	EEARKILEDIERISERIEEISDRIERLLRS------
>zCON9_D	RDAERIWKRSREINRESKKINKRIKELIKS------
>zCON9_C	#NAME?
>P3	DEIQQLEEEIAQLEQKNAALKEKNQALKY
>P4	DKIAQLKQKIQALKQENQQLEEENAALEY
>P3_WRA	DEIQQLEEEIAQLEWKNAARKEKNAQLKA
>P3_WA	DEIQQLEEEIAQLEWKNAALKEKNAQLKA
>P1p	DEIQALEEENAQLEQENAALEEEIAQLEY
>P2p	DKIAQLKEKNAALKEKNQQLKEKIQALKY
>GCN2_tK	KQLEDKVEELLRKNYHLENEVERLKKLVG
>P5-aA-1Haa-I	DENAALEAKIAALKAKNAALKAEIAALEG
>P6-aA-1Haa-I	DKNAALKAEIAALEAENAALEAKIAALKG
>P6-aA-1Haa-L	DKNAALKAELAALEAENAALEAKIAALKG
>P6-aA-1Haa-V	DKNAALKAEVAALEAENAALEAKIAALKG
>P6-aA-1Haa-N	DKNAALKAENAALEAENAALEAKIAALKG
>P6-aA-1Haa-S	DKNAALKAESAALEAENAALEAKIAALKG
>P6-aA-1Haa-T	DKNAALKAETAALEAENAALEAKIAALKG
>P6-aA-1Haa-R	DKNAALKAERAALEAENAALEAKIAALKG
>P6-aA-1Haa-D	DKNAALKAEDAALEAENAALEAKIAALKG
>P6-aA-1Haa-E	DKNAALKAEEAALEAENAALEAKIAALKG
>P6-aA-1Haa-K	DKNAALKAEKAALEAENAALEAKIAALKG
>P6-aA-1Haa-H	DKNAALKAEHAALEAENAALEAKIAALKG
>P6-aA-1Haa-Y	DKNAALKAEYAALEAENAALEAKIAALKG
>P5-aA-1Haa-L	DENAALEAKLAALKAKNAALKAEIAALEG
>P5-aA-1Haa-V	DENAALEAKVAALKAKNAALKAEIAALEG
>P5-aA-1Haa-N	DENAALEAKNAALKAKNAALKAEIAALEG
>P5-aA-1Haa-S	DENAALEAKSAALKAKNAALKAEIAALEG
>P5-aA-1Haa-T	DENAALEAKTAALKAKNAALKAEIAALEG
>P5-aA-1Haa-R	DENAALEAKRAALKAKNAALKAEIAALEG
>P5-aA-1Haa-D	DENAALEAKDAALKAKNAALKAEIAALEG
>P5-aA-1Haa-E	DENAALEAKEAALKAKNAALKAEIAALEG
>P5-aA-1Haa-K	DENAALEAKKAALKAKNAALKAEIAALEG
>P5-aA-1Haa-H	DENAALEAKHAALKAKNAALKAEIAALEG
>P5-aA-1Haa-Y	DENAALEAKYAALKAKNAALKAEIAALEG
>P5-aA-1Haa-A	DENAALEAKAAALKAKNAALKAEIAALEG
>P5-aA-12Haa-I	DENAALEAKIAALKAKIAALKAEIAALEG
>P6-aA-12Haa-I	DKNAALKAEIAALEAEIAALEAKIAALKG
>P6-aA-12Haa-L	DKNAALKAELAALEAELAALEAKIAALKG
>P6-aA-12Haa-V	DKNAALKAEVAALEAEVAALEAKIAALKG
>P6-aA-12Haa-N	DKNAALKAENAALEAENAALEAKIAALKG
>P6-aA-12Haa-S	DKNAALKAESAALEAESAALEAKIAALKG
>P6-aA-12Haa-T	DKNAALKAETAALEAETAALEAKIAALKG
>P6-aA-12Haa-R	DKNAALKAERAALEAERAALEAKIAALKG
>P6-aA-12Haa-D	DKNAALKAEDAALEAEDAALEAKIAALKG
>P6-aA-12Haa-E	DKNAALKAEEAALEAEEAALEAKIAALKG
>P6-aA-12Haa-K	DKNAALKAEKAALEAEKAALEAKIAALKG
>P6-aA-12Haa-H	DKNAALKAEHAALEAEHAALEAKIAALKG
>P6-aA-12Haa-Y	DKNAALKAEYAALEAEYAALEAKIAALKG
>P5-aA-12Haa-L	DENAALEAKLAALKAKLAALKAEIAALEG
>P5-aA-12Haa-V	DENAALEAKVAALKAKVAALKAEIAALEG
>P5-aA-12Haa-N	DENAALEAKNAALKAKNAALKAEIAALEG
>P5-aA-12Haa-S	DENAALEAKSAALKAKSAALKAEIAALEG
>P5-aA-12Haa-T	DENAALEAKTAALKAKTAALKAEIAALEG
>P5-aA-12Haa-R	DENAALEAKRAALKAKRAALKAEIAALEG
>P5-aA-12Haa-D	DENAALEAKDAALKAKDAALKAEIAALEG
>P5-aA-12Haa-E	DENAALEAKEAALKAKEAALKAEIAALEG
>P5-aA-12Haa-K	DENAALEAKKAALKAKKAALKAEIAALEG
>P5-aA-12Haa-H	DENAALEAKHAALKAKHAALKAEIAALEG
>P5-aA-12Haa-Y	DENAALEAKYAALKAKYAALKAEIAALEG
>P5-aA-12Haa-A	DENAALEAKAAALKAKAAALKAEIAALEG
>P1-aA-1Haa-I	DEIAALEAEIAALEAENAALEAEIAALEG
>P2-aA-1Haa-I	DKIAALKAKIAALKAKNAALKAKIAALKG
>P2-aA-1Haa-L	DKIAALKAKLAALKAKNAALKAKIAALKG
>P2-aA-1Haa-V	DKIAALKAKVAALKAKNAALKAKIAALKG
>P2-aA-1Haa-N	DKIAALKAKNAALKAKNAALKAKIAALKG
>P2-aA-1Haa-S	DKIAALKAKSAALKAKNAALKAKIAALKG
>P2-aA-1Haa-T	DKIAALKAKTAALKAKNAALKAKIAALKG
>P2-aA-1Haa-R	DKIAALKAKRAALKAKNAALKAKIAALKG
>P2-aA-1Haa-D	DKIAALKAKDAALKAKNAALKAKIAALKG
>P2-aA-1Haa-E	DKIAALKAKEAALKAKNAALKAKIAALKG
>P2-aA-1Haa-K	DKIAALKAKKAALKAKNAALKAKIAALKG
>P2-aA-1Haa-H	DKIAALKAKHAALKAKNAALKAKIAALKG
>P2-aA-1Haa-Y	DKIAALKAKYAALKAKNAALKAKIAALKG
>P1-aA-1Haa-L	DEIAALEAELAALEAENAALEAEIAALEG
>P1-aA-1Haa-V	DEIAALEAEVAALEAENAALEAEIAALEG
>P1-aA-1Haa-N	DEIAALEAENAALEAENAALEAEIAALEG
>P1-aA-1Haa-S	DEIAALEAESAALEAENAALEAEIAALEG
>P1-aA-1Haa-T	DEIAALEAETAALEAENAALEAEIAALEG
>P1-aA-1Haa-R	DEIAALEAERAALEAENAALEAEIAALEG
>P1-aA-1Haa-D	DEIAALEAEDAALEAENAALEAEIAALEG
>P1-aA-1Haa-E	DEIAALEAEEAALEAENAALEAEIAALEG
>P1-aA-1Haa-K	DEIAALEAEKAALEAENAALEAEIAALEG
>P1-aA-1Haa-H	DEIAALEAEHAALEAENAALEAEIAALEG
>P1-aA-1Haa-Y	DEIAALEAEYAALEAENAALEAEIAALEG
>P1-aA-1Haa-A	DEIAALEAEAAALEAENAALEAEIAALEG
>P1-aA-12Haa-I	DEIAALEAEIAALEAEIAALEAEIAALEG
>P2-aA-12Haa-I	DKIAALKAKIAALKAKIAALKAKIAALKG
>P2-aA-12Haa-L	DKIAALKAKLAALKAKLAALKAKIAALKG
>P2-aA-12Haa-V	DKIAALKAKVAALKAKVAALKAKIAALKG
>P2-aA-12Haa-N	DKIAALKAKNAALKAKNAALKAKIAALKG
>P2-aA-12Haa-S	DKIAALKAKSAALKAKSAALKAKIAALKG
>P2-aA-12Haa-T	DKIAALKAKTAALKAKTAALKAKIAALKG
>P2-aA-12Haa-R	DKIAALKAKRAALKAKRAALKAKIAALKG
>P2-aA-12Haa-D	DKIAALKAKDAALKAKDAALKAKIAALKG
>P2-aA-12Haa-E	DKIAALKAKEAALKAKEAALKAKIAALKG
>P2-aA-12Haa-K	DKIAALKAKKAALKAKKAALKAKIAALKG
>P2-aA-12Haa-H	DKIAALKAKHAALKAKHAALKAKIAALKG
>P2-aA-12Haa-Y	DKIAALKAKYAALKAKYAALKAKIAALKG
>P1-aA-12Haa-L	DEIAALEAELAALEAELAALEAEIAALEG
>P1-aA-12Haa-V	DEIAALEAEVAALEAEVAALEAEIAALEG
>P1-aA-12Haa-N	DEIAALEAENAALEAENAALEAEIAALEG
>P1-aA-12Haa-S	DEIAALEAESAALEAESAALEAEIAALEG
>P1-aA-12Haa-T	DEIAALEAETAALEAETAALEAEIAALEG
>P1-aA-12Haa-R	DEIAALEAERAALEAERAALEAEIAALEG
>P1-aA-12Haa-D	DEIAALEAEDAALEAEDAALEAEIAALEG
>P1-aA-12Haa-E	DEIAALEAEEAALEAEEAALEAEIAALEG
>P1-aA-12Haa-K	DEIAALEAEKAALEAEKAALEAEIAALEG
>P1-aA-12Haa-H	DEIAALEAEHAALEAEHAALEAEIAALEG
>P1-aA-12Haa-Y	DEIAALEAEYAALEAEYAALEAEIAALEG
>P1-aA-12Haa-A	DEIAALEAEAAALEAEAAALEAEIAALEG
>P5-aA-1Hge-R	DENAALEARIAALRAKNAALKAEIAALEG
>P6-aA-1Hge-R	DKNAALKARIAALRAENAALEAKIAALKG
>P6-aA-1Hge-E	DKNAALKAEIAALEAENAALEAKIAALKG
>P6-aA-1Hge-K	DKNAALKAKIAALKAENAALEAKIAALKG
>P6-aA-1Hge-Q	DKNAALKAQIAALQAENAALEAKIAALKG
>P6-aA-1Hge-A	DKNAALKAAIAALAAENAALEAKIAALKG
>P6-aA-1Hge-D	DKNAALKADIAALDAENAALEAKIAALKG
>P6-aA-1Hge-T	DKNAALKATIAALTAENAALEAKIAALKG
>P6-aA-1Hge-S	DKNAALKASIAALSAENAALEAKIAALKG
>P6-aA-1Hge-M	DKNAALKAMIAALMAENAALEAKIAALKG
>P6-aA-1Hge-H	DKNAALKAHIAALHAENAALEAKIAALKG
>P6-aA-1Hge-W	DKNAALKAWIAALWAENAALEAKIAALKG
>P5-aA-1Hge-E	DENAALEAEIAALEAKNAALKAEIAALEG
>P5-aA-1Hge-K	DENAALEAKIAALKAKNAALKAEIAALEG
>P5-aA-1Hge-Q	DENAALEAQIAALQAKNAALKAEIAALEG
>P5-aA-1Hge-A	DENAALEAAIAALAAKNAALKAEIAALEG
>P5-aA-1Hge-D	DENAALEADIAALDAKNAALKAEIAALEG
>P5-aA-1Hge-T	DENAALEATIAALTAKNAALKAEIAALEG
>P5-aA-1Hge-S	DENAALEASIAALSAKNAALKAEIAALEG
>P5-aA-1Hge-M	DENAALEAMIAALMAKNAALKAEIAALEG
>P5-aA-1Hge-H	DENAALEAHIAALHAKNAALKAEIAALEG
>P5-aA-1Hge-W	DENAALEAWIAALWAKNAALKAEIAALEG
>P5-aA-1Hge-Y	DENAALEAYIAALYAKNAALKAEIAALEG
>P5-aA-12Hge-R	DENAALEARIAALRARNAALRAEIAALEG
>P6-aA-12Hge-R	DKNAALKARIAALRARNAALRAKIAALKG
>P6-aA-12Hge-E	DKNAALKAEIAALEAENAALEAKIAALKG
>P6-aA-12Hge-K	DKNAALKAKIAALKAKNAALKAKIAALKG
>P6-aA-12Hge-Q	DKNAALKAQIAALQAQNAALQAKIAALKG
>P6-aA-12Hge-A	DKNAALKAAIAALAAANAALAAKIAALKG
>P6-aA-12Hge-D	DKNAALKADIAALDADNAALDAKIAALKG
>P6-aA-12Hge-T	DKNAALKATIAALTATNAALTAKIAALKG
>P6-aA-12Hge-S	DKNAALKASIAALSASNAALSAKIAALKG
>P6-aA-12Hge-M	DKNAALKAMIAALMAMNAALMAKIAALKG
>P6-aA-12Hge-H	DKNAALKAHIAALHAHNAALHAKIAALKG
>P6-aA-12Hge-W	DKNAALKAWIAALWAWNAALWAKIAALKG
>P5-aA-12Hge-E	DENAALEAEIAALEAENAALEAEIAALEG
>P5-aA-12Hge-K	DENAALEAKIAALKAKNAALKAEIAALEG
>P5-aA-12Hge-Q	DENAALEAQIAALQAQNAALQAEIAALEG
>P5-aA-12Hge-A	DENAALEAAIAALAAANAALAAEIAALEG
>P5-aA-12Hge-D	DENAALEADIAALDADNAALDAEIAALEG
>P5-aA-12Hge-T	DENAALEATIAALTATNAALTAEIAALEG
>P5-aA-12Hge-S	DENAALEASIAALSASNAALSAEIAALEG
>P5-aA-12Hge-M	DENAALEAMIAALMAMNAALMAEIAALEG
>P5-aA-12Hge-H	DENAALEAHIAALHAHNAALHAEIAALEG
>P5-aA-12Hge-W	DENAALEAWIAALWAWNAALWAEIAALEG
>P5-aA-12Hge-Y	DENAALEAYIAALYAYNAALYAEIAALEG
>P1-aA-1Hge-R	DEIAALEARNAALRAENAALEAEIAALEG
>P2-aA-1Hge-R	DKIAALKARNAALRAKNAALKAKIAALKG
>P2-aA-1Hge-E	DKIAALKAENAALEAKNAALKAKIAALKG
>P2-aA-1Hge-K	DKIAALKAKNAALKAKNAALKAKIAALKG
>P2-aA-1Hge-Q	DKIAALKAQNAALQAKNAALKAKIAALKG
>P2-aA-1Hge-A	DKIAALKAANAALAAKNAALKAKIAALKG
>P2-aA-1Hge-D	DKIAALKADNAALDAKNAALKAKIAALKG
>P2-aA-1Hge-T	DKIAALKATNAALTAKNAALKAKIAALKG
>P2-aA-1Hge-S	DKIAALKASNAALSAKNAALKAKIAALKG
>P2-aA-1Hge-M	DKIAALKAMNAALMAKNAALKAKIAALKG
>P2-aA-1Hge-H	DKIAALKAHNAALHAKNAALKAKIAALKG
>P2-aA-1Hge-W	DKIAALKAWNAALWAKNAALKAKIAALKG
>P1-aA-1Hge-E	DEIAALEAENAALEAENAALEAEIAALEG
>P1-aA-1Hge-K	DEIAALEAKNAALKAENAALEAEIAALEG
>P1-aA-1Hge-Q	DEIAALEAQNAALQAENAALEAEIAALEG
>P1-aA-1Hge-A	DEIAALEAANAALAAENAALEAEIAALEG
>P1-aA-1Hge-D	DEIAALEADNAALDAENAALEAEIAALEG
>P1-aA-1Hge-T	DEIAALEATNAALTAENAALEAEIAALEG
>P1-aA-1Hge-S	DEIAALEASNAALSAENAALEAEIAALEG
>P1-aA-1Hge-M	DEIAALEAMNAALMAENAALEAEIAALEG
>P1-aA-1Hge-H	DEIAALEAHNAALHAENAALEAEIAALEG
>P1-aA-1Hge-W	DEIAALEAWNAALWAENAALEAEIAALEG
>P1-aA-1Hge-Y	DEIAALEAYNAALYAENAALEAEIAALEG
>P1-aA-12Hge-R	DEIAALEARNAALRARNAALRAEIAALEG
>P2-aA-12Hge-R	DKIAALKARNAALRARNAALRAKIAALKG
>P2-aA-12Hge-E	DKIAALKAENAALEAENAALEAKIAALKG
>P2-aA-12Hge-K	DKIAALKAKNAALKAKNAALKAKIAALKG
>P2-aA-12Hge-Q	DKIAALKAQNAALQAQNAALQAKIAALKG
>P2-aA-12Hge-A	DKIAALKAANAALAAANAALAAKIAALKG
>P2-aA-12Hge-D	DKIAALKADNAALDADNAALDAKIAALKG
>P2-aA-12Hge-T	DKIAALKATNAALTATNAALTAKIAALKG
>P2-aA-12Hge-S	DKIAALKASNAALSASNAALSAKIAALKG
>P2-aA-12Hge-M	DKIAALKAMNAALMAMNAALMAKIAALKG
>P2-aA-12Hge-H	DKIAALKAHNAALHAHNAALHAKIAALKG
>P2-aA-12Hge-W	DKIAALKAWNAALWAWNAALWAKIAALKG
>P1-aA-12Hge-E	DEIAALEAENAALEAENAALEAEIAALEG
>P1-aA-12Hge-K	DEIAALEAKNAALKAKNAALKAEIAALEG
>P1-aA-12Hge-Q	DEIAALEAQNAALQAQNAALQAEIAALEG
>P1-aA-12Hge-A	DEIAALEAANAALAAANAALAAEIAALEG
>P1-aA-12Hge-D	DEIAALEADNAALDADNAALDAEIAALEG
>P1-aA-12Hge-T	DEIAALEATNAALTATNAALTAEIAALEG
>P1-aA-12Hge-S	DEIAALEASNAALSASNAALSAEIAALEG
>P1-aA-12Hge-M	DEIAALEAMNAALMAMNAALMAEIAALEG
>P1-aA-12Hge-H	DEIAALEAHNAALHAHNAALHAEIAALEG
>P1-aA-12Hge-W	DEIAALEAWNAALWAWNAALWAEIAALEG
>P1-aA-12Hge-Y	DEIAALEAYNAALYAYNAALYAEIAALEG
>core_NNNN-es_EEEE	DENAALEAENAALEAENAALEAENAALEG
>core_NNNN-es_KKKK	DKNAALKAKNAALKAKNAALKAKNAALKG
>core_NNNN-es_EEEK	DENAALEAENAALEAENAALEAKNAALKG
>core_NNNN-es_KKKE	DKNAALKAKNAALKAKNAALKAENAALEG
>core_NNNN-es_EEKE	DENAALEAENAALEAKNAALKAENAALEG
>core_NNNN-es_KKEK	DKNAALKAKNAALKAENAALEAKNAALKG
>core_NNNN-es_EEKK	DENAALEAENAALEAKNAALKAKNAALKG
>core_NNNN-es_KKEE	DKNAALKAKNAALKAENAALEAENAALEG
>core_NNNN-es_EKEE	DENAALEAKNAALKAENAALEAENAALEG
>core_NNNN-es_KEKK	DKNAALKAENAALEAKNAALKAKNAALKG
>core_NNNN-es_EKEK	DENAALEAKNAALKAENAALEAKNAALKG
>core_NNNN-es_KEKE	DKNAALKAENAALEAKNAALKAENAALEG
>core_NNNN-es_EKKE	DENAALEAKNAALKAKNAALKAENAALEG
>core_NNNN-es_KEEK	DKNAALKAENAALEAENAALEAKNAALKG
>core_NNNN-es_EKKK	DENAALEAKNAALKAKNAALKAKNAALKG
>core_NNNN-es_KEEE	DKNAALKAENAALEAENAALEAENAALEG
>core_NNNI-es_EEEE	DENAALEAENAALEAENAALEAEIAALEG
>core_NNNI-es_KKKK	DKNAALKAKNAALKAKNAALKAKIAALKG
>core_NNNI-es_EEEK	DENAALEAENAALEAENAALEAKIAALKG
>core_NNNI-es_KKKE	DKNAALKAKNAALKAKNAALKAEIAALEG
>core_NNNI-es_EEKE	DENAALEAENAALEAKNAALKAEIAALEG
>core_NNNI-es_KKEK	DKNAALKAKNAALKAENAALEAKIAALKG
>core_NNNI-es_EEKK	DENAALEAENAALEAKNAALKAKIAALKG
>core_NNNI-es_KKEE	DKNAALKAKNAALKAENAALEAEIAALEG
>core_NNNI-es_EKEE	DENAALEAKNAALKAENAALEAEIAALEG
>core_NNNI-es_KEKK	DKNAALKAENAALEAKNAALKAKIAALKG
>core_NNNI-es_EKEK	DENAALEAKNAALKAENAALEAKIAALKG
>core_NNNI-es_KEKE	DKNAALKAENAALEAKNAALKAEIAALEG
>core_NNNI-es_EKKE	DENAALEAKNAALKAKNAALKAEIAALEG
>core_NNNI-es_KEEK	DKNAALKAENAALEAENAALEAKIAALKG
>core_NNNI-es_EKKK	DENAALEAKNAALKAKNAALKAKIAALKG
>core_NNNI-es_KEEE	DKNAALKAENAALEAENAALEAEIAALEG
>core_NNIN-es_EEEE	DENAALEAENAALEAEIAALEAENAALEG
>core_NNIN-es_KKKK	DKNAALKAKNAALKAKIAALKAKNAALKG
>core_NNIN-es_EEEK	DENAALEAENAALEAEIAALEAKNAALKG
>core_NNIN-es_KKKE	DKNAALKAKNAALKAKIAALKAENAALEG
>core_NNIN-es_EEKE	DENAALEAENAALEAKIAALKAENAALEG
>core_NNIN-es_KKEK	DKNAALKAKNAALKAEIAALEAKNAALKG
>core_NNIN-es_EEKK	DENAALEAENAALEAKIAALKAKNAALKG
>core_NNIN-es_KKEE	DKNAALKAKNAALKAEIAALEAENAALEG
>core_NNIN-es_EKEE	DENAALEAKNAALKAEIAALEAENAALEG
>core_NNIN-es_KEKK	DKNAALKAENAALEAKIAALKAKNAALKG
>core_NNIN-es_EKEK	DENAALEAKNAALKAEIAALEAKNAALKG
>core_NNIN-es_KEKE	DKNAALKAENAALEAKIAALKAENAALEG
>core_NNIN-es_EKKE	DENAALEAKNAALKAKIAALKAENAALEG
>core_NNIN-es_KEEK	DKNAALKAENAALEAEIAALEAKNAALKG
>core_NNIN-es_EKKK	DENAALEAKNAALKAKIAALKAKNAALKG
>core_NNIN-es_KEEE	DKNAALKAENAALEAEIAALEAENAALEG
>core_NNII-es_EEEE	DENAALEAENAALEAEIAALEAEIAALEG
>core_NNII-es_KKKK	DKNAALKAKNAALKAKIAALKAKIAALKG
>core_NNII-es_EEEK	DENAALEAENAALEAEIAALEAKIAALKG
>core_NNII-es_KKKE	DKNAALKAKNAALKAKIAALKAEIAALEG
>core_NNII-es_EEKE	DENAALEAENAALEAKIAALKAEIAALEG
>core_NNII-es_KKEK	DKNAALKAKNAALKAEIAALEAKIAALKG
>core_NNII-es_EEKK	DENAALEAENAALEAKIAALKAKIAALKG
>core_NNII-es_KKEE	DKNAALKAKNAALKAEIAALEAEIAALEG
>core_NNII-es_EKEE	DENAALEAKNAALKAEIAALEAEIAALEG
>core_NNII-es_KEKK	DKNAALKAENAALEAKIAALKAKIAALKG
>core_NNII-es_EKEK	DENAALEAKNAALKAEIAALEAKIAALKG
>core_NNII-es_KEKE	DKNAALKAENAALEAKIAALKAEIAALEG
>core_NNII-es_EKKE	DENAALEAKNAALKAKIAALKAEIAALEG
>core_NNII-es_KEEK	DKNAALKAENAALEAEIAALEAKIAALKG
>core_NNII-es_EKKK	DENAALEAKNAALKAKIAALKAKIAALKG
>core_NNII-es_KEEE	DKNAALKAENAALEAEIAALEAEIAALEG
>core_NINN-es_EEEE	DENAALEAEIAALEAENAALEAENAALEG
>core_NINN-es_KKKK	DKNAALKAKIAALKAKNAALKAKNAALKG
>core_NINN-es_EEEK	DENAALEAEIAALEAENAALEAKNAALKG
>core_NINN-es_KKKE	DKNAALKAKIAALKAKNAALKAENAALEG
>core_NINN-es_EEKE	DENAALEAEIAALEAKNAALKAENAALEG
>core_NINN-es_KKEK	DKNAALKAKIAALKAENAALEAKNAALKG
>core_NINN-es_EEKK	DENAALEAEIAALEAKNAALKAKNAALKG
>core_NINN-es_KKEE	DKNAALKAKIAALKAENAALEAENAALEG
>core_NINN-es_EKEE	DENAALEAKIAALKAENAALEAENAALEG
>core_NINN-es_KEKK	DKNAALKAEIAALEAKNAALKAKNAALKG
>core_NINN-es_EKEK	DENAALEAKIAALKAENAALEAKNAALKG
>core_NINN-es_KEKE	DKNAALKAEIAALEAKNAALKAENAALEG
>core_NINN-es_EKKE	DENAALEAKIAALKAKNAALKAENAALEG
>core_NINN-es_KEEK	DKNAALKAEIAALEAENAALEAKNAALKG
>core_NINN-es_EKKK	DENAALEAKIAALKAKNAALKAKNAALKG
>core_NINN-es_KEEE	DKNAALKAEIAALEAENAALEAENAALEG
>core_NINI-es_EEEE	DENAALEAEIAALEAENAALEAEIAALEG
>core_NINI-es_KKKK	DKNAALKAKIAALKAKNAALKAKIAALKG
>core_NINI-es_EEEK	DENAALEAEIAALEAENAALEAKIAALKG
>core_NINI-es_KKKE	DKNAALKAKIAALKAKNAALKAEIAALEG
>core_NINI-es_EEKE	DENAALEAEIAALEAKNAALKAEIAALEG
>core_NINI-es_KKEK	DKNAALKAKIAALKAENAALEAKIAALKG
>core_NINI-es_EEKK	DENAALEAEIAALEAKNAALKAKIAALKG
>core_NINI-es_KKEE	DKNAALKAKIAALKAENAALEAEIAALEG
>core_NINI-es_EKEE	DENAALEAKIAALKAENAALEAEIAALEG
>core_NINI-es_KEKK	DKNAALKAEIAALEAKNAALKAKIAALKG
>core_NINI-es_EKEK	DENAALEAKIAALKAENAALEAKIAALKG
>core_NINI-es_KEKE	DKNAALKAEIAALEAKNAALKAEIAALEG
>core_NINI-es_EKKE	DENAALEAKIAALKAKNAALKAEIAALEG
>core_NINI-es_KEEK	DKNAALKAEIAALEAENAALEAKIAALKG
>core_NINI-es_EKKK	DENAALEAKIAALKAKNAALKAKIAALKG
>core_NINI-es_KEEE	DKNAALKAEIAALEAENAALEAEIAALEG
>core_NIIN-es_EEEE	DENAALEAEIAALEAEIAALEAENAALEG
>core_NIIN-es_KKKK	DKNAALKAKIAALKAKIAALKAKNAALKG
>core_NIIN-es_EEEK	DENAALEAEIAALEAEIAALEAKNAALKG
>core_NIIN-es_KKKE	DKNAALKAKIAALKAKIAALKAENAALEG
>core_NIIN-es_EEKE	DENAALEAEIAALEAKIAALKAENAALEG
>core_NIIN-es_KKEK	DKNAALKAKIAALKAEIAALEAKNAALKG
>core_NIIN-es_EEKK	DENAALEAEIAALEAKIAALKAKNAALKG
>core_NIIN-es_KKEE	DKNAALKAKIAALKAEIAALEAENAALEG
>core_NIIN-es_EKEE	DENAALEAKIAALKAEIAALEAENAALEG
>core_NIIN-es_KEKK	DKNAALKAEIAALEAKIAALKAKNAALKG
>core_NIIN-es_EKEK	DENAALEAKIAALKAEIAALEAKNAALKG
>core_NIIN-es_KEKE	DKNAALKAEIAALEAKIAALKAENAALEG
>core_NIIN-es_EKKE	DENAALEAKIAALKAKIAALKAENAALEG
>core_NIIN-es_KEEK	DKNAALKAEIAALEAEIAALEAKNAALKG
>core_NIIN-es_EKKK	DENAALEAKIAALKAKIAALKAKNAALKG
>core_NIIN-es_KEEE	DKNAALKAEIAALEAEIAALEAENAALEG
>core_NIII-es_EEEE	DENAALEAEIAALEAEIAALEAEIAALEG
>core_NIII-es_KKKK	DKNAALKAKIAALKAKIAALKAKIAALKG
>core_NIII-es_EEEK	DENAALEAEIAALEAEIAALEAKIAALKG
>core_NIII-es_KKKE	DKNAALKAKIAALKAKIAALKAEIAALEG
>core_NIII-es_EEKE	DENAALEAEIAALEAKIAALKAEIAALEG
>core_NIII-es_KKEK	DKNAALKAKIAALKAEIAALEAKIAALKG
>core_NIII-es_EEKK	DENAALEAEIAALEAKIAALKAKIAALKG
>core_NIII-es_KKEE	DKNAALKAKIAALKAEIAALEAEIAALEG
>core_NIII-es_EKEE	DENAALEAKIAALKAEIAALEAEIAALEG
>core_NIII-es_KEKK	DKNAALKAEIAALEAKIAALKAKIAALKG
>core_NIII-es_EKEK	DENAALEAKIAALKAEIAALEAKIAALKG
>core_NIII-es_KEKE	DKNAALKAEIAALEAKIAALKAEIAALEG
>core_NIII-es_EKKE	DENAALEAKIAALKAKIAALKAEIAALEG
>core_NIII-es_KEEK	DKNAALKAEIAALEAEIAALEAKIAALKG
>core_NIII-es_EKKK	DENAALEAKIAALKAKIAALKAKIAALKG
>core_NIII-es_KEEE	DKNAALKAEIAALEAEIAALEAEIAALEG
>core_INNN-es_EEEE	DEIAALEAENAALEAENAALEAENAALEG
>core_INNN-es_KKKK	DKIAALKAKNAALKAKNAALKAKNAALKG
>core_INNN-es_EEEK	DEIAALEAENAALEAENAALEAKNAALKG
>core_INNN-es_KKKE	DKIAALKAKNAALKAKNAALKAENAALEG
>core_INNN-es_EEKE	DEIAALEAENAALEAKNAALKAENAALEG
>core_INNN-es_KKEK	DKIAALKAKNAALKAENAALEAKNAALKG
>core_INNN-es_EEKK	DEIAALEAENAALEAKNAALKAKNAALKG
>core_INNN-es_KKEE	DKIAALKAKNAALKAENAALEAENAALEG
>core_INNN-es_EKEE	DEIAALEAKNAALKAENAALEAENAALEG
>core_INNN-es_KEKK	DKIAALKAENAALEAKNAALKAKNAALKG
>core_INNN-es_EKEK	DEIAALEAKNAALKAENAALEAKNAALKG
>core_INNN-es_KEKE	DKIAALKAENAALEAKNAALKAENAALEG
>core_INNN-es_EKKE	DEIAALEAKNAALKAKNAALKAENAALEG
>core_INNN-es_KEEK	DKIAALKAENAALEAENAALEAKNAALKG
>core_INNN-es_EKKK	DEIAALEAKNAALKAKNAALKAKNAALKG
>core_INNN-es_KEEE	DKIAALKAENAALEAENAALEAENAALEG
>core_INNI-es_EEEE	DEIAALEAENAALEAENAALEAEIAALEG
>core_INNI-es_KKKK	DKIAALKAKNAALKAKNAALKAKIAALKG
>core_INNI-es_EEEK	DEIAALEAENAALEAENAALEAKIAALKG
>core_INNI-es_KKKE	DKIAALKAKNAALKAKNAALKAEIAALEG
>core_INNI-es_EEKE	DEIAALEAENAALEAKNAALKAEIAALEG
>core_INNI-es_KKEK	DKIAALKAKNAALKAENAALEAKIAALKG
>core_INNI-es_EEKK	DEIAALEAENAALEAKNAALKAKIAALKG
>core_INNI-es_KKEE	DKIAALKAKNAALKAENAALEAEIAALEG
>core_INNI-es_EKEE	DEIAALEAKNAALKAENAALEAEIAALEG
>core_INNI-es_KEKK	DKIAALKAENAALEAKNAALKAKIAALKG
>core_INNI-es_EKEK	DEIAALEAKNAALKAENAALEAKIAALKG
>core_INNI-es_KEKE	DKIAALKAENAALEAKNAALKAEIAALEG
>core_INNI-es_EKKE	DEIAALEAKNAALKAKNAALKAEIAALEG
>core_INNI-es_KEEK	DKIAALKAENAALEAENAALEAKIAALKG
>core_INNI-es_EKKK	DEIAALEAKNAALKAKNAALKAKIAALKG
>core_INNI-es_KEEE	DKIAALKAENAALEAENAALEAEIAALEG
>core_ININ-es_EEEE	DEIAALEAENAALEAEIAALEAENAALEG
>core_ININ-es_KKKK	DKIAALKAKNAALKAKIAALKAKNAALKG
>core_ININ-es_EEEK	DEIAALEAENAALEAEIAALEAKNAALKG
>core_ININ-es_KKKE	DKIAALKAKNAALKAKIAALKAENAALEG
>core_ININ-es_EEKE	DEIAALEAENAALEAKIAALKAENAALEG
>core_ININ-es_KKEK	DKIAALKAKNAALKAEIAALEAKNAALKG
>core_ININ-es_EEKK	DEIAALEAENAALEAKIAALKAKNAALKG
>core_ININ-es_KKEE	DKIAALKAKNAALKAEIAALEAENAALEG
>core_ININ-es_EKEE	DEIAALEAKNAALKAEIAALEAENAALEG
>core_ININ-es_KEKK	DKIAALKAENAALEAKIAALKAKNAALKG
>core_ININ-es_EKEK	DEIAALEAKNAALKAEIAALEAKNAALKG
>core_ININ-es_KEKE	DKIAALKAENAALEAKIAALKAENAALEG
>core_ININ-es_EKKE	DEIAALEAKNAALKAKIAALKAENAALEG
>core_ININ-es_KEEK	DKIAALKAENAALEAEIAALEAKNAALKG
>core_ININ-es_EKKK	DEIAALEAKNAALKAKIAALKAKNAALKG
>core_ININ-es_KEEE	DKIAALKAENAALEAEIAALEAENAALEG
>core_INII-es_EEEE	DEIAALEAENAALEAEIAALEAEIAALEG
>core_INII-es_KKKK	DKIAALKAKNAALKAKIAALKAKIAALKG
>core_INII-es_EEEK	DEIAALEAENAALEAEIAALEAKIAALKG
>core_INII-es_KKKE	DKIAALKAKNAALKAKIAALKAEIAALEG
>core_INII-es_EEKE	DEIAALEAENAALEAKIAALKAEIAALEG
>core_INII-es_KKEK	DKIAALKAKNAALKAEIAALEAKIAALKG
>core_INII-es_EEKK	DEIAALEAENAALEAKIAALKAKIAALKG
>core_INII-es_KKEE	DKIAALKAKNAALKAEIAALEAEIAALEG
>core_INII-es_EKEE	DEIAALEAKNAALKAEIAALEAEIAALEG
>core_INII-es_KEKK	DKIAALKAENAALEAKIAALKAKIAALKG
>core_INII-es_EKEK	DEIAALEAKNAALKAEIAALEAKIAALKG
>core_INII-es_KEKE	DKIAALKAENAALEAKIAALKAEIAALEG
>core_INII-es_EKKE	DEIAALEAKNAALKAKIAALKAEIAALEG
>core_INII-es_KEEK	DKIAALKAENAALEAEIAALEAKIAALKG
>core_INII-es_EKKK	DEIAALEAKNAALKAKIAALKAKIAALKG
>core_INII-es_KEEE	DKIAALKAENAALEAEIAALEAEIAALEG
>core_IINN-es_EEEE	DEIAALEAEIAALEAENAALEAENAALEG
>core_IINN-es_KKKK	DKIAALKAKIAALKAKNAALKAKNAALKG
>core_IINN-es_EEEK	DEIAALEAEIAALEAENAALEAKNAALKG
>core_IINN-es_KKKE	DKIAALKAKIAALKAKNAALKAENAALEG
>core_IINN-es_EEKE	DEIAALEAEIAALEAKNAALKAENAALEG
>core_IINN-es_KKEK	DKIAALKAKIAALKAENAALEAKNAALKG
>core_IINN-es_EEKK	DEIAALEAEIAALEAKNAALKAKNAALKG
>core_IINN-es_KKEE	DKIAALKAKIAALKAENAALEAENAALEG
>core_IINN-es_EKEE	DEIAALEAKIAALKAENAALEAENAALEG
>core_IINN-es_KEKK	DKIAALKAEIAALEAKNAALKAKNAALKG
>core_IINN-es_EKEK	DEIAALEAKIAALKAENAALEAKNAALKG
>core_IINN-es_KEKE	DKIAALKAEIAALEAKNAALKAENAALEG
>core_IINN-es_EKKE	DEIAALEAKIAALKAKNAALKAENAALEG
>core_IINN-es_KEEK	DKIAALKAEIAALEAENAALEAKNAALKG
>core_IINN-es_EKKK	DEIAALEAKIAALKAKNAALKAKNAALKG
>core_IINN-es_KEEE	DKIAALKAEIAALEAENAALEAENAALEG
>core_IINI-es_EEEE	DEIAALEAEIAALEAENAALEAEIAALEG
>core_IINI-es_KKKK	DKIAALKAKIAALKAKNAALKAKIAALKG
>core_IINI-es_EEEK	DEIAALEAEIAALEAENAALEAKIAALKG
>core_IINI-es_KKKE	DKIAALKAKIAALKAKNAALKAEIAALEG
>core_IINI-es_EEKE	DEIAALEAEIAALEAKNAALKAEIAALEG
>core_IINI-es_KKEK	DKIAALKAKIAALKAENAALEAKIAALKG
>core_IINI-es_EEKK	DEIAALEAEIAALEAKNAALKAKIAALKG
>core_IINI-es_KKEE	DKIAALKAKIAALKAENAALEAEIAALEG
>core_IINI-es_EKEE	DEIAALEAKIAALKAENAALEAEIAALEG
>core_IINI-es_KEKK	DKIAALKAEIAALEAKNAALKAKIAALKG
>core_IINI-es_EKEK	DEIAALEAKIAALKAENAALEAKIAALKG
>core_IINI-es_KEKE	DKIAALKAEIAALEAKNAALKAEIAALEG
>core_IINI-es_EKKE	DEIAALEAKIAALKAKNAALKAEIAALEG
>core_IINI-es_KEEK	DKIAALKAEIAALEAENAALEAKIAALKG
>core_IINI-es_EKKK	DEIAALEAKIAALKAKNAALKAKIAALKG
>core_IINI-es_KEEE	DKIAALKAEIAALEAENAALEAEIAALEG
>core_IIIN-es_EEEE	DEIAALEAEIAALEAEIAALEAENAALEG
>core_IIIN-es_KKKK	DKIAALKAKIAALKAKIAALKAKNAALKG
>core_IIIN-es_EEEK	DEIAALEAEIAALEAEIAALEAKNAALKG
>core_IIIN-es_KKKE	DKIAALKAKIAALKAKIAALKAENAALEG
>core_IIIN-es_EEKE	DEIAALEAEIAALEAKIAALKAENAALEG
>core_IIIN-es_KKEK	DKIAALKAKIAALKAEIAALEAKNAALKG
>core_IIIN-es_EEKK	DEIAALEAEIAALEAKIAALKAKNAALKG
>core_IIIN-es_KKEE	DKIAALKAKIAALKAEIAALEAENAALEG
>core_IIIN-es_EKEE	DEIAALEAKIAALKAEIAALEAENAALEG
>core_IIIN-es_KEKK	DKIAALKAEIAALEAKIAALKAKNAALKG
>core_IIIN-es_EKEK	DEIAALEAKIAALKAEIAALEAKNAALKG
>core_IIIN-es_KEKE	DKIAALKAEIAALEAKIAALKAENAALEG
>core_IIIN-es_EKKE	DEIAALEAKIAALKAKIAALKAENAALEG
>core_IIIN-es_KEEK	DKIAALKAEIAALEAEIAALEAKNAALKG
>core_IIIN-es_EKKK	DEIAALEAKIAALKAKIAALKAKNAALKG
>core_IIIN-es_KEEE	DKIAALKAEIAALEAEIAALEAENAALEG
>core_IIII-es_EEEE	DEIAALEAEIAALEAEIAALEAEIAALEG
>core_IIII-es_KKKK	DKIAALKAKIAALKAKIAALKAKIAALKG
>core_IIII-es_EEEK	DEIAALEAEIAALEAEIAALEAKIAALKG
>core_IIII-es_KKKE	DKIAALKAKIAALKAKIAALKAEIAALEG
>core_IIII-es_EEKE	DEIAALEAEIAALEAKIAALKAEIAALEG
>core_IIII-es_KKEK	DKIAALKAKIAALKAEIAALEAKIAALKG
>core_IIII-es_EEKK	DEIAALEAEIAALEAKIAALKAKIAALKG
>core_IIII-es_KKEE	DKIAALKAKIAALKAEIAALEAEIAALEG
>core_IIII-es_EKEE	DEIAALEAKIAALKAEIAALEAEIAALEG
>core_IIII-es_KEKK	DKIAALKAEIAALEAKIAALKAKIAALKG
>core_IIII-es_EKEK	DEIAALEAKIAALKAEIAALEAKIAALKG
>core_IIII-es_KEKE	DKIAALKAEIAALEAKIAALKAEIAALEG
>core_IIII-es_EKKE	DEIAALEAKIAALKAKIAALKAEIAALEG
>core_IIII-es_KEEK	DKIAALKAEIAALEAEIAALEAKIAALKG
>core_IIII-es_EKKK	DEIAALEAKIAALKAKIAALKAKIAALKG
>core_IIII-es_KEEE	DKIAALKAEIAALEAEIAALEAEIAALEG
