# Supplementary material for: A multiplexed bacterial two-hybrid for rapid characterization of protein–protein interactions and iterative protein design
Source: Nat Commun. 2023 Aug 2;14:4636. doi: 10.1038/s41467-023-38697-x (PMC10397247; doi:10.1038/s41467-023-38697-x)
Supplement: Supplementary file 7 — Supplementary Dataset 3 Oligonucleotides for PCR [file 41467_2023_38697_MOESM7_ESM.xlsx]

## Sheet: Sheet1
Oligo number	Oligo name	Sequence
oSK193	P7-index 702-rt Primer	CAAGCAGAAGACGGCATACGAGATctagtacg CCACAAGAGGCGCTATGATC
oSK194	P7-index 704-rt Primer	CAAGCAGAAGACGGCATACGAGATgctcagga CCACAAGAGGCGCTATGATC
oSK195	P7-index 701-rt Primer	CAAGCAGAAGACGGCATACGAGATtcgcctta CCACAAGAGGCGCTATGATC
oSK196	P7-index 705-rt Primer	CAAGCAGAAGACGGCATACGAGATaggagtcc CCACAAGAGGCGCTATGATC
oSK197	P7-index 703-rt Primer	CAAGCAGAAGACGGCATACGAGATttctgcct CCACAAGAGGCGCTATGATC
oSK198	P7-index 706-rt Primer	CAAGCAGAAGACGGCATACGAGATcatgccta CCACAAGAGGCGCTATGATC
oSK199	HK RNAseq-f	AATGATACGGCGACCACCGAGATCT ACACTCTTTCCCTACACGACGCTCTTCCGATCT
oSK200	HK RT-ampF	CAAGCAGAAGACGGCATACGAGAT
oSK201	Hwangbeoms biotin T18 F	GGAGGAGGTCTC ACCAGGCCCACCCTCGAGGTCGACGGTAT
oSK202	Hwangbeoms biotin T18 R	GGTGGTGGTCTCTAGATCGGAAGAGCGTCGTGT
oSK203	Hwangbeoms biotin T25 F	GGTGGTGCTCTTCCAGGTACCCGAGGATCCTCAC
oSK204	Hwangbeoms biotin T25 R	GGTGGTG CAGTGCAGGTCTTCTTCAGAGATCAGTTTCTGTTC
oSK210	P7-index 707-rt Primer	CAAGCAGAAGACGGCATACGAGATgtagagagCCACAAGAGGCGCTATGATC
oSK211	P7-index 708-rt Primer	CAAGCAGAAGACGGCATACGAGATcctctctgCCACAAGAGGCGCTATGATC
oSK212	P7-index 709-rt Primer	CAAGCAGAAGACGGCATACGAGATagcgtagcCCACAAGAGGCGCTATGATC
oSK213	P7-index 710-rt Primer	CAAGCAGAAGACGGCATACGAGATcagcctcgCCACAAGAGGCGCTATGATC
oSK214	P7-index 711-rt Primer	CAAGCAGAAGACGGCATACGAGATtgcctcttCCACAAGAGGCGCTATGATC
oSK215	P7-index 712-rt Primer	CAAGCAGAAGACGGCATACGAGATtcctctacCCACAAGAGGCGCTATGATC
oSK229	human bzip-x lib-codon 1-fwd	AAGAGGGACGCAGCA
oSK232	human bzip-x lib-codon 1-rev	GCTGGTCGCGCTGAA
oSK323	HK_Read2_SeqP	CCACAAGAGGCGCTATGATCACGCTAGGGTCCCAGAATTC
oSK324	HK_index_SeqP	GAATTCTGGGACCCTAGCGTGATCATAGCGCCTCTTGTGG
oSK326	HK_BC_Read1_SeqP	ACACTCTTTCCCTACACGACGCTCTTCCGATCT
oSK358	AscI-skpp15-74f	gatataggcgcgccAAGAGGGACGCAGCA
oSK359	EcoRI-Barcode-BsaI-skpp15-38r	ggtggtGAATTCNNNNNNNNNNNNNNNNNNNNAGATCgagaccGCTGGTCGCGCTGAA
oSK360	BspQI-T25 linker	TTATAGCTCTTCAGTC aggtacccgaggatcctcA
oSK361	BtsaI- myc-rev	AATAAGCAGTGGTCCAGGTCTTCTTCAGAGATCAGTTTC
oSK366	HK_mapF4	AATGATACGGCGACCACCGAGATCTACACTCTTTCCCTACAgccAAGAGGGACGCAGCATTA
oSK367	HK_Read1_SeqP4	TCTTTCCCTACAgccAAGAGGGACGCAGCATTA
oSK470	skpp15-70-fwd	GCTGGAGGCGAGGTT
oSK471	skpp15-70-rev	ACGGCGGTACTCTGG
oSK472	AscI-skpp15-70-fwd	CTACTTAggcgcgccGCTGGAGGCGAGGTT
oSK473	EcoRI-BC-bsaI-skpp15-70-rev	ATCCTAGAATTCNNNNNNNNNNNNNNNNNNNNAGATCgagaccACGGCGGTACTCTGG
oSK474	BspQI-T25linker-fwd	tcctctGCTCTTCTGTCtcctacAGAaggTGATCCACCAGTACCtagagt
oSK475	BtsaI-PGP-myc-rev	aaCCaaGGCAGTGGTCGGGCCCAGGCAGGTCTTCTTCAGAGATCAGTTT
oSK476	BsaI-T18-linker-fwd	GGTTGGAGGTCTCCggaggccctccctcg
oSK477	BsaI-Truseqadapt-rev	GAAAGGggtctcGAGATCGGAAGAGCGTCGT
oSK513	p5-link-skpp15-70-F	AATGATACGGCGACCACCGAGATCTACACTCTTTCCCTACAgcc GCTGGAGGCGAGGTT
oSK514	SeqP-skpp15-70-F	TCTTTCCCTACAgccGCTGGAGGCGAGGTT
oSK528	>skpp15-10-F	ACTGGTGCGTCGTCT
oSK529	>skpp15-11-F	AGCGAAACCGTGCGT
oSK530	>skpp15-12-F	ACCGGTTTCCACGCA
oSK531	skpp15-13-F	GGGTTCGAGCGGGAG
oSK532	>skpp15-14-F	TGGGCGCCAAGAACC
oSK533	>skpp15-15-F	ACTCGACGGCCTCTG
oSK534	>skpp15-16-F	CCCGGATCCCTTGCT
oSK535	>skpp15-17-F	GCTTCCGCCCGTAGA
oSK536	>skpp15-18-F	CGAGCCGTGGTTCCT
oSK537	>skpp15-19-F	ACGCCGAATCCCACA
oSK570	>skpp15-52-F	ACCTCCTGCGGCATT
oSK608	>skpp15-79-F	GAGTCTGAGCGGCGT
oSK609	>skpp15-10-R	CGGGAAGTGTTCGCC
oSK610	>skpp15-11-R	ACTCTCCCGCGTCCC
oSK611	>skpp15-12-R	CCTCCAAGCGCGAAC
oSK612	>skpp15-13-R	TAGCGCGCAGAGAGG
oSK613	>skpp15-14-R	CCCACTGCGCCCAAG
oSK614	>skpp15-15-R	ACACGCGCGTTGAAG
oSK615	>skpp15-16-R	CGCGTCATTGGCCTC
oSK616	>skpp15-17-R	CATTCGCGCTGGTGG
oSK617	>skpp15-18-R	CGCTGGGAGGGTGTT
oSK618	>skpp15-19-R	TGCTGGAACGTCGGG
oSK687	>skpp15-79-R	GCCTAGCTCGCCTGA
oSK689	AscI-skpp-79-F	CTACTTAggcgcgccGAGTCTGAGCGGCGT
oSK690	EcoRI-barcode-skpp 70-R	ATCCTAGAATTCNNNNNNNNNNNNNNNNNNNNAGATCgagaccGCCTAGCTCGCCTGA
oSK691	HK_mapF2	AATGATACGGCGACCACCGAGATCTACACTCTTTCCCTACAGCCAGCGAAACCGTGCGTTTA
oSK692	HK_mapF5	AATGATACGGCGACCACCGAGATCTACACTCTTTCCCTACAgccTGTCCCAGGTCGCAGTTA
oSK693	HK_mapF6	AATGATACGGCGACCACCGAGATCTACACTCTTTCCCTACAgccTCGCGGAGTTGAGGTTTA
oSK694	BspQI-old T25 linker	TGGTAGCTCTTCATCC aggtacccgaggatcctcA
oSK695	BtsaI- myc-rev	ACCAAGCAGTGTCC CAGGTCTTCTTCAGAGATCAGTTTCTGTTC
oSK696	P5-skpp79-map-F	AATGATACGGCGACCACCGAGATCTACACTCTTTCCCTACAgccGAGTCTGAGCGGCGT
oSK698	BsaI-T18 oldish linker-fwd	GGAGGAGGTCTCAGGAGG CCCACCCTCGAGGTCGACGGTAT
oSK699	skpp15-4-R	GGATGCGCACCCAGA
oSK700	skpp15-91-F	TGTCCCAGGTCGCAG
oSK701	skpp15-120-R	CGAGTTGTGGCACGG
oSK702	skpp15-124-F	TCGCGGAGTTGAGGT
oSK703	skpp15-126-R	GTTGCCGAGCCGTAG
oSK704	skpp15-94-R	AGCGCGATTCAGCCA
oSK705	skpp15-159-F	GACGTGCGGAGGTGA
oSK706	skpp15-285-R	TCCACCACGAGCACA
oSK708	skpp15-161-R	AAGACCGTCGCAGCC
oSK709	HK_Read1_SeqP2	TCTTTCCCTACAGCCAGCGAAACCGTGCGTTTA
oSK710	HK_Read1_SeqP5	TCTTTCCCTACAgccTGTCCCAGGTCGCAGTTA
oSK711	HK_Read1_SeqP6	TCTTTCCCTACAgccTCGCGGAGTTGAGGTTTA
oSK712	XF2b	gatataggcgcgccAGCGAAACCGTGCGT
oSK713	XF6b	gatataggcgcgccTGTCCCAGGTCGCAG
oSK714	XF10b	gatataggcgcgccTCGCGGAGTTGAGGT
oSK715	YR2b	ggtggtGAATTCNNNNNNNNNNNNNNNNNNNNAGATCgagaccAGCGCGATTCAGCCA
oSK716	YR6b	ggtggtGAATTCNNNNNNNNNNNNNNNNNNNNAGATCgagaccTCCACCACGAGCACA
oSK717	YR10b	ggtggtGAATTCNNNNNNNNNNNNNNNNNNNNAGATCgagaccAAGACCGTCGCAGCC
oSK718	HK_NGbb_P33	CGATCTGAATTCTGGGACCCTAGCGTGATCATAGCGCCTCTTGTGG
oSK719	HK_NGbb_P30	TGACCCGGCGCGCCTAAGTAGCTAAATCGAG
