# Supplementary material for: A multiplexed bacterial two-hybrid for rapid characterization of protein–protein interactions and iterative protein design
Source: Nat Commun. 2023 Aug 2;14:4636. doi: 10.1038/s41467-023-38697-x (PMC10397247; doi:10.1038/s41467-023-38697-x)
Supplement: Supplementary file 8 — Supplementary Dataset 4 Plasmids referred to by name [file 41467_2023_38697_MOESM8_ESM.xlsx]

## Sheet: Sheet1
Number	Name	Origin	Resistance	ORFs	Purpose	Sequence
pSK33	NGB2H backbone	SC101	Kan	None	Low copy vector containing a flanking terminators and primer sites	actctggggttcgagagctcgcttggactcctgttgatagatccagtaatgacctcagaactccatctggatttgttcagaacgctcggttgccgccgggcgttttttattggtgagaatccaagcactagggacagtaagacgggtaagcctgttgatgataccgctgccttactgggtgcattagccagtctgaatgacctgtcacgggataatccgaagtggtcagactggaaaatcagagggcaggaactgctgaacagcaaaaagtcagatagcaccacatagcagacccgccataaaacgccctgagaagcccgtgacgggcttttcttgtattatgggtagtttccttgcatgaatccataaaaggcgcctgtagtgccatttacccccatt…
pSK34	Repressors	colE1	Bla	PhlF and TetR	Vector coding for the repressors for the NGB2H system	CGTTAACAGGGTGGTGAATaaagaggagaaaATGtccagattagataaaagtaaagtgattaacagcgcattagagctgcttaatgaggtcggaatcgaaggtttaacaacccgtaaactcgcccagaagctaggtgtagagcagcctacattgtattggcatgtaaaaaataagcgggctttgctcgacgccttagccattgagatgttagataggcaccatactcacttttgccctttagaaggggaaagctggcaagattttttacgtaataacgctaaaagttttagatgtgctttactaagtcatcgcgatggagcaaaagtacatttaggtacacggcctacagaaaaacagtatgaaactctcgaaaatcaattagcctttttatgccaaca…
pSK59	Jun_lzip-T25-pTet pPhlf-mweakRBS-T18-lFos_lzip pLac-sfGFP_NGB2H	SC101	Kan	T25-Jun and T18-Fos and sfGFP	Vector containing functional bacterial two-hybrid components of the NGB2H system	actctggggttcgagagctcgcttggactcctgttgatagatccagtaatgacctcagaactccatctggatttgttcagaacgctcggttgccgccgggcgttttttattggtgagaatccaagcactagggacagtaagacgggtaagcctgttgatgataccgctgccttactgggtgcattagccagtctgaatgacctgtcacgggataatccgaagtggtcagactggaaaatcagagggcaggaactgctgaacagcaaaaagtcagatagcaccacatagcagacccgccataaaacgccctgagaagcccgtgacgggcttttcttgtattatgggtagtttccttgcatgaatccataaaaggcgcctgtagtgccatttacccccatt…
pSK168	MafB-T25-pTet pPhlf-mweakRBS-T18-MafB pLac-sfGFP_NGB2H	SC101	Kan	T25-MafB and T18-MafG and sfGFP	Vector contaning functional bacterial two-hybrid components of the NGB2H system. Different linkers than pSK59 and pSK179	actctggggttcgagagctcgcttggactcctgttgatagatccagtaatgacctcagaactccatctggatttgttcagaacgctcggttgccgccgggcgttttttattggtgagaatccaagcactagggacagtaagacgggtaagcctgttgatgataccgctgccttactgggtgcattagccagtctgaatgacctgtcacgggataatccgaagtggtcagactggaaaatcagagggcaggaactgctgaacagcaaaaagtcagatagcaccacatagcagacccgccataaaacgccctgagaagcccgtgacgggcttttcttgtattatgggtagtttccttgcatgaatccataaaaggcgcctgtagtgccatttacccccatt…
pSK179	CC-Di-A4-T25-bba_B0030-pTet pPhlf-J61129-CC-Di-B3.5-T18 pLac -sfGFP-BC_NGB2H	SC101	Kan	T25-cc-di-A4 and T18-cc-di-B3.5 and sfGFP	Vector contaning functional bacterial two-hybrid components of the NGB2H system. Different linkers than pSK59 and pSK168	actctggggttcgagagctcgcttggactcctgttgatagatccagtaatgacctcagaactccatctggatttgttcagaacgctcggttgccgccgggcgttttttattggtgagaatccaagcactagggacagtaagacgggtaagcctgttgatgataccgctgccttactgggtgcattagccagtctgaatgacctgtcacgggataatccgaagtggtcagactggaaaatcagagggcaggaactgctgaacagcaaaaagtcagatagcaccacatagcagacccgccataaaacgccctgagaagcccgtgacgggcttttcttgtattatgggtagtttccttgcatgaatccataaaaggcgcctgtagtgccatttacccccatt…
