# Supplementary material for: A multiplexed bacterial two-hybrid for rapid characterization of protein–protein interactions and iterative protein design
Source: Nat Commun. 2023 Aug 2;14:4636. doi: 10.1038/s41467-023-38697-x (PMC10397247; doi:10.1038/s41467-023-38697-x)
Supplement: Supplementary file 9 — Supplementary Dataset 5 Interaction Scores from all libraries [file 41467_2023_38697_MOESM9_ESM.xlsx]

## Sheet: CC0_1
X_peptide	Y_peptide	med (RNA/DNA)	Interaction_score
O1	O1	0.0588494	-2.83277
O1	O10	0.10306	-2.27245
O1	O11	0.0643548	-2.74334
O1	O12	0.0625	-2.77259
O1	O13	0.0718317	-2.63343
O1	O14	0.0560472	-2.88156
O1	O15	0.0571429	-2.8622
O1	O16	0.0645161	-2.74084
O1	O2	2.47972	0.908145
O1	O3	0.0566935	-2.8701
O1	O4	0.0605096	-2.80495
O1	O5	0.0603459	-2.80766
O1	O6	0.0526316	-2.94444
O1	O7	0.0662252	-2.71469
O1	O8	0.0589304	-2.8314
O1	O9	0.0758796	-2.57861
O10	O1	0.740963	-0.299805
O10	O10	0.0664452	-2.71138
O10	O11	0.0932132	-2.37287
O10	O12	0.0584615	-2.83939
O10	O13	0.0611627	-2.79422
O10	O14	0.0746394	-2.59509
O10	O15	0.0681818	-2.68558
O10	O16	0.0912581	-2.39406
O10	O2	0.154822	-1.86548
O10	O3	0.0809524	-2.51389
O10	O4	0.0769231	-2.56495
O10	O5	0.286857	-1.24877
O10	O6	0.064	-2.74887
O10	O7	0.0700986	-2.65785
O10	O8	0.0840673	-2.47614
O10	O9	3.92011	1.36612
O11	O1	0.0606061	-2.80336
O11	O10	0.0540958	-2.917
O11	O11	0.059098	-2.82856
O11	O12	1.95238	0.66905
O11	O13	0.0556259	-2.88911
O11	O14	0.0531128	-2.93534
O11	O15	0.0562546	-2.87787
O11	O16	0.0618719	-2.78269
O11	O2	0.0506763	-2.9823
O11	O3	0.0679253	-2.68935
O11	O4	1.79598	0.585549
O11	O5	0.0630631	-2.76362
O11	O6	0.058952	-2.83103
O11	O7	0.0624941	-2.77268
O11	O8	0.0574713	-2.85647
O11	O9	0.0612245	-2.79321
O12	O1	0.0632411	-2.7608
O12	O10	0.0524056	-2.94874
O12	O11	3.01982	1.1052
O12	O12	0.0527298	-2.94258
O12	O13	0.0613333	-2.79143
O12	O14	0.0970722	-2.3323
O12	O15	0.0586088	-2.83687
O12	O16	0.0626455	-2.77026
O12	O2	0.0567787	-2.86859
O12	O3	1.29499	0.258506
O12	O4	0.0866785	-2.44555
O12	O5	0.0685921	-2.67958
O12	O6	0.0551471	-2.89775
O12	O7	0.0590182	-2.82991
O12	O8	0.0878594	-2.43202
O12	O9	0.0641975	-2.74579
O13	O1	0.0695856	-2.6652
O13	O10	0.0566046	-2.87167
O13	O11	0.0592255	-2.8264
O13	O12	0.0539724	-2.91928
O13	O13	0.0515706	-2.9648
O13	O14	2.32524	0.843823
O13	O15	0.381356	-0.964022
O13	O16	0.0511899	-2.97221
O13	O2	0.0489357	-3.01725
O13	O3	0.0566737	-2.87044
O13	O4	0.0555556	-2.89037
O13	O5	0.0921053	-2.38482
O13	O6	0.146945	-1.9177
O13	O7	0.0533163	-2.93151
O13	O8	0.130232	-2.03844
O13	O9	0.0547264	-2.90541
O14	O1	0.0677988	-2.69121
O14	O10	0.0612245	-2.79321
O14	O11	0.0712329	-2.6418
O14	O12	0.11978	-2.1221
O14	O13	3.4585	1.24083
O14	O14	0.0751863	-2.58779
O14	O15	0.0584321	-2.83989
O14	O16	2.59844	0.95491
O14	O2	0.076087	-2.57588
O14	O3	0.0909091	-2.3979
O14	O4	0.0735355	-2.60999
O14	O5	1.36406	0.310465
O14	O6	0.793143	-0.231752
O14	O7	0.494325	-0.704561
O14	O8	0.063292	-2.76
O14	O9	0.0777385	-2.5544
O15	O1	0.0650353	-2.73283
O15	O10	0.05	-2.99573
O15	O11	0.0604027	-2.80672
O15	O12	0.0585586	-2.83773
O15	O13	0.651049	-0.42917
O15	O14	0.0553191	-2.89464
O15	O15	0.0645161	-2.74084
O15	O16	3.81985	1.34021
O15	O2	0.0494095	-3.00761
O15	O3	0.0625	-2.77259
O15	O4	0.070559	-2.65131
O15	O5	0.117739	-2.13928
O15	O6	0.0555556	-2.89037
O15	O7	0.153859	-1.87172
O15	O8	0.0738413	-2.60584
O15	O9	0.0663265	-2.71317
O16	O1	0.0663522	-2.71278
O16	O10	0.0617631	-2.78445
O16	O11	0.0681818	-2.68558
O16	O12	0.0571429	-2.8622
O16	O13	0.0555556	-2.89037
O16	O14	1.39286	0.33136
O16	O15	1.83939	0.609436
O16	O16	0.0593986	-2.82348
O16	O2	0.0571429	-2.8622
O16	O3	0.0653465	-2.72805
O16	O4	0.0535217	-2.92767
O16	O5	0.0662651	-2.71409
O16	O6	0.0877074	-2.43375
O16	O7	0.0875698	-2.43532
O16	O8	0.832532	-0.183284
O16	O9	0.0734514	-2.61113
O2	O1	3.64936	1.29455
O2	O10	0.259339	-1.34962
O2	O11	0.0994624	-2.30798
O2	O12	0.0598043	-2.81668
O2	O13	0.064333	-2.74368
O2	O14	0.104784	-2.25586
O2	O15	0.0675381	-2.69506
O2	O16	0.075538	-2.58312
O2	O2	0.0657394	-2.72206
O2	O3	0.071599	-2.63667
O2	O4	0.0641791	-2.74608
O2	O5	0.0755768	-2.58261
O2	O6	0.06	-2.81341
O2	O7	0.0574682	-2.85652
O2	O8	0.150198	-1.8958
O2	O9	0.767442	-0.264693
O3	O1	0.0600522	-2.81254
O3	O10	0.0592758	-2.82555
O3	O11	0.0752794	-2.58655
O3	O12	0.510862	-0.671655
O3	O13	0.0566038	-2.87168
O3	O14	0.059205	-2.82675
O3	O15	0.0508475	-2.97893
O3	O16	0.0504032	-2.9877
O3	O2	0.0531561	-2.93452
O3	O3	0.056134	-2.88001
O3	O4	3.34739	1.20818
O3	O5	0.0630921	-2.76316
O3	O6	0.0562552	-2.87786
O3	O7	0.0543429	-2.91244
O3	O8	0.0569724	-2.86519
O3	O9	0.0610169	-2.7966
O4	O1	0.068	-2.68825
O4	O10	0.0593434	-2.82441
O4	O11	1.9191	0.651859
O4	O12	0.0811309	-2.51169
O4	O13	0.0628882	-2.7664
O4	O14	0.0722433	-2.62772
O4	O15	0.0728976	-2.6187
O4	O16	0.06	-2.81341
O4	O2	0.0571429	-2.8622
O4	O3	3.74921	1.32155
O4	O4	0.060844	-2.79944
O4	O5	0.0692711	-2.66973
O4	O6	0.0689655	-2.67415
O4	O7	0.0583321	-2.8416
O4	O8	0.0569106	-2.86627
O4	O9	0.0660377	-2.71753
O5	O1	0.054326	-2.91275
O5	O10	0.0625	-2.77259
O5	O11	0.0604027	-2.80672
O5	O12	0.0548378	-2.90337
O5	O13	0.0717677	-2.63432
O5	O14	0.219838	-1.51486
O5	O15	0.070957	-2.64568
O5	O16	0.0625	-2.77259
O5	O2	0.0590062	-2.83011
O5	O3	0.0614025	-2.7903
O5	O4	0.0542231	-2.91465
O5	O5	0.0554623	-2.89205
O5	O6	2.82416	1.03821
O5	O7	0.0603868	-2.80698
O5	O8	0.0606547	-2.80256
O5	O9	0.0619048	-2.78216
O6	O1	0.0647482	-2.73725
O6	O10	0.0535583	-2.92698
O6	O11	0.0768969	-2.56529
O6	O12	0.0626186	-2.77069
O6	O13	0.419636	-0.868367
O6	O14	0.720669	-0.327576
O6	O15	0.0550202	-2.90005
O6	O16	0.214807	-1.53801
O6	O2	0.0620549	-2.77974
O6	O3	0.071875	-2.63283
O6	O4	0.0850131	-2.46495
O6	O5	3.52187	1.25899
O6	O6	0.0591299	-2.82802
O6	O7	0.0689062	-2.67501
O6	O8	0.160477	-1.8296
O6	O9	0.0887097	-2.42239
O7	O1	0.0577935	-2.85088
O7	O10	0.0481353	-3.03374
O7	O11	0.0601585	-2.81077
O7	O12	0.0524862	-2.94721
O7	O13	0.0565476	-2.87267
O7	O14	0.129297	-2.04564
O7	O15	0.0972763	-2.3302
O7	O16	0.0653846	-2.72747
O7	O2	0.0473966	-3.04921
O7	O3	0.0555556	-2.89037
O7	O4	0.0567061	-2.86987
O7	O5	0.0701754	-2.65676
O7	O6	0.0530333	-2.93683
O7	O7	0.0539514	-2.91967
O7	O8	3.26545	1.1834
O7	O9	0.0595745	-2.82053
O8	O1	0.0681238	-2.68643
O8	O10	0.0593561	-2.8242
O8	O11	0.0769231	-2.56495
O8	O12	0.0895451	-2.41301
O8	O13	0.186965	-1.67683
O8	O14	0.0681045	-2.68671
O8	O15	0.081853	-2.50283
O8	O16	1.06034	0.0585919
O8	O2	0.0691764	-2.6711
O8	O3	0.0808511	-2.51515
O8	O4	0.0715789	-2.63695
O8	O5	0.0866084	-2.44636
O8	O6	0.111981	-2.18943
O8	O7	3.61863	1.2861
O8	O8	0.0660377	-2.71753
O8	O9	0.0798579	-2.52751
O9	O1	0.0799989	-2.52574
O9	O10	2.84972	1.04722
O9	O11	0.0529248	-2.93888
O9	O12	0.053286	-2.93208
O9	O13	0.0594789	-2.82213
O9	O14	0.0606922	-2.80194
O9	O15	0.058156	-2.84463
O9	O16	0.0570949	-2.86304
O9	O2	0.0966678	-2.33647
O9	O3	0.0627731	-2.76823
O9	O4	0.0583329	-2.84159
O9	O5	0.0535918	-2.92636
O9	O6	0.068759	-2.67715
O9	O7	0.0530612	-2.93631
O9	O8	0.0639109	-2.75027
O9	O9	0.0582011	-2.84385

## Sheet: CC0_2
X_peptide	Y_peptide	med (RNA/DNA)	Interaction_score
O1	O1	0.0708402	-2.64733
O1	O10	0.158524	-1.84185
O1	O11	0.076661	-2.56836
O1	O12	0.0676635	-2.69321
O1	O13	0.0941402	-2.36297
O1	O14	0.0604396	-2.80611
O1	O15	0.0700375	-2.65872
O1	O16	0.0683625	-2.68293
O1	O2	3.90884	1.36324
O1	O3	0.0742329	-2.60055
O1	O4	0.0707154	-2.64909
O1	O5	0.0636124	-2.75495
O1	O6	0.066578	-2.70938
O1	O7	0.0695571	-2.66561
O1	O8	0.0711297	-2.64325
O1	O9	0.09375	-2.36712
O10	O1	1.70679	0.534612
O10	O10	0.0726362	-2.62229
O10	O11	0.0883813	-2.42609
O10	O12	0.0644007	-2.74263
O10	O13	0.0773543	-2.55936
O10	O14	0.0897959	-2.41022
O10	O15	0.0757382	-2.58047
O10	O16	0.0925229	-2.3803
O10	O2	0.300825	-1.20123
O10	O3	0.0957704	-2.3458
O10	O4	0.0887455	-2.42198
O10	O5	0.514643	-0.664283
O10	O6	0.0621493	-2.77822
O10	O7	0.0812539	-2.51018
O10	O8	0.111017	-2.19807
O10	O9	6.45106	1.86424
O11	O1	0.0681676	-2.68579
O11	O10	0.0569106	-2.86627
O11	O11	0.0734879	-2.61063
O11	O12	1.88196	0.632315
O11	O13	0.067623	-2.69381
O11	O14	0.0677419	-2.69205
O11	O15	0.0641085	-2.74718
O11	O16	0.0719441	-2.63187
O11	O2	0.0723358	-2.62644
O11	O3	0.0930233	-2.37491
O11	O4	0.219052	-1.51845
O11	O5	0.0711238	-2.64333
O11	O6	0.0734966	-2.61052
O11	O7	0.0799171	-2.52677
O11	O8	0.0850575	-2.46443
O11	O9	0.0679245	-2.68936
O12	O1	0.0968834	-2.33425
O12	O10	0.0636079	-2.75502
O12	O11	3.74594	1.32067
O12	O12	0.0712506	-2.64155
O12	O13	0.0724638	-2.62467
O12	O14	0.125325	-2.07684
O12	O15	0.067716	-2.69243
O12	O16	0.0692803	-2.66959
O12	O2	0.0632456	-2.76073
O12	O3	2.57959	0.94763
O12	O4	0.123894	-2.08833
O12	O5	0.080429	-2.52038
O12	O6	0.0761589	-2.57493
O12	O7	0.0648508	-2.73567
O12	O8	0.121311	-2.10939
O12	O9	0.0790221	-2.53803
O13	O1	0.0726351	-2.62231
O13	O10	0.0611213	-2.7949
O13	O11	0.0745863	-2.5958
O13	O12	0.0583874	-2.84066
O13	O13	0.063066	-2.76357
O13	O14	2.66594	0.980557
O13	O15	0.396104	-0.926079
O13	O16	0.0610169	-2.7966
O13	O2	0.0598756	-2.81549
O13	O3	0.0673597	-2.69771
O13	O4	0.0721649	-2.6288
O13	O5	0.089106	-2.41793
O13	O6	0.200538	-1.60675
O13	O7	0.0664625	-2.71112
O13	O8	0.195122	-1.63413
O13	O9	0.0753943	-2.58502
O14	O1	0.0841575	-2.47507
O14	O10	0.0849802	-2.46534
O14	O11	0.0799358	-2.52653
O14	O12	0.206218	-1.57882
O14	O13	5.87657	1.77097
O14	O14	0.086514	-2.44745
O14	O15	0.0787577	-2.54138
O14	O16	4.68796	1.545
O14	O2	0.0823666	-2.49658
O14	O3	0.108715	-2.21902
O14	O4	0.0981354	-2.32141
O14	O5	2.8267	1.03911
O14	O6	2.30769	0.836248
O14	O7	1.32821	0.283829
O14	O8	0.0935262	-2.36951
O14	O9	0.0849647	-2.46552
O15	O1	0.0778259	-2.55328
O15	O10	0.0624581	-2.77326
O15	O11	0.0655738	-2.72458
O15	O12	0.0640394	-2.74826
O15	O13	1.37931	0.321584
O15	O14	0.0694484	-2.66717
O15	O15	0.0788835	-2.53978
O15	O16	5.95166	1.78367
O15	O2	0.0668798	-2.70486
O15	O3	0.0665686	-2.70952
O15	O4	0.0882224	-2.42789
O15	O5	0.272566	-1.29987
O15	O6	0.0713128	-2.64068
O15	O7	0.228288	-1.47715
O15	O8	0.102041	-2.28238
O15	O9	0.0729282	-2.61828
O16	O1	0.0841172	-2.47554
O16	O10	0.0676056	-2.69406
O16	O11	0.07996	-2.52623
O16	O12	0.0595577	-2.82081
O16	O13	0.0606061	-2.80336
O16	O14	2.74901	1.01124
O16	O15	2.93776	1.07765
O16	O16	0.0672705	-2.69903
O16	O2	0.0648148	-2.73622
O16	O3	0.0801605	-2.52372
O16	O4	0.0784685	-2.54506
O16	O5	0.0754185	-2.5847
O16	O6	0.10147	-2.288
O16	O7	0.103114	-2.27192
O16	O8	2.17494	0.777002
O16	O9	0.0854003	-2.46041
O2	O1	6.80931	1.91829
O2	O10	0.502932	-0.6873
O2	O11	0.109317	-2.21351
O2	O12	0.0660377	-2.71753
O2	O13	0.0674319	-2.69664
O2	O14	0.113033	-2.18007
O2	O15	0.0932121	-2.37288
O2	O16	0.0809683	-2.5137
O2	O2	0.0714286	-2.63906
O2	O3	0.0833333	-2.48491
O2	O4	0.0763949	-2.57184
O2	O5	0.0869565	-2.44235
O2	O6	0.0744681	-2.59738
O2	O7	0.0730938	-2.61601
O2	O8	0.309449	-1.17296
O2	O9	1.68795	0.523515
O3	O1	0.0629881	-2.76481
O3	O10	0.0653442	-2.72809
O3	O11	0.0769338	-2.56481
O3	O12	0.703772	-0.351301
O3	O13	0.0611394	-2.7946
O3	O14	0.0743212	-2.59936
O3	O15	0.0645833	-2.7398
O3	O16	0.0801432	-2.52394
O3	O2	0.0696957	-2.66362
O3	O3	0.0729151	-2.61846
O3	O4	6.34641	1.84789
O3	O5	0.0669711	-2.70349
O3	O6	0.0737913	-2.60651
O3	O7	0.0699412	-2.6601
O3	O8	0.0786201	-2.54313
O3	O9	0.0775027	-2.55744
O4	O1	0.0769231	-2.56495
O4	O10	0.0673469	-2.6979
O4	O11	2.91433	1.06964
O4	O12	0.161791	-1.82145
O4	O13	0.0747603	-2.59347
O4	O14	0.081761	-2.50395
O4	O15	0.084923	-2.46601
O4	O16	0.077957	-2.5516
O4	O2	0.0622036	-2.77734
O4	O3	4.64046	1.53481
O4	O4	0.0816901	-2.50482
O4	O5	0.0738739	-2.6054
O4	O6	0.0890728	-2.4183
O4	O7	0.0736394	-2.60858
O4	O8	0.0740741	-2.60269
O4	O9	0.0793201	-2.53426
O5	O1	0.0750501	-2.5896
O5	O10	0.0756589	-2.58152
O5	O11	0.0718331	-2.63341
O5	O12	0.0656985	-2.72268
O5	O13	0.0924321	-2.38128
O5	O14	0.451228	-0.795782
O5	O15	0.0814775	-2.50743
O5	O16	0.070998	-2.6451
O5	O2	0.0617018	-2.78544
O5	O3	0.0577674	-2.85133
O5	O4	0.0791314	-2.53665
O5	O5	0.0690746	-2.67257
O5	O6	5.02796	1.61501
O5	O7	0.0712805	-2.64113
O5	O8	0.0816803	-2.50494
O5	O9	0.0700578	-2.65844
O6	O1	0.0704671	-2.65261
O6	O10	0.0739252	-2.6047
O6	O11	0.0777434	-2.55434
O6	O12	0.0773931	-2.55886
O6	O13	0.91464	-0.0892244
O6	O14	1.54136	0.432666
O6	O15	0.066512	-2.71037
O6	O16	0.43585	-0.830458
O6	O2	0.0664807	-2.71084
O6	O3	0.0796553	-2.53005
O6	O4	0.119888	-2.1212
O6	O5	5.69627	1.73981
O6	O6	0.0760728	-2.57606
O6	O7	0.0795735	-2.53107
O6	O8	0.31327	-1.16069
O6	O9	0.12193	-2.10431
O7	O1	0.078507	-2.54457
O7	O10	0.0688337	-2.67606
O7	O11	0.0695943	-2.66507
O7	O12	0.059056	-2.82927
O7	O13	0.0655491	-2.72496
O7	O14	0.191116	-1.65488
O7	O15	0.166163	-1.79479
O7	O16	0.0848986	-2.4663
O7	O2	0.0621118	-2.77882
O7	O3	0.0726178	-2.62255
O7	O4	0.0698066	-2.66203
O7	O5	0.0769231	-2.56495
O7	O6	0.0654111	-2.72706
O7	O7	0.0669643	-2.7036
O7	O8	4.64864	1.53657
O7	O9	0.0729614	-2.61783
O8	O1	0.0811189	-2.51184
O8	O10	0.0803794	-2.521
O8	O11	0.077169	-2.56176
O8	O12	0.111816	-2.1909
O8	O13	0.515998	-0.661652
O8	O14	0.0823912	-2.49628
O8	O15	0.107246	-2.23263
O8	O16	2.39935	0.875198
O8	O2	0.0859167	-2.45438
O8	O3	0.0928309	-2.37698
O8	O4	0.0879265	-2.43125
O8	O5	0.117427	-2.14194
O8	O6	0.143113	-1.94412
O8	O7	6.53694	1.87747
O8	O8	0.0801241	-2.52418
O8	O9	0.093617	-2.36854
O9	O1	0.0841142	-2.47558
O9	O10	5.01361	1.61216
O9	O11	0.0656518	-2.72339
O9	O12	0.0715532	-2.63731
O9	O13	0.0684047	-2.68231
O9	O14	0.0654867	-2.72591
O9	O15	0.0660112	-2.71793
O9	O16	0.0688344	-2.67605
O9	O2	0.125553	-2.07503
O9	O3	0.0660457	-2.71741
O9	O4	0.064333	-2.74368
O9	O5	0.0782828	-2.54743
O9	O6	0.0864288	-2.44843
O9	O7	0.0680824	-2.68704
O9	O8	0.0833333	-2.48491
O9	O9	0.0742635	-2.60014

## Sheet: CC1
X_peptide	Y_peptide	med (RNA/DNA)	Interaction_score
P10	P10	0.0851449	-2.4634
P10	P11	0.282051	-1.26567
P10	P12	0.137949	-1.98087
P10	P3	0.142857	-1.94591
P10	P3mS	0.0625	-2.77259
P10	P4	0.0555556	-2.89037
P10	P4mS	0.0545635	-2.90839
P10	P5	0.0568733	-2.86693
P10	P5mS	0.0720779	-2.63001
P10	P5SC1	0.0848067	-2.46738
P10	P5SC2	0.0784615	-2.54515
P10	P6	0.115385	-2.15948
P10	P6mS	0.0840395	-2.47647
P10	P6SC1	0.0769231	-2.56495
P10	P6SC2	0.115789	-2.15598
P10	P7	0.580383	-0.544067
P10	P7mS	0.152174	-1.88273
P10	P8	0.0738469	-2.60576
P10	P8mS	0.0699714	-2.65967
P10	P9	1.8202	0.598947
P11	P10	0.543561	-0.609614
P11	P11	0.0666667	-2.70805
P11	P12	1.56702	0.449174
P11	P3	0.0718589	-2.63305
P11	P3mS	0.070802	-2.64787
P11	P4	0.470926	-0.753054
P11	P4mS	0.627907	-0.465363
P11	P5	0.0685737	-2.67985
P11	P5mS	0.0882353	-2.42775
P11	P5SC1	0.0993789	-2.30882
P11	P5SC2	0.125	-2.07944
P11	P6	0.0566088	-2.87159
P11	P6mS	0.0555556	-2.89037
P11	P6SC1	0.0625	-2.77259
P11	P6SC2	0.0635081	-2.75659
P11	P7	0.0833333	-2.48491
P11	P7mS	0.0769231	-2.56495
P11	P8	0.0909091	-2.3979
P11	P8mS	0.0784314	-2.54553
P11	P9	0.235294	-1.44692
P12	P10	0.05	-2.99573
P12	P11	1.19231	0.175891
P12	P12	0.0653409	-2.72814
P12	P3	1.03016	0.0297129
P12	P3mS	0.260611	-1.34473
P12	P4	0.0526316	-2.94444
P12	P4mS	0.0588235	-2.83321
P12	P5	0.05	-2.99573
P12	P5mS	0.0612245	-2.79321
P12	P5SC1	0.0487805	-3.02042
P12	P5SC2	0.0666667	-2.70805
P12	P6	0.0526316	-2.94444
P12	P6mS	0.0588235	-2.83321
P12	P6SC1	0.0588235	-2.83321
P12	P6SC2	0.0576923	-2.85263
P12	P7	0.08	-2.52573
P12	P7mS	0.05	-2.99573
P12	P8	0.0555556	-2.89037
P12	P8mS	0.0555556	-2.89037
P12	P9	0.333333	-1.09861
P3	P10	0.266667	-1.32176
P3	P11	0.0637331	-2.75305
P3	P12	1.4	0.336472
P3	P3	0.0703678	-2.65402
P3	P3mS	0.047619	-3.04452
P3	P4	0.924764	-0.0782165
P3	P4mS	1.43184	0.358959
P3	P5	0.0705882	-2.65089
P3	P5mS	0.0833333	-2.48491
P3	P5SC1	0.0869565	-2.44235
P3	P5SC2	0.117647	-2.14007
P3	P6	0.0714286	-2.63906
P3	P6mS	0.0645161	-2.74084
P3	P6SC1	0.0628956	-2.76628
P3	P6SC2	0.0811909	-2.51095
P3	P7	0.0851064	-2.46385
P3	P7mS	0.0869565	-2.44235
P3	P8	0.116883	-2.14658
P3	P8mS	0.0769231	-2.56495
P3	P9	0.278481	-1.27841
P3mS	P10	0.0673077	-2.69848
P3mS	P11	0.0519568	-2.95734
P3mS	P12	0.654887	-0.423292
P3mS	P3	0.0645161	-2.74084
P3mS	P3mS	0.0392308	-3.23829
P3mS	P4	0.750839	-0.286564
P3mS	P4mS	1.33333	0.287682
P3mS	P5	0.0529825	-2.93779
P3mS	P5mS	0.0833333	-2.48491
P3mS	P5SC1	0.075	-2.59027
P3mS	P5SC2	0.0813953	-2.50844
P3mS	P6	0.0588235	-2.83321
P3mS	P6mS	0.0645161	-2.74084
P3mS	P6SC1	0.0588235	-2.83321
P3mS	P6SC2	0.0687831	-2.6768
P3mS	P7	0.0754717	-2.584
P3mS	P7mS	0.0631649	-2.76201
P3mS	P8	0.0869565	-2.44235
P3mS	P8mS	0.0740741	-2.60269
P3mS	P9	0.204545	-1.58697
P4	P10	0.0533428	-2.93102
P4	P11	0.473684	-0.747214
P4	P12	0.05	-2.99573
P4	P3	1.47041	0.385539
P4	P3mS	1.21739	0.19671
P4	P4	0.05	-2.99573
P4	P4mS	0.05	-2.99573
P4	P5	0.0416667	-3.17805
P4	P5mS	0.0566239	-2.87132
P4	P5SC1	0.0666667	-2.70805
P4	P5SC2	0.0588235	-2.83321
P4	P6	0.055175	-2.89724
P4	P6mS	0.0588235	-2.83321
P4	P6SC1	0.0481998	-3.0324
P4	P6SC2	0.0666667	-2.70805
P4	P7	0.0666667	-2.70805
P4	P7mS	0.0697674	-2.66259
P4	P8	0.0555556	-2.89037
P4	P8mS	0.0606061	-2.80336
P4	P9	0.142857	-1.94591
P4mS	P10	0.0517241	-2.96183
P4mS	P11	0.18809	-1.67084
P4mS	P12	0.0508621	-2.97864
P4mS	P3	1.36842	0.313658
P4mS	P3mS	1.16667	0.154151
P4mS	P4	0.0588235	-2.83321
P4mS	P4mS	0.04	-3.21888
P4mS	P5	0.0526316	-2.94444
P4mS	P5mS	0.0625	-2.77259
P4mS	P5SC1	0.0555556	-2.89037
P4mS	P5SC2	0.0643658	-2.74317
P4mS	P6	0.0588235	-2.83321
P4mS	P6mS	0.047619	-3.04452
P4mS	P6SC1	0.06	-2.81341
P4mS	P6SC2	0.0714286	-2.63906
P4mS	P7	0.06	-2.81341
P4mS	P7mS	0.047619	-3.04452
P4mS	P8	0.0606061	-2.80336
P4mS	P8mS	0.0545635	-2.90839
P4mS	P9	0.0847701	-2.46781
P5	P10	0.047619	-3.04452
P5	P11	0.0655914	-2.72431
P5	P12	0.0647018	-2.73797
P5	P3	0.0697674	-2.66259
P5	P3mS	0.0540936	-2.91704
P5	P4	0.0526316	-2.94444
P5	P4mS	0.0454545	-3.09104
P5	P5	0.0555556	-2.89037
P5	P5mS	0.0588235	-2.83321
P5	P5SC1	0.0576923	-2.85263
P5	P5SC2	0.0645161	-2.74084
P5	P6	1.18275	0.167839
P5	P6mS	1.15034	0.14006
P5	P6SC1	1.22222	0.200671
P5	P6SC2	1.31244	0.271888
P5	P7	0.0769231	-2.56495
P5	P7mS	0.0645833	-2.7398
P5	P8	0.54717	-0.602996
P5	P8mS	0.0866881	-2.44544
P5	P9	0.222222	-1.50408
P5mS	P10	0.0434783	-3.13549
P5mS	P11	0.0470653	-3.05622
P5mS	P12	0.0625	-2.77259
P5mS	P3	0.0588235	-2.83321
P5mS	P3mS	0.0555556	-2.89037
P5mS	P4	0.0526316	-2.94444
P5mS	P4mS	0.0487805	-3.02042
P5mS	P5	0.047619	-3.04452
P5mS	P5mS	0.0488095	-3.01983
P5mS	P5SC1	0.061553	-2.78786
P5mS	P5SC2	0.0558677	-2.88477
P5mS	P6	0.75	-0.287682
P5mS	P6mS	0.5	-0.693147
P5mS	P6SC1	0.8125	-0.207639
P5mS	P6SC2	1	0
P5mS	P7	0.0588235	-2.83321
P5mS	P7mS	0.0666667	-2.70805
P5mS	P8	0.157895	-1.84583
P5mS	P8mS	0.0714286	-2.63906
P5mS	P9	0.1	-2.30259
P5SC1	P10	0.0588235	-2.83321
P5SC1	P11	0.056338	-2.87639
P5SC1	P12	0.0545455	-2.90872
P5SC1	P3	0.0666667	-2.70805
P5SC1	P3mS	0.0526316	-2.94444
P5SC1	P4	0.0526316	-2.94444
P5SC1	P4mS	0.0526316	-2.94444
P5SC1	P5	0.0490964	-3.01397
P5SC1	P5mS	0.0625	-2.77259
P5SC1	P5SC1	0.0540541	-2.91777
P5SC1	P5SC2	0.0645161	-2.74084
P5SC1	P6	1.21429	0.194156
P5SC1	P6mS	1.17333	0.159849
P5SC1	P6SC1	1.30488	0.26611
P5SC1	P6SC2	1.31789	0.276036
P5SC1	P7	0.0851064	-2.46385
P5SC1	P7mS	0.0666667	-2.70805
P5SC1	P8	0.745283	-0.293991
P5SC1	P8mS	0.117647	-2.14007
P5SC1	P9	0.162162	-1.81916
P5SC2	P10	0.05	-2.99573
P5SC2	P11	0.0640041	-2.74881
P5SC2	P12	0.0454545	-3.09104
P5SC2	P3	0.070598	-2.65075
P5SC2	P3mS	0.047619	-3.04452
P5SC2	P4	0.070598	-2.65075
P5SC2	P4mS	0.0555556	-2.89037
P5SC2	P5	0.0526316	-2.94444
P5SC2	P5mS	0.05	-2.99573
P5SC2	P5SC1	0.0555556	-2.89037
P5SC2	P5SC2	0.0571429	-2.8622
P5SC2	P6	1.11543	0.109238
P5SC2	P6mS	1.13043	0.122602
P5SC2	P6SC1	1.23054	0.207456
P5SC2	P6SC2	1.40678	0.341303
P5SC2	P7	0.0759615	-2.57753
P5SC2	P7mS	0.0588235	-2.83321
P5SC2	P8	0.464265	-0.767299
P5SC2	P8mS	0.0869565	-2.44235
P5SC2	P9	0.125	-2.07944
P6	P10	0.25	-1.38629
P6	P11	0.0612245	-2.79321
P6	P12	0.151515	-1.88707
P6	P3	0.0789474	-2.53897
P6	P3mS	0.0625	-2.77259
P6	P4	0.0625	-2.77259
P6	P4mS	0.0697674	-2.66259
P6	P5	1.28026	0.247061
P6	P5mS	1.70833	0.535518
P6	P5SC1	1.68116	0.519484
P6	P5SC2	1.40683	0.341342
P6	P6	0.0666667	-2.70805
P6	P6mS	0.0674242	-2.69675
P6	P6SC1	0.0625	-2.77259
P6	P6SC2	0.0816327	-2.50553
P6	P7	0.615385	-0.485508
P6	P7mS	0.0833333	-2.48491
P6	P8	0.157379	-1.8491
P6	P8mS	0.0819672	-2.50144
P6	P9	0.333333	-1.09861
P6mS	P10	0.0454545	-3.09104
P6mS	P11	0.0638298	-2.75154
P6mS	P12	0.0727513	-2.62071
P6mS	P3	0.0588235	-2.83321
P6mS	P3mS	0.0645161	-2.74084
P6mS	P4	0.0573071	-2.85933
P6mS	P4mS	0.0521779	-2.9531
P6mS	P5	1.0625	0.0606246
P6mS	P5mS	1.32606	0.282209
P6mS	P5SC1	1.57576	0.454736
P6mS	P5SC2	1.42857	0.356675
P6mS	P6	0.0588235	-2.83321
P6mS	P6mS	0.05839	-2.84061
P6mS	P6SC1	0.0508621	-2.97864
P6mS	P6SC2	0.0625	-2.77259
P6mS	P7	0.135749	-1.99694
P6mS	P7mS	0.0740741	-2.60269
P6mS	P8	0.0833333	-2.48491
P6mS	P8mS	0.0574176	-2.8574
P6mS	P9	0.156556	-1.85434
P6SC1	P10	0.070802	-2.64787
P6SC1	P11	0.065942	-2.71898
P6SC1	P12	0.130435	-2.03688
P6SC1	P3	0.0933333	-2.37158
P6SC1	P3mS	0.0625	-2.77259
P6SC1	P4	0.0666667	-2.70805
P6SC1	P4mS	0.0833333	-2.48491
P6SC1	P5	1.1875	0.17185
P6SC1	P5mS	1.51515	0.415515
P6SC1	P5SC1	1.61111	0.476924
P6SC1	P5SC2	1.52753	0.423649
P6SC1	P6	0.0666667	-2.70805
P6SC1	P6mS	0.0627815	-2.76809
P6SC1	P6SC1	0.0769231	-2.56495
P6SC1	P6SC2	0.0888889	-2.42037
P6SC1	P7	0.888889	-0.117783
P6SC1	P7mS	0.156829	-1.8526
P6SC1	P8	0.230769	-1.46634
P6SC1	P8mS	0.116438	-2.15039
P6SC1	P9	0.729457	-0.315454
P6SC2	P10	0.089899	-2.40907
P6SC2	P11	0.0806865	-2.51718
P6SC2	P12	0.123077	-2.09495
P6SC2	P3	0.208696	-1.56688
P6SC2	P3mS	0.0978001	-2.32483
P6SC2	P4	0.0729966	-2.61734
P6SC2	P4mS	0.0714286	-2.63906
P6SC2	P5	1.26208	0.232758
P6SC2	P5mS	1.51289	0.414025
P6SC2	P5SC1	1.599	0.469376
P6SC2	P5SC2	1.60606	0.473784
P6SC2	P6	0.0736068	-2.60902
P6SC2	P6mS	0.0649506	-2.73413
P6SC2	P6SC1	0.0867475	-2.44475
P6SC2	P6SC2	0.119205	-2.12691
P6SC2	P7	1.16026	0.148641
P6SC2	P7mS	0.28125	-1.26851
P6SC2	P8	0.333333	-1.09861
P6SC2	P8mS	0.109756	-2.20949
P6SC2	P9	0.812169	-0.208046
P7	P10	0.280899	-1.26976
P7	P11	0.0555556	-2.89037
P7	P12	0.1	-2.30259
P7	P3	0.064173	-2.74617
P7	P3mS	0.0680556	-2.68743
P7	P4	0.0625	-2.77259
P7	P4mS	0.0645329	-2.74058
P7	P5	0.0731707	-2.61496
P7	P5mS	0.0725564	-2.62339
P7	P5SC1	0.0971676	-2.33132
P7	P5SC2	0.110345	-2.20415
P7	P6	0.253571	-1.37211
P7	P6mS	0.131148	-2.03143
P7	P6SC1	0.451613	-0.79493
P7	P6SC2	1.03774	0.0370413
P7	P7	0.101695	-2.28578
P7	P7mS	0.0769231	-2.56495
P7	P8	1.70833	0.535518
P7	P8mS	1.37413	0.317818
P7	P9	0.245718	-1.40357
P7mS	P10	0.0769231	-2.56495
P7mS	P11	0.0682665	-2.68434
P7mS	P12	0.0666667	-2.70805
P7mS	P3	0.0666667	-2.70805
P7mS	P3mS	0.0423729	-3.16125
P7mS	P4	0.0563492	-2.87619
P7mS	P4mS	0.0588235	-2.83321
P7mS	P5	0.0571429	-2.8622
P7mS	P5mS	0.0714286	-2.63906
P7mS	P5SC1	0.0714286	-2.63906
P7mS	P5SC2	0.0670412	-2.70245
P7mS	P6	0.0666667	-2.70805
P7mS	P6mS	0.0645161	-2.74084
P7mS	P6SC1	0.0748082	-2.59283
P7mS	P6SC2	0.107745	-2.22798
P7mS	P7	0.0833333	-2.48491
P7mS	P7mS	0.08	-2.52573
P7mS	P8	1.4	0.336472
P7mS	P8mS	1	0
P7mS	P9	0.181818	-1.70475
P8	P10	0.047619	-3.04452
P8	P11	0.0625	-2.77259
P8	P12	0.0549451	-2.90142
P8	P3	0.047619	-3.04452
P8	P3mS	0.0714286	-2.63906
P8	P4	0.0454545	-3.09104
P8	P4mS	0.05	-2.99573
P8	P5	0.113636	-2.17475
P8	P5mS	0.111111	-2.19722
P8	P5SC1	0.224747	-1.49278
P8	P5SC2	0.238275	-1.43433
P8	P6	0.0555556	-2.89037
P8	P6mS	0.0625	-2.77259
P8	P6SC1	0.0625	-2.77259
P8	P6SC2	0.075	-2.59027
P8	P7	1.28079	0.247476
P8	P7mS	1.26415	0.234401
P8	P8	0.0822072	-2.49851
P8	P8mS	0.0526316	-2.94444
P8	P9	0.225998	-1.48723
P8mS	P10	0.0579832	-2.8476
P8mS	P11	0.0588235	-2.83321
P8mS	P12	0.0597148	-2.81818
P8mS	P3	0.0588235	-2.83321
P8mS	P3mS	0.0434783	-3.13549
P8mS	P4	0.0588235	-2.83321
P8mS	P4mS	0.0555556	-2.89037
P8mS	P5	0.0612245	-2.79321
P8mS	P5mS	0.0588235	-2.83321
P8mS	P5SC1	0.0866881	-2.44544
P8mS	P5SC2	0.0863354	-2.44952
P8mS	P6	0.0645161	-2.74084
P8mS	P6mS	0.0588235	-2.83321
P8mS	P6SC1	0.0526316	-2.94444
P8mS	P6SC2	0.0571429	-2.8622
P8mS	P7	1.13563	0.127189
P8mS	P7mS	0.637839	-0.449669
P8mS	P8	0.0773504	-2.55941
P8mS	P8mS	0.0487805	-3.02042
P8mS	P9	0.135135	-2.00148
P9	P10	1.47214	0.386715
P9	P11	0.047619	-3.04452
P9	P12	0.193548	-1.64223
P9	P3	0.0548048	-2.90398
P9	P3mS	0.0454545	-3.09104
P9	P4	0.0714286	-2.63906
P9	P4mS	0.0588235	-2.83321
P9	P5	0.0645161	-2.74084
P9	P5mS	0.0480031	-3.03649
P9	P5SC1	0.0588235	-2.83321
P9	P5SC2	0.0666667	-2.70805
P9	P6	0.0569948	-2.86479
P9	P6mS	0.0555556	-2.89037
P9	P6SC1	0.0625	-2.77259
P9	P6SC2	0.0645161	-2.74084
P9	P7	0.0645161	-2.74084
P9	P7mS	0.0588235	-2.83321
P9	P8	0.103807	-2.26522
P9	P8mS	0.0666667	-2.70805
P9	P9	0.0985915	-2.31677

## Sheet: CCNG1
X_peptide	Y_peptide	med (RNA/DNA)	Interaction_score
4H1046-bA	4H1046-bA	0.723361	-0.323847
4H1046-bA	4H1072-bA	0.646974	-0.435449
4H1046-bA	4H2568-bA	0.309158	-1.1739
4H1046-bA	4H2619-bA	0.585799	-0.534779
4H1046-bA	4H2745-bA	1.10877	0.103248
4H1046-bA	4H344-bA	0.475818	-0.742719
4H1046-bA	4H363-bA	1.30864	0.26899
4H1046-bA	4H3907-bA	0.675416	-0.392427
4H1046-bA	4H3961-bA	11.3542	2.42958
4H1046-bA	4H470-bA	1.50955	0.411808
4H1046-bH	4H1046-bH	0.419753	-0.868089
4H1046-bH	4H1072-bH	0.620571	-0.477116
4H1046-bH	4H2568-bH	2.78847	1.02549
4H1046-bH	4H2619-bH	1.5518	0.439417
4H1046-bH	4H2745-bH	2.50178	0.917003
4H1046-bH	4H344-bH	3.79269	1.33308
4H1046-bH	4H363-bH	0.312189	-1.16415
4H1046-bH	4H3907-bH	0.885714	-0.121361
4H1046-bH	4H3961-bH	5.52272	1.70887
4H1046-bH	4H470-bH	1.49961	0.405202
4H1046-bN	4H1046-bN	0.993243	-0.00677969
4H1046-bN	4H1072-bN	0.692529	-0.367406
4H1046-bN	4H2568-bN	2.30769	0.836248
4H1046-bN	4H2619-bN	0.25891	-1.35127
4H1046-bN	4H2745-bN	0.893993	-0.112058
4H1046-bN	4H344-bN	2.625	0.965081
4H1046-bN	4H363-bN	0.777542	-0.251618
4H1046-bN	4H3907-bN	0.606621	-0.499851
4H1046-bN	4H3961-bN	9.75645	2.27793
4H1046-bN	4H470-bN	1.02357	0.0232956
4H1072-bA	4H1072-bA	2.6345	0.968693
4H1072-bA	4H1193-bA	2.15018	0.765553
4H1072-bA	4H1387-bA	4.32	1.46326
4H1072-bA	4H1406-bA	1.27027	0.23923
4H1072-bA	4H2568-bA	6.34576	1.84779
4H1072-bA	4H2619-bA	1.04688	0.0458095
4H1072-bA	4H2745-bA	0.814545	-0.205125
4H1072-bA	4H344-bA	0.468293	-0.758661
4H1072-bA	4H3592-bA	6.11538	1.81081
4H1072-bA	4H3601-bA	1.40426	0.339507
4H1072-bA	4H363-bA	3.34769	1.20827
4H1072-bA	4H3907-bA	2.70934	0.996704
4H1072-bA	4H3961-bA	3.80486	1.33628
4H1072-bA	4H4038-bA	5.55556	1.7148
4H1072-bA	4H470-bA	0.3	-1.20397
4H1072-bH	4H1072-bH	1.36474	0.310962
4H1072-bH	4H1193-bH	1.53068	0.425715
4H1072-bH	4H1387-bH	3.20751	1.1655
4H1072-bH	4H1406-bH	1.19062	0.17447
4H1072-bH	4H1899-bN	6.27523	1.83661
4H1072-bH	4H2568-bH	0.441734	-0.817046
4H1072-bH	4H2619-bH	5.21818	1.65215
4H1072-bH	4H2745-bH	0.832143	-0.183751
4H1072-bH	4H3297-bN	2.28571	0.826679
4H1072-bH	4H344-bH	3.69534	1.30707
4H1072-bH	4H3592-bH	8.04688	2.08528
4H1072-bH	4H3601-bH	1.8607	0.620951
4H1072-bH	4H363-bH	1.62761	0.487113
4H1072-bH	4H3907-bH	4.57258	1.52008
4H1072-bH	4H3961-bH	1.1412	0.132077
4H1072-bH	4H4038-bH	1.885	0.63393
4H1072-bH	4H470-bH	0.205758	-1.58105
4H1072-bN	4H1072-bN	1.99688	0.691588
4H1072-bN	4H1193-bN	0.790302	-0.23534
4H1072-bN	4H1387-bN	2.51324	0.921573
4H1072-bN	4H1406-bN	0.5	-0.693147
4H1072-bN	4H2568-bN	0.833333	-0.182322
4H1072-bN	4H2619-bN	2.17081	0.7751
4H1072-bN	4H2745-bN	0.932294	-0.0701067
4H1072-bN	4H344-bN	0.374101	-0.98323
4H1072-bN	4H3592-bN	1.2643	0.234518
4H1072-bN	4H3601-bN	0.956107	-0.0448856
4H1072-bN	4H363-bN	4.87423	1.58396
4H1072-bN	4H3907-bN	6.75701	1.91058
4H1072-bN	4H3961-bN	1.26025	0.231314
4H1072-bN	4H4038-bN	1.47479	0.388515
4H1072-bN	4H470-bN	1.05	0.0487902
4H1081-bA	4H1081-bA	0.334824	-1.09415
4H1081-bA	4H112-bA	0.835179	-0.180109
4H1081-bA	4H1158-bA	0.277778	-1.28093
4H1081-bA	4H118-bA	0.538835	-0.618346
4H1081-bA	4H1348-bA	0.434366	-0.833867
4H1081-bA	4H1373-bA	0.736486	-0.305864
4H1081-bA	4H1544-bA	0.761821	-0.272043
4H1081-bA	4H170-bA	0.375184	-0.980338
4H1081-bA	4H1710-bA	0.36	-1.02165
4H1081-bA	4H1831-bA	0.431974	-0.839389
4H1081-bA	4H1899-bA	0.466398	-0.762716
4H1081-bA	4H1985-bA	0.382981	-0.959769
4H1081-bA	4H2586-bA	0.366071	-1.00493
4H1081-bA	4H2627-bA	0.5	-0.693147
4H1081-bA	4H2673-bA	0.48804	-0.717358
4H1081-bA	4H2702-bA	1.57895	0.456758
4H1081-bA	4H3010-bA	0.836721	-0.178264
4H1081-bA	4H3112-bA	0.407895	-0.896746
4H1081-bA	4H3162-bA	0.559222	-0.581208
4H1081-bA	4H3175-bA	0.231076	-1.46501
4H1081-bA	4H3277-bA	0.562848	-0.574745
4H1081-bA	4H3298-bA	0.4	-0.916291
4H1081-bA	4H3427-bA	0.524671	-0.644985
4H1081-bA	4H346-bA	0.471067	-0.752756
4H1081-bA	4H3462-bA	0.423414	-0.859406
4H1081-bA	4H3497-bA	0.332515	-1.10107
4H1081-bA	4H3613-bA	0.609847	-0.494547
4H1081-bA	4H3628-bA	0.344538	-1.06555
4H1081-bA	4H3926-bA	14.8968	2.70115
4H1081-bA	4H4073-bA	0.608418	-0.496893
4H1081-bA	4H457-bA	0.45	-0.798508
4H1081-bA	4H575-bA	0.297889	-1.21103
4H1081-bA	4H591-bA	0.425287	-0.85499
4H1081-bA	4H626-bA	0.501847	-0.689459
4H1081-bA	4H683-bA	0.804852	-0.217097
4H1081-bA	4H754-bA	0.630631	-0.461035
4H1081-bA	4H780-bA	0.421053	-0.864997
4H1081-bA	4H797-bA	0.309045	-1.17427
4H1081-bA	4H855-bA	0.857604	-0.153613
4H1081-bA	4H906-bA	0.416667	-0.875469
4H1081-bA	4H918-bA	0.511111	-0.671168
4H1081-bA	4H953-bA	0.291667	-1.23214
4H1081-bA	4H968-bA	0.164948	-1.80212
4H1081-bA	O6	2.82792	1.03954
4H1081-bA	P8SHb	0.287356	-1.24703
4H1081-bH	4H1081-bH	0.266968	-1.32063
4H1081-bH	4H112-bH	0.17096	-1.76633
4H1081-bH	4H1158-bH	1.01421	0.0141082
4H1081-bH	4H118-bH	0.342691	-1.07093
4H1081-bH	4H1348-bH	0.221458	-1.50752
4H1081-bH	4H1373-bH	0.259259	-1.34993
4H1081-bH	4H1544-bH	0.246855	-1.39895
4H1081-bH	4H170-bH	0.938552	-0.0634168
4H1081-bH	4H1710-bH	0.134036	-2.00965
4H1081-bH	4H1831-bH	0.348592	-1.05385
4H1081-bH	4H1899-bH	0.509709	-0.673916
4H1081-bH	4H1985-bH	0.364706	-1.00866
4H1081-bH	4H2586-bH	0.128247	-2.0538
4H1081-bH	4H2627-bA	2.10976	0.746572
4H1081-bH	4H2627-bH	1.31847	0.276473
4H1081-bH	4H2673-bH	0.946795	-0.0546731
4H1081-bH	4H2702-bH	2.98864	1.09482
4H1081-bH	4H2717-bA	0.581081	-0.542865
4H1081-bH	4H3010-bH	0.360656	-1.01983
4H1081-bH	4H3112-bH	0.408163	-0.896088
4H1081-bH	4H3162-bH	0.493941	-0.705339
4H1081-bH	4H3175-bH	0.927419	-0.0753494
4H1081-bH	4H3277-bH	0.69556	-0.363038
4H1081-bH	4H3298-bH	0.96063	-0.040166
4H1081-bH	4H3427-bH	0.593433	-0.521831
4H1081-bH	4H346-bH	1.125	0.117783
4H1081-bH	4H3462-bH	0.465471	-0.764705
4H1081-bH	4H3497-bH	0.300395	-1.20266
4H1081-bH	4H3613-bH	0.229032	-1.47389
4H1081-bH	4H3628-bH	0.314209	-1.1577
4H1081-bH	4H3926-bH	5.46268	1.69794
4H1081-bH	4H4073-bH	0.286957	-1.24842
4H1081-bH	4H457-bH	0.507996	-0.677283
4H1081-bH	4H575-bH	0.109091	-2.21557
4H1081-bH	4H591-bH	0.601266	-0.508718
4H1081-bH	4H626-bH	0.562353	-0.575626
4H1081-bH	4H683-bH	0.563002	-0.574472
4H1081-bH	4H754-bH	0.802832	-0.21961
4H1081-bH	4H780-bH	0.689583	-0.371669
4H1081-bH	4H797-bH	0.488404	-0.716612
4H1081-bH	4H855-bH	0.849558	-0.16304
4H1081-bH	4H906-bH	0.503794	-0.685587
4H1081-bH	4H918-bH	0.927948	-0.07478
4H1081-bH	4H953-bH	0.394345	-0.930529
4H1081-bH	4H953-bN	0.714286	-0.336472
4H1081-bH	4H968-bH	0.411856	-0.887081
4H1081-bH	O6-bS	6.39744	1.8559
4H1081-bN	4H1081-bN	0.807018	-0.21441
4H1081-bN	4H112-bN	0.424658	-0.856472
4H1081-bN	4H1158-bN	0.353225	-1.04065
4H1081-bN	4H118-bN	0.611275	-0.492209
4H1081-bN	4H1348-bN	0.225343	-1.49013
4H1081-bN	4H1373-bN	0.20202	-1.59939
4H1081-bN	4H1544-bN	0.29646	-1.21584
4H1081-bN	4H170-bN	0.179549	-1.71731
4H1081-bN	4H1710-bN	0.135135	-2.00148
4H1081-bN	4H1831-bN	0.516484	-0.660712
4H1081-bN	4H1899-bN	0.500125	-0.692897
4H1081-bN	4H1985-bN	0.191592	-1.65239
4H1081-bN	4H2586-bN	0.46603	-0.763505
4H1081-bN	4H2627-bN	0.547529	-0.602341
4H1081-bN	4H2673-bN	0.729167	-0.315853
4H1081-bN	4H2702-bN	1.07843	0.0755076
4H1081-bN	4H3010-bN	0.684211	-0.37949
4H1081-bN	4H3112-bN	0.525794	-0.642846
4H1081-bN	4H3162-bN	0.174851	-1.74382
4H1081-bN	4H3175-bN	0.55485	-0.589058
4H1081-bN	4H3277-bN	0.0654255	-2.72684
4H1081-bN	4H3298-bN	0.333661	-1.09763
4H1081-bN	4H3364-bN	1.17722	0.163152
4H1081-bN	4H3427-bN	0.440859	-0.819029
4H1081-bN	4H346-bN	0.4	-0.916291
4H1081-bN	4H3462-bN	0.680374	-0.385113
4H1081-bN	4H3497-bN	0.433635	-0.835551
4H1081-bN	4H3613-bN	0.311709	-1.16569
4H1081-bN	4H3628-bN	0.47486	-0.744735
4H1081-bN	4H3926-bN	10.304	2.33253
4H1081-bN	4H4073-bN	0.382353	-0.961411
4H1081-bN	4H457-bN	0.435484	-0.831298
4H1081-bN	4H575-bN	0.256207	-1.36177
4H1081-bN	4H591-bN	0.367262	-1.00168
4H1081-bN	4H626-bN	0.327523	-1.1162
4H1081-bN	4H683-bN	0.441496	-0.817586
4H1081-bN	4H754-bN	0.607783	-0.497938
4H1081-bN	4H780-bN	0.326087	-1.12059
4H1081-bN	4H797-bN	0.425414	-0.854692
4H1081-bN	4H855-bN	0.167968	-1.78398
4H1081-bN	4H906-bN	0.239362	-1.42978
4H1081-bN	4H918-bN	0.154867	-1.86519
4H1081-bN	4H953-bN	0.403948	-0.906468
4H1081-bN	4H968-bN	0.139175	-1.97202
4H112-bA	4H112-bA	7.51765	2.01725
4H112-bA	4H1158-bA	2.05882	0.722135
4H112-bA	4H118-bA	0.311475	-1.16643
4H112-bA	4H170-bA	2.47146	0.904809
4H112-bA	4H1831-bA	0.583832	-0.538143
4H112-bA	4H2586-bA	0.72	-0.328504
4H112-bA	4H2627-bA	6.65018	1.89464
4H112-bA	4H2673-bA	3.21357	1.16738
4H112-bA	4H2702-bA	1.79703	0.586136
4H112-bA	4H3010-bA	5.41727	1.68959
4H112-bA	4H3112-bA	6.67053	1.8977
4H112-bA	4H3427-bA	3.80207	1.33554
4H112-bA	4H346-bA	0.611848	-0.491272
4H112-bA	4H3907-bN	6.92683	1.9354
4H112-bA	4H3926-bA	1.38683	0.327018
4H112-bA	4H4073-bA	4.47225	1.49789
4H112-bA	4H457-bA	3.2428	1.17644
4H112-bA	4H575-bA	0.458112	-0.780641
4H112-bA	4H683-bA	1.35366	0.302811
4H112-bA	4H754-bA	0.534091	-0.627189
4H112-bA	4H780-bA	0.555714	-0.587501
4H112-bA	4H797-bA	1.10954	0.103946
4H112-bA	4H855-bA	1.64257	0.496262
4H112-bA	4H918-bA	0.327316	-1.11683
4H112-bA	4H953-bA	1.05491	0.0534522
4H112-bA	4H968-bA	1.52483	0.421883
4H112-bA	O8-bH	0.0507246	-2.98134
4H112-bH	4H112-bH	5.18974	1.64668
4H112-bH	4H1158-bH	4.279	1.45372
4H112-bH	4H118-bH	1.55872	0.443862
4H112-bH	4H170-bH	0.479125	-0.735793
4H112-bH	4H1831-bH	1.15422	0.143427
4H112-bH	4H2233-bH	0.545455	-0.606136
4H112-bH	4H2586-bH	2.24138	0.807091
4H112-bH	4H2627-bH	4.04284	1.39695
4H112-bH	4H2673-bH	1.69896	0.530015
4H112-bH	4H2702-bH	1.19617	0.179121
4H112-bH	4H3010-bH	4.44118	1.49092
4H112-bH	4H3112-bH	3.57767	1.27471
4H112-bH	4H3427-bH	4.40845	1.48352
4H112-bH	4H346-bH	1.16667	0.154151
4H112-bH	4H3926-bH	1.25824	0.229715
4H112-bH	4H4073-bH	4.02114	1.39157
4H112-bH	4H457-bH	4.28165	1.45434
4H112-bH	4H575-bH	0.532338	-0.630476
4H112-bH	4H683-bH	2.49498	0.914279
4H112-bH	4H754-bH	0.597484	-0.515027
4H112-bH	4H780-bH	1.23504	0.211103
4H112-bH	4H797-bH	0.744898	-0.294508
4H112-bH	4H855-bH	0.924654	-0.0783353
4H112-bH	4H918-bH	0.859043	-0.151936
4H112-bH	4H953-bH	0.796512	-0.227514
4H112-bH	4H968-bH	1.07975	0.0767338
4H112-bN	4H112-bN	4.29605	1.4577
4H112-bN	4H1158-bN	2.40385	0.87707
4H112-bN	4H118-bN	0.599962	-0.510889
4H112-bN	4H170-bN	0.782989	-0.244637
4H112-bN	4H1831-bN	1.41614	0.347938
4H112-bN	4H2586-bN	0.296829	-1.2146
4H112-bN	4H2627-bN	3.39431	1.2221
4H112-bN	4H2673-bN	1.80715	0.591754
4H112-bN	4H2702-bN	2.30153	0.833573
4H112-bN	4H3010-bN	3.47963	1.24693
4H112-bN	4H3112-bN	4.24041	1.44466
4H112-bN	4H3427-bN	2.88038	1.05792
4H112-bN	4H346-bN	0.614981	-0.486164
4H112-bN	4H3926-bN	0.188791	-1.66712
4H112-bN	4H4073-bN	3.50169	1.25325
4H112-bN	4H457-bN	2.06098	0.723179
4H112-bN	4H575-bN	0.624365	-0.471019
4H112-bN	4H683-bN	0.379759	-0.968218
4H112-bN	4H754-bN	0.827719	-0.189081
4H112-bN	4H780-bN	2.12807	0.755216
4H112-bN	4H797-bN	0.363636	-1.0116
4H112-bN	4H855-bN	0.558824	-0.581922
4H112-bN	4H918-bN	0.633725	-0.456139
4H112-bN	4H953-bN	0.447154	-0.804851
4H112-bN	4H968-bN	1.57143	0.451985
4H1158-bA	4H1158-bA	0.57185	-0.558878
4H1158-bA	4H118-bA	1.80503	0.590578
4H1158-bA	4H170-bA	0.187938	-1.67164
4H1158-bA	4H1831-bA	1.14103	0.131928
4H1158-bA	4H2253-bA	1.12698	0.119545
4H1158-bA	4H2586-bA	0.493671	-0.705886
4H1158-bA	4H2627-bA	3.16883	1.15336
4H1158-bA	4H2673-bA	0.96153	-0.0392296
4H1158-bA	4H2702-bA	1.79302	0.583903
4H1158-bA	4H3010-bA	8.23913	2.10889
4H1158-bA	4H3112-bA	0.980583	-0.0196085
4H1158-bA	4H3427-bA	1.975	0.680568
4H1158-bA	4H346-bA	0.733333	-0.310155
4H1158-bA	4H3926-bA	2.15854	0.76943
4H1158-bA	4H4073-bA	12.5623	2.5307
4H1158-bA	4H457-bA	2.77022	1.01893
4H1158-bA	4H575-bA	1.38298	0.32424
4H1158-bA	4H683-bA	0.302766	-1.1948
4H1158-bA	4H754-bA	0.753445	-0.283099
4H1158-bA	4H780-bA	1.58202	0.458702
4H1158-bA	4H797-bA	1	0
4H1158-bA	4H855-bA	1.0303	0.029853
4H1158-bA	4H918-bA	0.933333	-0.0689929
4H1158-bA	4H953-bA	0.887127	-0.119767
4H1158-bA	4H968-bA	1.07957	0.0765653
4H1158-bH	4H1158-bH	1.85714	0.619039
4H1158-bH	4H118-bH	2.07356	0.729268
4H1158-bH	4H170-bH	1.01316	0.0130721
4H1158-bH	4H1831-bH	1.21784	0.197078
4H1158-bH	4H2586-bH	1.21929	0.198273
4H1158-bH	4H2627-bH	6.10497	1.8091
4H1158-bH	4H2673-bH	2.30601	0.835519
4H1158-bH	4H2702-bH	1.11552	0.10932
4H1158-bH	4H3010-bH	7.01626	1.94823
4H1158-bH	4H3112-bH	0.55	-0.597837
4H1158-bH	4H3427-bH	1.815	0.596085
4H1158-bH	4H346-bH	1.30769	0.268264
4H1158-bH	4H3926-bH	5.08986	1.62725
4H1158-bH	4H4073-bH	4.79714	1.56802
4H1158-bH	4H457-bH	2.58712	0.950544
4H1158-bH	4H575-bH	2.43085	0.888241
4H1158-bH	4H683-bH	3.09677	1.13036
4H1158-bH	4H754-bH	1.17203	0.158734
4H1158-bH	4H780-bH	2.65037	0.974698
4H1158-bH	4H797-bH	1.66223	0.508162
4H1158-bH	4H855-bH	0.715618	-0.334609
4H1158-bH	4H918-bH	0.792	-0.233194
4H1158-bH	4H953-bH	1.01122	0.0111577
4H1158-bH	4H968-bH	2.06522	0.725235
4H1158-bN	4H1158-bN	1.02679	0.0264333
4H1158-bN	4H118-bN	1.78363	0.578653
4H1158-bN	4H170-bN	0.769231	-0.262364
4H1158-bN	4H1831-bN	0.575121	-0.553175
4H1158-bN	4H2586-bN	2	0.693147
4H1158-bN	4H2627-bN	0.151163	-1.8894
4H1158-bN	4H2673-bN	0.344371	-1.06604
4H1158-bN	4H2702-bN	0.826148	-0.190981
4H1158-bN	4H3010-bN	3.76052	1.32456
4H1158-bN	4H3112-bN	1.65115	0.501471
4H1158-bN	4H3427-bN	0.761364	-0.272644
4H1158-bN	4H346-bN	0.637684	-0.449913
4H1158-bN	4H3926-bN	0.302962	-1.19415
4H1158-bN	4H4073-bN	8.13488	2.09616
4H1158-bN	4H457-bN	1.1125	0.10661
4H1158-bN	4H575-bN	0.73629	-0.306132
4H1158-bN	4H683-bN	2.28727	0.82736
4H1158-bN	4H754-bN	1.21569	0.195309
4H1158-bN	4H780-bN	0.999565	-0.000434877
4H1158-bN	4H797-bN	0.447595	-0.803866
4H1158-bN	4H855-bN	1.38596	0.326397
4H1158-bN	4H918-bN	0.179858	-1.71559
4H1158-bN	4H953-bN	1.08856	0.0848546
4H1158-bN	4H968-bN	0.291378	-1.23313
4H118-bA	4H118-bA	5.14871	1.63875
4H118-bA	4H170-bA	0.957839	-0.0430759
4H118-bA	4H1831-bA	0.52496	-0.644433
4H118-bA	4H2586-bA	1.46406	0.381215
4H118-bA	4H2627-bA	2.34381	0.851776
4H118-bA	4H2673-bA	3.75	1.32176
4H118-bA	4H2702-bA	1.55056	0.438618
4H118-bA	4H3010-bA	14.2398	2.65604
4H118-bA	4H3112-bA	1.14042	0.131392
4H118-bA	4H3427-bA	1.2663	0.236098
4H118-bA	4H346-bA	0.542169	-0.612178
4H118-bA	4H3926-bA	7.07245	1.95621
4H118-bA	4H4073-bA	0.855422	-0.156161
4H118-bA	4H457-bA	0.681276	-0.383787
4H118-bA	4H575-bA	1.44694	0.36945
4H118-bA	4H683-bA	0.486486	-0.720546
4H118-bA	4H754-bA	0.352657	-1.04226
4H118-bA	4H780-bA	1.09087	0.0869756
4H118-bA	4H797-bA	0.296512	-1.21567
4H118-bA	4H855-bA	1.49573	0.402612
4H118-bA	4H918-bA	0.612791	-0.489732
4H118-bA	4H953-bA	0.45322	-0.791378
4H118-bA	4H968-bA	1.04636	0.0453152
4H118-bA	O3-bP	0.15625	-1.8563
4H118-bH	4H118-bH	5.73077	1.74585
4H118-bH	4H170-bH	4.7898	1.56649
4H118-bH	4H1831-bH	0.880952	-0.126752
4H118-bH	4H2586-bH	2.26363	0.81697
4H118-bH	4H2627-bH	2.98131	1.09236
4H118-bH	4H2673-bH	6.70477	1.90282
4H118-bH	4H2702-bH	1.66992	0.512777
4H118-bH	4H3010-bH	6.98857	1.94428
4H118-bH	4H3112-bH	1.1072	0.101838
4H118-bH	4H3427-bH	2.83928	1.04355
4H118-bH	4H346-bH	1.92256	0.653657
4H118-bH	4H3926-bH	4.7907	1.56668
4H118-bH	4H3961-bA	4.30306	1.45933
4H118-bH	4H4073-bH	1.26986	0.238904
4H118-bH	4H457-bH	1.65617	0.50451
4H118-bH	4H575-bH	0.903775	-0.101175
4H118-bH	4H683-bH	0.557596	-0.584121
4H118-bH	4H754-bH	1.1981	0.180735
4H118-bH	4H780-bH	1.55701	0.442768
4H118-bH	4H797-bH	0.738041	-0.303756
4H118-bH	4H855-bH	1.12604	0.118709
4H118-bH	4H883-bN	5.57143	1.71765
4H118-bH	4H918-bH	1.82979	0.6042
4H118-bH	4H953-bH	1.25154	0.224373
4H118-bH	4H968-bH	4.44	1.49065
4H118-bN	4H118-bN	1.14876	0.138683
4H118-bN	4H170-bN	0.280142	-1.27246
4H118-bN	4H1831-bN	0.675889	-0.391726
4H118-bN	4H2586-bN	2.08627	0.735378
4H118-bN	4H2627-bN	1.58859	0.462846
4H118-bN	4H2673-bN	3.47991	1.24701
4H118-bN	4H2702-bN	1.04878	0.047628
4H118-bN	4H3010-bN	10.5277	2.35401
4H118-bN	4H3112-bN	0.661965	-0.412543
4H118-bN	4H3427-bN	0.673684	-0.394994
4H118-bN	4H346-bN	0.878788	-0.129212
4H118-bN	4H3926-bN	2.76062	1.01545
4H118-bN	4H4073-bN	0.203516	-1.59201
4H118-bN	4H457-bN	0.195416	-1.63262
4H118-bN	4H575-bN	0.714286	-0.336472
4H118-bN	4H683-bN	0.392308	-0.935709
4H118-bN	4H754-bN	0.519231	-0.655407
4H118-bN	4H780-bN	0.879315	-0.128612
4H118-bN	4H797-bN	0.412778	-0.884846
4H118-bN	4H855-bN	1.24675	0.220543
4H118-bN	4H918-bN	0.730664	-0.313801
4H118-bN	4H953-bN	0.523263	-0.647671
4H118-bN	4H968-bN	1.06005	0.0583116
4H118-bN	O15-bS	0.354839	-1.03609
4H1193-bA	4H1193-bA	0.360577	-1.02005
4H1193-bA	4H1328-bA	0.876033	-0.132351
4H1193-bA	4H1369-bA	0.333195	-1.09903
4H1193-bA	4H1387-bA	0.426667	-0.851752
4H1193-bA	4H1406-bA	0.962963	-0.0377403
4H1193-bA	4H1446-bA	0.597222	-0.515466
4H1193-bA	4H1845-bA	0.431184	-0.841221
4H1193-bA	4H2576-bA	2.95238	1.08261
4H1193-bA	4H2610-bA	0.578858	-0.546699
4H1193-bA	4H2667-bA	0.593245	-0.522147
4H1193-bA	4H2697-bA	0.481481	-0.730888
4H1193-bA	4H3189-bA	0.370787	-0.992129
4H1193-bA	4H331-bA	0.277477	-1.28202
4H1193-bA	4H3592-bA	0.80766	-0.213614
4H1193-bA	4H3601-bA	0.370968	-0.99164
4H1193-bA	4H3606-bA	0.373887	-0.983801
4H1193-bA	4H370-bA	0.279956	-1.27312
4H1193-bA	4H3782-bA	5.46833	1.69897
4H1193-bA	4H3843-bA	1.57224	0.452502
4H1193-bA	4H3907-bA	0.64173	-0.443588
4H1193-bA	4H4001-bA	2.52347	0.925633
4H1193-bA	4H4038-bA	10.5095	2.35228
4H1193-bA	4H454-bH	1.57377	0.453474
4H1193-bA	4H462-bA	2.61187	0.960068
4H1193-bA	4H568-bA	0.264706	-1.32914
4H1193-bA	4H607-bA	0.395173	-0.92843
4H1193-bA	4H687-bA	0.384271	-0.956406
4H1193-bA	4H72-bA	0.16	-1.83258
4H1193-bA	4H797-bA	0.356643	-1.03102
4H1193-bA	4H883-bA	0.447059	-0.805065
4H1193-bA	4H918-bA	0.264793	-1.32881
4H1193-bA	4H953-bA	0.362729	-1.0141
4H1193-bA	4H967-bA	0.561798	-0.576613
4H1193-bA	4H968-bN	3.18182	1.15745
4H1193-bA	P9A	1.86545	0.623505
4H1193-bH	4H1193-bH	0.670968	-0.399034
4H1193-bH	4H1328-bH	2.07937	0.732063
4H1193-bH	4H1369-bH	0.379367	-0.969252
4H1193-bH	4H1387-bH	0.504425	-0.684337
4H1193-bH	4H1406-bH	0.433687	-0.835432
4H1193-bH	4H1446-bH	1.13966	0.130734
4H1193-bH	4H1845-bH	0.922953	-0.0801765
4H1193-bH	4H2576-bH	3.28273	1.18867
4H1193-bH	4H2610-bH	0.977395	-0.0228648
4H1193-bH	4H2667-bH	0.381532	-0.963561
4H1193-bH	4H2697-bH	0.727979	-0.317483
4H1193-bH	4H3189-bH	0.399734	-0.916956
4H1193-bH	4H331-bH	0.953608	-0.0475023
4H1193-bH	4H3592-bH	1.40639	0.341027
4H1193-bH	4H3601-bH	1	0
4H1193-bH	4H3606-bH	0.571792	-0.55898
4H1193-bH	4H370-bH	0.568959	-0.563947
4H1193-bH	4H3782-bH	3.75753	1.32376
4H1193-bH	4H3843-bH	1.19857	0.181125
4H1193-bH	4H3907-bH	1.05278	0.0514359
4H1193-bH	4H4001-bH	1.52991	0.425212
4H1193-bH	4H4038-bH	4.58029	1.52176
4H1193-bH	4H462-bH	0.329545	-1.11004
4H1193-bH	4H568-bH	0.775319	-0.254481
4H1193-bH	4H607-bH	0.183066	-1.69791
4H1193-bH	4H687-bH	0.617647	-0.481838
4H1193-bH	4H72-bH	0.457468	-0.782049
4H1193-bH	4H797-bH	0.589899	-0.527805
4H1193-bH	4H883-bH	0.56317	-0.574174
4H1193-bH	4H918-bH	0.265483	-1.3262
4H1193-bH	4H953-bH	0.26506	-1.3278
4H1193-bH	4H967-bH	0.840538	-0.173713
4H1193-bH	P8A-bS	1.86207	0.621688
4H1193-bN	4H1193-bN	0.167388	-1.78744
4H1193-bN	4H1328-bN	0.456326	-0.784547
4H1193-bN	4H1369-bN	0.664185	-0.409195
4H1193-bN	4H1387-bN	0.116838	-2.14696
4H1193-bN	4H1406-bN	0.633333	-0.456758
4H1193-bN	4H1446-bN	0.50274	-0.687682
4H1193-bN	4H1845-bN	0.821577	-0.19653
4H1193-bN	4H2576-bN	0.11046	-2.2031
4H1193-bN	4H2610-bN	0.112903	-2.18122
4H1193-bN	4H2667-bN	0.242081	-1.41848
4H1193-bN	4H2697-bN	0.546708	-0.60384
4H1193-bN	4H3189-bN	0.467474	-0.760411
4H1193-bN	4H331-bN	0.346633	-1.05949
4H1193-bN	4H3592-bN	0.505171	-0.682858
4H1193-bN	4H3601-bN	0.454828	-0.787836
4H1193-bN	4H3606-bN	0.569444	-0.563094
4H1193-bN	4H370-bN	0.333333	-1.09861
4H1193-bN	4H3782-bN	3.46062	1.24145
4H1193-bN	4H3843-bN	0.302115	-1.19695
4H1193-bN	4H3907-bN	0.533609	-0.628091
4H1193-bN	4H4001-bN	0.513158	-0.667172
4H1193-bN	4H4038-bN	6.59467	1.88626
4H1193-bN	4H462-bN	3.02469	1.10681
4H1193-bN	4H568-bN	0.374687	-0.981665
4H1193-bN	4H607-bN	0.487805	-0.71784
4H1193-bN	4H687-bN	0.62931	-0.463131
4H1193-bN	4H72-bN	0.126198	-2.0699
4H1193-bN	4H797-bN	0.383838	-0.957534
4H1193-bN	4H883-bN	0.694007	-0.365274
4H1193-bN	4H918-bN	0.293675	-1.22528
4H1193-bN	4H953-bN	0.371027	-0.991481
4H1193-bN	4H967-bN	0.4	-0.916291
4H121-bA	4H121-bA	0.902552	-0.102529
4H121-bA	4H182-bA	0.324056	-1.12684
4H121-bA	4H2134-bA	6.84753	1.92389
4H121-bA	4H2143-bA	0.535714	-0.624154
4H121-bA	4H2223-bA	2.14679	0.763973
4H121-bA	4H2438-bA	4.77197	1.56276
4H121-bA	4H2473-bA	0.330357	-1.10758
4H121-bA	4H2503-bA	0.268293	-1.31568
4H121-bA	4H2588-bA	0.753623	-0.282863
4H121-bA	4H2692-bA	0.693307	-0.366283
4H121-bA	4H2717-bA	0.608234	-0.497196
4H121-bA	4H2839-bA	2	0.693147
4H121-bA	4H2915-bA	0.909157	-0.0952376
4H121-bA	4H3057-bA	1.06011	0.058372
4H121-bA	4H319-bA	0.221452	-1.50755
4H121-bA	4H3277-bA	0.22	-1.51413
4H121-bA	4H348-bA	0.303441	-1.19257
4H121-bA	4H40-bA	0.560606	-0.578737
4H121-bA	4H477-bA	0.326531	-1.11923
4H121-bA	4H492-bA	0.237288	-1.43848
4H121-bA	4H741-bA	0.33734	-1.08666
4H121-bH	4H121-bH	0.694656	-0.364338
4H121-bH	4H182-bH	1.06452	0.0625204
4H121-bH	4H2134-bH	3.02465	1.10679
4H121-bH	4H2143-bH	1.60257	0.47161
4H121-bH	4H2223-bH	4.4	1.4816
4H121-bH	4H2438-bH	4.25	1.44692
4H121-bH	4H2473-bH	0.667935	-0.403564
4H121-bH	4H2503-bH	0.401446	-0.912682
4H121-bH	4H2588-bH	0.329167	-1.11119
4H121-bH	4H2692-bH	1.61864	0.481586
4H121-bH	4H2717-bH	1.07039	0.0680262
4H121-bH	4H2839-bH	2.77293	1.01991
4H121-bH	4H2915-bH	1.26506	0.23512
4H121-bH	4H3057-bH	1.72873	0.547387
4H121-bH	4H319-bH	0.330963	-1.10575
4H121-bH	4H3277-bH	0.507538	-0.678184
4H121-bH	4H348-bH	0.52926	-0.636275
4H121-bH	4H40-bH	0.236593	-1.44141
4H121-bH	4H477-bH	0.271291	-1.30456
4H121-bH	4H492-bH	0.56316	-0.574192
4H121-bH	4H741-bH	0.650267	-0.430372
4H121-bN	4H121-bN	0.492958	-0.707332
4H121-bN	4H182-bN	0.473118	-0.74841
4H121-bN	4H2134-bN	4.5582	1.51693
4H121-bN	4H2143-bN	0.487494	-0.718477
4H121-bN	4H2223-bN	0.372982	-0.986225
4H121-bN	4H2438-bN	4.38333	1.47781
4H121-bN	4H2473-bN	0.646497	-0.436187
4H121-bN	4H2503-bN	0.275362	-1.28967
4H121-bN	4H2588-bN	0.606452	-0.50013
4H121-bN	4H2692-bN	0.36036	-1.02065
4H121-bN	4H2717-bN	0.739607	-0.301636
4H121-bN	4H2839-bN	0.831568	-0.184442
4H121-bN	4H2915-bN	0.809773	-0.211001
4H121-bN	4H3057-bN	0.27381	-1.29532
4H121-bN	4H319-bN	0.351786	-1.04473
4H121-bN	4H3277-bN	0.263889	-1.33223
4H121-bN	4H348-bN	0.671522	-0.398209
4H121-bN	4H3974-bA	3.2801	1.18788
4H121-bN	4H40-bN	0.56962	-0.562785
4H121-bN	4H477-bN	0.258065	-1.35455
4H121-bN	4H492-bN	0.241956	-1.419
4H121-bN	4H741-bN	0.247863	-1.39488
4H1222-bA	4H1222-bA	1.70159	0.531566
4H1222-bA	4H1338-bA	1.22353	0.20174
4H1222-bA	4H1348-bA	1.83156	0.605168
4H1222-bA	4H1359-bA	0.986236	-0.01386
4H1222-bA	4H1373-bA	0.514176	-0.665189
4H1222-bA	4H1393-bA	1.05143	0.0501498
4H1222-bA	4H1449-bA	2.07274	0.72887
4H1222-bA	4H1544-bA	1.67732	0.517197
4H1222-bA	4H1629-bA	0.437736	-0.82614
4H1222-bA	4H1710-bA	10.6396	2.36458
4H1222-bA	4H1804-bA	0.982014	-0.0181493
4H1222-bA	4H1899-bA	3.00215	1.09933
4H1222-bA	4H1985-bA	6.07767	1.80462
4H1222-bA	4H3129-bA	0.157706	-1.84702
4H1222-bA	4H3172-bA	1.47409	0.388038
4H1222-bA	4H3414-bA	0.911444	-0.092725
4H1222-bA	4H3613-bA	0.636364	-0.451985
4H1222-bA	4H3628-bA	0.688184	-0.3737
4H1222-bA	4H3631-bA	1.24826	0.221749
4H1222-bA	4H3638-bA	0.383721	-0.95784
4H1222-bA	4H3817-bA	3.26368	1.18285
4H1222-bA	4H3858-bA	0.733333	-0.310155
4H1222-bA	4H3974-bA	2	0.693147
4H1222-bA	4H570-bA	1.40574	0.340562
4H1222-bA	4H584-bA	0.256494	-1.36065
4H1222-bA	4H619-bA	0.364829	-1.00833
4H1222-bA	4H850-bA	0.818692	-0.200047
4H1222-bA	4H906-bA	0.668115	-0.403295
4H1222-bH	4H1222-bH	2.08466	0.734604
4H1222-bH	4H1338-bH	1.21649	0.195974
4H1222-bH	4H1348-bH	0.978125	-0.0221178
4H1222-bH	4H1359-bH	1.08659	0.0830462
4H1222-bH	4H1373-bH	0.680851	-0.384412
4H1222-bH	4H1393-bH	0.535714	-0.624154
4H1222-bH	4H1449-bH	3.27811	1.18727
4H1222-bH	4H1544-bH	0.08	-2.52573
4H1222-bH	4H1629-bH	0.927273	-0.0755076
4H1222-bH	4H1710-bH	8.66667	2.15948
4H1222-bH	4H1804-bH	1.41132	0.344527
4H1222-bH	4H1899-bH	2.34375	0.851752
4H1222-bH	4H1985-bH	3.4537	1.23945
4H1222-bH	4H3129-bH	2.20998	0.792985
4H1222-bH	4H3172-bH	0.514024	-0.665485
4H1222-bH	4H3189-bH	0.300375	-1.20272
4H1222-bH	4H3414-bH	1.02389	0.0236061
4H1222-bH	4H3613-bH	0.260639	-1.34462
4H1222-bH	4H3628-bH	2.13433	0.758152
4H1222-bH	4H3631-bH	1.53186	0.42648
4H1222-bH	4H3638-bH	0.935714	-0.0664451
4H1222-bH	4H3817-bH	5.41662	1.68947
4H1222-bH	4H3858-bH	0.545837	-0.605436
4H1222-bH	4H3974-bH	3.98065	1.38144
4H1222-bH	4H570-bH	2	0.693147
4H1222-bH	4H584-bH	2.04211	0.713981
4H1222-bH	4H619-bH	0.247407	-1.39672
4H1222-bH	4H741-bH	0.0833333	-2.48491
4H1222-bH	4H850-bH	1.45097	0.372233
4H1222-bH	4H906-bH	0.696023	-0.362373
4H1222-bH	O8-bN	0.0519481	-2.95751
4H1222-bH	P5bH1	1.43491	0.361103
4H1222-bH	P8A-bN	7.67241	2.03763
4H1222-bN	4H1222-bN	0.19511	-1.63419
4H1222-bN	4H1338-bN	1.41085	0.344194
4H1222-bN	4H1348-bN	0.111208	-2.19635
4H1222-bN	4H1359-bN	1.73986	0.553806
4H1222-bN	4H1373-bN	0.942073	-0.0596723
4H1222-bN	4H1393-bN	0.487936	-0.717572
4H1222-bN	4H1449-bN	0.757764	-0.277383
4H1222-bN	4H1544-bN	0.251939	-1.37857
4H1222-bN	4H1629-bN	1.84397	0.611922
4H1222-bN	4H1710-bN	2.04444	0.715126
4H1222-bN	4H1804-bN	1.50202	0.406808
4H1222-bN	4H1899-bN	0.518457	-0.656899
4H1222-bN	4H1985-bN	0.12963	-2.04307
4H1222-bN	4H3129-bN	0.818199	-0.20065
4H1222-bN	4H3172-bN	0.913632	-0.0903275
4H1222-bN	4H3414-bN	1.11111	0.105361
4H1222-bN	4H3613-bN	1.6194	0.482058
4H1222-bN	4H3628-bN	0.466017	-0.763533
4H1222-bN	4H363-bN	0.827957	-0.188794
4H1222-bN	4H3631-bN	1.42852	0.356639
4H1222-bN	4H3638-bN	2.51074	0.920576
4H1222-bN	4H3817-bA	4.03886	1.39596
4H1222-bN	4H3817-bN	8.56159	2.14729
4H1222-bN	4H3858-bN	0.464286	-0.767255
4H1222-bN	4H3926-bN	2.12857	0.755451
4H1222-bN	4H3974-bN	0.383869	-0.957455
4H1222-bN	4H570-bN	0.935935	-0.0662092
4H1222-bN	4H584-bN	0.383466	-0.958504
4H1222-bN	4H619-bN	0.45597	-0.785327
4H1222-bN	4H850-bN	2.09846	0.741206
4H1222-bN	4H906-bN	0.273256	-1.29735
4H1222-bN	O9-bH	3.02174	1.10583
4H1257-bA	4H1257-bA	0.941006	-0.0608059
4H1257-bA	4H1446-bA	0.576923	-0.550046
4H1257-bA	4H1828-bA	0.457446	-0.782097
4H1257-bA	4H1845-bA	0.449918	-0.798689
4H1257-bA	4H2442-bA	0.374249	-0.982833
4H1257-bA	4H2576-bA	2.47826	0.907557
4H1257-bA	4H2618-bA	0.413812	-0.882344
4H1257-bA	4H2667-bA	0.428571	-0.847298
4H1257-bA	4H2729-bA	0.857143	-0.154151
4H1257-bA	4H3112-bA	0.5	-0.693147
4H1257-bA	4H3185-bA	0.253339	-1.37303
4H1257-bA	4H331-bA	0.490683	-0.711957
4H1257-bA	4H3354-bA	0.413115	-0.88403
4H1257-bA	4H338-bA	0.289243	-1.24049
4H1257-bA	4H3427-bA	0.419332	-0.869093
4H1257-bA	4H3782-bA	7.5	2.0149
4H1257-bA	4H3855-bA	0.494208	-0.704798
4H1257-bA	4H4001-bA	0.902846	-0.102203
4H1257-bA	4H454-bA	5.85124	1.76665
4H1257-bA	4H568-bA	0.173893	-1.74931
4H1257-bA	4H607-bA	0.288462	-1.24319
4H1257-bA	4H687-bA	0.39256	-0.935067
4H1257-bA	4H717-bA	0.933962	-0.0683192
4H1257-bA	4H72-bA	0.315522	-1.15353
4H1257-bA	4H754-bA	0.317753	-1.14648
4H1257-bA	4H797-bA	0.393452	-0.932795
4H1257-bA	4H883-bA	0.306905	-1.18122
4H1257-bA	4H908-bA	0.251772	-1.37923
4H1257-bA	4H918-bA	0.65	-0.430783
4H1257-bA	4H953-bA	0.217486	-1.52562
4H1257-bA	4H953-bN	0.0745342	-2.5965
4H1257-bA	4H967-bA	0.327869	-1.11514
4H1257-bA	O2-bA	0.263636	-1.33318
4H1257-bH	4H1257-bH	0.237762	-1.43648
4H1257-bH	4H1446-bH	0.434887	-0.832669
4H1257-bH	4H1828-bH	0.897436	-0.108214
4H1257-bH	4H1845-bH	0.160706	-1.82818
4H1257-bH	4H2442-bH	0.841793	-0.172221
4H1257-bH	4H2576-bH	1.48352	0.394415
4H1257-bH	4H2618-bH	1.10056	0.0958151
4H1257-bH	4H2667-bH	0.432836	-0.837397
4H1257-bH	4H2729-bH	1.03798	0.037279
4H1257-bH	4H3112-bH	0.68172	-0.383136
4H1257-bH	4H3185-bH	0.445903	-0.807653
4H1257-bH	4H331-bH	0.647059	-0.435318
4H1257-bH	4H3354-bH	0.453865	-0.789955
4H1257-bH	4H338-bH	0.59005	-0.527548
4H1257-bH	4H3381-bN	0.5	-0.693147
4H1257-bH	4H3427-bH	1.47045	0.385568
4H1257-bH	4H3782-bH	2.48652	0.910883
4H1257-bH	4H3855-bH	0.75	-0.287682
4H1257-bH	4H4001-bH	0.685675	-0.377351
4H1257-bH	4H454-bH	3.54072	1.26433
4H1257-bH	4H568-bH	0.671037	-0.39893
4H1257-bH	4H607-bH	0.804305	-0.217776
4H1257-bH	4H687-bH	1.18803	0.1723
4H1257-bH	4H717-bH	0.581907	-0.541445
4H1257-bH	4H72-bH	0.0734266	-2.61147
4H1257-bH	4H754-bH	0.754098	-0.282232
4H1257-bH	4H797-bH	0.481928	-0.729961
4H1257-bH	4H883-bH	1.25	0.223144
4H1257-bH	4H908-bH	0.512282	-0.668881
4H1257-bH	4H918-bH	1.0099	0.0098523
4H1257-bH	4H953-bH	0.438202	-0.825075
4H1257-bH	4H967-bH	0.195238	-1.63354
4H1257-bN	4H1257-bN	0.187954	-1.67156
4H1257-bN	4H1446-bN	0.586782	-0.533101
4H1257-bN	4H1828-bN	0.570552	-0.561151
4H1257-bN	4H1845-bN	0.604651	-0.503104
4H1257-bN	4H2442-bN	0.323843	-1.1275
4H1257-bN	4H2576-bN	0.541667	-0.613104
4H1257-bN	4H2618-bN	0.841121	-0.173019
4H1257-bN	4H2667-bN	0.258425	-1.35315
4H1257-bN	4H2729-bN	0.602911	-0.505986
4H1257-bN	4H3112-bN	0.495399	-0.702392
4H1257-bN	4H3185-bN	0.234043	-1.45225
4H1257-bN	4H331-bN	0.228571	-1.47591
4H1257-bN	4H3354-bN	0.34059	-1.07707
4H1257-bN	4H338-bN	0.424242	-0.85745
4H1257-bN	4H3427-bN	0.463759	-0.76839
4H1257-bN	4H3782-bN	6.66731	1.89722
4H1257-bN	4H3855-bN	0.462963	-0.770108
4H1257-bN	4H4001-bN	0.150912	-1.89106
4H1257-bN	4H454-bN	2.43338	0.889282
4H1257-bN	4H568-bN	0.278607	-1.27795
4H1257-bN	4H607-bN	0.386667	-0.950192
4H1257-bN	4H687-bN	0.289474	-1.23969
4H1257-bN	4H717-bN	0.349776	-1.05046
4H1257-bN	4H72-bN	0.136752	-1.98959
4H1257-bN	4H754-bN	0.232997	-1.45673
4H1257-bN	4H797-bN	0.388333	-0.945893
4H1257-bN	4H883-bN	0.269697	-1.31046
4H1257-bN	4H908-bN	0.247967	-1.39446
4H1257-bN	4H918-bN	0.299306	-1.20629
4H1257-bN	4H953-bN	0.480524	-0.732877
4H1257-bN	4H967-bN	0.625	-0.470004
4H1257-bN	P3A-bN	0.256039	-1.36243
4H1328-bA	4H1328-bA	5.03632	1.61668
4H1328-bA	4H1369-bA	0.405405	-0.902868
4H1328-bA	4H1446-bA	1.45072	0.37206
4H1328-bA	4H1845-bA	0.773585	-0.25672
4H1328-bA	4H2576-bA	7.03585	1.95102
4H1328-bA	4H2610-bA	0.531223	-0.632573
4H1328-bA	4H2667-bA	1.54023	0.431932
4H1328-bA	4H2697-bA	1.5359	0.429115
4H1328-bA	4H3189-bA	0.403846	-0.906721
4H1328-bA	4H331-bA	2.76542	1.01719
4H1328-bA	4H346-bH	1.12088	0.114113
4H1328-bA	4H3606-bA	1.24762	0.221237
4H1328-bA	4H370-bA	0.383648	-0.95803
4H1328-bA	4H3782-bA	1.15217	0.141651
4H1328-bA	4H3843-bA	6.05177	1.80035
4H1328-bA	4H4001-bA	4.3831	1.47776
4H1328-bA	4H462-bA	0.666667	-0.405465
4H1328-bA	4H568-bA	0.987575	-0.0125026
4H1328-bA	4H607-bA	0.399516	-0.917501
4H1328-bA	4H687-bA	0.374226	-0.982896
4H1328-bA	4H72-bA	3.49412	1.25108
4H1328-bA	4H797-bA	0.186486	-1.6794
4H1328-bA	4H883-bA	0.4	-0.916291
4H1328-bA	4H918-bA	0.662222	-0.412154
4H1328-bA	4H953-bA	0.376569	-0.976654
4H1328-bA	4H967-bA	0.746746	-0.29203
4H1328-bH	4H1369-bH	0.269231	-1.31219
4H1328-bH	4H1446-bH	1.39301	0.33147
4H1328-bH	4H1845-bH	0.68141	-0.383591
4H1328-bH	4H2576-bH	5.31527	1.67058
4H1328-bH	4H2610-bH	2.60659	0.958043
4H1328-bH	4H2667-bH	0.3705	-0.992903
4H1328-bH	4H2697-bH	1.23791	0.213426
4H1328-bH	4H3189-bH	0.785714	-0.241162
4H1328-bH	4H331-bH	3.59213	1.27875
4H1328-bH	4H3606-bH	1.26466	0.234804
4H1328-bH	4H370-bH	0.392817	-0.934413
4H1328-bH	4H3782-bH	1.56585	0.448431
4H1328-bH	4H3843-bH	3.965	1.37751
4H1328-bH	4H4001-bH	2.7459	1.01011
4H1328-bH	4H462-bH	1	0
4H1328-bH	4H568-bH	1.88525	0.634058
4H1328-bH	4H607-bH	0.15625	-1.8563
4H1328-bH	4H687-bH	0.177087	-1.73111
4H1328-bH	4H72-bH	1.63492	0.491594
4H1328-bH	4H797-bH	1.73684	0.552069
4H1328-bH	4H883-bH	1.14706	0.137201
4H1328-bH	4H918-bH	0.890625	-0.115832
4H1328-bH	4H953-bH	0.586466	-0.53364
4H1328-bH	4H967-bH	0.197165	-1.62371
4H1328-bN	4H1328-bN	1.48196	0.393365
4H1328-bN	4H1369-bN	0.800482	-0.222541
4H1328-bN	4H1446-bN	1.69355	0.526826
4H1328-bN	4H1845-bN	0.2	-1.60944
4H1328-bN	4H2576-bN	4.78571	1.56564
4H1328-bN	4H2610-bN	2.31579	0.839751
4H1328-bN	4H2667-bN	4.31098	1.46117
4H1328-bN	4H2697-bN	0.628155	-0.464969
4H1328-bN	4H3189-bN	0.792793	-0.232193
4H1328-bN	4H331-bN	6.0442	1.7991
4H1328-bN	4H3606-bN	0.657306	-0.419606
4H1328-bN	4H370-bN	0.473464	-0.747679
4H1328-bN	4H3782-bN	0.251837	-1.37897
4H1328-bN	4H3843-bN	3.19102	1.16034
4H1328-bN	4H4001-bN	3.29474	1.19233
4H1328-bN	4H462-bN	0.201878	-1.60009
4H1328-bN	4H568-bN	0.733333	-0.310155
4H1328-bN	4H607-bN	0.686934	-0.375517
4H1328-bN	4H687-bN	1.49648	0.403116
4H1328-bN	4H72-bN	2.14718	0.764154
4H1328-bN	4H797-bN	0.503737	-0.685701
4H1328-bN	4H883-bN	1.86885	0.625325
4H1328-bN	4H918-bN	0.750409	-0.287137
4H1328-bN	4H953-bN	0.598758	-0.512897
4H1328-bN	4H967-bN	1.05594	0.054431
4H1338-bA	4H1338-bA	0.962454	-0.038269
4H1338-bA	4H1348-bA	0.587288	-0.532241
4H1338-bA	4H1373-bA	0.438235	-0.824999
4H1338-bA	4H1449-bA	0.404255	-0.905709
4H1338-bA	4H1544-bA	0.947674	-0.0537443
4H1338-bA	4H1710-bA	0.327208	-1.11716
4H1338-bA	4H1899-bA	0.451869	-0.794364
4H1338-bA	4H1985-bA	1.22535	0.203226
4H1338-bA	4H3613-bA	1.66667	0.510826
4H1338-bA	4H3628-bA	0.545091	-0.606803
4H1338-bA	4H3817-bA	0.570611	-0.561048
4H1338-bA	4H3858-bA	6.5	1.8718
4H1338-bA	4H3974-bA	3.07	1.12168
4H1338-bA	4H570-bA	0.607018	-0.499198
4H1338-bA	4H850-bA	4.06667	1.40282
4H1338-bH	4H1338-bH	2.55217	0.936946
4H1338-bH	4H1348-bH	3.39506	1.22232
4H1338-bH	4H1373-bH	1.16913	0.15626
4H1338-bH	4H1449-bH	0.833333	-0.182322
4H1338-bH	4H1544-bH	2.03825	0.712091
4H1338-bH	4H1710-bH	0.836735	-0.178248
4H1338-bH	4H1899-bH	0.7584	-0.276544
4H1338-bH	4H1985-bH	1.06107	0.0592766
4H1338-bH	4H3613-bH	0.917479	-0.0861253
4H1338-bH	4H3628-bH	1.16176	0.14994
4H1338-bH	4H3817-bH	0.654989	-0.423136
4H1338-bH	4H3858-bH	3.85165	1.3485
4H1338-bH	4H3974-bH	2.00252	0.694407
4H1338-bH	4H570-bH	0.646739	-0.435812
4H1338-bH	4H850-bH	4.23422	1.4432
4H1338-bN	4H1338-bN	1.02516	0.024846
4H1338-bN	4H1348-bN	0.275607	-1.28878
4H1338-bN	4H1373-bN	0.313549	-1.1598
4H1338-bN	4H1449-bN	0.428571	-0.847298
4H1338-bN	4H1544-bN	1.12081	0.114048
4H1338-bN	4H1710-bN	0.708511	-0.34459
4H1338-bN	4H1899-bN	0.0650529	-2.73255
4H1338-bN	4H1985-bN	0.414839	-0.879865
4H1338-bN	4H2702-bA	0.107692	-2.22848
4H1338-bN	4H3613-bN	0.619565	-0.478737
4H1338-bN	4H3628-bN	0.794979	-0.229439
4H1338-bN	4H3817-bN	0.721785	-0.326028
4H1338-bN	4H3858-bN	3.92784	1.36809
4H1338-bN	4H3974-bN	0.509804	-0.673729
4H1338-bN	4H570-bN	0.567176	-0.567086
4H1338-bN	4H850-bN	2.22472	0.799629
4H1347-bA	4H1347-bA	0.431664	-0.840107
4H1347-bA	4H145-bA	0.988889	-0.0111733
4H1347-bA	4H2619-bA	0.656299	-0.421139
4H1347-bA	4H2691-bA	0.571429	-0.559616
4H1347-bA	4H3070-bA	0.455473	-0.786418
4H1347-bA	4H342-bA	0.567181	-0.567077
4H1347-bA	4H3632-bA	6.80952	1.91832
4H1347-bA	4H496-bA	0.551231	-0.595601
4H1347-bH	4H1347-bH	1.43966	0.364404
4H1347-bH	4H145-bH	0.692308	-0.367725
4H1347-bH	4H2619-bH	0.372549	-0.987387
4H1347-bH	4H2691-bH	0.75986	-0.274621
4H1347-bH	4H3070-bH	0.673469	-0.395313
4H1347-bH	4H342-bH	0.676471	-0.390866
4H1347-bH	4H3632-bH	5.50648	1.70593
4H1347-bH	4H496-bH	0.660194	-0.415221
4H1347-bN	4H1347-bN	0.710744	-0.341443
4H1347-bN	4H145-bN	0.711259	-0.340719
4H1347-bN	4H2619-bN	0.310086	-1.17091
4H1347-bN	4H2691-bN	0.892857	-0.113329
4H1347-bN	4H3070-bN	1.12993	0.122159
4H1347-bN	4H342-bN	0.751082	-0.28624
4H1347-bN	4H3632-bN	4.94248	1.59787
4H1347-bN	4H496-bN	0.741294	-0.299359
4H1348-bA	4H1348-bA	2.18103	0.779797
4H1348-bA	4H1373-bA	0.496581	-0.700009
4H1348-bA	4H1449-bA	0.86	-0.150823
4H1348-bA	4H1544-bA	0.90508	-0.0997317
4H1348-bA	4H1710-bA	2.22187	0.798351
4H1348-bA	4H1899-bA	5.10178	1.62959
4H1348-bA	4H1985-bA	0.69351	-0.365989
4H1348-bA	4H3162-bA	0.717767	-0.33161
4H1348-bA	4H3175-bA	1.03231	0.0318023
4H1348-bA	4H3277-bA	0.786388	-0.240304
4H1348-bA	4H3298-bA	0.535714	-0.624154
4H1348-bA	4H3462-bA	1.92836	0.656668
4H1348-bA	4H3497-bA	0.54023	-0.615761
4H1348-bA	4H3613-bA	0.350432	-1.04859
4H1348-bA	4H3628-bA	6.28839	1.83871
4H1348-bA	4H3638-bA	0.972332	-0.028058
4H1348-bA	4H3817-bA	0.727443	-0.31822
4H1348-bA	4H3858-bA	0.40859	-0.895043
4H1348-bA	4H3926-bA	0.675676	-0.392042
4H1348-bA	4H3974-bA	1.59865	0.469159
4H1348-bA	4H570-bA	0.739813	-0.301358
4H1348-bA	4H591-bA	0.361111	-1.01857
4H1348-bA	4H626-bA	0.648148	-0.433636
4H1348-bA	4H850-bA	0.746755	-0.292018
4H1348-bA	4H906-bA	0.486493	-0.720533
4H1348-bH	4H1348-bH	2.25676	0.813929
4H1348-bH	4H1373-bH	1.10841	0.102925
4H1348-bH	4H1449-bH	3.3	1.19392
4H1348-bH	4H1544-bH	3.65874	1.29712
4H1348-bH	4H1710-bH	0.973094	-0.0272744
4H1348-bH	4H1899-bH	2.41908	0.883388
4H1348-bH	4H1985-bH	2.05769	0.721585
4H1348-bH	4H3162-bH	1.5137	0.414555
4H1348-bH	4H3175-bH	1.54545	0.435318
4H1348-bH	4H3185-bN	0.3	-1.20397
4H1348-bH	4H3277-bH	0.878261	-0.129812
4H1348-bH	4H3298-bH	1.09465	0.0904386
4H1348-bH	4H3462-bH	1.74725	0.558045
4H1348-bH	4H3497-bH	1.05368	0.0522869
4H1348-bH	4H3613-bH	0.184379	-1.69076
4H1348-bH	4H3628-bH	4.15591	1.42453
4H1348-bH	4H3817-bH	1.22729	0.204811
4H1348-bH	4H3858-bH	1.09001	0.0861839
4H1348-bH	4H3926-bH	2.35714	0.85745
4H1348-bH	4H3974-bH	3.91398	1.36455
4H1348-bH	4H570-bH	0.446154	-0.807091
4H1348-bH	4H591-bH	0.248899	-1.39071
4H1348-bH	4H626-bH	0.363462	-1.01208
4H1348-bH	4H850-bH	1.93214	0.65863
4H1348-bH	4H906-bH	0.869664	-0.139648
4H1348-bN	4H1348-bN	0.211268	-1.55463
4H1348-bN	4H1373-bN	0.384923	-0.954713
4H1348-bN	4H1449-bN	0.606481	-0.500081
4H1348-bN	4H1544-bN	0.23327	-1.45556
4H1348-bN	4H1710-bN	0.33631	-1.08972
4H1348-bN	4H1899-bN	0.492958	-0.707332
4H1348-bN	4H1985-bN	0.458153	-0.780552
4H1348-bN	4H3162-bN	0.953016	-0.0481237
4H1348-bN	4H3175-bN	0.739401	-0.301915
4H1348-bN	4H3277-bN	0.884872	-0.122312
4H1348-bN	4H3298-bN	1.08333	0.0800427
4H1348-bN	4H3462-bN	0.84252	-0.171358
4H1348-bN	4H3497-bN	0.649878	-0.43097
4H1348-bN	4H3613-bN	0.982825	-0.0173242
4H1348-bN	4H3628-bN	0.886737	-0.120206
4H1348-bN	4H3817-bN	0.383562	-0.958255
4H1348-bN	4H3858-bN	0.473118	-0.74841
4H1348-bN	4H3926-bN	0.62	-0.478036
4H1348-bN	4H3974-bN	1.25072	0.223718
4H1348-bN	4H570-bN	1.13104	0.123137
4H1348-bN	4H591-bN	0.246634	-1.39985
4H1348-bN	4H626-bN	0.873729	-0.134986
4H1348-bN	4H850-bN	2.13986	0.760742
4H1348-bN	4H906-bN	0.890054	-0.116473
4H1348-bN	P6bH1	0.573574	-0.555869
4H1359-bA	4H1359-bA	1.17535	0.161566
4H1359-bA	4H1393-bA	0.525386	-0.643621
4H1359-bA	4H1449-bA	0.447477	-0.804131
4H1359-bA	4H1629-bA	0.481052	-0.731781
4H1359-bA	4H1710-bA	0.582857	-0.539813
4H1359-bA	4H1804-bA	0.387363	-0.948394
4H1359-bA	4H1985-bA	2.15534	0.767948
4H1359-bA	4H3129-bA	0.462928	-0.770184
4H1359-bA	4H3172-bA	0.750338	-0.287231
4H1359-bA	4H3414-bA	0.514379	-0.664794
4H1359-bA	4H3631-bA	4.10424	1.41202
4H1359-bA	4H3638-bA	0.611193	-0.492343
4H1359-bA	4H3817-bA	0.592208	-0.523898
4H1359-bA	4H3974-bA	0.95	-0.0512933
4H1359-bA	4H570-bA	0.543794	-0.609184
4H1359-bA	4H584-bA	0.711242	-0.340743
4H1359-bA	4H619-bA	0.429861	-0.844293
4H1359-bA	4H850-bA	0.472081	-0.750605
4H1359-bA	4H906-bA	0.548328	-0.600882
4H1359-bH	4H1359-bH	2.68843	0.988956
4H1359-bH	4H1393-bH	0.469428	-0.75624
4H1359-bH	4H1449-bH	1.00781	0.00777986
4H1359-bH	4H1629-bH	0.548934	-0.599777
4H1359-bH	4H1710-bH	0.678054	-0.388529
4H1359-bH	4H1804-bH	1.775	0.5738
4H1359-bH	4H1985-bH	1.95338	0.669563
4H1359-bH	4H3129-bH	0.779221	-0.249461
4H1359-bH	4H3172-bH	0.631579	-0.459532
4H1359-bH	4H3414-bH	0.747423	-0.291124
4H1359-bH	4H3631-bH	2.42004	0.883783
4H1359-bH	4H3638-bH	0.372089	-0.988622
4H1359-bH	4H3817-bH	1.0289	0.0284951
4H1359-bH	4H3974-bH	1.61064	0.476632
4H1359-bH	4H570-bH	0.335821	-1.09118
4H1359-bH	4H584-bH	1.35349	0.30269
4H1359-bH	4H619-bH	0.848168	-0.164677
4H1359-bH	4H850-bH	0.428218	-0.848123
4H1359-bH	4H906-bH	1.02242	0.0221739
4H1359-bH	4H932-bN	0.173818	-1.74975
4H1359-bN	4H1359-bN	0.502762	-0.687638
4H1359-bN	4H1393-bN	0.81146	-0.20892
4H1359-bN	4H1449-bN	0.728635	-0.316582
4H1359-bN	4H1629-bN	0.290323	-1.23676
4H1359-bN	4H1710-bN	0.544775	-0.607383
4H1359-bN	4H1804-bN	2.21652	0.795939
4H1359-bN	4H1985-bN	0.745501	-0.293698
4H1359-bN	4H3129-bN	0.565385	-0.570249
4H1359-bN	4H3172-bN	1.34118	0.293547
4H1359-bN	4H3414-bN	0.877611	-0.130552
4H1359-bN	4H3631-bN	2.4878	0.911401
4H1359-bN	4H3638-bN	0.193979	-1.64001
4H1359-bN	4H3817-bN	0.320635	-1.13745
4H1359-bN	4H3974-bN	4.33621	1.467
4H1359-bN	4H56-bN	0.285714	-1.25276
4H1359-bN	4H570-bN	0.448162	-0.8026
4H1359-bN	4H584-bN	0.496269	-0.700638
4H1359-bN	4H619-bN	0.251297	-1.38112
4H1359-bN	4H850-bN	0.745536	-0.293652
4H1359-bN	4H906-bN	0.295337	-1.21964
4H1369-bA	4H1369-bA	0.745455	-0.293761
4H1369-bA	4H1446-bA	0.384345	-0.956216
4H1369-bA	4H1845-bA	0.238462	-1.43355
4H1369-bA	4H2576-bA	0.811765	-0.208545
4H1369-bA	4H2610-bA	0.492462	-0.708337
4H1369-bA	4H2667-bA	0.401575	-0.912361
4H1369-bA	4H2697-bA	0.457627	-0.781701
4H1369-bA	4H3189-bA	0.43053	-0.842738
4H1369-bA	4H331-bA	0.381579	-0.963438
4H1369-bA	4H3606-bA	10.4539	2.34698
4H1369-bA	4H370-bA	0.355731	-1.03358
4H1369-bA	4H3782-bA	0.390926	-0.939238
4H1369-bA	4H3843-bA	0.530351	-0.634215
4H1369-bA	4H3855-bA	0.338028	-1.08463
4H1369-bA	4H4001-bA	0.598425	-0.513454
4H1369-bA	4H462-bA	0.712309	-0.339244
4H1369-bA	4H568-bA	0.170732	-1.76766
4H1369-bA	4H570-bN	1.51158	0.413155
4H1369-bA	4H607-bA	0.302617	-1.19529
4H1369-bA	4H687-bA	0.909434	-0.0949329
4H1369-bA	4H72-bA	0.300766	-1.20142
4H1369-bA	4H797-bA	0.433333	-0.836248
4H1369-bA	4H883-bA	0.217557	-1.52529
4H1369-bA	4H918-bA	0.278689	-1.27766
4H1369-bA	4H953-bA	0.290909	-1.23474
4H1369-bA	4H967-bA	0.243902	-1.41099
4H1369-bH	4H1369-bH	0.63455	-0.45484
4H1369-bH	4H1446-bH	0.303116	-1.19364
4H1369-bH	4H1845-bH	0.45283	-0.792238
4H1369-bH	4H2576-bH	0.428097	-0.848405
4H1369-bH	4H2610-bH	1.19518	0.178296
4H1369-bH	4H2667-bH	0.648376	-0.433284
4H1369-bH	4H2697-bH	0.520563	-0.652845
4H1369-bH	4H3189-bH	0.564394	-0.572003
4H1369-bH	4H331-bH	0.612303	-0.490528
4H1369-bH	4H3606-bH	3.127	1.14007
4H1369-bH	4H370-bH	0.178003	-1.72595
4H1369-bH	4H3782-bH	0.613333	-0.488847
4H1369-bH	4H3843-bH	0.820513	-0.197826
4H1369-bH	4H4001-bH	0.718367	-0.330774
4H1369-bH	4H462-bH	0.153333	-1.87514
4H1369-bH	4H568-bH	0.143149	-1.94387
4H1369-bH	4H607-bH	0.877996	-0.130114
4H1369-bH	4H687-bH	2.70075	0.993528
4H1369-bH	4H72-bH	0.205809	-1.58081
4H1369-bH	4H797-bH	0.628571	-0.464306
4H1369-bH	4H883-bH	0.568566	-0.564639
4H1369-bH	4H918-bH	0.284974	-1.25536
4H1369-bH	4H953-bH	0.529412	-0.635989
4H1369-bH	4H967-bH	0.485373	-0.722837
4H1369-bH	O9-bN	0.0322581	-3.43399
4H1369-bN	4H1369-bN	0.448276	-0.802346
4H1369-bN	4H1446-bN	0.0960748	-2.34263
4H1369-bN	4H1845-bN	0.245972	-1.40254
4H1369-bN	4H2162-bA	0.62963	-0.462624
4H1369-bN	4H2576-bN	0.977273	-0.0229895
4H1369-bN	4H2610-bN	0.378995	-0.970231
4H1369-bN	4H2667-bN	0.292966	-1.2277
4H1369-bN	4H2697-bN	0.426667	-0.851752
4H1369-bN	4H3189-bN	0.49812	-0.696914
4H1369-bN	4H331-bN	0.313253	-1.16074
4H1369-bN	4H3606-bN	1.24042	0.215452
4H1369-bN	4H370-bN	0.166934	-1.79016
4H1369-bN	4H3782-bN	0.347693	-1.05644
4H1369-bN	4H3843-bN	0.358835	-1.02489
4H1369-bN	4H4001-bN	0.442478	-0.815365
4H1369-bN	4H462-bN	0.342899	-1.07032
4H1369-bN	4H568-bN	0.28397	-1.25889
4H1369-bN	4H607-bN	0.519268	-0.655336
4H1369-bN	4H687-bN	0.181818	-1.70475
4H1369-bN	4H72-bN	0.284193	-1.2581
4H1369-bN	4H797-bN	0.192744	-1.64639
4H1369-bN	4H883-bN	0.305596	-1.18549
4H1369-bN	4H918-bN	0.419887	-0.867771
4H1369-bN	4H953-bN	0.300601	-1.20197
4H1369-bN	4H967-bN	0.368812	-0.997469
4H1373-bA	4H1373-bA	1.59111	0.464433
4H1373-bA	4H1449-bA	0.295775	-1.21816
4H1373-bA	4H1544-bA	0.400778	-0.914348
4H1373-bA	4H1710-bA	0.388298	-0.945982
4H1373-bA	4H1899-bA	0.358763	-1.02509
4H1373-bA	4H1985-bA	0.587106	-0.532551
4H1373-bA	4H2691-bA	1.12644	0.119059
4H1373-bA	4H3162-bA	0.730769	-0.313658
4H1373-bA	4H3175-bA	0.41055	-0.890256
4H1373-bA	4H3277-bA	0.552189	-0.593866
4H1373-bA	4H3298-bA	0.460268	-0.775947
4H1373-bA	4H3462-bA	0.468966	-0.757225
4H1373-bA	4H3497-bA	0.31	-1.17118
4H1373-bA	4H3613-bA	5.523	1.70892
4H1373-bA	4H3628-bA	0.44709	-0.804995
4H1373-bA	4H3817-bA	0.5	-0.693147
4H1373-bA	4H3858-bA	3.88889	1.35812
4H1373-bA	4H3926-bA	9.66739	2.26876
4H1373-bA	4H3974-bA	0.506329	-0.680568
4H1373-bA	4H570-bA	0.45	-0.798508
4H1373-bA	4H591-bA	0.553299	-0.591856
4H1373-bA	4H619-bN	0.623229	-0.472841
4H1373-bA	4H626-bA	0.200396	-1.60746
4H1373-bA	4H850-bA	0.901347	-0.103865
4H1373-bA	4H906-bA	0.283784	-1.25954
4H1373-bH	4H1373-bH	2.17614	0.777551
4H1373-bH	4H1449-bH	0.353896	-1.03875
4H1373-bH	4H1544-bH	0.688259	-0.37359
4H1373-bH	4H1710-bH	0.101449	-2.2882
4H1373-bH	4H1899-bH	0.135036	-2.00221
4H1373-bH	4H1985-bH	1.64815	0.499652
4H1373-bH	4H3162-bH	1.90664	0.645344
4H1373-bH	4H3175-bH	1.32472	0.281204
4H1373-bH	4H3277-bH	0.506098	-0.681026
4H1373-bH	4H3298-bH	1.0814	0.0782522
4H1373-bH	4H3462-bH	0.953092	-0.0480439
4H1373-bH	4H3497-bH	0.46632	-0.762883
4H1373-bH	4H3613-bH	1.52592	0.4226
4H1373-bH	4H3628-bH	0.257387	-1.35717
4H1373-bH	4H3782-bH	0.707965	-0.345361
4H1373-bH	4H3817-bH	0.605263	-0.502092
4H1373-bH	4H3843-bH	0.929688	-0.0729068
4H1373-bH	4H3858-bH	1.92353	0.654162
4H1373-bH	4H3926-bH	5.32967	1.67329
4H1373-bH	4H3974-bH	1.4467	0.369285
4H1373-bH	4H570-bH	1.08542	0.0819698
4H1373-bH	4H591-bH	0.431624	-0.840201
4H1373-bH	4H626-bH	0.373999	-0.983503
4H1373-bH	4H730-bA	0.614035	-0.487703
4H1373-bH	4H850-bH	0.855615	-0.155935
4H1373-bH	4H906-bH	0.534091	-0.627189
4H1373-bH	4H932-bN	1.78571	0.579818
4H1373-bH	O8	0.487179	-0.719123
4H1373-bN	4H1373-bN	0.844156	-0.169418
4H1373-bN	4H1449-bN	0.419355	-0.869038
4H1373-bN	4H1544-bN	0.593103	-0.522386
4H1373-bN	4H1710-bN	0.746507	-0.29235
4H1373-bN	4H1899-bN	0.265957	-1.32442
4H1373-bN	4H1985-bN	0.195925	-1.63002
4H1373-bN	4H3162-bN	0.509317	-0.674685
4H1373-bN	4H3175-bN	0.390244	-0.940983
4H1373-bN	4H3277-bN	0.306319	-1.18313
4H1373-bN	4H3298-bN	0.466288	-0.762951
4H1373-bN	4H338-bH	0.468553	-0.758105
4H1373-bN	4H3462-bN	0.388158	-0.946343
4H1373-bN	4H3497-bN	0.243179	-1.41396
4H1373-bN	4H3613-bN	3.108	1.13398
4H1373-bN	4H3628-bN	0.429257	-0.8457
4H1373-bN	4H3817-bN	0.472727	-0.749237
4H1373-bN	4H3858-bN	1.40135	0.337434
4H1373-bN	4H3926-bN	3.35185	1.20951
4H1373-bN	4H3974-bN	0.553435	-0.591611
4H1373-bN	4H570-bN	0.276381	-1.28598
4H1373-bN	4H591-bN	0.538462	-0.619039
4H1373-bN	4H626-bN	0.6875	-0.374693
4H1373-bN	4H72-bN	0.0834879	-2.48305
4H1373-bN	4H850-bN	0.386087	-0.951693
4H1373-bN	4H906-bN	0.253731	-1.37148
4H1387-bA	4H1387-bA	0.436805	-0.828269
4H1387-bA	4H1406-bA	0.331849	-1.10308
4H1387-bA	4H3592-bA	7.54918	2.02144
4H1387-bA	4H3601-bA	0.583333	-0.538997
4H1387-bA	4H3907-bA	3.7552	1.32314
4H1387-bA	4H4038-bA	2.31283	0.838473
4H1387-bH	4H1387-bH	1.52643	0.42293
4H1387-bH	4H1406-bH	0.5	-0.693147
4H1387-bH	4H3592-bH	3.92829	1.3682
4H1387-bH	4H3601-bH	0.428707	-0.846981
4H1387-bH	4H3907-bH	4.91879	1.59306
4H1387-bH	4H4001-bH	1.39471	0.332686
4H1387-bH	4H4038-bH	2.97753	1.09109
4H1387-bH	4H850-bN	1.55319	0.440312
4H1387-bN	4H1387-bN	0.149701	-1.89912
4H1387-bN	4H1406-bN	0.535052	-0.625391
4H1387-bN	4H3592-bN	2.5609	0.940358
4H1387-bN	4H3601-bN	0.746032	-0.292987
4H1387-bN	4H3907-bN	3.69739	1.30763
4H1387-bN	4H4038-bN	1.59004	0.463757
4H1387-bN	4H454-bN	0.755556	-0.280302
4H1393-bA	4H1393-bA	0.341197	-1.0753
4H1393-bA	4H1449-bA	0.268657	-1.31432
4H1393-bA	4H1629-bA	0.208633	-1.56718
4H1393-bA	4H1710-bA	0.179916	-1.71526
4H1393-bA	4H1804-bA	0.320662	-1.13737
4H1393-bA	4H1985-bA	0.183595	-1.69503
4H1393-bA	4H3129-bA	0.905861	-0.0988691
4H1393-bA	4H3172-bA	0.272152	-1.30139
4H1393-bA	4H3297-bH	0.424242	-0.85745
4H1393-bA	4H3414-bA	1.18049	0.165933
4H1393-bA	4H3631-bA	0.428571	-0.847298
4H1393-bA	4H3638-bA	6.02597	1.79608
4H1393-bA	4H3817-bA	0.293233	-1.22679
4H1393-bA	4H3974-bA	0.534579	-0.626275
4H1393-bA	4H570-bA	0.390374	-0.940649
4H1393-bA	4H584-bA	0.296526	-1.21562
4H1393-bA	4H619-bA	0.195769	-1.63082
4H1393-bA	4H754-bA	0.205128	-1.58412
4H1393-bA	4H850-bA	0.386179	-0.951454
4H1393-bA	4H906-bA	0.326244	-1.12011
4H1393-bH	4H1393-bH	0.894737	-0.111226
4H1393-bH	4H1449-bH	0.0628009	-2.76779
4H1393-bH	4H1629-bH	0.573055	-0.556774
4H1393-bH	4H1710-bH	0.60575	-0.501288
4H1393-bH	4H1804-bH	0.195652	-1.63142
4H1393-bH	4H2702-bA	0.116279	-2.15176
4H1393-bH	4H3129-bH	1.10092	0.0961475
4H1393-bH	4H3172-bH	0.575269	-0.552918
4H1393-bH	4H3414-bH	2.72059	1.00085
4H1393-bH	4H3628-bA	0.454075	-0.789493
4H1393-bH	4H3638-bH	3.31677	1.19899
4H1393-bH	4H3817-bH	0.622222	-0.474458
4H1393-bH	4H3974-bH	1.03125	0.0307717
4H1393-bH	4H570-bH	0.635802	-0.452867
4H1393-bH	4H584-bH	0.740506	-0.300421
4H1393-bH	4H619-bH	0.166667	-1.79176
4H1393-bH	4H850-bH	1.00585	0.00583571
4H1393-bH	4H906-bH	0.350973	-1.04705
4H1393-bN	4H1393-bN	0.264706	-1.32914
4H1393-bN	4H1449-bN	0.369527	-0.995532
4H1393-bN	4H1629-bN	0.441176	-0.81831
4H1393-bN	4H1710-bN	0.182401	-1.70155
4H1393-bN	4H1804-bN	0.491226	-0.71085
4H1393-bN	4H1985-bN	0.206109	-1.57935
4H1393-bN	4H3129-bN	0.405248	-0.903257
4H1393-bN	4H3172-bN	0.147059	-1.91692
4H1393-bN	4H3414-bN	0.17271	-1.75614
4H1393-bN	4H3631-bN	0.356322	-1.03192
4H1393-bN	4H3638-bN	2.26506	0.817601
4H1393-bN	4H3817-bN	0.243269	-1.41359
4H1393-bN	4H3974-bN	0.442475	-0.815371
4H1393-bN	4H570-bN	0.083691	-2.48062
4H1393-bN	4H584-bN	0.116844	-2.14691
4H1393-bN	4H619-bN	0.378947	-0.970358
4H1393-bN	4H850-bA	0.414163	-0.881495
4H1393-bN	4H850-bN	0.2075	-1.57262
4H1393-bN	4H906-bN	0.608628	-0.496548
4H1406-bA	4H1406-bA	0.433612	-0.835604
4H1406-bA	4H2134-bA	5.04762	1.61892
4H1406-bA	4H3592-bA	1.26219	0.232851
4H1406-bA	4H3601-bA	6.20397	1.82519
4H1406-bA	4H3907-bA	1.76923	0.570545
4H1406-bA	4H4038-bA	0.882246	-0.125285
4H1406-bH	4H1406-bH	0.521209	-0.651604
4H1406-bH	4H3592-bH	2.95748	1.08434
4H1406-bH	4H3601-bH	1.03685	0.0361829
4H1406-bH	4H3907-bH	3.02174	1.10583
4H1406-bH	4H4038-bH	0.873084	-0.135724
4H1406-bN	4H1406-bN	0.575	-0.553385
4H1406-bN	4H2586-bA	2.39905	0.875072
4H1406-bN	4H3592-bN	1.15213	0.141616
4H1406-bN	4H3601-bN	4.63705	1.53408
4H1406-bN	4H3907-bN	1.4144	0.346703
4H1406-bN	4H4038-bN	0.184358	-1.69088
4H1406-bN	4H477-bN	0.124088	-2.08677
4H1406-bN	4H932-bA	0.140351	-1.96361
4H1446-bA	4H1446-bA	1.76712	0.569353
4H1446-bA	4H1828-bA	0.592683	-0.523096
4H1446-bA	4H1845-bA	0.677698	-0.389054
4H1446-bA	4H2442-bA	0.351852	-1.04455
4H1446-bA	4H2576-bA	3.07666	1.12385
4H1446-bA	4H2610-bA	0.523819	-0.646609
4H1446-bA	4H2618-bA	1.00604	0.00602411
4H1446-bA	4H2667-bA	1.08907	0.0853248
4H1446-bA	4H2697-bA	0.909432	-0.0949354
4H1446-bA	4H2729-bA	2.9564	1.08397
4H1446-bA	4H3112-bA	1.65714	0.505093
4H1446-bA	4H3185-bA	0.943023	-0.0586644
4H1446-bA	4H3189-bA	0.537621	-0.620601
4H1446-bA	4H331-bA	6.00654	1.79285
4H1446-bA	4H3354-bA	0.661538	-0.413187
4H1446-bA	4H338-bA	0.78545	-0.241498
4H1446-bA	4H3427-bA	1.29132	0.255662
4H1446-bA	4H3606-bA	1.15435	0.143533
4H1446-bA	4H370-bA	1.20022	0.182507
4H1446-bA	4H3782-bA	1.79617	0.585658
4H1446-bA	4H3843-bA	7.46809	2.01064
4H1446-bA	4H3855-bA	1.23256	0.209092
4H1446-bA	4H4001-bA	6.40455	1.85701
4H1446-bA	4H454-bA	0.876923	-0.131336
4H1446-bA	4H462-bA	0.823529	-0.194156
4H1446-bA	4H568-bA	0.65816	-0.418307
4H1446-bA	4H607-bA	0.58547	-0.53534
4H1446-bA	4H687-bA	0.544894	-0.607164
4H1446-bA	4H717-bA	0.744186	-0.295464
4H1446-bA	4H72-bA	3.19066	1.16023
4H1446-bA	4H754-bA	0.441885	-0.816706
4H1446-bA	4H797-bA	0.242236	-1.41784
4H1446-bA	4H883-bA	1.01229	0.0122107
4H1446-bA	4H908-bA	0.666667	-0.405465
4H1446-bA	4H918-bA	0.976733	-0.023542
4H1446-bA	4H953-bA	0.659722	-0.415936
4H1446-bA	4H967-bA	0.53012	-0.634651
4H1446-bH	4H1446-bH	2.27372	0.821418
4H1446-bH	4H1828-bH	1.86667	0.624154
4H1446-bH	4H1845-bH	1.21116	0.191582
4H1446-bH	4H2442-bH	2.07752	0.731175
4H1446-bH	4H2576-bH	1.80395	0.58998
4H1446-bH	4H2610-bH	1.95181	0.668756
4H1446-bH	4H2618-bH	0.730216	-0.314415
4H1446-bH	4H2667-bH	0.576316	-0.551098
4H1446-bH	4H2697-bH	2.94667	1.08067
4H1446-bH	4H2729-bH	1.9718	0.678949
4H1446-bH	4H3112-bH	0.511837	-0.669749
4H1446-bH	4H3185-bH	1.01165	0.0115826
4H1446-bH	4H3189-bH	0.156414	-1.85525
4H1446-bH	4H331-bH	3.72785	1.31583
4H1446-bH	4H3354-bH	2.26484	0.817504
4H1446-bH	4H338-bH	3.22239	1.17012
4H1446-bH	4H3427-bH	2.54131	0.93268
4H1446-bH	4H3606-bH	0.494458	-0.704293
4H1446-bH	4H370-bH	0.667969	-0.403514
4H1446-bH	4H3782-bH	2.09874	0.741336
4H1446-bH	4H3843-bH	3.67455	1.30143
4H1446-bH	4H3855-bH	1.40428	0.339527
4H1446-bH	4H4001-bA	10.1347	2.31596
4H1446-bH	4H4001-bH	3.46188	1.24181
4H1446-bH	4H454-bH	2.66587	0.980531
4H1446-bH	4H462-bH	1.0872	0.0836056
4H1446-bH	4H568-bH	0.13253	-2.02095
4H1446-bH	4H607-bA	2.0684	0.726777
4H1446-bH	4H607-bH	0.53671	-0.622297
4H1446-bH	4H687-bH	1.41458	0.346831
4H1446-bH	4H717-bH	0.529742	-0.635366
4H1446-bH	4H72-bH	0.854394	-0.157363
4H1446-bH	4H754-bH	1.11538	0.109199
4H1446-bH	4H797-bH	0.627306	-0.46632
4H1446-bH	4H883-bH	1.01875	0.0185764
4H1446-bH	4H908-bH	0.851112	-0.161212
4H1446-bH	4H918-bH	0.245059	-1.40626
4H1446-bH	4H949-bA	0.133333	-2.0149
4H1446-bH	4H953-bH	0.722222	-0.325422
4H1446-bH	4H967-bH	1.41379	0.346276
4H1446-bN	4H1446-bN	1.25	0.223144
4H1446-bN	4H1828-bN	1.33706	0.290471
4H1446-bN	4H1845-bN	0.192778	-1.64621
4H1446-bN	4H2442-bN	1.23945	0.214671
4H1446-bN	4H2576-bN	2.90138	1.06519
4H1446-bN	4H2610-bN	2.07921	0.731987
4H1446-bN	4H2618-bN	0.642629	-0.442187
4H1446-bN	4H2667-bN	1.8976	0.640588
4H1446-bN	4H2697-bN	0.757862	-0.277254
4H1446-bN	4H2729-bN	1.69708	0.528909
4H1446-bN	4H3112-bN	0.78635	-0.240353
4H1446-bN	4H3185-bN	1.10569	0.100471
4H1446-bN	4H3189-bN	1.95396	0.669859
4H1446-bN	4H331-bN	3.39574	1.22252
4H1446-bN	4H3354-bN	0.572588	-0.557589
4H1446-bN	4H338-bN	0.653153	-0.425944
4H1446-bN	4H3427-bN	2.34384	0.851789
4H1446-bN	4H3606-bN	0.745364	-0.293882
4H1446-bN	4H370-bN	0.58498	-0.536177
4H1446-bN	4H3782-bN	0.844444	-0.169076
4H1446-bN	4H3843-bN	2.84507	1.04559
4H1446-bN	4H3855-bN	1.3949	0.332821
4H1446-bN	4H4001-bN	3.02632	1.10735
4H1446-bN	4H454-bN	1.13151	0.123557
4H1446-bN	4H462-bN	0.176265	-1.73577
4H1446-bN	4H568-bN	0.921875	-0.0813456
4H1446-bN	4H607-bN	1.6518	0.501868
4H1446-bN	4H687-bN	0.795282	-0.229059
4H1446-bN	4H717-bN	0.374429	-0.982352
4H1446-bN	4H72-bN	1.72992	0.548076
4H1446-bN	4H754-bN	0.751628	-0.285513
4H1446-bN	4H797-bN	0.719298	-0.329479
4H1446-bN	4H883-bN	0.974269	-0.0260678
4H1446-bN	4H908-bN	0.775566	-0.254163
4H1446-bN	4H918-bN	2.13584	0.758861
4H1446-bN	4H953-bN	0.985604	-0.0145009
4H1446-bN	4H967-bN	0.353862	-1.03885
4H1449-bA	4H1449-bA	0.541596	-0.613234
4H1449-bA	4H1544-bA	0.585531	-0.535236
4H1449-bA	4H1629-bA	0.329756	-1.1094
4H1449-bA	4H1710-bA	2.19444	0.785929
4H1449-bA	4H1804-bA	0.480769	-0.732368
4H1449-bA	4H1899-bA	0.779112	-0.2496
4H1449-bA	4H1985-bA	2.19697	0.787079
4H1449-bA	4H3129-bA	0.417476	-0.873529
4H1449-bA	4H3172-bA	0.348069	-1.05536
4H1449-bA	4H3414-bA	0.355344	-1.03467
4H1449-bA	4H3613-bA	0.410448	-0.890507
4H1449-bA	4H3628-bA	0.818182	-0.200671
4H1449-bA	4H3631-bA	1.60495	0.473094
4H1449-bA	4H3638-bA	0.161017	-1.82625
4H1449-bA	4H3817-bA	0.424507	-0.856827
4H1449-bA	4H3858-bA	0.428408	-0.847679
4H1449-bA	4H3974-bA	8.97143	2.19404
4H1449-bA	4H570-bA	0.144928	-1.93152
4H1449-bA	4H584-bA	0.271896	-1.30234
4H1449-bA	4H619-bA	0.219653	-1.51571
4H1449-bA	4H850-bA	0.485507	-0.722561
4H1449-bA	4H906-bA	0.405063	-0.903712
4H1449-bH	4H1449-bH	0.285714	-1.25276
4H1449-bH	4H1544-bH	0.45509	-0.78726
4H1449-bH	4H1629-bH	0.410234	-0.891027
4H1449-bH	4H1710-bH	0.693811	-0.365556
4H1449-bH	4H1804-bH	0.630932	-0.460557
4H1449-bH	4H1899-bH	0.881978	-0.125589
4H1449-bH	4H1985-bH	0.43026	-0.843365
4H1449-bH	4H3129-bH	0.726671	-0.319281
4H1449-bH	4H3172-bH	0.965476	-0.0351338
4H1449-bH	4H3414-bH	0.805372	-0.216451
4H1449-bH	4H3592-bA	0.881188	-0.126484
4H1449-bH	4H3613-bH	0.876984	-0.131266
4H1449-bH	4H3628-bH	0.619355	-0.479077
4H1449-bH	4H3631-bH	2.08203	0.733345
4H1449-bH	4H3638-bH	0.928203	-0.0745046
4H1449-bH	4H3817-bH	0.525	-0.644357
4H1449-bH	4H3858-bH	0.517876	-0.658019
4H1449-bH	4H3974-bH	3.15695	1.14961
4H1449-bH	4H570-bH	0.897416	-0.108236
4H1449-bH	4H584-bH	0.918216	-0.085323
4H1449-bH	4H619-bH	0.11128	-2.1957
4H1449-bH	4H850-bH	0.509804	-0.673729
4H1449-bH	4H906-bH	0.300573	-1.20207
4H1449-bN	4H1449-bN	0.428571	-0.847298
4H1449-bN	4H1544-bN	0.178227	-1.7247
4H1449-bN	4H1629-bN	0.474575	-0.745336
4H1449-bN	4H1710-bN	0.781818	-0.246133
4H1449-bN	4H1804-bN	0.0817844	-2.50367
4H1449-bN	4H1899-bN	0.46146	-0.773359
4H1449-bN	4H1985-bN	0.275862	-1.28785
4H1449-bN	4H3129-bN	0.0833333	-2.48491
4H1449-bN	4H3172-bN	0.555556	-0.587787
4H1449-bN	4H3414-bN	0.47595	-0.742443
4H1449-bN	4H3613-bN	0.240724	-1.4241
4H1449-bN	4H3628-bN	0.630654	-0.460998
4H1449-bN	4H3631-bN	0.676357	-0.391034
4H1449-bN	4H3638-bN	0.338462	-1.08334
4H1449-bN	4H3817-bN	0.172771	-1.75579
4H1449-bN	4H3858-bN	0.460339	-0.775792
4H1449-bN	4H3974-bN	3.16875	1.15334
4H1449-bN	4H570-bN	0.559541	-0.580639
4H1449-bN	4H584-bN	0.624138	-0.471384
4H1449-bN	4H619-bN	0.373711	-0.984273
4H1449-bN	4H850-bN	0.160421	-1.82995
4H1449-bN	4H906-bN	0.184211	-1.69168
4H145-bA	4H145-bA	0.6	-0.510826
4H145-bA	4H2619-bA	0.510623	-0.672124
4H145-bA	4H2691-bA	0.535539	-0.624481
4H145-bA	4H3070-bA	13.4959	2.60239
4H145-bA	4H342-bA	0.325066	-1.12373
4H145-bA	4H3632-bA	0.346915	-1.05867
4H145-bA	4H496-bA	0.345227	-1.06355
4H145-bH	4H145-bH	0.234085	-1.45207
4H145-bH	4H2619-bH	0.879942	-0.1279
4H145-bH	4H2691-bH	0.747751	-0.290685
4H145-bH	4H3070-bH	2.64679	0.973348
4H145-bH	4H342-bH	0.66443	-0.408826
4H145-bH	4H3632-bH	0.237565	-1.43731
4H145-bH	4H496-bH	0.728795	-0.316363
4H145-bN	4H145-bN	0.511364	-0.670674
4H145-bN	4H2619-bN	0.418868	-0.870199
4H145-bN	4H2691-bN	0.287339	-1.24709
4H145-bN	4H3070-bN	6.8721	1.92747
4H145-bN	4H342-bN	0.0705505	-2.65143
4H145-bN	4H3632-bN	0.225439	-1.48971
4H145-bN	4H496-bN	0.400044	-0.91618
4H1544-bA	4H1544-bA	1.00288	0.00287973
4H1544-bA	4H1710-bA	7.81395	2.05591
4H1544-bA	4H1899-bA	4.55251	1.51568
4H1544-bA	4H1985-bA	1.31561	0.274301
4H1544-bA	4H3162-bA	2.19807	0.78758
4H1544-bA	4H3175-bA	0.960642	-0.0401532
4H1544-bA	4H3277-bA	1.27536	0.24323
4H1544-bA	4H3298-bA	2.20885	0.792472
4H1544-bA	4H3462-bA	1.57619	0.455008
4H1544-bA	4H3497-bA	1.24044	0.215463
4H1544-bA	4H3613-bA	1.77177	0.571981
4H1544-bA	4H3628-bA	2.15984	0.770032
4H1544-bA	4H3817-bA	2.18041	0.779513
4H1544-bA	4H3858-bA	0.7	-0.356675
4H1544-bA	4H3926-bA	1.03883	0.0380998
4H1544-bA	4H3974-bA	1.75345	0.561587
4H1544-bA	4H570-bA	0.913793	-0.0901511
4H1544-bA	4H591-bA	0.531707	-0.631662
4H1544-bA	4H626-bA	0.631579	-0.459532
4H1544-bA	4H850-bA	1.38	0.322083
4H1544-bA	4H906-bA	0.446809	-0.805625
4H1544-bH	4H1544-bH	1.81964	0.59864
4H1544-bH	4H1710-bH	1.16667	0.154151
4H1544-bH	4H1899-bH	4.98246	1.60592
4H1544-bH	4H1985-bH	1.70477	0.533429
4H1544-bH	4H3070-bA	2.28333	0.825636
4H1544-bH	4H3162-bH	2.40824	0.878896
4H1544-bH	4H3175-bH	0.657492	-0.419322
4H1544-bH	4H3277-bH	2.44184	0.892751
4H1544-bH	4H3298-bH	1.66453	0.509544
4H1544-bH	4H3462-bH	1.83696	0.60811
4H1544-bH	4H3497-bH	1.23438	0.210565
4H1544-bH	4H3613-bH	1.52672	0.42312
4H1544-bH	4H3628-bH	0.978723	-0.0215062
4H1544-bH	4H3817-bH	2.4927	0.913367
4H1544-bH	4H3858-bH	1.9181	0.651333
4H1544-bH	4H3926-bH	1.27485	0.242828
4H1544-bH	4H3974-bH	1.84	0.609766
4H1544-bH	4H570-bH	1.26144	0.232251
4H1544-bH	4H591-bH	3.32489	1.20144
4H1544-bH	4H626-bH	0.43254	-0.838081
4H1544-bH	4H850-bH	3.625	1.28785
4H1544-bH	4H906-bH	1.06099	0.0592022
4H1544-bN	4H1544-bN	0.132075	-2.02438
4H1544-bN	4H1710-bN	4.09258	1.40917
4H1544-bN	4H1899-bN	6.16151	1.81832
4H1544-bN	4H1985-bN	0.758253	-0.276738
4H1544-bN	4H3162-bN	0.140326	-1.96379
4H1544-bN	4H3175-bN	1.18156	0.166839
4H1544-bN	4H3277-bN	0.895716	-0.110131
4H1544-bN	4H3298-bN	0.825	-0.192372
4H1544-bN	4H3462-bN	2.95749	1.08434
4H1544-bN	4H3497-bN	1.23438	0.210565
4H1544-bN	4H3613-bN	0.34375	-1.06784
4H1544-bN	4H3628-bN	1.01923	0.0190482
4H1544-bN	4H3817-bN	0.703704	-0.351398
4H1544-bN	4H3858-bN	0.746189	-0.292776
4H1544-bN	4H3926-bN	0.521127	-0.651762
4H1544-bN	4H3974-bN	0.98502	-0.0150934
4H1544-bN	4H570-bN	0.897849	-0.107753
4H1544-bN	4H591-bN	0.558333	-0.582799
4H1544-bN	4H626-bN	0.357844	-1.02766
4H1544-bN	4H850-bN	1.95299	0.669362
4H1544-bN	4H906-bN	0.709948	-0.342563
4H1544-bN	4H918-bN	0.880435	-0.127339
4H1629-bA	4H1629-bA	1.83051	0.604594
4H1629-bA	4H1710-bA	0.37069	-0.99239
4H1629-bA	4H1804-bA	0.250178	-1.38558
4H1629-bA	4H1985-bA	0.719839	-0.328728
4H1629-bA	4H2667-bN	0.294118	-1.22378
4H1629-bA	4H3129-bA	1.10712	0.101766
4H1629-bA	4H3172-bA	0.41196	-0.886829
4H1629-bA	4H3414-bA	2.01828	0.702245
4H1629-bA	4H3631-bA	0.805556	-0.216223
4H1629-bA	4H3638-bA	0.620352	-0.477468
4H1629-bA	4H3817-bA	0.589385	-0.528675
4H1629-bA	4H3974-bA	0.882985	-0.124447
4H1629-bA	4H570-bA	0.552261	-0.593734
4H1629-bA	4H584-bA	0.247191	-1.39759
4H1629-bA	4H619-bA	0.927946	-0.0747821
4H1629-bA	4H850-bA	0.319777	-1.14013
4H1629-bA	4H906-bA	0.379995	-0.967598
4H1629-bH	4H1629-bH	0.385313	-0.9537
4H1629-bH	4H1710-bH	0.0690711	-2.67262
4H1629-bH	4H1804-bH	0.163866	-1.80871
4H1629-bH	4H1985-bH	0.852234	-0.159894
4H1629-bH	4H3129-bH	0.559242	-0.581174
4H1629-bH	4H3172-bH	0.586207	-0.534082
4H1629-bH	4H3414-bH	0.333333	-1.09861
4H1629-bH	4H3631-bH	0.741214	-0.299466
4H1629-bH	4H3638-bH	0.335757	-1.09137
4H1629-bH	4H3817-bH	0.539074	-0.617902
4H1629-bH	4H3974-bH	1.26596	0.235829
4H1629-bH	4H496-bA	0.056338	-2.87639
4H1629-bH	4H570-bH	0.183673	-1.6946
4H1629-bH	4H584-bH	1.44245	0.366342
4H1629-bH	4H619-bH	1.78144	0.57742
4H1629-bH	4H850-bH	2.7947	1.02773
4H1629-bH	4H906-bH	0.451923	-0.794243
4H1629-bH	O6-bP	5.48603	1.70221
4H1629-bH	P8A-bH	2.42857	0.887303
4H1629-bN	4H1629-bN	4.1549	1.42429
4H1629-bN	4H1710-bN	0.464052	-0.767758
4H1629-bN	4H1804-bN	0.0952381	-2.35138
4H1629-bN	4H1985-bN	0.5625	-0.575364
4H1629-bN	4H2839-bN	0.178571	-1.72277
4H1629-bN	4H3129-bN	0.480991	-0.731907
4H1629-bN	4H3172-bN	0.888005	-0.118778
4H1629-bN	4H3414-bN	0.479586	-0.734833
4H1629-bN	4H3631-bN	0.554455	-0.589769
4H1629-bN	4H3638-bN	0.238485	-1.43345
4H1629-bN	4H3817-bN	0.0811486	-2.51147
4H1629-bN	4H3974-bN	0.456102	-0.78504
4H1629-bN	4H570-bN	0.0906433	-2.40082
4H1629-bN	4H584-bN	0.966443	-0.034133
4H1629-bN	4H619-bN	0.621429	-0.475734
4H1629-bN	4H850-bN	0.387105	-0.94906
4H1629-bN	4H906-bN	0.247934	-1.39459
4H166-bA	4H166-bA	5.99482	1.7909
4H166-bA	4H2143-bA	0.642857	-0.441833
4H166-bA	4H2162-bA	1.31336	0.272592
4H166-bA	4H2233-bA	1.604	0.472498
4H166-bA	4H2253-bA	1.23636	0.212175
4H166-bA	4H235-bA	1.36128	0.308426
4H166-bA	4H2444-bA	1.00295	0.00294153
4H166-bA	4H2518-bA	8.51355	2.14166
4H166-bA	4H2585-bA	0.708586	-0.344484
4H166-bA	4H264-bA	3.25219	1.17933
4H166-bA	4H2760-bA	3.98735	1.38313
4H166-bA	4H2859-bA	2.90896	1.0678
4H166-bA	4H2931-bA	4.74563	1.55722
4H166-bA	4H3041-bA	4.66935	1.54102
4H166-bA	4H3297-bA	6.79279	1.91586
4H166-bA	4H3364-bA	0.512966	-0.667545
4H166-bA	4H3381-bA	1.07692	0.074108
4H166-bA	4H349-bA	0.507842	-0.677585
4H166-bA	4H3628-bA	0.894737	-0.111226
4H166-bA	4H4073-bN	5.80556	1.75882
4H166-bA	4H56-bA	0.748648	-0.289486
4H166-bA	4H730-bA	0.441176	-0.81831
4H166-bA	4H796-bA	0.75	-0.287682
4H166-bA	4H932-bA	0.738255	-0.303466
4H166-bA	4H949-bA	1.92453	0.654681
4H166-bH	4H166-bH	1.03778	0.0370815
4H166-bH	4H2143-bH	1.25837	0.22982
4H166-bH	4H2162-bH	4.43902	1.49043
4H166-bH	4H2233-bH	2.24812	0.810094
4H166-bH	4H2253-bH	2.80399	1.03104
4H166-bH	4H235-bH	0.535764	-0.624062
4H166-bH	4H2444-bH	1.21219	0.192431
4H166-bH	4H2518-bH	4.68333	1.54401
4H166-bH	4H2585-bH	1.86164	0.621455
4H166-bH	4H264-bH	1.07738	0.0745331
4H166-bH	4H2760-bH	2.44983	0.896017
4H166-bH	4H2859-bH	5.21395	1.65134
4H166-bH	4H2931-bH	3.49074	1.25011
4H166-bH	4H3041-bH	4.86464	1.58199
4H166-bH	4H3297-bH	5.02985	1.61539
4H166-bH	4H3364-bH	0.265823	-1.32493
4H166-bH	4H3381-bH	1.68478	0.521636
4H166-bH	4H349-bH	2.63265	0.967992
4H166-bH	4H56-bH	0.349786	-1.05043
4H166-bH	4H730-bH	1.00472	0.00470892
4H166-bH	4H796-bH	1.8	0.587787
4H166-bH	4H932-bH	1.21282	0.192947
4H166-bH	4H949-bH	2.25581	0.813511
4H166-bH	4H967-bN	0.601781	-0.507861
4H166-bN	4H166-bN	1.12791	0.120364
4H166-bN	4H2143-bN	1.22222	0.200671
4H166-bN	4H2162-bN	1.38548	0.326045
4H166-bN	4H2233-bN	1.16807	0.15535
4H166-bN	4H2253-bN	0.463319	-0.769339
4H166-bN	4H235-bN	0.694444	-0.364643
4H166-bN	4H2444-bN	1.26029	0.231339
4H166-bN	4H2518-bN	3.80119	1.33531
4H166-bN	4H2585-bN	0.439189	-0.822825
4H166-bN	4H264-bN	2.04741	0.716577
4H166-bN	4H2760-bN	1.25198	0.22473
4H166-bN	4H2859-bN	1.71567	0.539804
4H166-bN	4H2931-bN	0.760444	-0.273852
4H166-bN	4H3041-bN	4.968	1.60302
4H166-bN	4H3297-bN	4.67136	1.54145
4H166-bN	4H3364-bN	0.857143	-0.154151
4H166-bN	4H3381-bN	1.05675	0.0551988
4H166-bN	4H349-bN	0.467951	-0.759391
4H166-bN	4H56-bN	0.819444	-0.199129
4H166-bN	4H730-bN	0.491667	-0.709954
4H166-bN	4H796-bN	0.14274	-1.94673
4H166-bN	4H932-bN	0.875	-0.133531
4H166-bN	4H949-bN	0.548491	-0.600584
4H170-bA	4H170-bA	2.10417	0.74392
4H170-bA	4H1831-bA	0.348387	-1.05444
4H170-bA	4H2586-bA	0.555556	-0.587787
4H170-bA	4H2627-bA	3.42829	1.23206
4H170-bA	4H2673-bA	2.74052	1.00815
4H170-bA	4H2702-bA	9.09852	2.20811
4H170-bA	4H3010-bA	8.56773	2.148
4H170-bA	4H3112-bA	0.688277	-0.373564
4H170-bA	4H3427-bA	1.13028	0.122463
4H170-bA	4H346-bA	0.304348	-1.18958
4H170-bA	4H3926-bA	5.29888	1.66749
4H170-bA	4H4073-bA	6.63874	1.89292
4H170-bA	4H457-bA	4.74674	1.55746
4H170-bA	4H575-bA	0.617647	-0.481838
4H170-bA	4H683-bA	0.559414	-0.580865
4H170-bA	4H754-bA	0.397295	-0.923076
4H170-bA	4H780-bA	0.661538	-0.413187
4H170-bA	4H797-bA	0.994764	-0.00525004
4H170-bA	4H855-bA	0.798387	-0.225162
4H170-bA	4H918-bA	2.52632	0.926762
4H170-bA	4H953-bA	1.28763	0.252801
4H170-bA	4H968-bA	9.64286	2.26622
4H170-bH	4H170-bH	2.14134	0.761431
4H170-bH	4H1831-bH	0.987347	-0.0127338
4H170-bH	4H2586-bH	0.360234	-1.021
4H170-bH	4H2627-bH	2.16936	0.774433
4H170-bH	4H2673-bH	0.978175	-0.0220671
4H170-bH	4H2702-bH	6.28767	1.83859
4H170-bH	4H3010-bH	10.8176	2.38118
4H170-bH	4H3112-bH	1.40907	0.342928
4H170-bH	4H3427-bH	1.81401	0.59554
4H170-bH	4H346-bH	0.814419	-0.20528
4H170-bH	4H3926-bH	1.73121	0.548818
4H170-bH	4H4073-bH	3.13534	1.14274
4H170-bH	4H457-bH	6.18723	1.82249
4H170-bH	4H575-bH	0.204616	-1.58662
4H170-bH	4H683-bH	0.840909	-0.173272
4H170-bH	4H754-bH	2.7821	1.02321
4H170-bH	4H780-bH	0.611526	-0.491798
4H170-bH	4H797-bH	1.30172	0.263688
4H170-bH	4H855-bH	0.466667	-0.76214
4H170-bH	4H918-bH	1.20056	0.182787
4H170-bH	4H953-bH	1.02334	0.0230733
4H170-bH	4H968-bH	4.33748	1.46729
4H170-bN	4H170-bN	1.39715	0.334438
4H170-bN	4H1831-bN	0.284615	-1.25662
4H170-bN	4H2586-bN	0.155556	-1.86075
4H170-bN	4H2627-bN	0.241379	-1.42139
4H170-bN	4H2673-bN	0.475949	-0.742444
4H170-bN	4H2702-bN	3.74045	1.31921
4H170-bN	4H3010-bN	8.53125	2.14374
4H170-bN	4H3112-bN	1.66062	0.507192
4H170-bN	4H3427-bN	0.632741	-0.457694
4H170-bN	4H346-bN	0.461988	-0.772216
4H170-bN	4H3926-bN	1.16591	0.153498
4H170-bN	4H4073-bN	5.02759	1.61494
4H170-bN	4H457-bN	0.499566	-0.694016
4H170-bN	4H575-bN	1.49272	0.400602
4H170-bN	4H683-bN	0.72	-0.328504
4H170-bN	4H754-bN	0.901639	-0.103541
4H170-bN	4H780-bN	0.753846	-0.282567
4H170-bN	4H797-bN	0.512821	-0.667829
4H170-bN	4H855-bN	1.22339	0.201622
4H170-bN	4H918-bN	0.444444	-0.81093
4H170-bN	4H953-bN	0.18093	-1.70964
4H170-bN	4H968-bN	3.14444	1.14564
4H1710-bA	4H1710-bA	1.10779	0.102369
4H1710-bA	4H1804-bA	0.51227	-0.668904
4H1710-bA	4H1899-bA	0.891667	-0.114663
4H1710-bA	4H1985-bA	8.27213	2.11289
4H1710-bA	4H3129-bA	1.44336	0.366977
4H1710-bA	4H3162-bA	0.490032	-0.713285
4H1710-bA	4H3172-bA	0.378947	-0.970358
4H1710-bA	4H3175-bA	0.656574	-0.42072
4H1710-bA	4H3277-bA	0.754011	-0.282349
4H1710-bA	4H3298-bA	2.26907	0.819369
4H1710-bA	4H3414-bA	0.58222	-0.540907
4H1710-bA	4H3462-bA	2.84211	1.04455
4H1710-bA	4H3497-bA	2.75059	1.01182
4H1710-bA	4H3613-bA	1.30012	0.262457
4H1710-bA	4H3628-bA	2.33472	0.847891
4H1710-bA	4H3631-bA	4.41179	1.48428
4H1710-bA	4H3638-bA	2.0728	0.728903
4H1710-bA	4H3817-bA	4.59725	1.52546
4H1710-bA	4H3855-bA	1.67281	0.514505
4H1710-bA	4H3858-bA	1.37398	0.317714
4H1710-bA	4H3926-bA	1.42169	0.351844
4H1710-bA	4H3974-bA	3.80208	1.33555
4H1710-bA	4H570-bA	0.288864	-1.2418
4H1710-bA	4H584-bA	0.934375	-0.0678774
4H1710-bA	4H591-bA	0.329897	-1.10898
4H1710-bA	4H619-bA	1.68085	0.5193
4H1710-bA	4H626-bA	0.537367	-0.621075
4H1710-bA	4H850-bA	1.0119	0.0118345
4H1710-bA	4H906-bA	2.46907	0.903841
4H1710-bA	O14-bA	0.345938	-1.06149
4H1710-bH	4H1710-bH	1.93627	0.660766
4H1710-bH	4H1804-bH	0.394918	-0.929078
4H1710-bH	4H1899-bH	1.29684	0.259932
4H1710-bH	4H1985-bH	1.24509	0.219205
4H1710-bH	4H3129-bH	1.0139	0.0138077
4H1710-bH	4H3162-bH	0.519444	-0.654995
4H1710-bH	4H3172-bH	1.43056	0.358063
4H1710-bH	4H3175-bH	1.06125	0.0594486
4H1710-bH	4H3277-bH	2.33086	0.846236
4H1710-bH	4H3298-bH	0.990705	-0.00933834
4H1710-bH	4H3381-bH	0.27381	-1.29532
4H1710-bH	4H3414-bH	0.791045	-0.234401
4H1710-bH	4H3462-bH	2.38462	0.869038
4H1710-bH	4H3497-bH	2.21246	0.794106
4H1710-bH	4H3613-bH	0.384624	-0.955489
4H1710-bH	4H3628-bH	3.83999	1.34547
4H1710-bH	4H3631-bH	1.90276	0.643308
4H1710-bH	4H3638-bH	0.567273	-0.566915
4H1710-bH	4H3817-bH	2.2782	0.823384
4H1710-bH	4H3858-bH	0.788235	-0.237959
4H1710-bH	4H3926-bH	2.2381	0.805625
4H1710-bH	4H3974-bH	2.42848	0.887267
4H1710-bH	4H570-bH	0.61814	-0.481041
4H1710-bH	4H584-bH	2.33443	0.847769
4H1710-bH	4H591-bH	0.1439	-1.93864
4H1710-bH	4H619-bH	1.49821	0.40427
4H1710-bH	4H626-bH	2.34699	0.853133
4H1710-bH	4H850-bH	1.24706	0.220785
4H1710-bH	4H906-bH	0.474576	-0.745333
4H1710-bN	4H1710-bN	1.21076	0.191245
4H1710-bN	4H1804-bN	0.77551	-0.254234
4H1710-bN	4H1899-bN	1.03731	0.0366341
4H1710-bN	4H1985-bN	3.91453	1.3647
4H1710-bN	4H3129-bN	0.456	-0.785262
4H1710-bN	4H3162-bN	1.26275	0.23329
4H1710-bN	4H3172-bN	0.823415	-0.194295
4H1710-bN	4H3175-bN	0.755556	-0.280302
4H1710-bN	4H3277-bN	1.02287	0.0226083
4H1710-bN	4H3298-bN	1.64583	0.498247
4H1710-bN	4H3414-bN	0.743363	-0.296571
4H1710-bN	4H3462-bN	0.731707	-0.312375
4H1710-bN	4H3497-bN	2.015	0.700619
4H1710-bN	4H3613-bN	0.663405	-0.410369
4H1710-bN	4H3628-bN	4.24272	1.4452
4H1710-bN	4H3631-bN	2.69851	0.992701
4H1710-bN	4H3638-bN	0.994816	-0.00519713
4H1710-bN	4H3817-bN	3.41355	1.22775
4H1710-bN	4H3858-bN	0.487641	-0.718176
4H1710-bN	4H3926-bA	0.427778	-0.849151
4H1710-bN	4H3926-bN	0.566234	-0.568748
4H1710-bN	4H3974-bN	2.33931	0.849855
4H1710-bN	4H570-bN	1.78334	0.578487
4H1710-bN	4H584-bN	1.31435	0.273339
4H1710-bN	4H591-bN	0.484615	-0.7244
4H1710-bN	4H619-bN	2.02778	0.706941
4H1710-bN	4H626-bN	2.05919	0.722312
4H1710-bN	4H850-bN	1.19386	0.177193
4H1710-bN	4H906-bN	1.57143	0.451985
4H1710-bN	P3bH1	0.124829	-2.08081
4H1804-bA	4H1804-bA	2.45902	0.899761
4H1804-bA	4H1985-bA	0.48227	-0.729252
4H1804-bA	4H3129-bA	1.47131	0.386151
4H1804-bA	4H3172-bA	0.984127	-0.0160003
4H1804-bA	4H3414-bA	0.931239	-0.0712397
4H1804-bA	4H3631-bA	1.48361	0.394476
4H1804-bA	4H3638-bA	0.686901	-0.375565
4H1804-bA	4H3817-bA	0.982844	-0.0173047
4H1804-bA	4H3974-bA	0.726384	-0.319676
4H1804-bA	4H570-bA	0.465262	-0.765155
4H1804-bA	4H584-bA	0.613409	-0.488723
4H1804-bA	4H619-bA	0.192469	-1.64782
4H1804-bA	4H850-bA	0.588018	-0.530998
4H1804-bA	4H906-bA	0.576923	-0.550046
4H1804-bH	4H1804-bH	1.69012	0.524797
4H1804-bH	4H1985-bH	1.03846	0.0377403
4H1804-bH	4H3129-bH	0.646113	-0.436781
4H1804-bH	4H3172-bH	0.857686	-0.153517
4H1804-bH	4H3414-bH	0.968354	-0.0321571
4H1804-bH	4H3631-bH	0.759036	-0.275706
4H1804-bH	4H3638-bH	0.599514	-0.511636
4H1804-bH	4H3817-bH	0.95082	-0.0504309
4H1804-bH	4H3974-bH	0.69826	-0.359164
4H1804-bH	4H570-bH	0.825599	-0.191646
4H1804-bH	4H584-bH	1.21918	0.198177
4H1804-bH	4H619-bH	0.5	-0.693147
4H1804-bH	4H850-bH	0.787876	-0.238414
4H1804-bH	4H906-bH	0.430866	-0.841959
4H1804-bN	4H1804-bN	4.86667	1.58241
4H1804-bN	4H1985-bN	1.22223	0.200677
4H1804-bN	4H3129-bN	1.08929	0.0855222
4H1804-bN	4H3172-bN	0.69219	-0.367895
4H1804-bN	4H3414-bN	0.56962	-0.562785
4H1804-bN	4H3631-bN	1.11871	0.112176
4H1804-bN	4H3638-bN	0.44697	-0.805264
4H1804-bN	4H3817-bN	0.653631	-0.425212
4H1804-bN	4H3974-bN	0.153846	-1.8718
4H1804-bN	4H570-bN	0.695624	-0.362946
4H1804-bN	4H584-bN	1.28235	0.248697
4H1804-bN	4H619-bN	0.263158	-1.335
4H1804-bN	4H850-bN	1.21437	0.194226
4H1804-bN	4H906-bN	0.785604	-0.241303
4H182-bA	4H182-bA	0.923781	-0.0792799
4H182-bA	4H2134-bA	0.608472	-0.496805
4H182-bA	4H2143-bA	0.523582	-0.647062
4H182-bA	4H2223-bA	0.5	-0.693147
4H182-bA	4H2438-bA	0.536815	-0.622101
4H182-bA	4H2473-bA	0.876568	-0.131741
4H182-bA	4H2503-bA	0.7	-0.356675
4H182-bA	4H2588-bA	1.44047	0.364967
4H182-bA	4H2692-bA	1.14608	0.13635
4H182-bA	4H2717-bA	1.29863	0.261312
4H182-bA	4H2839-bA	1.63265	0.490206
4H182-bA	4H2915-bA	1.94967	0.667659
4H182-bA	4H3057-bA	8.42224	2.13088
4H182-bA	4H319-bA	0.663793	-0.409785
4H182-bA	4H3277-bA	0.911243	-0.0929461
4H182-bA	4H348-bA	0.258065	-1.35455
4H182-bA	4H40-bA	0.347826	-1.05605
4H182-bA	4H477-bA	0.44774	-0.803543
4H182-bA	4H492-bA	0.521277	-0.651474
4H182-bA	4H741-bA	0.564103	-0.572519
4H182-bH	4H182-bH	1.67618	0.51652
4H182-bH	4H2134-bH	1.58696	0.461818
4H182-bH	4H2143-bH	1.15009	0.13984
4H182-bH	4H2223-bH	1.40687	0.341366
4H182-bH	4H2438-bH	0.732759	-0.310939
4H182-bH	4H2473-bH	1.11683	0.110498
4H182-bH	4H2503-bH	1.02581	0.0254791
4H182-bH	4H2588-bH	0.445203	-0.809225
4H182-bH	4H2692-bH	3.2	1.16315
4H182-bH	4H2717-bH	0.601899	-0.507665
4H182-bH	4H2839-bH	0.75524	-0.28072
4H182-bH	4H2915-bH	2.2267	0.800522
4H182-bH	4H3057-bH	1.66695	0.510996
4H182-bH	4H319-bH	1.31034	0.27029
4H182-bH	4H3277-bH	0.592965	-0.52262
4H182-bH	4H348-bH	0.611077	-0.492532
4H182-bH	4H40-bH	0.715328	-0.335013
4H182-bH	4H477-bH	0.717949	-0.331357
4H182-bH	4H492-bH	0.460544	-0.775348
4H182-bH	4H741-bH	0.812785	-0.207288
4H182-bN	4H182-bN	0.877966	-0.130147
4H182-bN	4H2134-bN	0.566721	-0.567887
4H182-bN	4H2143-bN	0.645687	-0.437441
4H182-bN	4H2223-bN	0.978571	-0.0216615
4H182-bN	4H2438-bN	0.866829	-0.142913
4H182-bN	4H2473-bN	0.618182	-0.480973
4H182-bN	4H2503-bN	0.752813	-0.283938
4H182-bN	4H2588-bN	0.4	-0.916291
4H182-bN	4H2692-bN	1.70909	0.535962
4H182-bN	4H2717-bN	1.14721	0.137333
4H182-bN	4H2839-bN	1.44407	0.367465
4H182-bN	4H2915-bN	1.20398	0.185635
4H182-bN	4H3057-bN	9.38462	2.23907
4H182-bN	4H319-bN	0.575758	-0.552069
4H182-bN	4H3277-bN	0.905655	-0.0990971
4H182-bN	4H348-bN	0.501851	-0.689452
4H182-bN	4H40-bN	1.10345	0.0984401
4H182-bN	4H462-bN	0.874372	-0.13425
4H182-bN	4H477-bN	0.199449	-1.6122
4H182-bN	4H492-bN	1.60174	0.471092
4H182-bN	4H575-bA	0.0519802	-2.95689
4H182-bN	4H741-bN	0.795866	-0.228325
4H182-bN	4H908-bN	0.106667	-2.23805
4H1828-bA	4H1828-bA	1.9403	0.662842
4H1828-bA	4H1845-bA	0.6	-0.510826
4H1828-bA	4H2442-bA	1.64681	0.498841
4H1828-bA	4H2576-bA	1.0668	0.0646643
4H1828-bA	4H2618-bA	1.14076	0.131691
4H1828-bA	4H2667-bA	1.0625	0.0606246
4H1828-bA	4H2729-bA	0.872093	-0.136859
4H1828-bA	4H3112-bA	3.14945	1.14723
4H1828-bA	4H3185-bA	0.704278	-0.350582
4H1828-bA	4H331-bA	0.477679	-0.738817
4H1828-bA	4H3354-bA	1.07053	0.0681546
4H1828-bA	4H338-bA	0.150943	-1.89085
4H1828-bA	4H3427-bA	2.64771	0.973696
4H1828-bA	4H348-bA	0.865497	-0.144451
4H1828-bA	4H3782-bA	2.33862	0.849563
4H1828-bA	4H3855-bA	0.771631	-0.259249
4H1828-bA	4H4001-bA	0.570248	-0.561684
4H1828-bA	4H454-bA	0.346626	-1.05951
4H1828-bA	4H492-bN	0.0666667	-2.70805
4H1828-bA	4H568-bA	2.06968	0.727392
4H1828-bA	4H607-bA	0.592593	-0.523248
4H1828-bA	4H687-bA	0.965318	-0.0352978
4H1828-bA	4H717-bA	0.33665	-1.08871
4H1828-bA	4H72-bA	0.405856	-0.901757
4H1828-bA	4H754-bA	0.3	-1.20397
4H1828-bA	4H797-bA	0.858089	-0.153047
[truncated: 6,542 more rows]

## Sheet: CCmax
X_peptide	Y_peptide	med (RNA/DNA)	Interaction_score
4H_APH	4H_APH	0.12223	-2.10185
4H_APH	4H_APH3	0.214286	-1.54045
4H_APH	4H_BCR	0.225582	-1.48907
4H_APH	4H_GCN4	0.109093	-2.21555
4H_APH	4H1110-AA	0.220588	-1.51146
4H_APH	4H1136-AA	0.296296	-1.2164
4H_APH	4H1193-AA	0.229299	-1.47273
4H_APH	4H1257-AA	0.131313	-2.03017
4H_APH	4H134-AA	6.93679	1.93684
4H_APH	4H1350-AA	0.121173	-2.11054
4H_APH	4H1385-AA	0.565095	-0.570761
4H_APH	4H1392-AA	0.121212	-2.11021
4H_APH	4H140-AA	0.0135135	-4.30407
4H_APH	4H1401-AA	0.133571	-2.01312
4H_APH	4H1615-AA	0.21875	-1.51983
4H_APH	4H1650-AA	0.252336	-1.37699
4H_APH	4H1802-AA	0.186047	-1.68176
4H_APH	4H1821-AA	0.0920139	-2.38582
4H_APH	4H2124-AA	0.170421	-1.76949
4H_APH	4H2253-AA	0.332651	-1.10066
4H_APH	4H2330-AA	0.0510949	-2.97407
4H_APH	4H2343-AA	0.143188	-1.9436
4H_APH	4H2466-AA	0.408451	-0.895384
4H_APH	4H249-AA	0.0909091	-2.3979
4H_APH	4H2592-AA	0.23731	-1.43839
4H_APH	4H2622-AA	0.125	-2.07944
4H_APH	4H2705-AA	0.234615	-1.44981
4H_APH	4H2721-AA	0.0677003	-2.69267
4H_APH	4H2732-AA	0.247807	-1.3951
4H_APH	4H2736-AA	0.266667	-1.32176
4H_APH	4H2750-AA	0.25	-1.38629
4H_APH	4H2774-AA	0.190476	-1.65823
4H_APH	4H2888-AA	0.0869565	-2.44235
4H_APH	4H2898-AA	0.14671	-1.9193
4H_APH	4H2931-AA	0.169118	-1.77716
4H_APH	4H3015-AA	0.0294118	-3.52636
4H_APH	4H3020-AA	0.03125	-3.46574
4H_APH	4H3049-AA	0.168675	-1.77978
4H_APH	4H3073-AA	0.834085	-0.18142
4H_APH	4H3365-AA	0.340541	-1.07722
4H_APH	4H337-AA	0.376471	-0.976915
4H_APH	4H3438-AA	0.169643	-1.77406
4H_APH	4H347-AA	0.173913	-1.7492
4H_APH	4H355-AA	0.414657	-0.880304
4H_APH	4H3590-AA	0.749304	-0.288611
4H_APH	4H3606-AA	0.275	-1.29098
4H_APH	4H3625-AA	0.291268	-1.23351
4H_APH	4H3651-AA	0.204704	-1.58619
4H_APH	4H3705-AA	0.0516382	-2.96349
4H_APH	4H3782-AA	0.0429644	-3.14738
4H_APH	4H384-AA	0.162162	-1.81916
4H_APH	4H3905-AA	0.04	-3.21888
4H_APH	4H4038-AA	0.0704225	-2.65324
4H_APH	4H406-AA	0.309524	-1.17272
4H_APH	4H43-AA	0.413333	-0.883501
4H_APH	4H451-AA	0.152542	-1.88031
4H_APH	4H452-AA	0.147903	-1.9112
4H_APH	4H510-AA	0.0689655	-2.67415
4H_APH	4H56-AA	0.318182	-1.14513
4H_APH	4H895-AA	0.482366	-0.729052
4H_APH	AP4-AA	0.243243	-1.41369
4H_APH	AP5-AA	0.0961538	-2.34181
4H_APH	AP6-AA	0.0852018	-2.46273
4H_APH	AP7-AA	0.129847	-2.0414
4H_APH	AP8-AA	0.21125	-1.55471
4H_APH	GCN2_T	0.126316	-2.06897
4H_APH	O11-AA	0.370968	-0.99164
4H_APH	O13-AA	0.150624	-1.89297
4H_APH	O14-AA	0.28125	-1.26851
4H_APH	P1-AA	0.143802	-1.93932
4H_APH	P10-AA	0.298509	-1.20896
4H_APH	P11-AA	0.236842	-1.44036
4H_APH	P12-AA	0.362319	-1.01523
4H_APH	P3-AA	0.482759	-0.728239
4H_APH	P4-AA	0.164767	-1.80322
4H_APH	P8-AA	0.108696	-2.2192
4H_APH	zCON9_A	0.284314	-1.25768
4H_APH	zCON9_B	0.0722892	-2.62708
4H_APH	zCON9_C	0.125	-2.07944
4H_APH4	AP1-AA	0.25	-1.38629
4H_APH4	AP4-AA	0.136364	-1.99243
4H_BCR	4H_APH	0.166667	-1.79176
4H_BCR	4H_APH2	0.171115	-1.76542
4H_BCR	4H_APH3	0.242424	-1.41707
4H_BCR	4H_APH4	0.142857	-1.94591
4H_BCR	4H_BCR	0.158125	-1.84437
4H_BCR	4H_GCN4	0.102684	-2.2761
4H_BCR	4H1070-AA	0.0957179	-2.34635
4H_BCR	4H1110-AA	0.529412	-0.635989
4H_BCR	4H1136-AA	0.186934	-1.677
4H_BCR	4H1193-AA	0.142222	-1.95036
4H_BCR	4H1257-AA	0.302432	-1.1959
4H_BCR	4H1350-AA	0.184492	-1.69015
4H_BCR	4H1385-AA	0.23268	-1.45809
4H_BCR	4H1392-AA	0.0909091	-2.3979
4H_BCR	4H140-AA	0.219393	-1.51689
4H_BCR	4H1401-AA	0.242424	-1.41707
4H_BCR	4H1615-AA	0.140196	-1.96471
4H_BCR	4H1650-AA	0.151515	-1.88707
4H_BCR	4H175-AA	0.119048	-2.12823
4H_BCR	4H1765-AA	0.143483	-1.94154
4H_BCR	4H1802-AA	0.110902	-2.19911
4H_BCR	4H1821-AA	0.211039	-1.55571
4H_BCR	4H1828-AA	0.0606061	-2.80336
4H_BCR	4H1930-AA	0.125	-2.07944
4H_BCR	4H2124-AA	0.0810147	-2.51312
4H_BCR	4H2165-AA	0.47205	-0.750671
4H_BCR	4H2253-AA	0.24	-1.42712
4H_BCR	4H2330-AA	0.0666667	-2.70805
4H_BCR	4H2343-AA	0.206897	-1.57554
4H_BCR	4H2466-AA	0.144589	-1.93386
4H_BCR	4H249-AA	0.226608	-1.48453
4H_BCR	4H2592-AA	0.148063	-1.91012
4H_BCR	4H2600-AA	0.273773	-1.29546
4H_BCR	4H2622-AA	0.406494	-0.900187
4H_BCR	4H2705-AA	0.188679	-1.66771
4H_BCR	4H2721-AA	0.226502	-1.485
4H_BCR	4H2732-AA	0.084934	-2.46588
4H_BCR	4H2736-AA	0.136364	-1.99243
4H_BCR	4H2750-AA	0.119048	-2.12823
4H_BCR	4H2774-AA	0.478215	-0.737694
4H_BCR	4H2888-AA	0.0765306	-2.57006
4H_BCR	4H2898-AA	0.582118	-0.541083
4H_BCR	4H2931-AA	0.177778	-1.72722
4H_BCR	4H3001-AA	0.0967742	-2.33537
4H_BCR	4H3015-AA	0.163925	-1.80835
4H_BCR	4H3020-AA	0.16129	-1.82455
4H_BCR	4H3049-AA	0.157895	-1.84583
4H_BCR	4H3073-AA	0.258065	-1.35455
4H_BCR	4H3365-AA	0.170085	-1.77145
4H_BCR	4H337-AA	0.66782	-0.403736
4H_BCR	4H3438-AA	0.100105	-2.30153
4H_BCR	4H347-AA	0.19765	-1.62126
4H_BCR	4H355-AA	0.456019	-0.785222
4H_BCR	4H3590-AA	0.47037	-0.754235
4H_BCR	4H3606-AA	0.269035	-1.31291
4H_BCR	4H3625-AA	0.331976	-1.10269
4H_BCR	4H3651-AA	0.152812	-1.87855
4H_BCR	4H3705-AA	0.201299	-1.60297
4H_BCR	4H3782-AA	0.211318	-1.55439
4H_BCR	4H384-AA	0.15625	-1.8563
4H_BCR	4H3905-AA	0.183333	-1.69645
4H_BCR	4H4038-AA	0.187218	-1.67548
4H_BCR	4H406-AA	0.13	-2.04022
4H_BCR	4H43-AA	0.157373	-1.84913
4H_BCR	4H451-AA	0.132267	-2.02293
4H_BCR	4H452-AA	0.125	-2.07944
4H_BCR	4H465-AA	0.352113	-1.0438
4H_BCR	4H486-AA	0.229579	-1.47151
4H_BCR	4H510-AA	0.0784314	-2.54553
4H_BCR	4H535-AA	0.260644	-1.3446
4H_BCR	4H56-AA	0.254886	-1.36694
4H_BCR	4H58-AA	0.0597015	-2.8184
4H_BCR	4H895-AA	0.0943396	-2.36085
4H_BCR	AP1-AA	0.169067	-1.77746
4H_BCR	AP2-AA	0.0492958	-3.00992
4H_BCR	AP3-AA	0.189762	-1.66199
4H_BCR	AP4-AA	0.189189	-1.66501
4H_BCR	AP5-AA	0.121212	-2.11021
4H_BCR	AP6-AA	0.168407	-1.78137
4H_BCR	AP7-AA	0.236842	-1.44036
4H_BCR	AP8-AA	0.277778	-1.28093
4H_BCR	GCN2_T	0.134021	-2.00976
4H_BCR	O11-AA	0.211538	-1.55335
4H_BCR	O13-AA	0.216346	-1.53088
4H_BCR	O14-AA	0.422222	-0.862224
4H_BCR	P1-AA	0.172414	-1.75786
4H_BCR	P10-AA	0.152174	-1.88273
4H_BCR	P11-AA	0.212144	-1.55049
4H_BCR	P12-AA	0.125	-2.07944
4H_BCR	P2-AA	0.09375	-2.36712
4H_BCR	P3-AA	0.157895	-1.84583
4H_BCR	P4-AA	0.206207	-1.57888
4H_BCR	P7-AA	0.250176	-1.38559
4H_BCR	P8-AA	0.212121	-1.5506
4H_BCR	P9-AA	0.139535	-1.96944
4H_BCR	zCON9_A	0.119658	-2.12312
4H_BCR	zCON9_B	0.321107	-1.13598
4H_BCR	zCON9_C	0.203125	-1.59393
4H_BCR	zCON9_D	0.259579	-1.3487
4H_GCN4	4H_BCR	0.322581	-1.1314
4H_GCN4	4H1070-AA	0.166667	-1.79176
4H_GCN4	4H2124-AA	0.0857143	-2.45674
4H_GCN4	4H2330-AA	0.103448	-2.26868
4H_GCN4	4H2343-AA	0.297991	-1.21069
4H_GCN4	4H2622-AA	1.74603	0.557346
4H_GCN4	4H2705-AA	0.207912	-1.57064
4H_GCN4	4H2732-AA	0.52	-0.653926
4H_GCN4	4H2736-AA	0.0243902	-3.71357
4H_GCN4	4H2750-AA	0.354839	-1.03609
4H_GCN4	4H2898-AA	0.482759	-0.728239
4H_GCN4	4H2931-AA	0.0425532	-3.157
4H_GCN4	4H3001-AA	0.0434783	-3.13549
4H_GCN4	4H3020-AA	0.292683	-1.22867
4H_GCN4	4H3073-AA	1	0
4H_GCN4	4H3438-AA	0.16	-1.83258
4H_GCN4	4H3625-AA	0.604651	-0.503104
4H_GCN4	4H3651-AA	0.229167	-1.47331
4H_GCN4	4H3705-AA	0.291667	-1.23214
4H_GCN4	4H3782-AA	0.0645161	-2.74084
4H_GCN4	4H510-AA	0.0344828	-3.3673
4H_GCN4	AP4-AA	0	#NUM!
4H_GCN4	AP5-AA	1.26154	0.232332
4H_GCN4	O13-AA	0.619422	-0.478969
4H_GCN4	P11-AA	0.246377	-1.40089
4H_GCN4	P8-AA	0.27451	-1.29277
4H_GCN4	zCON9_A	0.216216	-1.53148
4H_GCN4	zCON9_B	2.25316	0.812336
4H1000-AA	4H1000-AA	0.656926	-0.420183
4H1000-AA	4H1035-AA	0.365402	-1.00676
4H1000-AA	4H1064-AA	0.372093	-0.988611
4H1000-AA	4H1109-AA	9.72224	2.27442
4H1000-AA	4H1146-AA	0.25	-1.38629
4H1000-AA	4H1348-AA	0.227753	-1.4795
4H1000-AA	4H1391-AA	0.144787	-1.93249
4H1000-AA	4H146-AA	0.878478	-0.129565
4H1000-AA	4H1809-AA	2.90741	1.06726
4H1000-AA	4H1854-AA	0.106667	-2.23805
4H1000-AA	4H189-AA	0.50513	-0.68294
4H1000-AA	4H2283-AA	2.05042	0.718045
4H1000-AA	4H2713-AA	0.20687	-1.57566
4H1000-AA	4H2742-AA	0.298565	-1.20877
4H1000-AA	4H2948-AA	1.29497	0.258484
4H1000-AA	4H2991-AA	0.308824	-1.17499
4H1000-AA	4H3029-AA	0.506414	-0.6804
4H1000-AA	4H3066-AA	0.138249	-1.9787
4H1000-AA	4H3102-AA	1.09252	0.0884869
4H1000-AA	4H3121-AA	0.977679	-0.0225743
4H1000-AA	4H3417-AA	0.563736	-0.573169
4H1000-AA	4H3446-AA	0.236527	-1.44169
4H1000-AA	4H3591-AA	0.425	-0.855666
4H1000-AA	4H3628-AA	0.217547	-1.52534
4H1000-AA	4H3666-AA	1.17878	0.164478
4H1000-AA	4H3709-AA	0.40947	-0.892892
4H1000-AA	4H391-AA	1.30769	0.268264
4H1000-AA	4H3920-AA	0.166667	-1.79176
4H1000-AA	4H3939-AA	0.211762	-1.55229
4H1000-AA	4H428-AA	0.716049	-0.334006
4H1000-AA	4H478-AA	0.0617284	-2.78501
4H1000-AA	4H497-AA	0.191489	-1.65292
4H1000-AA	4H656-AA	1.82869	0.603601
4H1000-AA	4H675-AA	8.25871	2.11127
4H1000-AA	4H971-AA	0.338312	-1.08379
4H1017-AA	4H1017-AA	0.166667	-1.79176
4H1017-AA	4H1082-AA	0.111605	-2.19279
4H1017-AA	4H1103-AA	0.148743	-1.90554
4H1017-AA	4H1198-AA	0.636364	-0.451985
4H1017-AA	4H1350-AA	0.294872	-1.22121
4H1017-AA	4H1405-AA	0.149038	-1.90355
4H1017-AA	4H2211-AA	0.287736	-1.24571
4H1017-AA	4H2238-AA	4.01099	1.38904
4H1017-AA	4H2513-AA	0.368596	-0.998055
4H1017-AA	4H2536-AA	0.151059	-1.89008
4H1017-AA	4H2608-AA	0.159014	-1.83877
4H1017-AA	4H2614-AA	2.72438	1.00224
4H1017-AA	4H2726-AA	2.90359	1.06595
4H1017-AA	4H2935-AA	0.0472973	-3.0513
4H1017-AA	4H327-AA	0.159145	-1.83794
4H1017-AA	4H3605-AA	2.16749	0.77357
4H1017-AA	4H3625-AA	0.161472	-1.82342
4H1017-AA	4H3664-AA	0.155159	-1.86331
4H1017-AA	4H369-AA	0.247222	-1.39747
4H1017-AA	4H3922-AA	0.283019	-1.26224
4H1017-AA	4H4033-AA	0.167091	-1.78921
4H1017-AA	4H481-AA	0.140713	-1.96103
4H1017-AA	4H55-AA	0.215054	-1.53687
4H1017-AA	4H662-AA	10.5198	2.35326
4H1035-AA	4H1000-AA	0.222222	-1.50408
4H1035-AA	4H1035-AA	0.487179	-0.719123
4H1035-AA	4H1064-AA	0.517241	-0.659246
4H1035-AA	4H1109-AA	0.15739	-1.84903
4H1035-AA	4H1146-AA	0.30303	-1.19392
4H1035-AA	4H1348-AA	3.72697	1.3156
4H1035-AA	4H1391-AA	1.86667	0.624154
4H1035-AA	4H1809-AA	0.136364	-1.99243
4H1035-AA	4H1854-AA	0.359813	-1.02217
4H1035-AA	4H189-AA	0.336405	-1.08944
4H1035-AA	4H2248-AA	0.189189	-1.66501
4H1035-AA	4H2283-AA	0.182143	-1.70296
4H1035-AA	4H2713-AA	0.196721	-1.62597
4H1035-AA	4H2742-AA	0.233227	-1.45574
4H1035-AA	4H2948-AA	0.1875	-1.67398
4H1035-AA	4H2991-AA	0.383034	-0.959632
4H1035-AA	4H3029-AA	0.0732323	-2.61412
4H1035-AA	4H3066-AA	0.937956	-0.064052
4H1035-AA	4H3102-AA	0.22093	-1.50991
4H1035-AA	4H3121-AA	0.174322	-1.74685
4H1035-AA	4H3417-AA	0.252577	-1.37604
4H1035-AA	4H3446-AA	0.296875	-1.21444
4H1035-AA	4H3591-AA	0.284066	-1.25855
4H1035-AA	4H3628-AA	3.31236	1.19766
4H1035-AA	4H3666-AA	0.18506	-1.68707
4H1035-AA	4H3709-AA	0.601449	-0.508413
4H1035-AA	4H391-AA	0.147145	-1.91634
4H1035-AA	4H3920-AA	10.0106	2.30364
4H1035-AA	4H3939-AA	2.40899	0.879207
4H1035-AA	4H428-AA	0.279785	-1.27373
4H1035-AA	4H478-AA	0.267857	-1.3173
4H1035-AA	4H497-AA	0.185507	-1.68466
4H1035-AA	4H656-AA	0.121728	-2.10596
4H1035-AA	4H675-AA	0.129412	-2.04476
4H1035-AA	4H971-AA	0.598109	-0.513983
4H1040-AA	4H1040-AA	2.2293	0.801687
4H1040-AA	4H1262-AA	5.01754	1.61294
4H1040-AA	4H133-AA	0.326923	-1.11803
4H1040-AA	4H1349-AA	1.36022	0.307643
4H1040-AA	4H1384-AA	2.64242	0.971696
4H1040-AA	4H1449-AA	7.57062	2.02427
4H1040-AA	4H1593-AA	0.594084	-0.520734
4H1040-AA	4H1878-AA	0.545455	-0.606136
4H1040-AA	4H235-AA	0.622642	-0.473784
4H1040-AA	4H249-AA	0.637466	-0.450254
4H1040-AA	4H2580-AA	3.8669	1.35245
4H1040-AA	4H2604-AA	1.06979	0.0674665
4H1040-AA	4H2621-AA	0.668838	-0.402213
4H1040-AA	4H2760-AA	0.173077	-1.75402
4H1040-AA	4H2774-AA	0.414634	-0.880359
4H1040-AA	4H2903-AA	5.11538	1.63225
4H1040-AA	4H2947-AA	0.383929	-0.957299
4H1040-AA	4H2961-AA	0.56	-0.579818
4H1040-AA	4H3049-AA	9.89834	2.29237
4H1040-AA	4H3094-AA	0.245283	-1.40534
4H1040-AA	4H324-AA	5.09286	1.62784
4H1040-AA	4H341-AA	0.353535	-1.03977
4H1040-AA	4H3449-AA	1.10358	0.0985613
4H1040-AA	4H3619-AA	5.38358	1.68335
4H1040-AA	4H3629-AA	4.4898	1.50181
4H1040-AA	4H3777-AA	0.716906	-0.332811
4H1040-AA	4H380-AA	1.61333	0.478301
4H1040-AA	4H3915-AA	12.0663	2.49042
4H1040-AA	4H3974-AA	2.37589	0.865371
4H1040-AA	4H432-AA	0.186667	-1.67843
4H1040-AA	4H446-AA	0.368421	-0.998529
4H1040-AA	4H63-AA	0.168675	-1.77978
4H1064-AA	4H1000-AA	0.865169	-0.144831
4H1064-AA	4H1035-AA	0.732143	-0.31178
4H1064-AA	4H1064-AA	1.04464	0.0436751
4H1064-AA	4H1109-AA	0.527597	-0.639422
4H1064-AA	4H1146-AA	1.14754	0.137621
4H1064-AA	4H1257-AA	6.98617	1.94393
4H1064-AA	4H130-AA	0.646739	-0.435812
4H1064-AA	4H1348-AA	3.53668	1.26319
4H1064-AA	4H1349-AA	1.63043	0.488847
4H1064-AA	4H1360-AA	1.35492	0.303741
4H1064-AA	4H1391-AA	5.51351	1.7072
4H1064-AA	4H1454-AA	1.96154	0.673729
4H1064-AA	4H146-AA	0.225397	-1.48989
4H1064-AA	4H1558-AA	0.146341	-1.92181
4H1064-AA	4H1809-AA	0.236842	-1.44036
4H1064-AA	4H1854-AA	0.234286	-1.45121
4H1064-AA	4H189-AA	0.289977	-1.23795
4H1064-AA	4H1913-AA	0.443182	-0.813775
4H1064-AA	4H2248-AA	0.177778	-1.72722
4H1064-AA	4H2283-AA	0.285714	-1.25276
4H1064-AA	4H249-AA	0.134615	-2.00533
4H1064-AA	4H2580-AA	1.62743	0.487004
4H1064-AA	4H2621-AA	0.544118	-0.60859
4H1064-AA	4H2699-AA	0.238653	-1.43275
4H1064-AA	4H2713-AA	0.225	-1.49165
4H1064-AA	4H2728-AA	0.176112	-1.73664
4H1064-AA	4H2742-AA	0.171429	-1.76359
4H1064-AA	4H2774-AA	0.213805	-1.54269
4H1064-AA	4H2903-AA	4.28333	1.45473
4H1064-AA	4H2948-AA	0.451823	-0.794464
4H1064-AA	4H2961-AA	0.472923	-0.748824
4H1064-AA	4H2991-AA	0.5	-0.693147
4H1064-AA	4H3029-AA	0.355556	-1.03407
4H1064-AA	4H3049-AA	8.11349	2.09353
4H1064-AA	4H3066-AA	0.386282	-0.951189
4H1064-AA	4H3102-AA	0.244071	-1.4103
4H1064-AA	4H3121-AA	0.198014	-1.61942
4H1064-AA	4H3129-AA	0.210526	-1.55814
4H1064-AA	4H341-AA	0.357143	-1.02962
4H1064-AA	4H3414-AA	0.347551	-1.05684
4H1064-AA	4H3417-AA	0.262821	-1.33628
4H1064-AA	4H3446-AA	0.509434	-0.674455
4H1064-AA	4H3591-AA	0.929699	-0.0728941
4H1064-AA	4H3628-AA	2.90196	1.06539
4H1064-AA	4H3629-AA	2.53071	0.928501
4H1064-AA	4H3666-AA	0.315147	-1.15472
4H1064-AA	4H3709-AA	0.740741	-0.300105
4H1064-AA	4H3782-AA	0.327731	-1.11556
4H1064-AA	4H380-AA	0.666667	-0.405465
4H1064-AA	4H391-AA	0.281404	-1.26796
4H1064-AA	4H3920-AA	2.76289	1.01628
4H1064-AA	4H3939-AA	11.1333	2.40994
4H1064-AA	4H3969-AA	0.263158	-1.335
4H1064-AA	4H428-AA	0.3125	-1.16315
4H1064-AA	4H446-AA	0.356855	-1.03043
4H1064-AA	4H478-AA	0.243902	-1.41099
4H1064-AA	4H483-AA	1.23456	0.210716
4H1064-AA	4H497-AA	0.55	-0.597837
4H1064-AA	4H63-AA	0.382764	-0.960337
4H1064-AA	4H656-AA	0.196078	-1.62924
4H1064-AA	4H675-AA	0.385008	-0.954492
4H1064-AA	4H971-AA	0.444444	-0.81093
4H1068-AA	4H1068-AA	1.50569	0.409254
4H1068-AA	4H121-AA	0.452657	-0.792621
4H1068-AA	4H1350-AA	1.54412	0.434453
4H1068-AA	4H1710-AA	0.756757	-0.278713
4H1068-AA	4H1985-AA	5.58904	1.72081
4H1068-AA	4H2187-AA	0.353846	-1.03889
4H1068-AA	4H233-AA	4.93018	1.59537
4H1068-AA	4H2512-AA	0.344189	-1.06656
4H1068-AA	4H2646-AA	0.413115	-0.88403
4H1068-AA	4H2687-AA	1.75987	0.565242
4H1068-AA	4H2705-AA	0.268505	-1.31489
4H1068-AA	4H2758-AA	0.206897	-1.57554
4H1068-AA	4H278-AA	0.377513	-0.974151
4H1068-AA	4H2873-AA	0.964286	-0.0363676
4H1068-AA	4H2985-AA	2.38889	0.870828
4H1068-AA	4H3134-AA	0.801205	-0.221639
4H1068-AA	4H3409-AA	0.336303	-1.08974
4H1068-AA	4H3625-AA	1.10345	0.0984401
4H1068-AA	4H390-AA	1.32882	0.284291
4H1068-AA	4H3940-AA	8.95455	2.19216
4H1068-AA	4H510-AA	0.38	-0.967584
4H1068-AA	4H775-AA	0.608696	-0.496437
4H1068-AA	4H816-AA	0.682696	-0.381705
4H1068-AA	4H87-AA	0.549351	-0.599018
4H1070-AA	4H_BCR	0.484848	-0.723919
4H1070-AA	4H_GCN4	0.297136	-1.21356
4H1070-AA	4H1070-AA	7.77004	2.05027
4H1070-AA	4H1193-AA	1.08582	0.0823333
4H1070-AA	4H134-AA	2.21891	0.797018
4H1070-AA	4H1350-AA	4.37287	1.47542
4H1070-AA	4H1385-AA	7.03721	1.95121
4H1070-AA	4H1392-AA	0.433712	-0.835374
4H1070-AA	4H2622-AA	4.44498	1.49178
4H1070-AA	4H2705-AA	0.415584	-0.87807
4H1070-AA	4H2736-AA	0.300949	-1.20081
4H1070-AA	4H2888-AA	5.93672	1.78116
4H1070-AA	4H3049-AA	5.24138	1.65658
4H1070-AA	4H337-AA	2.45662	0.898787
4H1070-AA	4H3587-AA	6.63996	1.89311
4H1070-AA	4H3590-AA	10.1429	2.31677
4H1070-AA	4H3625-AA	7.01754	1.94841
4H1070-AA	4H3905-AA	11.8824	2.47505
4H1070-AA	4H4038-AA	5.90262	1.7754
4H1070-AA	4H43-AA	8.1828	2.10203
4H1070-AA	4H451-AA	0.566265	-0.568693
4H1070-AA	4H510-AA	0.185185	-1.6864
4H1070-AA	GCN2_T	0.474359	-0.745791
4H1070-AA	O11-AA	3.39313	1.22175
4H1070-AA	O13-AA	0.708799	-0.344183
4H1070-AA	O14-AA	1.59519	0.46699
4H1082-AA	4H1082-AA	0.758	-0.277072
4H1082-AA	4H1103-AA	0.241446	-1.42111
4H1082-AA	4H1198-AA	0.32747	-1.11636
4H1082-AA	4H1350-AA	1.59538	0.467109
4H1082-AA	4H1405-AA	0.326531	-1.11923
4H1082-AA	4H2211-AA	0.6	-0.510826
4H1082-AA	4H2238-AA	0.259228	-1.35005
4H1082-AA	4H2513-AA	1.45528	0.375201
4H1082-AA	4H2536-AA	0.319672	-1.14046
4H1082-AA	4H2608-AA	1.49833	0.404354
4H1082-AA	4H2614-AA	1.70897	0.535893
4H1082-AA	4H2726-AA	0.41791	-0.872488
4H1082-AA	4H2935-AA	0.272727	-1.29928
4H1082-AA	4H327-AA	0.261974	-1.33951
4H1082-AA	4H3605-AA	5.52419	1.70914
4H1082-AA	4H3625-AA	0.332799	-1.10022
4H1082-AA	4H3664-AA	0.136344	-1.99257
4H1082-AA	4H369-AA	2.3	0.832909
4H1082-AA	4H3922-AA	13.136	2.57535
4H1082-AA	4H4033-AA	0.838384	-0.176279
4H1082-AA	4H481-AA	0.450649	-0.797066
4H1082-AA	4H55-AA	0.169811	-1.77307
4H1082-AA	4H629-AA	0.538462	-0.619039
4H1082-AA	4H662-AA	0.380543	-0.966156
4H1086-AA	4H1086-AA	0.333669	-1.0976
4H1086-AA	4H1135-AA	0.271676	-1.30314
4H1086-AA	4H1153-AA	0.349858	-1.05023
4H1086-AA	4H122-AA	0.618283	-0.480808
4H1086-AA	4H1324-AA	0.388889	-0.944462
4H1086-AA	4H1352-AA	0.489362	-0.714653
4H1086-AA	4H1552-AA	0.66885	-0.402196
4H1086-AA	4H1636-AA	0.174376	-1.74654
4H1086-AA	4H1867-AA	0.458032	-0.780816
4H1086-AA	4H2078-AA	0.350181	-1.04931
4H1086-AA	4H2165-AA	0.407094	-0.898712
4H1086-AA	4H2190-AA	4.04467	1.3974
4H1086-AA	4H2277-AA	0.115702	-2.15673
4H1086-AA	4H234-AA	0.234568	-1.45001
4H1086-AA	4H2354-AA	0.282245	-1.26498
4H1086-AA	4H2393-AA	6.5508	1.87959
4H1086-AA	4H2466-AA	0.130435	-2.03688
4H1086-AA	4H2505-AA	0.307312	-1.17989
4H1086-AA	4H2575-AA	1.23458	0.210733
4H1086-AA	4H2617-AA	2.53427	0.929905
4H1086-AA	4H2642-AA	4.79394	1.56735
4H1086-AA	4H2729-AA	3.70588	1.30992
4H1086-AA	4H2754-AA	0.372247	-0.988197
4H1086-AA	4H2837-AA	13.63	2.61227
4H1086-AA	4H2944-AA	0.313394	-1.1603
4H1086-AA	4H2949-AA	1.55102	0.438913
4H1086-AA	4H3112-AA	0.242857	-1.41528
4H1086-AA	4H317-AA	0.307692	-1.17865
4H1086-AA	4H3343-AA	0.189375	-1.66403
4H1086-AA	4H335-AA	0.310507	-1.16955
4H1086-AA	4H342-AA	6.24242	1.83137
4H1086-AA	4H3427-AA	0.609524	-0.495077
4H1086-AA	4H3627-AA	0.517127	-0.659467
4H1086-AA	4H3655-AA	0.463559	-0.768822
4H1086-AA	4H3844-AA	0.571757	-0.559042
4H1086-AA	4H3921-AA	10.0961	2.31215
4H1086-AA	4H429-AA	1.16998	0.156988
4H1086-AA	4H454-AA	0.261364	-1.34184
4H1086-AA	4H566-AA	0.455645	-0.786041
4H1086-AA	4H605-AA	0.340426	-1.07756
4H1086-AA	4H678-AA	0.419355	-0.869038
4H1086-AA	4H717-AA	0.206891	-1.57556
4H1086-AA	4H780-AA	0.261438	-1.34156
4H1086-AA	4H794-AA	0.848101	-0.164755
4H1086-AA	4H881-AA	7.16467	1.96916
4H1086-AA	4H906-AA	0.136023	-1.99493
4H1086-AA	4H993-AA	0.534884	-0.625706
4H1103-AA	4H1017-AA	0.268505	-1.31489
4H1103-AA	4H1082-AA	0.313218	-1.16085
4H1103-AA	4H1103-AA	3.00952	1.10178
4H1103-AA	4H1198-AA	0.27907	-1.27629
4H1103-AA	4H1350-AA	0.702702	-0.352823
4H1103-AA	4H1405-AA	0.156463	-1.85494
4H1103-AA	4H2211-AA	0.183333	-1.69645
4H1103-AA	4H2238-AA	0.209263	-1.56416
4H1103-AA	4H2513-AA	0.236842	-1.44036
4H1103-AA	4H2536-AA	0.304348	-1.18958
4H1103-AA	4H2608-AA	0.823375	-0.194344
4H1103-AA	4H2614-AA	0.295652	-1.21857
4H1103-AA	4H2726-AA	0.4	-0.916291
4H1103-AA	4H2935-AA	0.464286	-0.767255
4H1103-AA	4H3605-AA	0.321429	-1.13498
4H1103-AA	4H3625-AA	0.651253	-0.428858
4H1103-AA	4H3664-AA	6.98149	1.94326
4H1103-AA	4H369-AA	0.240639	-1.42446
4H1103-AA	4H3922-AA	0.245239	-1.40552
4H1103-AA	4H4033-AA	7.35459	1.99532
4H1103-AA	4H481-AA	3.19752	1.16238
4H1103-AA	4H55-AA	0.265278	-1.32698
4H1103-AA	4H662-AA	0.280374	-1.27163
4H1109-AA	4H1000-AA	1.37473	0.318254
4H1109-AA	4H1035-AA	0.217391	-1.52606
4H1109-AA	4H1064-AA	0.157563	-1.84793
4H1109-AA	4H1109-AA	1.6233	0.484462
4H1109-AA	4H1146-AA	2.67273	0.983099
4H1109-AA	4H1348-AA	0.278689	-1.27766
4H1109-AA	4H1391-AA	0.230769	-1.46634
4H1109-AA	4H146-AA	0.147126	-1.91646
4H1109-AA	4H1809-AA	0.218182	-1.52243
4H1109-AA	4H1854-AA	3.68421	1.30406
4H1109-AA	4H189-AA	0.559524	-0.580669
4H1109-AA	4H2248-AA	0.404545	-0.904991
4H1109-AA	4H2283-AA	0.374419	-0.982381
4H1109-AA	4H2713-AA	0.212121	-1.5506
4H1109-AA	4H2742-AA	0.21467	-1.53865
4H1109-AA	4H2948-AA	0.329843	-1.10914
4H1109-AA	4H2991-AA	0.695652	-0.362905
4H1109-AA	4H3029-AA	0.398305	-0.920537
4H1109-AA	4H3066-AA	0.857143	-0.154151
4H1109-AA	4H3102-AA	2.35294	0.855666
4H1109-AA	4H3121-AA	0.770115	-0.261215
4H1109-AA	4H3417-AA	1.21839	0.197531
4H1109-AA	4H3446-AA	0.778595	-0.250264
4H1109-AA	4H3628-AA	0.311111	-1.16761
4H1109-AA	4H3666-AA	0.831237	-0.184841
4H1109-AA	4H3709-AA	10.2367	2.32598
4H1109-AA	4H391-AA	0.144491	-1.93454
4H1109-AA	4H3920-AA	0.197433	-1.62235
4H1109-AA	4H3939-AA	0.204969	-1.5849
4H1109-AA	4H428-AA	0.333333	-1.09861
4H1109-AA	4H478-AA	0.103448	-2.26868
4H1109-AA	4H497-AA	0.183673	-1.6946
4H1109-AA	4H656-AA	0.148866	-1.90471
4H1109-AA	4H675-AA	0.294118	-1.22378
4H1109-AA	4H971-AA	0.718147	-0.331081
4H1110-AA	4H_APH	0.214489	-1.5395
4H1110-AA	4H_BCR	2.16667	0.77319
4H1110-AA	4H_GCN4	0.393691	-0.932188
4H1110-AA	4H1110-AA	1.5	0.405465
4H1110-AA	4H1136-AA	0.169048	-1.77757
4H1110-AA	4H1257-AA	0.606944	-0.499318
4H1110-AA	4H140-AA	0.206383	-1.57802
4H1110-AA	4H1802-AA	0.208955	-1.56564
4H1110-AA	4H2600-AA	0.344022	-1.06705
4H1110-AA	4H2721-AA	0.512935	-0.667606
4H1110-AA	4H2750-AA	0.844444	-0.169076
4H1110-AA	4H2898-AA	7.41071	2.00293
4H1110-AA	4H3020-AA	2.69444	0.991192
4H1110-AA	4H3365-AA	0.3	-1.20397
4H1110-AA	4H355-AA	1.21505	0.194788
4H1110-AA	4H3651-AA	0.468269	-0.758712
4H1110-AA	4H3705-AA	14.4641	2.67167
4H1110-AA	4H3782-AA	0.384615	-0.955511
4H1110-AA	4H465-AA	0.478807	-0.736458
4H1110-AA	4H486-AA	5.44444	1.6946
4H1110-AA	4H535-AA	0.23943	-1.4295
4H1110-AA	4H58-AA	2.06173	0.723545
4H1110-AA	4H895-AA	2.76641	1.01755
4H1110-AA	GCN2_T	0.372498	-0.987524
4H1135-AA	4H1086-AA	0.564103	-0.572519
4H1135-AA	4H1135-AA	0.398916	-0.919005
4H1135-AA	4H1153-AA	1.46875	0.384412
4H1135-AA	4H122-AA	0.25	-1.38629
4H1135-AA	4H1324-AA	0.166468	-1.79295
4H1135-AA	4H1352-AA	1.52679	0.423165
4H1135-AA	4H1401-AA	0.298085	-1.21038
4H1135-AA	4H1552-AA	1.80656	0.591423
4H1135-AA	4H1636-AA	0.25888	-1.35139
4H1135-AA	4H1867-AA	1.07407	0.071459
4H1135-AA	4H2078-AA	0.190629	-1.65743
4H1135-AA	4H2151-AA	0.374521	-0.982107
4H1135-AA	4H2165-AA	0.22807	-1.4781
4H1135-AA	4H2190-AA	0.246032	-1.40229
4H1135-AA	4H2277-AA	0.265625	-1.32567
4H1135-AA	4H234-AA	0.218555	-1.52072
4H1135-AA	4H2354-AA	0.169811	-1.77307
4H1135-AA	4H2393-AA	0.276393	-1.28593
4H1135-AA	4H2466-AA	0.228343	-1.47691
4H1135-AA	4H2505-AA	8.35366	2.1227
4H1135-AA	4H2575-AA	2.39656	0.874034
4H1135-AA	4H2617-AA	0.586667	-0.533298
4H1135-AA	4H2642-AA	0.275676	-1.28853
4H1135-AA	4H2729-AA	0.710526	-0.341749
4H1135-AA	4H2754-AA	0.335443	-1.0923
4H1135-AA	4H2837-AA	0.388889	-0.944462
4H1135-AA	4H2883-AA	5.61223	1.72495
4H1135-AA	4H2944-AA	0.198207	-1.61845
4H1135-AA	4H2949-AA	0.481005	-0.731877
4H1135-AA	4H3112-AA	3.9901	1.38382
4H1135-AA	4H317-AA	0.375	-0.980829
4H1135-AA	4H3343-AA	0.329573	-1.10996
4H1135-AA	4H335-AA	0.56962	-0.562785
4H1135-AA	4H342-AA	0.272727	-1.29928
4H1135-AA	4H3427-AA	0.30039	-1.20267
4H1135-AA	4H3606-AA	0.625	-0.470004
4H1135-AA	4H3627-AA	1.5124	0.413696
4H1135-AA	4H3655-AA	8.10811	2.09286
4H1135-AA	4H3844-AA	1.42683	0.355455
4H1135-AA	4H3921-AA	0.475	-0.74444
4H1135-AA	4H429-AA	0.326923	-1.11803
4H1135-AA	4H454-AA	1.38182	0.3234
4H1135-AA	4H48-AA	0.960784	-0.0400053
4H1135-AA	4H566-AA	0.293286	-1.22661
4H1135-AA	4H605-AA	0.292986	-1.22763
4H1135-AA	4H678-AA	0.290323	-1.23676
4H1135-AA	4H717-AA	0.356271	-1.03206
4H1135-AA	4H780-AA	0.194706	-1.63626
4H1135-AA	4H794-AA	0.164179	-1.8068
4H1135-AA	4H881-AA	0.231481	-1.46326
4H1135-AA	4H906-AA	0.187489	-1.67404
4H1135-AA	4H993-AA	1.26471	0.23484
4H1136-AA	4H_APH	0.127436	-2.06014
4H1136-AA	4H_BCR	0.168539	-1.78059
4H1136-AA	4H_GCN4	0.16	-1.83258
4H1136-AA	4H1110-AA	0.391841	-0.936899
4H1136-AA	4H1136-AA	0.886555	-0.120412
4H1136-AA	4H1257-AA	7.00781	1.94703
4H1136-AA	4H140-AA	0.219697	-1.51551
4H1136-AA	4H1802-AA	0.186441	-1.67964
4H1136-AA	4H2600-AA	1.6395	0.494389
4H1136-AA	4H2721-AA	0.327731	-1.11556
4H1136-AA	4H2750-AA	0.232075	-1.46069
4H1136-AA	4H2898-AA	0.533981	-0.627396
4H1136-AA	4H3020-AA	0.286486	-1.25006
4H1136-AA	4H3365-AA	0.333333	-1.09861
4H1136-AA	4H355-AA	1.93372	0.659444
4H1136-AA	4H3651-AA	8.217	2.10621
4H1136-AA	4H3705-AA	0.38125	-0.9643
4H1136-AA	4H3782-AA	0.963224	-0.0374698
4H1136-AA	4H465-AA	0.416853	-0.875023
4H1136-AA	4H486-AA	0.642202	-0.442853
4H1136-AA	4H535-AA	6.21739	1.82735
4H1136-AA	4H58-AA	0.690916	-0.369736
4H1136-AA	4H895-AA	0.221053	-1.50935
4H1136-AA	GCN2_T	0.186441	-1.67964
4H1142-AA	4H1142-AA	1.13043	0.122602
4H1142-AA	4H1153-AA	0.272887	-1.2987
4H1142-AA	4H123-AA	0.337963	-1.08482
4H1142-AA	4H1310-AA	0.315789	-1.15268
4H1142-AA	4H1351-AA	0.434783	-0.832909
4H1142-AA	4H1385-AA	0.333454	-1.09825
4H1142-AA	4H1388-AA	0.258065	-1.35455
4H1142-AA	4H1401-AA	3.26824	1.18425
4H1142-AA	4H1478-AA	0.571429	-0.559616
4H1142-AA	4H1513-AA	0.142857	-1.94591
4H1142-AA	4H1579-AA	0.230769	-1.46634
4H1142-AA	4H1594-AA	1.98907	0.687668
4H1142-AA	4H1597-AA	2.00931	0.69779
4H1142-AA	4H1626-AA	0.308824	-1.17499
4H1142-AA	4H1629-AA	0.241611	-1.42043
4H1142-AA	4H171-AA	0.188441	-1.66897
4H1142-AA	4H174-AA	0.47883	-0.73641
4H1142-AA	4H1842-AA	0.284768	-1.25608
4H1142-AA	4H1845-AA	0.534938	-0.625605
4H1142-AA	4H1864-AA	0.230606	-1.46704
4H1142-AA	4H1874-AA	3.26554	1.18342
4H1142-AA	4H1877-AA	4.37317	1.47549
4H1142-AA	4H2109-AA	1.2829	0.249124
4H1142-AA	4H2162-AA	0.560606	-0.578737
4H1142-AA	4H2198-AA	0.2711	-1.30527
4H1142-AA	4H2253-AA	0.193548	-1.64223
4H1142-AA	4H2330-AA	0.141734	-1.95381
4H1142-AA	4H2389-AA	1.07563	0.072906
4H1142-AA	4H2438-AA	0.465153	-0.765389
4H1142-AA	4H2473-AA	0.1875	-1.67398
4H1142-AA	4H2553-AA	0.130435	-2.03688
4H1142-AA	4H2611-AA	2.11795	0.750448
4H1142-AA	4H2620-AA	0.346251	-1.06059
4H1142-AA	4H2648-AA	0.465116	-0.765468
4H1142-AA	4H2649-AA	1.36585	0.31178
4H1142-AA	4H2698-AA	0.215385	-1.53533
4H1142-AA	4H2725-AA	0.263959	-1.33196
4H1142-AA	4H2865-AA	6.5241	1.8755
4H1142-AA	4H2907-AA	0.395833	-0.926762
4H1142-AA	4H3009-AA	0.724138	-0.322773
4H1142-AA	4H3016-AA	0.783048	-0.244562
4H1142-AA	4H3056-AA	0.321429	-1.13498
4H1142-AA	4H310-AA	0.246964	-1.39851
4H1142-AA	4H3120-AA	0.213333	-1.5449
4H1142-AA	4H3130-AA	1.2411	0.216001
4H1142-AA	4H3133-AA	0.976098	-0.024192
4H1142-AA	4H3162-AA	0.120726	-2.11423
4H1142-AA	4H3165-AA	0.344828	-1.06471
4H1142-AA	4H32-AA	0.378788	-0.970779
4H1142-AA	4H3378-AA	0.391608	-0.937493
4H1142-AA	4H3381-AA	0.494737	-0.703729
4H1142-AA	4H3395-AA	0.167996	-1.78381
4H1142-AA	4H340-AA	0.236531	-1.44168
4H1142-AA	4H3410-AA	1.78723	0.580669
4H1142-AA	4H3413-AA	2.2923	0.829555
4H1142-AA	4H3590-AA	0.717277	-0.332293
4H1142-AA	4H3606-AA	4.8748	1.58408
4H1142-AA	4H3631-AA	0.2402	-1.42628
4H1142-AA	4H3697-AA	7.07846	1.95706
4H1142-AA	4H3718-AA	0.203883	-1.59021
4H1142-AA	4H3753-AA	0.247793	-1.39516
4H1142-AA	4H384-AA	0.201681	-1.60107
4H1142-AA	4H3865-AA	1.5979	0.468692
4H1142-AA	4H458-AA	0.257143	-1.35812
4H1142-AA	4H485-AA	0.457143	-0.782759
4H1142-AA	4H536-AA	0.251023	-1.38221
4H1142-AA	4H570-AA	0.566265	-0.568693
4H1142-AA	4H629-AA	0.707692	-0.345746
4H1142-AA	4H697-AA	0.184211	-1.69168
4H1142-AA	4H710-AA	0.0821461	-2.49926
4H1142-AA	4H745-AA	0.414634	-0.880359
4H1142-AA	4H797-AA	0.204545	-1.58697
4H1142-AA	4H850-AA	0.965854	-0.0347429
4H1142-AA	4H891-AA	0.384615	-0.955511
4H1142-AA	4H909-AA	0.238235	-1.4345
4H1142-AA	4H930-AA	0.298902	-1.20764
4H1142-AA	4H94-AA	0.316353	-1.1509
4H1142-AA	4H982-AA	0.15939	-1.8364
4H1146-AA	4H1000-AA	0.189904	-1.66124
4H1146-AA	4H1035-AA	0.227859	-1.47903
4H1146-AA	4H1064-AA	0.496032	-0.701115
4H1146-AA	4H1109-AA	6.17182	1.81999
4H1146-AA	4H1146-AA	0.9196	-0.0838161
4H1146-AA	4H1348-AA	0.331436	-1.10432
4H1146-AA	4H1391-AA	0.210762	-1.55702
4H1146-AA	4H146-AA	0.596491	-0.516691
4H1146-AA	4H1809-AA	7.36666	1.99696
4H1146-AA	4H1854-AA	0.449393	-0.799858
4H1146-AA	4H189-AA	0.173333	-1.75254
4H1146-AA	4H2248-AA	0.248978	-1.39039
4H1146-AA	4H2283-AA	0.925391	-0.0775386
4H1146-AA	4H2713-AA	0.403017	-0.908776
4H1146-AA	4H2742-AA	0.268519	-1.31484
4H1146-AA	4H2948-AA	0.40678	-0.899484
4H1146-AA	4H2991-AA	1.50065	0.405895
4H1146-AA	4H3029-AA	0.439803	-0.821429
4H1146-AA	4H3066-AA	0.29703	-1.21392
4H1146-AA	4H3102-AA	5.63208	1.72848
4H1146-AA	4H3121-AA	1.3012	0.263287
4H1146-AA	4H3417-AA	3.20575	1.16495
4H1146-AA	4H3446-AA	1.57131	0.451908
4H1146-AA	4H3591-AA	0.461204	-0.773915
4H1146-AA	4H3628-AA	0.189378	-1.66401
4H1146-AA	4H3666-AA	9.54282	2.25579
4H1146-AA	4H3709-AA	0.774038	-0.256134
4H1146-AA	4H391-AA	0.195122	-1.63413
4H1146-AA	4H3920-AA	0.201835	-1.60031
4H1146-AA	4H3939-AA	0.242647	-1.41615
4H1146-AA	4H428-AA	0.426482	-0.852185
4H1146-AA	4H478-AA	0.220965	-1.50975
4H1146-AA	4H497-AA	0.214286	-1.54045
4H1146-AA	4H656-AA	5.01052	1.61154
4H1146-AA	4H675-AA	0.783784	-0.243622
4H1146-AA	4H971-AA	0.795746	-0.228475
4H1153-AA	4H1086-AA	0.62963	-0.462624
4H1153-AA	4H1135-AA	0.270723	-1.30666
4H1153-AA	4H1142-AA	0.226258	-1.48608
4H1153-AA	4H1153-AA	0.239869	-1.42766
4H1153-AA	4H122-AA	0.144597	-1.93381
4H1153-AA	4H123-AA	0.127854	-2.05687
4H1153-AA	4H1310-AA	0.190082	-1.6603
4H1153-AA	4H1324-AA	0.205882	-1.58045
4H1153-AA	4H1351-AA	0.0933333	-2.37158
4H1153-AA	4H1388-AA	1	0
4H1153-AA	4H1401-AA	0.387611	-0.947753
4H1153-AA	4H1513-AA	4.48936	1.50171
4H1153-AA	4H1552-AA	0.16	-1.83258
4H1153-AA	4H1594-AA	0.354839	-1.03609
4H1153-AA	4H1629-AA	0.191251	-1.65417
4H1153-AA	4H1636-AA	0.181818	-1.70475
4H1153-AA	4H1845-AA	0.20155	-1.60172
4H1153-AA	4H1867-AA	0.679487	-0.386417
4H1153-AA	4H1874-AA	0.153153	-1.87632
4H1153-AA	4H2078-AA	0.233333	-1.45529
4H1153-AA	4H2151-AA	0.201592	-1.60151
4H1153-AA	4H2165-AA	0.202273	-1.59814
4H1153-AA	4H2190-AA	0.762712	-0.270875
4H1153-AA	4H2198-AA	0.194357	-1.63806
4H1153-AA	4H2277-AA	0.292929	-1.22782
4H1153-AA	4H234-AA	0.81407	-0.205708
4H1153-AA	4H2354-AA	0.164204	-1.80665
4H1153-AA	4H2393-AA	0.227319	-1.4814
4H1153-AA	4H2466-AA	0.148872	-1.90467
4H1153-AA	4H2505-AA	1.00956	0.00951828
4H1153-AA	4H2553-AA	1.9557	0.670747
4H1153-AA	4H2611-AA	0.180021	-1.71468
4H1153-AA	4H2617-AA	0.16954	-1.77467
4H1153-AA	4H2620-AA	0.190165	-1.65986
4H1153-AA	4H2642-AA	0.192308	-1.64866
4H1153-AA	4H2648-AA	0.2189	-1.51914
4H1153-AA	4H2729-AA	0.790123	-0.235566
4H1153-AA	4H2754-AA	0.376623	-0.97651
4H1153-AA	4H2837-AA	0.136245	-1.9933
4H1153-AA	4H2883-AA	0.233333	-1.45529
4H1153-AA	4H2907-AA	0.12766	-2.05839
4H1153-AA	4H2944-AA	0.890909	-0.115513
4H1153-AA	4H2949-AA	0.372534	-0.987427
4H1153-AA	4H3056-AA	3.92587	1.36759
4H1153-AA	4H3112-AA	0.126984	-2.06369
4H1153-AA	4H3133-AA	0.138199	-1.97906
4H1153-AA	4H3162-AA	0.154762	-1.86587
4H1153-AA	4H317-AA	0.190476	-1.65823
4H1153-AA	4H32-AA	0.0454545	-3.09104
4H1153-AA	4H3343-AA	0.253205	-1.37356
4H1153-AA	4H335-AA	0.428193	-0.84818
4H1153-AA	4H3378-AA	0.201117	-1.60387
4H1153-AA	4H3413-AA	0.175	-1.74297
4H1153-AA	4H342-AA	0.191489	-1.65292
4H1153-AA	4H3427-AA	0.525435	-0.643529
4H1153-AA	4H3588-AA	0.133333	-2.0149
4H1153-AA	4H3627-AA	0.530303	-0.634307
4H1153-AA	4H3631-AA	0.768013	-0.263948
4H1153-AA	4H3655-AA	0.526933	-0.640682
4H1153-AA	4H3697-AA	0.145833	-1.92529
4H1153-AA	4H3718-AA	0.521739	-0.650588
4H1153-AA	4H384-AA	0.683667	-0.380284
4H1153-AA	4H3844-AA	0.164557	-1.8045
4H1153-AA	4H3865-AA	0.144737	-1.93284
4H1153-AA	4H3921-AA	0.143683	-1.94015
4H1153-AA	4H429-AA	0.88	-0.127833
4H1153-AA	4H454-AA	1.24047	0.21549
4H1153-AA	4H48-AA	0.263158	-1.335
4H1153-AA	4H566-AA	0.147059	-1.91692
4H1153-AA	4H605-AA	0.142857	-1.94591
4H1153-AA	4H678-AA	0.399469	-0.917619
4H1153-AA	4H697-AA	0.19697	-1.62471
4H1153-AA	4H717-AA	0.155829	-1.859
4H1153-AA	4H780-AA	0.21427	-1.54052
4H1153-AA	4H794-AA	0.215385	-1.53533
4H1153-AA	4H881-AA	0.249236	-1.38935
4H1153-AA	4H906-AA	0.154468	-1.86777
4H1153-AA	4H982-AA	0.269231	-1.31219
4H1153-AA	4H993-AA	6.27193	1.83608
4H1153-AA	Core_NNII-es_KKKK	6.42909	1.86083
4H1193-AA	4H_APH	0.107143	-2.23359
4H1193-AA	4H_BCR	0.2	-1.60944
4H1193-AA	4H_GCN4	0.194444	-1.63761
4H1193-AA	4H1070-AA	0.256098	-1.3622
4H1193-AA	4H1193-AA	0.340426	-1.07756
4H1193-AA	4H134-AA	2.29897	0.832461
4H1193-AA	4H1350-AA	3.17	1.15373
4H1193-AA	4H1385-AA	0.24621	-1.40157
4H1193-AA	4H1392-AA	0.241475	-1.42099
4H1193-AA	4H2622-AA	4.30355	1.45944
4H1193-AA	4H2705-AA	0.207344	-1.57337
4H1193-AA	4H2736-AA	0.307692	-1.17865
4H1193-AA	4H2888-AA	1.50666	0.409897
4H1193-AA	4H3049-AA	9.03226	2.2008
4H1193-AA	4H337-AA	0.120927	-2.11257
4H1193-AA	4H3587-AA	0.5	-0.693147
4H1193-AA	4H3590-AA	0.825	-0.192372
4H1193-AA	4H3625-AA	1.47534	0.388889
4H1193-AA	4H384-AA	0.214286	-1.54045
4H1193-AA	4H3905-AA	0.753323	-0.283261
4H1193-AA	4H4038-AA	11.4626	2.43909
4H1193-AA	4H43-AA	0.310616	-1.1692
4H1193-AA	4H451-AA	0.44	-0.820981
4H1193-AA	4H510-AA	1.51695	0.416701
4H1193-AA	GCN2_T	0.175824	-1.73827
4H1193-AA	O11-AA	0.353227	-1.04064
4H1193-AA	O13-AA	1.05882	0.0571584
4H1193-AA	O14-AA	0.244444	-1.40877
4H1198-AA	4H1017-AA	4.86667	1.58241
4H1198-AA	4H1082-AA	0.940666	-0.0611672
4H1198-AA	4H1103-AA	0.249772	-1.38721
4H1198-AA	4H1198-AA	0.542857	-0.610909
4H1198-AA	4H1350-AA	1.85526	0.618027
4H1198-AA	4H1405-AA	0.823512	-0.194177
4H1198-AA	4H2211-AA	0.433085	-0.836822
4H1198-AA	4H2238-AA	0.367865	-1.00004
4H1198-AA	4H2513-AA	4.68459	1.54428
4H1198-AA	4H2536-AA	0.520833	-0.652325
4H1198-AA	4H2608-AA	2.37774	0.86615
4H1198-AA	4H2614-AA	0.657143	-0.419854
4H1198-AA	4H2726-AA	0.740741	-0.300105
4H1198-AA	4H2935-AA	0.403846	-0.906721
4H1198-AA	4H327-AA	0.801389	-0.221409
4H1198-AA	4H341-AA	0.119403	-2.12525
4H1198-AA	4H3605-AA	1.00504	0.00502522
4H1198-AA	4H3625-AA	0.866667	-0.143101
4H1198-AA	4H3664-AA	1.45617	0.375811
4H1198-AA	4H3922-AA	2.31176	0.838011
4H1198-AA	4H4033-AA	8.58516	2.15004
4H1198-AA	4H481-AA	7.76048	2.04904
4H1198-AA	4H55-AA	0.517241	-0.659246
4H1198-AA	4H662-AA	0.336076	-1.09042
4H121-AA	4H1068-AA	0.391209	-0.938514
4H121-AA	4H121-AA	2.2921	0.829467
4H121-AA	4H1350-AA	0.616438	-0.483797
4H121-AA	4H1710-AA	0.605263	-0.502092
4H121-AA	4H1985-AA	0.409756	-0.892193
4H121-AA	4H2187-AA	0.64	-0.446287
4H121-AA	4H233-AA	0.207792	-1.57122
4H121-AA	4H2512-AA	0.146248	-1.92245
4H121-AA	4H2646-AA	9.04879	2.20263
4H121-AA	4H2687-AA	0.764947	-0.267949
4H121-AA	4H2705-AA	2.61254	0.960324
4H121-AA	4H2758-AA	1.90909	0.646627
4H121-AA	4H278-AA	4.78788	1.56609
4H121-AA	4H2873-AA	1.75676	0.563469
4H121-AA	4H2985-AA	1.42529	0.354373
4H121-AA	4H3134-AA	1.70635	0.534356
4H121-AA	4H3409-AA	3.09932	1.13118
4H121-AA	4H3625-AA	0.467532	-0.760286
4H121-AA	4H390-AA	2.86876	1.05388
4H121-AA	4H3940-AA	0.373836	-0.983938
4H121-AA	4H510-AA	0.24	-1.42712
4H121-AA	4H775-AA	0.362205	-1.01555
4H121-AA	4H816-AA	0.569556	-0.562897
4H121-AA	4H87-AA	2.6456	0.972897
4H122-AA	4H1086-AA	0.367969	-0.999757
4H122-AA	4H1135-AA	0.33579	-1.09127
4H122-AA	4H1153-AA	0.27907	-1.27629
4H122-AA	4H122-AA	4.98354	1.60614
4H122-AA	4H1324-AA	0.645376	-0.437923
4H122-AA	4H1352-AA	0.269231	-1.31219
4H122-AA	4H1401-AA	0.45122	-0.795801
4H122-AA	4H1552-AA	0.348421	-1.05434
4H122-AA	4H1636-AA	0.214583	-1.53906
4H122-AA	4H1867-AA	6.47368	1.86775
4H122-AA	4H2078-AA	13.6666	2.61495
4H122-AA	4H2151-AA	0.295455	-1.21924
4H122-AA	4H2165-AA	1.0972	0.0927572
4H122-AA	4H2190-AA	5.04167	1.61774
4H122-AA	4H2277-AA	0.153846	-1.8718
4H122-AA	4H234-AA	0.25	-1.38629
4H122-AA	4H2354-AA	1.51596	0.416047
4H122-AA	4H2393-AA	7.75194	2.04794
4H122-AA	4H2466-AA	1.33477	0.288756
4H122-AA	4H2505-AA	0.345064	-1.06403
4H122-AA	4H2575-AA	0.873016	-0.135802
4H122-AA	4H2617-AA	9.79412	2.28178
4H122-AA	4H2642-AA	5.625	1.72722
4H122-AA	4H2729-AA	2.17808	0.778445
4H122-AA	4H2754-AA	0.762195	-0.271553
4H122-AA	4H2837-AA	10.0694	2.30951
4H122-AA	4H2883-AA	4.91416	1.59212
4H122-AA	4H2944-AA	0.716355	-0.333579
4H122-AA	4H2949-AA	1.06271	0.0608251
4H122-AA	4H3112-AA	0.955484	-0.045537
4H122-AA	4H317-AA	0.5	-0.693147
4H122-AA	4H3343-AA	0.250352	-1.38489
4H122-AA	4H335-AA	0.672509	-0.39674
4H122-AA	4H342-AA	9.48198	2.24939
4H122-AA	4H3427-AA	2.37585	0.865356
4H122-AA	4H3606-AA	12.5946	2.53327
4H122-AA	4H3627-AA	0.59233	-0.523692
4H122-AA	4H3655-AA	0.485437	-0.722706
4H122-AA	4H3844-AA	0.449664	-0.799254
4H122-AA	4H3921-AA	10.4222	2.34394
4H122-AA	4H429-AA	0.578038	-0.548115
4H122-AA	4H454-AA	0.75	-0.287682
4H122-AA	4H48-AA	0.681481	-0.383486
4H122-AA	4H566-AA	3.79762	1.33437
4H122-AA	4H605-AA	0.995833	-0.00417537
4H122-AA	4H678-AA	4.32011	1.46328
4H122-AA	4H717-AA	0.1625	-1.81708
4H122-AA	4H780-AA	0.158657	-1.84101
4H122-AA	4H794-AA	4.36409	1.47341
4H122-AA	4H881-AA	12.5714	2.53143
4H122-AA	4H906-AA	0.196777	-1.62569
4H122-AA	4H993-AA	0.262712	-1.3367
4H123-AA	4H1142-AA	0.244643	-1.40796
4H123-AA	4H1153-AA	0.130672	-2.03507
4H123-AA	4H123-AA	0.273433	-1.2967
4H123-AA	4H1310-AA	0.111111	-2.19722
4H123-AA	4H1351-AA	0.9875	-0.0125788
4H123-AA	4H1388-AA	1.08545	0.0819988
4H123-AA	4H1401-AA	0.150997	-1.89049
4H123-AA	4H1513-AA	0.20691	-1.57547
4H123-AA	4H1594-AA	0.0824393	-2.49569
4H123-AA	4H1629-AA	0.109375	-2.21297
4H123-AA	4H1845-AA	0.180328	-1.71298
4H123-AA	4H1874-AA	0.391582	-0.937561
4H123-AA	4H2198-AA	0.370872	-0.991899
4H123-AA	4H2553-AA	0.185185	-1.6864
4H123-AA	4H2611-AA	0.949464	-0.0518579
4H123-AA	4H2620-AA	1.25424	0.226528
4H123-AA	4H2648-AA	8.91139	2.18733
4H123-AA	4H2907-AA	0.728571	-0.31667
4H123-AA	4H3056-AA	0.0810811	-2.51231
4H123-AA	4H3133-AA	0.192982	-1.64516
4H123-AA	4H3162-AA	0.2375	-1.43759
4H123-AA	4H32-AA	4.69697	1.54692
4H123-AA	4H3378-AA	0.150645	-1.89283
4H123-AA	4H340-AA	4.56522	1.51847
4H123-AA	4H3413-AA	0.336348	-1.08961
4H123-AA	4H3588-AA	0.246985	-1.39843
4H123-AA	4H3606-AA	2.42311	0.885051
4H123-AA	4H3631-AA	0.436063	-0.829968
4H123-AA	4H3697-AA	0.178571	-1.72277
4H123-AA	4H3718-AA	0.671642	-0.39803
4H123-AA	4H384-AA	0.510993	-0.6714
4H123-AA	4H3865-AA	0.122449	-2.10006
4H123-AA	4H697-AA	0.357664	-1.02816
4H123-AA	4H982-AA	0.31911	-1.14222
4H1257-AA	4H_APH	0.158741	-1.84048
4H1257-AA	4H_BCR	0.0416667	-3.17805
4H1257-AA	4H_GCN4	0.0770985	-2.56267
4H1257-AA	4H1064-AA	0.490476	-0.712379
4H1257-AA	4H1110-AA	0.333704	-1.0975
4H1257-AA	4H1136-AA	0.54878	-0.600057
4H1257-AA	4H1257-AA	1.50628	0.409641
4H1257-AA	4H130-AA	4.05811	1.40072
4H1257-AA	4H1349-AA	0.791667	-0.233615
4H1257-AA	4H1360-AA	0.240327	-1.42575
4H1257-AA	4H140-AA	0.233333	-1.45529
4H1257-AA	4H1446-AA	0.916438	-0.0872612
4H1257-AA	4H1454-AA	0.507937	-0.677399
4H1257-AA	4H1558-AA	0.532887	-0.629447
4H1257-AA	4H1802-AA	0.173656	-1.75068
4H1257-AA	4H1845-AA	0.217086	-1.52746
4H1257-AA	4H1913-AA	0.714286	-0.336472
4H1257-AA	4H2442-AA	0.282051	-1.26567
4H1257-AA	4H249-AA	0.318182	-1.14513
4H1257-AA	4H2580-AA	0.2	-1.60944
4H1257-AA	4H2600-AA	0.394832	-0.929296
4H1257-AA	4H2621-AA	0.333333	-1.09861
4H1257-AA	4H2699-AA	0.419753	-0.868089
4H1257-AA	4H2721-AA	1.62698	0.486728
4H1257-AA	4H2728-AA	0.540019	-0.61615
4H1257-AA	4H2750-AA	0.257143	-1.35812
4H1257-AA	4H2774-AA	8.24647	2.10979
4H1257-AA	4H2898-AA	0.208524	-1.5677
4H1257-AA	4H2903-AA	0.170213	-1.77071
4H1257-AA	4H2961-AA	0.442723	-0.814811
4H1257-AA	4H3020-AA	0.221843	-1.50579
4H1257-AA	4H3049-AA	0.620137	-0.477814
4H1257-AA	4H3112-AA	0.508621	-0.676053
4H1257-AA	4H3129-AA	0.0833333	-2.48491
4H1257-AA	4H3354-AA	0.181878	-1.70442
4H1257-AA	4H3365-AA	0.19403	-1.63974
4H1257-AA	4H341-AA	0.186047	-1.68176
4H1257-AA	4H3414-AA	0.385714	-0.952658
4H1257-AA	4H3427-AA	0.25	-1.38629
4H1257-AA	4H355-AA	0.176471	-1.7346
4H1257-AA	4H3595-AA	1.1112	0.105445
4H1257-AA	4H3629-AA	0.853029	-0.158962
4H1257-AA	4H3651-AA	0.369004	-0.996949
4H1257-AA	4H3705-AA	0.291552	-1.23254
4H1257-AA	4H3782-AA	10.9593	2.39419
4H1257-AA	4H380-AA	0.197704	-1.62098
4H1257-AA	4H3855-AA	0.243902	-1.41099
4H1257-AA	4H3939-AA	0.254902	-1.36688
4H1257-AA	4H3969-AA	1.91301	0.648676
4H1257-AA	4H4001-AA	0.457553	-0.781864
4H1257-AA	4H446-AA	0.152074	-1.88339
4H1257-AA	4H464-AA	0.282609	-1.26369
4H1257-AA	4H465-AA	1.86005	0.620604
4H1257-AA	4H483-AA	0.16281	-1.81517
4H1257-AA	4H486-AA	4	1.38629
4H1257-AA	4H535-AA	0.225361	-1.49005
4H1257-AA	4H568-AA	0.255254	-1.36549
4H1257-AA	4H58-AA	0.179487	-1.71765
4H1257-AA	4H63-AA	0.0952381	-2.35138
4H1257-AA	4H687-AA	0.24	-1.42712
4H1257-AA	4H717-AA	0.621202	-0.476098
4H1257-AA	4H797-AA	0.16129	-1.82455
4H1257-AA	4H883-AA	0.1875	-1.67398
4H1257-AA	4H895-AA	0.174603	-1.74524
4H1257-AA	4H918-AA	0.26506	-1.3278
4H1257-AA	4H953-AA	0.441176	-0.81831
4H1257-AA	4H967-AA	1.11003	0.104383
4H1257-AA	GCN2_T	0.146826	-1.91851
4H1262-AA	4H1040-AA	1.78655	0.580284
4H1262-AA	4H1262-AA	1.73556	0.551328
4H1262-AA	4H133-AA	6.39264	1.85515
4H1262-AA	4H1349-AA	1.64706	0.498991
4H1262-AA	4H1384-AA	0.431034	-0.841567
4H1262-AA	4H1449-AA	0.848574	-0.164198
4H1262-AA	4H1593-AA	0.328772	-1.11239
4H1262-AA	4H1878-AA	0.436036	-0.83003
4H1262-AA	4H235-AA	0.616516	-0.483671
4H1262-AA	4H249-AA	1.05664	0.0550987
4H1262-AA	4H2580-AA	0.195402	-1.63269
4H1262-AA	4H2604-AA	0.465961	-0.763652
4H1262-AA	4H2621-AA	0.387097	-0.949081
4H1262-AA	4H2760-AA	3.08868	1.12774
4H1262-AA	4H2774-AA	4.91795	1.59289
4H1262-AA	4H2903-AA	0.254545	-1.36828
4H1262-AA	4H2947-AA	2.8587	1.05037
4H1262-AA	4H2961-AA	4.10811	1.41296
4H1262-AA	4H3049-AA	4.34218	1.46838
4H1262-AA	4H3094-AA	1.04945	0.0482667
4H1262-AA	4H324-AA	0.295846	-1.21792
4H1262-AA	4H341-AA	0.483804	-0.726076
4H1262-AA	4H3449-AA	1.43518	0.361288
4H1262-AA	4H3619-AA	4.58501	1.52279
4H1262-AA	4H3629-AA	0.703766	-0.351309
4H1262-AA	4H3777-AA	8.04714	2.08532
4H1262-AA	4H380-AA	0.165831	-1.79679
4H1262-AA	4H3915-AA	0.713376	-0.337747
4H1262-AA	4H3974-AA	6.6626	1.89651
4H1262-AA	4H432-AA	0.282375	-1.26452
4H1262-AA	4H446-AA	0.357494	-1.02864
4H1262-AA	4H63-AA	0.519608	-0.654681
4H130-AA	4H1064-AA	0.269231	-1.31219
4H130-AA	4H1257-AA	11.0441	2.4019
4H130-AA	4H130-AA	3.02667	1.10746
4H130-AA	4H1349-AA	0.765957	-0.266629
4H130-AA	4H1360-AA	2.77745	1.02153
4H130-AA	4H1454-AA	8.80543	2.17537
4H130-AA	4H1558-AA	0.64	-0.446287
4H130-AA	4H1913-AA	9.38182	2.23877
4H130-AA	4H249-AA	5.32143	1.67174
4H130-AA	4H2580-AA	0.20438	-1.58778
4H130-AA	4H2621-AA	4.22704	1.4415
4H130-AA	4H2699-AA	0.878788	-0.129212
4H130-AA	4H2728-AA	3.42634	1.23149
4H130-AA	4H2774-AA	2.26001	0.81537
4H130-AA	4H2903-AA	0.371069	-0.991367
4H130-AA	4H2961-AA	0.554839	-0.589078
4H130-AA	4H3049-AA	8.28124	2.11399
4H130-AA	4H3129-AA	1.22826	0.205599
4H130-AA	4H341-AA	0.980263	-0.0199342
4H130-AA	4H3414-AA	6.88756	1.92972
4H130-AA	4H3595-AA	1.42222	0.352221
4H130-AA	4H3629-AA	3.20755	1.16551
4H130-AA	4H3782-AA	8.26667	2.11223
4H130-AA	4H380-AA	1.96506	0.675522
4H130-AA	4H3939-AA	5.25	1.65823
4H130-AA	4H3969-AA	2.32692	0.844547
4H130-AA	4H446-AA	5.8883	1.77297
4H130-AA	4H464-AA	9.09926	2.20819
4H130-AA	4H483-AA	1	0
4H130-AA	4H63-AA	0.302983	-1.19408
4H1310-AA	4H1142-AA	0.25266	-1.37571
4H1310-AA	4H1153-AA	0.408357	-0.895614
4H1310-AA	4H123-AA	0.164706	-1.80359
4H1310-AA	4H1310-AA	5.05714	1.6208
4H1310-AA	4H1351-AA	0.352993	-1.04131
4H1310-AA	4H1385-AA	0.487342	-0.718788
4H1310-AA	4H1388-AA	0.301522	-1.19891
4H1310-AA	4H1401-AA	5.63576	1.72913
4H1310-AA	4H1478-AA	0.307467	-1.17939
4H1310-AA	4H1513-AA	0.360526	-1.02019
4H1310-AA	4H1579-AA	0.619756	-0.47843
4H1310-AA	4H1594-AA	2.89109	1.06163
4H1310-AA	4H1597-AA	2.66322	0.979536
4H1310-AA	4H1626-AA	0.44891	-0.800932
4H1310-AA	4H1629-AA	0.568627	-0.56453
4H1310-AA	4H171-AA	0.361111	-1.01857
4H1310-AA	4H174-AA	0.865065	-0.144951
4H1310-AA	4H1842-AA	1.56863	0.450201
4H1310-AA	4H1845-AA	0.473684	-0.747214
4H1310-AA	4H1864-AA	0.234492	-1.45033
4H1310-AA	4H1874-AA	7.55186	2.02179
4H1310-AA	4H1877-AA	6.95556	1.93954
4H1310-AA	4H2109-AA	2.37521	0.865088
4H1310-AA	4H2162-AA	0.40566	-0.902239
4H1310-AA	4H2198-AA	0.395833	-0.926762
4H1310-AA	4H2253-AA	0.389315	-0.943366
4H1310-AA	4H2274-AA	0.201275	-1.60308
4H1310-AA	4H2330-AA	3.9	1.36098
4H1310-AA	4H2389-AA	4.52246	1.50906
4H1310-AA	4H2438-AA	0.691176	-0.36936
4H1310-AA	4H2473-AA	0.478261	-0.737599
4H1310-AA	4H2553-AA	0.477394	-0.739414
4H1310-AA	4H2611-AA	0.477941	-0.738268
4H1310-AA	4H2620-AA	0.398098	-0.921058
4H1310-AA	4H2648-AA	0.368056	-0.999521
4H1310-AA	4H2649-AA	5.9125	1.77707
4H1310-AA	4H2698-AA	0.512433	-0.668586
4H1310-AA	4H2725-AA	0.32	-1.13943
4H1310-AA	4H2865-AA	9.47881	2.24906
4H1310-AA	4H2907-AA	6.47368	1.86775
4H1310-AA	4H3009-AA	1.11624	0.109965
4H1310-AA	4H3016-AA	0.689936	-0.371156
4H1310-AA	4H3056-AA	0.171717	-1.76191
4H1310-AA	4H310-AA	0.522215	-0.649675
4H1310-AA	4H3120-AA	0.249042	-1.39013
4H1310-AA	4H3130-AA	2.66661	0.980807
4H1310-AA	4H3133-AA	3.50584	1.25443
4H1310-AA	4H3162-AA	0.563295	-0.573952
4H1310-AA	4H3165-AA	0.808686	-0.212345
4H1310-AA	4H32-AA	0.282609	-1.26369
4H1310-AA	4H3378-AA	0.809962	-0.210768
4H1310-AA	4H3381-AA	0.346939	-1.05861
4H1310-AA	4H3395-AA	0.501817	-0.68952
4H1310-AA	4H340-AA	0.221557	-1.50708
4H1310-AA	4H3410-AA	6.53077	1.87652
4H1310-AA	4H3413-AA	9.20181	2.2194
4H1310-AA	4H3588-AA	0.276316	-1.28621
4H1310-AA	4H3590-AA	0.518072	-0.65764
4H1310-AA	4H3606-AA	10.3353	2.33557
4H1310-AA	4H3631-AA	0.320132	-1.13902
4H1310-AA	4H3697-AA	2.77209	1.0196
4H1310-AA	4H3718-AA	0.33908	-1.08152
4H1310-AA	4H3753-AA	0.341275	-1.07507
4H1310-AA	4H384-AA	0.207252	-1.57382
4H1310-AA	4H3865-AA	9.2935	2.22932
4H1310-AA	4H458-AA	0.28631	-1.25068
4H1310-AA	4H485-AA	0.412587	-0.885307
4H1310-AA	4H536-AA	0.216542	-1.52997
4H1310-AA	4H570-AA	0.790374	-0.235249
4H1310-AA	4H629-AA	0.263566	-1.33345
4H1310-AA	4H697-AA	0.448095	-0.802749
4H1310-AA	4H710-AA	0.369565	-0.995428
4H1310-AA	4H745-AA	0.366152	-1.00471
4H1310-AA	4H797-AA	8.82283	2.17734
4H1310-AA	4H850-AA	3.82456	1.34144
4H1310-AA	4H891-AA	0.258612	-1.35243
4H1310-AA	4H909-AA	0.340909	-1.07614
4H1310-AA	4H930-AA	0.152011	-1.8838
4H1310-AA	4H94-AA	0.251748	-1.37933
4H1310-AA	4H982-AA	0.274112	-1.29422
4H1324-AA	4H1086-AA	0.852941	-0.159065
4H1324-AA	4H1135-AA	0.417391	-0.873731
4H1324-AA	4H1153-AA	0.845123	-0.168273
4H1324-AA	4H122-AA	0.174952	-1.74325
4H1324-AA	4H1324-AA	4.05471	1.39988
4H1324-AA	4H1352-AA	2.29151	0.829209
4H1324-AA	4H1401-AA	0.235294	-1.44692
4H1324-AA	4H1552-AA	2.81917	1.03644
4H1324-AA	4H1636-AA	0.415292	-0.878773
4H1324-AA	4H1867-AA	3.06834	1.12114
4H1324-AA	4H2078-AA	4.13466	1.41941
4H1324-AA	4H2151-AA	0.316071	-1.15179
4H1324-AA	4H2165-AA	0.148352	-1.90817
4H1324-AA	4H2190-AA	0.373134	-0.985817
4H1324-AA	4H2277-AA	0.270833	-1.30625
4H1324-AA	4H234-AA	0.0441176	-3.1209
4H1324-AA	4H2354-AA	0.190637	-1.65738
4H1324-AA	4H2393-AA	0.37931	-0.969401
4H1324-AA	4H2466-AA	0.3	-1.20397
4H1324-AA	4H2505-AA	0.500306	-0.692535
4H1324-AA	4H2575-AA	1.95015	0.667905
4H1324-AA	4H2617-AA	1	0
4H1324-AA	4H2642-AA	0.233766	-1.45343
4H1324-AA	4H2729-AA	0.511511	-0.670386
4H1324-AA	4H2754-AA	0.275568	-1.28892
4H1324-AA	4H2837-AA	0.34375	-1.06784
4H1324-AA	4H2883-AA	8.12018	2.09435
4H1324-AA	4H2944-AA	0.510067	-0.673213
4H1324-AA	4H2949-AA	0.426891	-0.851227
4H1324-AA	4H3112-AA	1.16149	0.149704
4H1324-AA	4H317-AA	0.205577	-1.58193
4H1324-AA	4H3343-AA	1.28993	0.254592
4H1324-AA	4H335-AA	0.729167	-0.315853
4H1324-AA	4H342-AA	0.315476	-1.15367
4H1324-AA	4H3427-AA	1.79562	0.585351
4H1324-AA	4H3606-AA	0.382953	-0.959842
4H1324-AA	4H3627-AA	2.82663	1.03909
4H1324-AA	4H3655-AA	0.736446	-0.30592
4H1324-AA	4H3844-AA	8.32889	2.11973
4H1324-AA	4H3921-AA	0.493464	-0.706305
4H1324-AA	4H429-AA	0.4	-0.916291
4H1324-AA	4H454-AA	0.687179	-0.37516
4H1324-AA	4H48-AA	2.03356	0.709786
4H1324-AA	4H566-AA	0.23283	-1.45745
4H1324-AA	4H605-AA	0.188107	-1.67075
4H1324-AA	4H678-AA	0.309846	-1.17168
4H1324-AA	4H717-AA	0.259259	-1.34993
4H1324-AA	4H780-AA	0.992647	-0.00738011
4H1324-AA	4H794-AA	0.259311	-1.34973
4H1324-AA	4H881-AA	0.195122	-1.63413
4H1324-AA	4H906-AA	0.183192	-1.69722
4H1324-AA	4H993-AA	9.15668	2.21448
4H133-AA	4H1040-AA	0.161458	-1.82351
4H133-AA	4H1262-AA	4.13119	1.41856
4H133-AA	4H133-AA	0.514019	-0.665496
4H133-AA	4H1349-AA	0.783784	-0.243622
4H133-AA	4H1384-AA	0.954032	-0.047058
4H133-AA	4H1449-AA	2.5474	0.935073
4H133-AA	4H1593-AA	0.611285	-0.492192
4H133-AA	4H1878-AA	5.7306	1.74582
4H133-AA	4H235-AA	2.60043	0.955678
4H133-AA	4H249-AA	1.56598	0.448509
4H133-AA	4H2580-AA	0.230299	-1.46838
4H133-AA	4H2604-AA	0.3	-1.20397
4H133-AA	4H2621-AA	4.26772	1.45108
4H133-AA	4H2760-AA	6.56638	1.88196
4H133-AA	4H2774-AA	1.82353	0.600774
4H133-AA	4H2903-AA	0.147946	-1.91091
4H133-AA	4H2947-AA	0.381481	-0.963693
4H133-AA	4H2961-AA	0.428571	-0.847298
4H133-AA	4H3049-AA	10.7472	2.37464
4H133-AA	4H3094-AA	0.339286	-1.08091
4H133-AA	4H324-AA	0.232143	-1.4604
4H133-AA	4H341-AA	0.283333	-1.26113
4H133-AA	4H3449-AA	6.38728	1.85431
4H133-AA	4H3619-AA	0.207875	-1.57082
4H133-AA	4H3629-AA	2.77591	1.02098
4H133-AA	4H3777-AA	1.54219	0.4332
4H133-AA	4H380-AA	0.397645	-0.922196
4H133-AA	4H3915-AA	1.65497	0.503783
4H133-AA	4H3974-AA	1.66824	0.51177
4H133-AA	4H432-AA	0.902558	-0.102522
4H133-AA	4H446-AA	4.15614	1.42459
4H133-AA	4H63-AA	0.27	-1.30933
4H134-AA	4H_APH	7.30739	1.98889
4H134-AA	4H_BCR	0.432234	-0.838787
4H134-AA	4H_GCN4	6.96062	1.94027
4H134-AA	4H1070-AA	4.98687	1.60681
4H134-AA	4H1193-AA	7.38775	1.99982
4H134-AA	4H134-AA	0.688235	-0.373625
4H134-AA	4H1350-AA	2.64706	0.973449
4H134-AA	4H1385-AA	11.2696	2.42211
4H134-AA	4H1392-AA	1.82137	0.59959
4H134-AA	4H2622-AA	11.0584	2.40319
4H134-AA	4H2705-AA	0.490566	-0.712195
4H134-AA	4H2736-AA	0.61165	-0.491594
4H134-AA	4H2888-AA	12.2731	2.50741
4H134-AA	4H3049-AA	11.0769	2.40486
4H134-AA	4H337-AA	4.18667	1.4319
4H134-AA	4H3587-AA	2.13603	0.758948
4H134-AA	4H3590-AA	1.74	0.553885
4H134-AA	4H3625-AA	4.69461	1.54642
4H134-AA	4H384-AA	10.9952	2.39746
4H134-AA	4H3905-AA	7.81719	2.05633
4H134-AA	4H4038-AA	8.06373	2.08738
4H134-AA	4H43-AA	0.654942	-0.423209
4H134-AA	4H451-AA	7.73743	2.04607
4H134-AA	4H510-AA	5.51482	1.70744
4H134-AA	GCN2_T	6.49231	1.87062
4H134-AA	O11-AA	0.304113	-1.19036
4H134-AA	O13-AA	9.58852	2.26057
4H134-AA	O14-AA	0.764706	-0.268264
4H1348-AA	4H1000-AA	0.369213	-0.996382
4H1348-AA	4H1035-AA	4.91444	1.59218
4H1348-AA	4H1064-AA	2.69624	0.991857
4H1348-AA	4H1109-AA	0.260135	-1.34655
4H1348-AA	4H1146-AA	0.300407	-1.20262
4H1348-AA	4H1348-AA	4.75103	1.55836
4H1348-AA	4H1391-AA	0.550159	-0.597547
4H1348-AA	4H146-AA	0.0650407	-2.73274
4H1348-AA	4H1809-AA	0.150327	-1.89494
4H1348-AA	4H1854-AA	0.210526	-1.55814
4H1348-AA	4H189-AA	0.3	-1.20397
4H1348-AA	4H2248-AA	0.435185	-0.831984
4H1348-AA	4H2283-AA	0.419437	-0.868841
4H1348-AA	4H2713-AA	0.546154	-0.604855
4H1348-AA	4H2742-AA	0.39902	-0.918745
4H1348-AA	4H2948-AA	0.514851	-0.663877
4H1348-AA	4H2991-AA	0.20445	-1.58743
4H1348-AA	4H3029-AA	0.386503	-0.950615
4H1348-AA	4H3066-AA	0.113372	-2.17708
4H1348-AA	4H3102-AA	0.161778	-1.82153
4H1348-AA	4H3121-AA	0.378824	-0.970684
4H1348-AA	4H3417-AA	0.357871	-1.02758
4H1348-AA	4H3446-AA	0.317028	-1.14877
4H1348-AA	4H3591-AA	3.30137	1.19434
4H1348-AA	4H3628-AA	9.48117	2.24931
4H1348-AA	4H3666-AA	0.239583	-1.42885
4H1348-AA	4H3709-AA	0.238804	-1.43211
4H1348-AA	4H391-AA	0.10101	-2.29253
4H1348-AA	4H3920-AA	4.74879	1.55789
4H1348-AA	4H3939-AA	3.93478	1.36986
4H1348-AA	4H428-AA	0.485714	-0.722135
4H1348-AA	4H478-AA	1.45455	0.374693
4H1348-AA	4H497-AA	0.142857	-1.94591
4H1348-AA	4H656-AA	0.423077	-0.860201
4H1348-AA	4H675-AA	0.318863	-1.14299
4H1349-AA	4H1040-AA	1.24373	0.218118
4H1349-AA	4H1064-AA	1.80301	0.589459
4H1349-AA	4H1257-AA	2.62369	0.96458
4H1349-AA	4H1262-AA	1.07006	0.0677185
4H1349-AA	4H130-AA	0.538462	-0.619039
4H1349-AA	4H133-AA	1.9965	0.691395
4H1349-AA	4H1360-AA	1.20833	0.189242
4H1349-AA	4H1384-AA	2.25163	0.811653
4H1349-AA	4H1449-AA	1.81778	0.597615
4H1349-AA	4H1454-AA	0.833242	-0.182432
4H1349-AA	4H1558-AA	0.970588	-0.029853
4H1349-AA	4H1593-AA	5.32609	1.67262
4H1349-AA	4H1878-AA	0.425609	-0.854233
4H1349-AA	4H1913-AA	2.63793	0.969995
4H1349-AA	4H235-AA	0.0603949	-2.80685
4H1349-AA	4H249-AA	0.137705	-1.98264
4H1349-AA	4H2580-AA	0.35447	-1.03713
4H1349-AA	4H2604-AA	3.9047	1.36218
4H1349-AA	4H2621-AA	11.5543	2.44706
4H1349-AA	4H2699-AA	0.332721	-1.10045
4H1349-AA	4H2728-AA	0.291667	-1.23214
4H1349-AA	4H2760-AA	0.471698	-0.751416
4H1349-AA	4H2774-AA	0.136923	-1.98834
4H1349-AA	4H2903-AA	1.41803	0.349271
4H1349-AA	4H2947-AA	0.24	-1.42712
4H1349-AA	4H2961-AA	0.123118	-2.09461
4H1349-AA	4H3049-AA	2.55094	0.936462
4H1349-AA	4H3094-AA	0.403575	-0.907393
4H1349-AA	4H3129-AA	2.4686	0.903651
4H1349-AA	4H324-AA	3.42193	1.23021
4H1349-AA	4H341-AA	0.806122	-0.21552
4H1349-AA	4H3414-AA	0.750441	-0.287094
4H1349-AA	4H3449-AA	2.26931	0.819477
4H1349-AA	4H3595-AA	5.02867	1.61515
4H1349-AA	4H3619-AA	4.93478	1.59631
4H1349-AA	4H3629-AA	10.7778	2.37749
4H1349-AA	4H3777-AA	0.777228	-0.252022
4H1349-AA	4H3782-AA	2.17219	0.775738
4H1349-AA	4H380-AA	0.398649	-0.919675
4H1349-AA	4H3915-AA	2.81452	1.03479
4H1349-AA	4H3939-AA	5.44944	1.69551
4H1349-AA	4H3969-AA	0.790809	-0.234699
4H1349-AA	4H3974-AA	2.72603	1.00285
4H1349-AA	4H432-AA	0.178571	-1.72277
4H1349-AA	4H446-AA	0.211861	-1.55183
4H1349-AA	4H464-AA	0.575758	-0.552069
4H1349-AA	4H483-AA	0.248712	-1.39146
4H1349-AA	4H63-AA	0.564823	-0.571243
4H1350-AA	4H_APH	0.292098	-1.23067
4H1350-AA	4H_BCR	0.423077	-0.860201
4H1350-AA	4H_GCN4	0.270329	-1.30812
4H1350-AA	4H1017-AA	0.209302	-1.56398
4H1350-AA	4H1068-AA	2.60223	0.956368
4H1350-AA	4H1070-AA	11.5045	2.44273
4H1350-AA	4H1082-AA	1.73585	0.551497
4H1350-AA	4H1103-AA	0.821429	-0.19671
4H1350-AA	4H1193-AA	2.90123	1.06513
4H1350-AA	4H1198-AA	1.45335	0.373868
4H1350-AA	4H121-AA	4.27353	1.45244
4H1350-AA	4H134-AA	0.987273	-0.012809
4H1350-AA	4H1350-AA	8.11951	2.09427
4H1350-AA	4H1385-AA	10.3431	2.33632
4H1350-AA	4H1392-AA	0.716312	-0.333639
4H1350-AA	4H1405-AA	1.32877	0.284252
4H1350-AA	4H1710-AA	1.54494	0.434988
4H1350-AA	4H1985-AA	3.61537	1.28519
4H1350-AA	4H2187-AA	0.111111	-2.19722
4H1350-AA	4H2211-AA	0.437193	-0.827381
4H1350-AA	4H2238-AA	0.4555	-0.78636
4H1350-AA	4H233-AA	1.608	0.474991
4H1350-AA	4H2512-AA	0.652494	-0.426953
4H1350-AA	4H2513-AA	0.361498	-1.0175
4H1350-AA	4H2536-AA	0.843604	-0.170072
4H1350-AA	4H2608-AA	2.57143	0.944462
4H1350-AA	4H2614-AA	1	0
4H1350-AA	4H2622-AA	3.43534	1.23412
4H1350-AA	4H2646-AA	0.701754	-0.354172
4H1350-AA	4H2687-AA	0.941667	-0.0601039
4H1350-AA	4H2705-AA	0.284553	-1.25684
4H1350-AA	4H2726-AA	0.955348	-0.0456796
4H1350-AA	4H2736-AA	0.239737	-1.42821
4H1350-AA	4H2758-AA	1.01349	0.0134018
4H1350-AA	4H278-AA	0.947019	-0.0544359
4H1350-AA	4H2873-AA	6.78109	1.91414
4H1350-AA	4H2888-AA	12.349	2.51358
4H1350-AA	4H2935-AA	0.541152	-0.614055
4H1350-AA	4H2985-AA	5.70863	1.74198
4H1350-AA	4H3049-AA	3.41302	1.2276
4H1350-AA	4H3134-AA	1.13782	0.129111
4H1350-AA	4H327-AA	9.28889	2.22882
4H1350-AA	4H337-AA	6.71875	1.9049
4H1350-AA	4H3409-AA	0.525172	-0.644029
4H1350-AA	4H3587-AA	7.64686	2.0343
4H1350-AA	4H3590-AA	9.49779	2.25106
4H1350-AA	4H3605-AA	0.95	-0.0512933
4H1350-AA	4H3625-AA	10.6283	2.36352
4H1350-AA	4H3664-AA	0.847129	-0.165902
4H1350-AA	4H369-AA	2.0297	0.707889
4H1350-AA	4H384-AA	0.517241	-0.659246
4H1350-AA	4H390-AA	1.56326	0.446771
4H1350-AA	4H3905-AA	9.04918	2.20267
4H1350-AA	4H3922-AA	0.553571	-0.591364
4H1350-AA	4H3940-AA	0.8125	-0.207639
4H1350-AA	4H4033-AA	2.98523	1.09368
4H1350-AA	4H4038-AA	6.42171	1.85968
4H1350-AA	4H43-AA	7.67647	2.03816
4H1350-AA	4H451-AA	1.50391	0.408065
4H1350-AA	4H481-AA	3.09707	1.13045
4H1350-AA	4H510-AA	0.387097	-0.949081
4H1350-AA	4H55-AA	0.352941	-1.04145
4H1350-AA	4H662-AA	0.264706	-1.32914
4H1350-AA	4H775-AA	5.30612	1.66886
4H1350-AA	4H816-AA	2.03333	0.709676
4H1350-AA	4H87-AA	0.672727	-0.396415
4H1350-AA	GCN2_T	0.243929	-1.41088
4H1350-AA	O11-AA	0.705882	-0.348307
4H1350-AA	O13-AA	3.14891	1.14706
4H1350-AA	O14-AA	0.494186	-0.704843
4H1351-AA	4H1142-AA	0.166667	-1.79176
4H1351-AA	4H1153-AA	0.521429	-0.651183
4H1351-AA	4H123-AA	0.525424	-0.64355
4H1351-AA	4H1310-AA	0.221375	-1.5079
4H1351-AA	4H1351-AA	1.38087	0.322712
4H1351-AA	4H1388-AA	0.525641	-0.643137
4H1351-AA	4H1401-AA	0.495652	-0.701881
4H1351-AA	4H1513-AA	1.29151	0.255815
4H1351-AA	4H1594-AA	0.233136	-1.45613
4H1351-AA	4H1629-AA	0.116219	-2.15228
4H1351-AA	4H1845-AA	0.223881	-1.49664
4H1351-AA	4H1874-AA	0.159091	-1.83828
4H1351-AA	4H2198-AA	0.269663	-1.31058
4H1351-AA	4H2553-AA	0.213866	-1.5424
4H1351-AA	4H2611-AA	0.370488	-0.992933
4H1351-AA	4H2620-AA	0.587624	-0.531668
4H1351-AA	4H2648-AA	0.51355	-0.666408
4H1351-AA	4H2907-AA	0.278409	-1.27866
4H1351-AA	4H3056-AA	0.163862	-1.80873
4H1351-AA	4H3133-AA	0.460817	-0.774754
4H1351-AA	4H3162-AA	0.216495	-1.53019
4H1351-AA	4H32-AA	0.472625	-0.749453
4H1351-AA	4H340-AA	0.211765	-1.55228
4H1351-AA	4H3413-AA	0.288889	-1.24171
4H1351-AA	4H3588-AA	1.67099	0.513418
4H1351-AA	4H3606-AA	0.239669	-1.42849
4H1351-AA	4H3697-AA	0.310734	-1.16882
4H1351-AA	4H3718-AA	1.91282	0.648579
4H1351-AA	4H384-AA	1.14724	0.137355
4H1351-AA	4H3865-AA	0.173333	-1.75254
4H1351-AA	4H697-AA	0.344828	-1.06471
4H1351-AA	4H982-AA	1.05882	0.0571584
4H1352-AA	4H1086-AA	0.296703	-1.21502
4H1352-AA	4H1135-AA	2.67164	0.982693
4H1352-AA	4H1153-AA	1	0
4H1352-AA	4H122-AA	0.275862	-1.28785
4H1352-AA	4H1324-AA	1.67857	0.517943
4H1352-AA	4H1352-AA	3.96154	1.37663
4H1352-AA	4H1401-AA	0.316768	-1.14959
4H1352-AA	4H1513-AA	2.02778	0.706941
4H1352-AA	4H1552-AA	2.84727	1.04636
4H1352-AA	4H1636-AA	0.259005	-1.35091
4H1352-AA	4H1867-AA	2.84152	1.04434
4H1352-AA	4H2078-AA	0.25403	-1.3703
4H1352-AA	4H2151-AA	0.690909	-0.369747
4H1352-AA	4H2165-AA	0.179487	-1.71765
4H1352-AA	4H2190-AA	0.506494	-0.680244
4H1352-AA	4H2277-AA	0.271101	-1.30526
4H1352-AA	4H234-AA	0.333333	-1.09861
4H1352-AA	4H2354-AA	0.2	-1.60944
4H1352-AA	4H2393-AA	0.317699	-1.14665
4H1352-AA	4H2466-AA	0.321429	-1.13498
4H1352-AA	4H2505-AA	0.85119	-0.161119
4H1352-AA	4H2575-AA	4.49746	1.50351
4H1352-AA	4H2617-AA	2.52152	0.924861
4H1352-AA	4H2642-AA	0.221027	-1.50947
4H1352-AA	4H2729-AA	1.22057	0.199317
4H1352-AA	4H2754-AA	0.255116	-1.36604
4H1352-AA	4H2837-AA	0.440678	-0.819441
4H1352-AA	4H2883-AA	3.85246	1.34871
4H1352-AA	4H2944-AA	0.495469	-0.70225
4H1352-AA	4H2949-AA	0.754902	-0.281167
4H1352-AA	4H3112-AA	2.28468	0.826225
4H1352-AA	4H317-AA	0.403846	-0.906721
4H1352-AA	4H3343-AA	0.684947	-0.378413
4H1352-AA	4H335-AA	0.631675	-0.45938
4H1352-AA	4H342-AA	2.42857	0.887303
4H1352-AA	4H3427-AA	5.38278	1.6832
4H1352-AA	4H3606-AA	0.494872	-0.703457
4H1352-AA	4H3627-AA	11.8163	2.46948
4H1352-AA	4H3655-AA	3.43861	1.23507
4H1352-AA	4H3718-AA	2.825	1.03851
4H1352-AA	4H3921-AA	0.493376	-0.706484
4H1352-AA	4H429-AA	0.449275	-0.800119
4H1352-AA	4H454-AA	7	1.94591
4H1352-AA	4H48-AA	0.66191	-0.412625
4H1352-AA	4H566-AA	0.291289	-1.23344
4H1352-AA	4H605-AA	0.185223	-1.6862
4H1352-AA	4H678-AA	0.520468	-0.653027
4H1352-AA	4H717-AA	0.23235	-1.45951
4H1352-AA	4H780-AA	0.167766	-1.78518
4H1352-AA	4H794-AA	0.156627	-1.85389
4H1352-AA	4H881-AA	0.433333	-0.836248
4H1352-AA	4H906-AA	0.208911	-1.56585
4H1352-AA	4H993-AA	1.18481	0.16958
4H1352-AA	Q3-AA	0.399748	-0.91692
4H1352-AA	Q7-AA	0.377593	-0.973937
4H1352-AA	Q8-AA	0.345865	-1.06171
4H1360-AA	4H1064-AA	3.00353	1.09979
4H1360-AA	4H1257-AA	1.0989	0.0943107
4H1360-AA	4H130-AA	4.14961	1.42301
4H1360-AA	4H1349-AA	1.81169	0.594259
4H1360-AA	4H1360-AA	0.886364	-0.120628
4H1360-AA	4H1454-AA	0.311321	-1.16693
4H1360-AA	4H1558-AA	0.575758	-0.552069
4H1360-AA	4H1913-AA	0.292353	-1.22979
4H1360-AA	4H249-AA	0.2125	-1.54881
4H1360-AA	4H2580-AA	2.6822	0.986639
4H1360-AA	4H2621-AA	0.326515	-1.11928
4H1360-AA	4H2699-AA	2.20527	0.790848
4H1360-AA	4H2728-AA	0.131579	-2.02815
4H1360-AA	4H2774-AA	0.270297	-1.30824
4H1360-AA	4H2903-AA	1.36719	0.312756
4H1360-AA	4H2961-AA	0.321163	-1.13581
4H1360-AA	4H3049-AA	2.18862	0.783272
4H1360-AA	4H3129-AA	0.41248	-0.885569
4H1360-AA	4H341-AA	0.589744	-0.528067
4H1360-AA	4H3414-AA	0.265537	-1.326
4H1360-AA	4H3595-AA	5.53993	1.71198
4H1360-AA	4H3629-AA	2.45956	0.899982
4H1360-AA	4H3782-AA	1.12528	0.11803
4H1360-AA	4H380-AA	0.245059	-1.40626
4H1360-AA	4H3939-AA	4.47826	1.49923
4H1360-AA	4H3969-AA	4.60444	1.52702
4H1360-AA	4H446-AA	0.206796	-1.57602
4H1360-AA	4H464-AA	0.176471	-1.7346
4H1360-AA	4H483-AA	0.458799	-0.779144
4H1360-AA	4H63-AA	1.33404	0.288212
4H1384-AA	4H1040-AA	0.662347	-0.411966
4H1384-AA	4H1262-AA	0.432975	-0.837075
4H1384-AA	4H133-AA	3.46883	1.24382
4H1384-AA	4H1349-AA	3.4677	1.24349
4H1384-AA	4H1384-AA	1.28355	0.24963
4H1384-AA	4H1449-AA	0.361111	-1.01857
4H1384-AA	4H1593-AA	0.110902	-2.19911
4H1384-AA	4H1878-AA	0.354684	-1.03653
4H1384-AA	4H235-AA	0.302326	-1.19625
4H1384-AA	4H2580-AA	0.882353	-0.125163
4H1384-AA	4H2604-AA	5.11907	1.63297
4H1384-AA	4H2621-AA	0.31068	-1.16899
4H1384-AA	4H2760-AA	0.144853	-1.93204
4H1384-AA	4H2774-AA	0.147603	-1.91323
4H1384-AA	4H2903-AA	0.696078	-0.362293
4H1384-AA	4H2947-AA	0.586203	-0.53409
4H1384-AA	4H2961-AA	0.275229	-1.29015
4H1384-AA	4H3049-AA	2.22608	0.800243
4H1384-AA	4H3094-AA	0.387305	-0.948542
4H1384-AA	4H324-AA	1.1437	0.134273
4H1384-AA	4H341-AA	0.513514	-0.666479
4H1384-AA	4H3449-AA	0.145184	-1.92976
4H1384-AA	4H3619-AA	9.93493	2.29606
4H1384-AA	4H3629-AA	2.24306	0.807839
4H1384-AA	4H3777-AA	4.40741	1.48329
4H1384-AA	4H380-AA	0.196429	-1.62746
4H1384-AA	4H3915-AA	1.17949	0.16508
4H1384-AA	4H3974-AA	2.19565	0.786479
4H1384-AA	4H432-AA	0.241379	-1.42139
4H1384-AA	4H446-AA	0.0641026	-2.74727
4H1384-AA	4H63-AA	0.481481	-0.730888
4H1385-AA	4H_APH	0.182932	-1.69864
4H1385-AA	4H_BCR	0.191489	-1.65292
4H1385-AA	4H_GCN4	0.234692	-1.44948
4H1385-AA	4H1070-AA	3.46939	1.24398
4H1385-AA	4H1193-AA	0.861111	-0.149532
4H1385-AA	4H1310-AA	0.257873	-1.35529
4H1385-AA	4H134-AA	7.41667	2.00373
4H1385-AA	4H1350-AA	7.59574	2.02759
4H1385-AA	4H1385-AA	7.87879	2.06417
4H1385-AA	4H1392-AA	0.591289	-0.525451
4H1385-AA	4H1478-AA	3.63793	1.29142
4H1385-AA	4H1579-AA	0.802564	-0.219944
4H1385-AA	4H1597-AA	0.652297	-0.427256
4H1385-AA	4H1626-AA	0.269731	-1.31033
4H1385-AA	4H171-AA	0.604674	-0.503066
4H1385-AA	4H174-AA	0.892857	-0.113329
4H1385-AA	4H1842-AA	0.115942	-2.15466
4H1385-AA	4H1864-AA	0.775701	-0.253988
4H1385-AA	4H1877-AA	0.989967	-0.0100841
4H1385-AA	4H2109-AA	2.211	0.793447
4H1385-AA	4H2162-AA	0.299606	-1.20529
4H1385-AA	4H2253-AA	0.230769	-1.46634
4H1385-AA	4H2274-AA	0.426087	-0.853112
4H1385-AA	4H2330-AA	0.214286	-1.54045
4H1385-AA	4H2389-AA	0.497501	-0.698157
4H1385-AA	4H2438-AA	6.01869	1.79487
4H1385-AA	4H2473-AA	0.611905	-0.491179
4H1385-AA	4H2622-AA	3.35746	1.21118
4H1385-AA	4H2649-AA	0.25	-1.38629
4H1385-AA	4H2698-AA	0.553571	-0.591364
4H1385-AA	4H2705-AA	0.298068	-1.21043
4H1385-AA	4H2725-AA	0.643564	-0.440733
4H1385-AA	4H2736-AA	0.55814	-0.583146
4H1385-AA	4H2865-AA	0.550516	-0.596899
4H1385-AA	4H2888-AA	7.02516	1.9495
4H1385-AA	4H3009-AA	9.17969	2.21699
4H1385-AA	4H3016-AA	0.372727	-0.986908
4H1385-AA	4H3049-AA	2.29213	0.829483
4H1385-AA	4H310-AA	0.600636	-0.509767
4H1385-AA	4H3120-AA	1.51	0.41211
4H1385-AA	4H3130-AA	0.480597	-0.732726
4H1385-AA	4H337-AA	2.04274	0.71429
4H1385-AA	4H3381-AA	0.326087	-1.12059
4H1385-AA	4H3395-AA	4.64557	1.53591
4H1385-AA	4H3410-AA	1.01149	0.011421
4H1385-AA	4H3587-AA	6.65871	1.89593
4H1385-AA	4H3590-AA	12.6062	2.53419
4H1385-AA	4H3625-AA	6.26772	1.83541
4H1385-AA	4H3697-AA	0.660533	-0.414708
4H1385-AA	4H3753-AA	0.652108	-0.427545
4H1385-AA	4H384-AA	0.458967	-0.778778
4H1385-AA	4H3865-AA	0.279593	-1.27442
4H1385-AA	4H3905-AA	8.57576	2.14894
4H1385-AA	4H4038-AA	4.21765	1.43928
4H1385-AA	4H43-AA	5.80447	1.75863
4H1385-AA	4H458-AA	0.676286	-0.391139
4H1385-AA	4H485-AA	0.603625	-0.504802
4H1385-AA	4H510-AA	0.157895	-1.84583
4H1385-AA	4H536-AA	1.88625	0.634591
4H1385-AA	4H570-AA	0.342507	-1.07146
4H1385-AA	4H629-AA	0.229078	-1.47369
4H1385-AA	4H710-AA	0.459492	-0.777633
4H1385-AA	4H745-AA	0.316832	-1.14938
4H1385-AA	4H797-AA	0.186431	-1.67969
4H1385-AA	4H850-AA	0.413969	-0.881963
4H1385-AA	4H891-AA	0.225	-1.49165
4H1385-AA	4H909-AA	0.293246	-1.22674
4H1385-AA	4H930-AA	0.202532	-1.59686
4H1385-AA	4H94-AA	0.333333	-1.09861
4H1385-AA	GCN2_T	0.246032	-1.40229
4H1385-AA	O11-AA	1.53571	0.428996
4H1385-AA	O13-AA	0.304813	-1.18806
4H1385-AA	O14-AA	7.40878	2.00267
4H1385-AA	P6-AA-12HAA-D	0.299094	-1.207
4H1385-AA	P6-AA-12HAA-E	7.97026	2.07572
4H1385-AA	P6-AA-12HAA-H	5.125	1.63413
4H1385-AA	P6-AA-12HAA-K	7.72897	2.04498
4H1385-AA	P6-AA-12HAA-L	8.43868	2.13283
4H1385-AA	P6-AA-12HAA-R	6.95814	1.93991
4H1385-AA	P6-AA-12HAA-S	9.25429	2.22509
4H1385-AA	P6-AA-12HAA-T	5.01409	1.61225
4H1385-AA	P6-AA-12HAA-V	8.2013	2.10429
4H1385-AA	P6-AA-12HAA-Y	8.55263	2.14624
4H1385-AA	P6-AA-1HAA-N	0.861847	-0.148677
4H1388-AA	4H1142-AA	0.142857	-1.94591
4H1388-AA	4H1153-AA	2.38628	0.869736
4H1388-AA	4H123-AA	0.48795	-0.717542
4H1388-AA	4H1310-AA	0.301039	-1.20051
4H1388-AA	4H1351-AA	1.14493	0.135341
4H1388-AA	4H1388-AA	0.497573	-0.698013
4H1388-AA	4H1401-AA	0.1	-2.30259
4H1388-AA	4H1513-AA	2.64444	0.972461
4H1388-AA	4H1594-AA	0.152174	-1.88273
4H1388-AA	4H1629-AA	0.266667	-1.32176
4H1388-AA	4H1845-AA	0.166667	-1.79176
4H1388-AA	4H1874-AA	0.181818	-1.70475
4H1388-AA	4H2198-AA	0.219512	-1.51635
4H1388-AA	4H2553-AA	0.174419	-1.7463
4H1388-AA	4H2611-AA	0.596154	-0.517257
4H1388-AA	4H2620-AA	0.810005	-0.210715
4H1388-AA	4H2648-AA	0.765625	-0.267063
4H1388-AA	4H2907-AA	0.477311	-0.739587
4H1388-AA	4H3056-AA	0.138287	-1.97843
4H1388-AA	4H3133-AA	0.243518	-1.41257
4H1388-AA	4H3162-AA	0.221539	-1.50716
4H1388-AA	4H32-AA	9.3827	2.23887
4H1388-AA	4H3378-AA	0.140221	-1.96454
4H1388-AA	4H340-AA	0.451389	-0.795426
4H1388-AA	4H3413-AA	0.2	-1.60944
4H1388-AA	4H3588-AA	7.88927	2.0655
4H1388-AA	4H3606-AA	1.85942	0.620267
4H1388-AA	4H3631-AA	1.34615	0.297252
4H1388-AA	4H3697-AA	0.160468	-1.82966
4H1388-AA	4H3718-AA	0.877801	-0.130335
4H1388-AA	4H384-AA	0.542857	-0.610909
4H1388-AA	4H3865-AA	0.409599	-0.892576
4H1388-AA	4H697-AA	0.258065	-1.35455
4H1388-AA	4H982-AA	0.191238	-1.65424
4H1391-AA	4H1000-AA	0.303797	-1.19139
4H1391-AA	4H1035-AA	1.88876	0.635921
4H1391-AA	4H1064-AA	2.61755	0.96224
4H1391-AA	4H1109-AA	0.140741	-1.96084
4H1391-AA	4H1348-AA	0.401144	-0.913436
4H1391-AA	4H1391-AA	0.462963	-0.770108
4H1391-AA	4H146-AA	0.128205	-2.05412
4H1391-AA	4H1809-AA	0.519732	-0.654442
4H1391-AA	4H1854-AA	0.198529	-1.61682
4H1391-AA	4H189-AA	0.219066	-1.51838
4H1391-AA	4H2248-AA	0.233696	-1.45374
4H1391-AA	4H2283-AA	0.198837	-1.61527
4H1391-AA	4H2713-AA	0.267603	-1.31825
4H1391-AA	4H2948-AA	0.28774	-1.2457
4H1391-AA	4H2991-AA	0.158967	-1.83906
4H1391-AA	4H3029-AA	0.391304	-0.93827
4H1391-AA	4H3066-AA	0.152174	-1.88273
4H1391-AA	4H3102-AA	0.292646	-1.22879
4H1391-AA	4H3121-AA	0.231775	-1.46199
4H1391-AA	4H3417-AA	0.214302	-1.54037
4H1391-AA	4H3446-AA	0.179348	-1.71843
4H1391-AA	4H3591-AA	8.15333	2.09843
4H1391-AA	4H3628-AA	0.816327	-0.202941
4H1391-AA	4H3666-AA	0.183131	-1.69756
4H1391-AA	4H3709-AA	0.241758	-1.41982
4H1391-AA	4H391-AA	0.22807	-1.4781
4H1391-AA	4H3920-AA	0.514706	-0.66416
4H1391-AA	4H3939-AA	0.598994	-0.512504
4H1391-AA	4H428-AA	0.108696	-2.2192
4H1391-AA	4H478-AA	0.142857	-1.94591
4H1391-AA	4H497-AA	0.333333	-1.09861
4H1391-AA	4H656-AA	0.296703	-1.21502
4H1391-AA	4H675-AA	0.155138	-1.86344
4H1391-AA	4H971-AA	0.23913	-1.43075
4H1392-AA	4H_APH	0.342857	-1.07044
4H1392-AA	4H_BCR	0.134454	-2.00653
4H1392-AA	4H_GCN4	0.227962	-1.47858
4H1392-AA	4H1070-AA	0.531885	-0.631328
4H1392-AA	4H1193-AA	0.749033	-0.288973
4H1392-AA	4H134-AA	0.725379	-0.321061
4H1392-AA	4H1350-AA	0.961765	-0.0389854
4H1392-AA	4H1385-AA	0.830859	-0.185295
4H1392-AA	4H1392-AA	0.513514	-0.666479
4H1392-AA	4H2622-AA	0.24026	-1.42603
4H1392-AA	4H2705-AA	0.280769	-1.27022
4H1392-AA	4H2736-AA	0.216951	-1.52809
4H1392-AA	4H2888-AA	0.932802	-0.0695621
4H1392-AA	4H3049-AA	3.33178	1.20351
4H1392-AA	4H3129-AA	0.342105	-1.07264
4H1392-AA	4H337-AA	0.640449	-0.445585
4H1392-AA	4H3587-AA	9.55963	2.25755
4H1392-AA	4H3590-AA	7.53061	2.01898
4H1392-AA	4H3625-AA	0.789443	-0.236427
4H1392-AA	4H384-AA	0.2	-1.60944
4H1392-AA	4H3905-AA	3.90622	1.36257
4H1392-AA	4H4038-AA	3.53471	1.26263
4H1392-AA	4H43-AA	4.83594	1.57608
4H1392-AA	4H451-AA	0.518116	-0.657556
4H1392-AA	4H510-AA	0.161855	-1.82105
4H1392-AA	GCN2_T	0.195876	-1.63027
4H1392-AA	O11-AA	7.1066	1.96102
4H1392-AA	O13-AA	0.158004	-1.84513
4H1392-AA	O14-AA	1.91053	0.647383
4H140-AA	4H_APH	0.276699	-1.28482
4H140-AA	4H_BCR	0.432624	-0.837886
4H140-AA	4H_GCN4	0.386663	-0.950201
4H140-AA	4H1110-AA	0.493031	-0.707182
4H140-AA	4H1136-AA	0.273601	-1.29608
4H140-AA	4H1257-AA	0.246795	-1.3992
4H140-AA	4H140-AA	3.6036	1.28193
4H140-AA	4H1802-AA	0.172029	-1.76009
4H140-AA	4H2600-AA	0.191667	-1.652
4H140-AA	4H2721-AA	0.487805	-0.71784
4H140-AA	4H2750-AA	0.412584	-0.885314
4H140-AA	4H2898-AA	0.976562	-0.0237165
4H140-AA	4H3020-AA	9.08254	2.20635
4H140-AA	4H3365-AA	0.352941	-1.04145
4H140-AA	4H355-AA	0.363415	-1.01221
4H140-AA	4H3651-AA	0.294852	-1.22128
4H140-AA	4H3705-AA	9.89073	2.2916
4H140-AA	4H3782-AA	0.580882	-0.543207
4H140-AA	4H465-AA	0.328809	-1.11228
4H140-AA	4H486-AA	1.23404	0.210295
4H140-AA	4H535-AA	0.170732	-1.76766
4H140-AA	4H58-AA	9.55707	2.25728
4H140-AA	4H895-AA	0.230769	-1.46634
4H140-AA	GCN2_T	0.857747	-0.153447
4H1401-AA	4H_APH	0.181274	-1.70775
4H1401-AA	4H_APH2	0.0957314	-2.34621
4H1401-AA	4H_APH3	0.346591	-1.05961
4H1401-AA	4H_APH4	0.156863	-1.85238
4H1401-AA	4H_BCR	0.153846	-1.8718
4H1401-AA	4H_GCN4	0.188095	-1.67081
4H1401-AA	4H1135-AA	0.181818	-1.70475
4H1401-AA	4H1142-AA	0.910196	-0.0940951
4H1401-AA	4H1153-AA	0.450267	-0.797914
4H1401-AA	4H122-AA	0.202899	-1.59505
4H1401-AA	4H123-AA	0.170918	-1.76657
4H1401-AA	4H1310-AA	1.64399	0.497129
4H1401-AA	4H1324-AA	0.174603	-1.74524
4H1401-AA	4H1351-AA	0.164557	-1.8045
4H1401-AA	4H1352-AA	0.119529	-2.1242
4H1401-AA	4H1388-AA	0.18254	-1.70079
4H1401-AA	4H1401-AA	0.224457	-1.49407
4H1401-AA	4H1513-AA	0.178571	-1.72277
4H1401-AA	4H1552-AA	0.23913	-1.43075
4H1401-AA	4H1594-AA	0.618758	-0.48004
4H1401-AA	4H1629-AA	0.155556	-1.86075
4H1401-AA	4H1636-AA	0.113422	-2.17664
4H1401-AA	4H1845-AA	0.177419	-1.72924
4H1401-AA	4H1867-AA	0.189189	-1.66501
4H1401-AA	4H1874-AA	1.57365	0.453401
4H1401-AA	4H2078-AA	4.87732	1.5846
4H1401-AA	4H2151-AA	0.194444	-1.63761
4H1401-AA	4H2165-AA	0.138235	-1.9788
4H1401-AA	4H2190-AA	0.785682	-0.241203
4H1401-AA	4H2198-AA	4.09722	1.41031
4H1401-AA	4H2277-AA	0.147603	-1.91323
4H1401-AA	4H234-AA	0.304888	-1.18781
4H1401-AA	4H2354-AA	0.253336	-1.37304
4H1401-AA	4H2393-AA	0.179902	-1.71534
4H1401-AA	4H2466-AA	0.166667	-1.79176
4H1401-AA	4H2505-AA	0.10559	-2.24819
4H1401-AA	4H2553-AA	0.191489	-1.65292
4H1401-AA	4H2611-AA	0.172043	-1.76001
4H1401-AA	4H2617-AA	0.387324	-0.948494
4H1401-AA	4H2620-AA	0.18	-1.7148
4H1401-AA	4H2642-AA	1.57971	0.457241
4H1401-AA	4H2648-AA	0.766871	-0.265436
4H1401-AA	4H2729-AA	0.715556	-0.334696
4H1401-AA	4H2754-AA	0.142857	-1.94591
4H1401-AA	4H2837-AA	4.73143	1.55423
4H1401-AA	4H2883-AA	0.24569	-1.40369
4H1401-AA	4H2907-AA	0.234375	-1.45083
4H1401-AA	4H2944-AA	0.16822	-1.78248
4H1401-AA	4H2949-AA	0.442188	-0.816021
4H1401-AA	4H3056-AA	0.175439	-1.74047
4H1401-AA	4H3112-AA	0.168	-1.78379
4H1401-AA	4H3133-AA	0.387626	-0.947715
4H1401-AA	4H3162-AA	0.251238	-1.38136
4H1401-AA	4H317-AA	0	#NUM!
4H1401-AA	4H32-AA	0.377358	-0.97456
4H1401-AA	4H3343-AA	0.228524	-1.47611
4H1401-AA	4H3378-AA	0.291667	-1.23214
4H1401-AA	4H340-AA	0.0322581	-3.43399
4H1401-AA	4H3413-AA	2.0493	0.717496
4H1401-AA	4H342-AA	5.85507	1.76731
4H1401-AA	4H3427-AA	0.224747	-1.49278
4H1401-AA	4H3588-AA	0.221833	-1.50583
4H1401-AA	4H3606-AA	6.03717	1.79794
4H1401-AA	4H3627-AA	0.226322	-1.4858
4H1401-AA	4H3631-AA	0.213542	-1.54392
4H1401-AA	4H3655-AA	0.128205	-2.05412
4H1401-AA	4H3697-AA	0.478261	-0.737599
4H1401-AA	4H3718-AA	0.321002	-1.13631
4H1401-AA	4H384-AA	0.185821	-1.68297
4H1401-AA	4H3844-AA	0.318916	-1.14283
4H1401-AA	4H3865-AA	0.676471	-0.390866
4H1401-AA	4H429-AA	0.319444	-1.14117
4H1401-AA	4H454-AA	0.162324	-1.81816
4H1401-AA	4H48-AA	0.392857	-0.934309
4H1401-AA	4H566-AA	3.4	1.22378
4H1401-AA	4H605-AA	0.191235	-1.65425
4H1401-AA	4H678-AA	0.28	-1.27297
4H1401-AA	4H697-AA	0.273366	-1.29694
4H1401-AA	4H717-AA	0.272727	-1.29928
4H1401-AA	4H794-AA	0.195266	-1.63339
4H1401-AA	4H881-AA	0.3875	-0.948039
4H1401-AA	4H906-AA	0.089419	-2.41442
4H1401-AA	4H982-AA	0.498636	-0.695878
4H1401-AA	4H993-AA	0.258065	-1.35455
4H1401-AA	AP1-AA	0.183099	-1.69773
4H1401-AA	AP2-AA	0.122269	-2.10153
4H1401-AA	AP3-AA	0.182615	-1.70038
4H1401-AA	AP4-AA	0.137247	-1.98597
4H1401-AA	AP5-AA	0.263158	-1.335
4H1401-AA	AP6-AA	0.145161	-1.92991
4H1401-AA	AP7-AA	0.178856	-1.72117
4H1401-AA	AP8-AA	0.418919	-0.870078
4H1401-AA	GCN2_T	0.197647	-1.62127
4H1401-AA	O6-AA	8.56977	2.14824
4H1401-AA	P1-AA	0.220696	-1.51097
4H1401-AA	P10-AA	0.252427	-1.37663
4H1401-AA	P11-AA	0.481481	-0.730888
4H1401-AA	P12-AA	0.131579	-2.02815
4H1401-AA	P2-AA	0.111111	-2.19722
4H1401-AA	P3-AA	0.15942	-1.83621
4H1401-AA	P4-AA	0.130435	-2.03688
4H1401-AA	P6-AA-12HGe-A	0.5125	-0.668455
4H1401-AA	P6-AA-12HGe-D	0.308824	-1.17499
4H1401-AA	P6-AA-12HGe-H	0.235294	-1.44692
4H1401-AA	P6-AA-12HGe-K	0.150861	-1.8914
4H1401-AA	P6-AA-12HGe-M	0.590476	-0.526826
4H1401-AA	P6-AA-12HGe-Q	5.30032	1.66777
4H1401-AA	P6-AA-12HGe-R	0.3125	-1.16315
4H1401-AA	P6-AA-12HGe-S	0.241877	-1.41932
4H1401-AA	P6-AA-12HGe-T	0.946429	-0.0550598
4H1401-AA	P6-AA-12HGe-W	0.0923077	-2.38263
4H1401-AA	P6-AA-1HAA-D	0.730556	-0.31395
4H1401-AA	P6-AA-1HAA-E	4.8	1.56862
4H1401-AA	P6-AA-1HAA-H	5.48166	1.70141
4H1401-AA	P6-AA-1HAA-K	5.73153	1.74598
4H1401-AA	P6-AA-1HAA-L	7.06436	1.95506
4H1401-AA	P6-AA-1HAA-N	4.17112	1.42819
4H1401-AA	P6-AA-1HAA-R	6.11409	1.8106
4H1401-AA	P6-AA-1HAA-S	5.11798	1.63276
4H1401-AA	P6-AA-1HAA-T	4.55307	1.5158
4H1401-AA	P6-AA-1HAA-V	7.42836	2.0053
4H1401-AA	P6-AA-1HAA-Y	9.58824	2.26054
4H1401-AA	P6-AA-1HGe-A	8.98477	2.19553
4H1401-AA	P6-AA-1HGe-D	5.22449	1.65336
4H1401-AA	P6-AA-1HGe-H	5.71681	1.74341
4H1401-AA	P6-AA-1HGe-M	9.40959	2.24173
4H1401-AA	P6-AA-1HGe-Q	6.1116	1.81019
4H1401-AA	P6-AA-1HGe-R	4.41243	1.48443
4H1401-AA	P6-AA-1HGe-S	7.2252	1.97758
4H1401-AA	P6-AA-1HGe-T	6.08985	1.80662
4H1401-AA	P6-AA-1HGe-W	1.93036	0.657708
4H1401-AA	P7-AA	0.187302	-1.67504
4H1401-AA	P8-AA	1.34962	0.299826
4H1401-AA	P9-AA	0.474477	-0.745542
4H1401-AA	zCON9_A	0.142192	-1.95058
4H1401-AA	zCON9_B	0.413793	-0.882389
4H1401-AA	zCON9_C	0.0917722	-2.38845
4H1401-AA	zCON9_D	0.263978	-1.33189
4H1405-AA	4H1017-AA	0.188074	-1.67092
[truncated: 15,984 more rows]
