# Supplementary material for: A multiplexed bacterial two-hybrid for rapid characterization of protein–protein interactions and iterative protein design
Source: Nat Commun. 2023 Aug 2;14:4636. doi: 10.1038/s41467-023-38697-x (PMC10397247; doi:10.1038/s41467-023-38697-x)
Supplement: Supplementary file 10 — Supplementary Dataset 6 Largest orthogonal subset for each set in the CCNG1 and CCMax library [file 41467_2023_38697_MOESM10_ESM.xlsx]

## Sheet: CCNG1 Orthogonal > 0
Set name	Backbone	Number of proteins	Number of on-target interactions	Orthogonality gap	Proteins
4h-1or2N-not_first_only_B07_bc-8.05_nc-7.05-all.00.fasta	bA	13	11	0.00117676	4H932-BA	4H2233-BA	4H2518-BA	4H56-BA	4H349-BA	4H2444-BA	4H796-BA	4H2253-BA	4H3364-BA	4H3297-BA	4H730-BA	4H2859-BA	4H2931-BA
4h-1or2N-not_first_only_B07_bc-8.05_nc-7.05-all.00.fasta	bH	13	11	0.016436	4H949-BH	4H2143-BH	4H2444-BH	4H2162-BH	4H2931-BH	4H349-BH	4H932-BH	4H3364-BH	4H796-BH	4H3297-BH	4H730-BH	4H235-BH	4H3381-BH
4h-1or2N-not_first_only_B07_bc-8.05_nc-7.05-all.00.fasta	bN	16	12	0.140451	4H349-BN	4H56-BN	4H235-BN	4H3297-BN	4H2162-BN	4H2585-BN	4H2931-BN	4H730-BN	4H3364-BN	4H2760-BN	4H932-BN	4H166-BN	4H796-BN	4H2444-BN	4H2253-BN	4H264-BN
4h-1or2N-not_first_only_B07_bc-8.05_nc-7.05-hetero-ex.01.00.fasta	bA	8	7	0.0884381	4H3277-BA	4H2438-BA	4H348-BA	4H182-BA	4H40-BA	4H2143-BA	4H2692-BA	4H741-BA
4h-1or2N-not_first_only_B07_bc-8.05_nc-7.05-hetero-ex.01.00.fasta	bH	13	9	0.0860862	4H2143-BH	4H2717-BH	4H182-BH	4H2588-BH	4H741-BH	4H2438-BH	4H2692-BH	4H40-BH	4H2503-BH	4H3057-BH	4H3277-BH	4H319-BH	4H2223-BH
4h-1or2N-not_first_only_B07_bc-8.05_nc-7.05-hetero-ex.01.00.fasta	bN	17	10	0.107768	4H2588-BN	4H2503-BN	4H492-BN	4H2839-BN	4H2915-BN	4H3057-BN	4H2223-BN	4H348-BN	4H477-BN	4H40-BN	4H182-BN	4H319-BN	4H2717-BN	4H2692-BN	4H2134-BN	4H3277-BN	4H741-BN
4h-1or2N-not_first_only_B07_bc-8.05_nc-7.05-hetero.01.fasta	bA	8	6	0.0676645	4H319-BA	4H2438-BA	4H40-BA	4H2839-BA	4H2588-BA	4H2503-BA	4H2223-BA	4H2134-BA
4h-1or2N-not_first_only_B07_bc-8.05_nc-7.05-hetero.01.fasta	bH	8	7	0.0726152	4H2915-BH	4H348-BH	4H2503-BH	4H3057-BH	4H2473-BH	4H319-BH	4H492-BH	4H477-BH
4h-1or2N-not_first_only_B07_bc-8.05_nc-7.05-hetero.01.fasta	bN	15	8	0.107768	4H2588-BN	4H2503-BN	4H492-BN	4H2839-BN	4H2915-BN	4H3057-BN	4H2223-BN	4H348-BN	4H477-BN	4H40-BN	4H182-BN	4H319-BN	4H2717-BN	4H2692-BN	4H2134-BN
4h-1or2N-not_first_only_B07_bc-8.60_nc-7.60-all.00.fasta	bA	13	12	0.0420313	4H797-BA	4H607-BA	4H967-BA	4H3112-BA	4H908-BA	4H2442-BA	4H338-BA	4H717-BA	4H754-BA	4H3782-BA	4H1845-BA	4H3354-BA	4H72-BA
4h-1or2N-not_first_only_B07_bc-8.60_nc-7.60-all.00.fasta	bH	12	9	0.0606277	4H3855-BH	4H967-BH	4H2729-BH	4H754-BH	4H883-BH	4H4001-BH	4H338-BH	4H3354-BH	4H918-BH	4H72-BH	4H687-BH	4H331-BH
4h-1or2N-not_first_only_B07_bc-8.60_nc-7.60-all.00.fasta	bN	17	10	0.0530572	4H908-BN	4H797-BN	4H918-BN	4H1257-BN	4H4001-BN	4H717-BN	4H3112-BN	4H3427-BN	4H687-BN	4H454-BN	4H568-BN	4H2618-BN	4H1828-BN	4H3782-BN	4H1446-BN	4H3354-BN	4H338-BN
4h-1or2N-not_first_only_B07_bc-8.60_nc-7.60-hetero-ex.01.00.fasta	bA	12	9	0.093333	4H797-BA	4H607-BA	4H967-BA	4H1193-BA	4H568-BA	4H953-BA	4H687-BA	4H4001-BA	4H1845-BA	4H3189-BA	4H2610-BA	4H72-BA
4h-1or2N-not_first_only_B07_bc-8.60_nc-7.60-hetero-ex.01.00.fasta	bH	12	8	0.0633037	4H1369-BH	4H370-BH	4H568-BH	4H883-BH	4H918-BH	4H953-BH	4H1193-BH	4H1446-BH	4H2667-BH	4H687-BH	4H1328-BH	4H3189-BH
4h-1or2N-not_first_only_B07_bc-8.60_nc-7.60-hetero-ex.01.00.fasta	bN	9	7	0.0032875	4H797-BN	4H1369-BN	4H1845-BN	4H607-BN	4H3782-BN	4H3843-BN	4H2610-BN	4H2576-BN	4H3606-BN
4h-1or2N-not_first_only_B07_bc-8.60_nc-7.60-hetero-ex.04.00.fasta	bA	12	9	0.0652452	4H346-BA	4H118-BA	4H780-BA	4H953-BA	4H3112-BA	4H457-BA	4H1831-BA	4H968-BA	4H683-BA	4H918-BA	4H754-BA	4H1158-BA
4h-1or2N-not_first_only_B07_bc-8.60_nc-7.60-hetero-ex.04.00.fasta	bH	10	9	0.0807535	4H118-BH	4H3112-BH	4H2627-BH	4H754-BH	4H918-BH	4H855-BH	4H575-BH	4H2586-BH	4H2702-BH	4H780-BH
4h-1or2N-not_first_only_B07_bc-8.60_nc-7.60-hetero-ex.04.00.fasta	bN	12	9	0.0545133	4H797-BN	4H1831-BN	4H754-BN	4H3926-BN	4H3112-BN	4H683-BN	4H1081-BN	4H2673-BN	4H780-BN	4H2627-BN	4H2702-BN	4H2586-BN
4h-1or2N-not_first_only_B07_bc-8.60_nc-7.60-hetero.01.fasta	bA	12	8	0.0479042	4H331-BA	4H967-BA	4H568-BA	4H953-BA	4H918-BA	4H1446-BA	4H3606-BA	4H687-BA	4H3782-BA	4H1328-BA	4H1369-BA	4H462-BA
4h-1or2N-not_first_only_B07_bc-8.60_nc-7.60-hetero.01.fasta	bH	11	7	0.0633037	4H1369-BH	4H370-BH	4H568-BH	4H883-BH	4H918-BH	4H953-BH	4H1193-BH	4H1446-BH	4H2667-BH	4H687-BH	4H1328-BH
4h-1or2N-not_first_only_B07_bc-8.60_nc-7.60-hetero.01.fasta	bN	10	6	0.0307603	4H2667-BN	4H918-BN	4H1369-BN	4H883-BN	4H953-BN	4H687-BN	4H462-BN	4H1193-BN	4H370-BN	4H3606-BN
4h-1or2N-not_first_only_B07_bc-8.60_nc-7.60-hetero.04.fasta	bA	11	7	0.144894	4H346-BA	4H118-BA	4H953-BA	4H4073-BA	4H918-BA	4H3112-BA	4H968-BA	4H2586-BA	4H683-BA	4H3427-BA	4H1158-BA
4h-1or2N-not_first_only_B07_bc-8.60_nc-7.60-hetero.04.fasta	bH	10	8	0.0395816	4H118-BH	4H3112-BH	4H683-BH	4H346-BH	4H575-BH	4H918-BH	4H855-BH	4H2586-BH	4H2702-BH	4H1158-BH
4h-1or2N-not_first_only_B07_bc-8.60_nc-7.60-hetero.04.fasta	bN	9	6	0.0524211	4H1158-BN	4H918-BN	4H3112-BN	4H683-BN	4H575-BN	4H2673-BN	4H346-BN	4H2702-BN	4H855-BN
4h-1or2N-not_first_only_B07_bc-9.00_nc-8.00-all.00.fasta	bA	10	9	0.145189	4H3277-BA	4H3162-BA	4H3628-BA	4H3462-BA	4H591-BA	4H626-BA	4H906-BA	4H1373-BA	4H3497-BA	4H3175-BA
4h-1or2N-not_first_only_B07_bc-9.00_nc-8.00-all.00.fasta	bH	10	9	0.0762369	4H3298-BH	4H3613-BH	4H906-BH	4H3462-BH	4H591-BH	4H1348-BH	4H626-BH	4H3497-BH	4H3277-BH	4H1373-BH
4h-1or2N-not_first_only_B07_bc-9.00_nc-8.00-all.00.fasta	bN	11	8	0.0587401	4H1710-BN	4H3926-BN	4H3462-BN	4H3162-BN	4H626-BN	4H1373-BN	4H3497-BN	4H3277-BN	4H1985-BN	4H3175-BN	4H591-BN
4h-1or2N-not_first_only_B07_bc-9.00_nc-8.00-hetero-ex.04.00.fasta	bA	11	8	0.103809	4H3974-BA	4H1804-BA	4H584-BA	4H1629-BA	4H3172-BA	4H906-BA	4H3638-BA	4H1359-BA	4H1985-BA	4H1393-BA	4H3817-BA
4h-1or2N-not_first_only_B07_bc-9.00_nc-8.00-hetero-ex.04.00.fasta	bH	8	6	0.110283	4H906-BH	4H584-BH	4H1804-BH	4H1393-BH	4H3974-BH	4H3638-BH	4H570-BH	4H1449-BH
4h-1or2N-not_first_only_B07_bc-9.00_nc-8.00-hetero-ex.04.00.fasta	bN	13	8	0.0945445	4H570-BN	4H1710-BN	4H3974-BN	4H1629-BN	4H3129-BN	4H3172-BN	4H850-BN	4H1804-BN	4H1985-BN	4H1449-BN	4H3631-BN	4H3414-BN	4H619-BN
4h-1or2N-not_first_only_B07_bc-9.00_nc-8.00-hetero.01.fasta	bA	12	6	0.112853	4H3974-BA	4H1348-BA	4H850-BA	4H3858-BA	4H1338-BA	4H3613-BA	4H1449-BA	4H1222-BA	4H1373-BA	4H1710-BA	4H1899-BA	4H570-BA
4h-1or2N-not_first_only_B07_bc-9.00_nc-8.00-hetero.01.fasta	bH	7	6	0.120726	4H3613-BH	4H1710-BH	4H1899-BH	4H1338-BH	4H570-BH	4H1985-BH	4H1373-BH
4h-1or2N-not_first_only_B07_bc-9.00_nc-8.00-hetero.01.fasta	bN	12	6	0.284114	4H570-BN	4H3817-BN	4H3974-BN	4H1899-BN	4H3858-BN	4H1544-BN	4H1338-BN	4H850-BN	4H1222-BN	4H1373-BN	4H1449-BN	4H3613-BN
4h-1or2N-not_first_only-same_GE_B07_bc-7.95_nc-6.95-hetero.00.fasta	bA	6	3	0.274194	4H342-BA	4H496-BA	4H3632-BA	4H3070-BA	4H145-BA	4H1347-BA
4h-1or2N-not_first_only-same_GE_B07_bc-7.95_nc-6.95-hetero.00.fasta	bH	5	3	0.379616	4H3070-BH	4H1347-BH	4H3632-BH	4H2691-BH	4H496-BH
4h-1or2N-not_first_only-same_GE_B07_bc-7.95_nc-6.95-hetero.00.fasta	bN	6	4	0.141564	4H3632-BN	4H3070-BN	4H2619-BN	4H145-BN	4H496-BN	4H2691-BN
4h-1or2N-not_first_only-same_GE_B07_bc-7.95_nc-6.95-hetero.03.fasta	bA	5	3	0.105761	4H2696-BA	4H491-BA	4H2944-BA	4H19-BA	4H48-BA
4h-1or2N-not_first_only-same_GE_B07_bc-7.95_nc-6.95-hetero.03.fasta	bH	4	3	0.189824	4H342-BH	4H19-BH	4H2944-BH	4H48-BH
4h-1or2N-not_first_only-same_GE_B07_bc-7.95_nc-6.95-hetero.03.fasta	bN	4	3	0.723341	4H342-BN	4H19-BN	4H2883-BN	4H2944-BN
4h-1or2N-not_first_only-same_GE_B07_bc-8.40_nc-7.40-hetero.01.fasta	bA	6	4	0.393755	4H2568-BA	4H2619-BA	4H2745-BA	4H344-BA	4H470-BA	4H363-BA
4h-1or2N-not_first_only-same_GE_B07_bc-8.40_nc-7.40-hetero.01.fasta	bH	3	3	0.315795	4H470-BH	4H1072-BH	4H2568-BH
4h-1or2N-not_first_only-same_GE_B07_bc-8.40_nc-7.40-hetero.01.fasta	bN	6	4	0.0828475	4H470-BN	4H363-BN	4H2745-BN	4H2619-BN	4H1046-BN	4H3961-BN
4h-1or2N-not_first_only-same_GE_B07_bc-8.95_nc-7.95-hetero.00.fasta	bA	6	3	0.326426	4H1387-BA	4H1193-BA	4H3907-BA	4H4038-BA	4H3601-BA	4H1406-BA
4h-1or2N-not_first_only-same_GE_B07_bc-8.95_nc-7.95-hetero.00.fasta	bH	2	2	0.410181	4H3907-BH	4H4038-BH
4h-1or2N-not_first_only-same_GE_B07_bc-8.95_nc-7.95-hetero.00.fasta	bN	6	3	0.457793	4H4038-BN	4H1387-BN	4H1193-BN	4H1406-BN	4H3601-BN	4H3907-BN
mason.fasta	bA	12	6	0.0522363	O15-BA	O10-BA	O6-BA	O2-BA	O7-BA	O1-BA	O8-BA	O16-BA	O12-BA	O5-BA	O11-BA	O9-BA
mason.fasta	bH	8	4	0.16529	O9-BH	O7-BH	O6-BH	O8-BH	O10-BH	O3-BH	O16-BH	O5-BH
mason.fasta	bN	12	6	0.149471	O4-BN	O1-BN	O15-BN	O10-BN	O7-BN	O3-BN	O11-BN	O6-BN	O5-BN	O2-BN	O9-BN	O12-BN
mason.fasta	bP	10	5	0.14759	O5-BP	O1-BP	O7-BP	O11-BP	O12-BP	O2-BP	O4-BP	O6-BP	O8-BP	O3-BP
mason.fasta	bS	14	7	0.384463	O2-BS	O5-BS	O6-BS	O11-BS	O12-BS	O1-BS	O3-BS	O16-BS	O7-BS	O15-BS	O10-BS	O9-BS	O8-BS	O4-BS
PNIC.fasta	bA	10	5	0.447048	P2A-BA	P5A-BA	P9A-BA	P1A-BA	P6A-BA	P4A-BA	P8A-BA	P10A-BA	P7A-BA	P11A-BA
PNIC.fasta	bH	8	4	0.06579	P3A-BH	P5A-BH	P2A-BH	P8A-BH	P1A-BH	P7A-BH	P6A-BH	P12A-BH
PNIC.fasta	bN	11	6	0.316115	P8A-BN	P3A-BN	P6A-BN	P1A-BN	P10A-BN	P5A-BN	P9A-BN	P11A-BN	P2A-BN	P7A-BN	P12A-BN
PNIC.fasta	bP	10	5	0.435089	P7A-BP	P8A-BP	P6A-BP	P5A-BP	P2A-BP	P11A-BP	P3A-BP	P4A-BP	P1A-BP	P9A-BP
PNIC.fasta	bS	8	4	0.424868	P7A-BS	P1A-BS	P12A-BS	P4A-BS	P3A-BS	P11A-BS	P6A-BS	P2A-BS
MAX		17	12

## Sheet: CCNG1 Orthogonal > 0.5
Set name	Backbone	Number of proteins	Number of on-target interactions	Orthogonality gap	Proteins
4h-1or2N-not_first_only_B07_bc-8.05_nc-7.05-all.00.fasta	bA	8	7	0.611937	4H2233-BA	4H2518-BA	4H2444-BA	4H796-BA	4H2253-BA	4H3364-BA	4H3297-BA	4H730-BA
4h-1or2N-not_first_only_B07_bc-8.05_nc-7.05-all.00.fasta	bH	7	6	0.683028	4H349-BH	4H2585-BH	4H3364-BH	4H2760-BH	4H730-BH	4H796-BH	4H3381-BH
4h-1or2N-not_first_only_B07_bc-8.05_nc-7.05-all.00.fasta	bN	12	8	0.596166	4H349-BN	4H3297-BN	4H235-BN	4H2444-BN	4H2162-BN	4H2585-BN	4H796-BN	4H730-BN	4H2760-BN	4H166-BN	4H2931-BN	4H264-BN
4h-1or2N-not_first_only_B07_bc-8.05_nc-7.05-hetero-ex.01.00.fasta	bA	8	5	0.50732	4H319-BA	4H3277-BA	4H182-BA	4H2839-BA	4H2588-BA	4H492-BA	4H2692-BA	4H3057-BA
4h-1or2N-not_first_only_B07_bc-8.05_nc-7.05-hetero-ex.01.00.fasta	bH	6	6	0.569365	4H2143-BH	4H2717-BH	4H2473-BH	4H3277-BH	4H319-BH	4H492-BH
4h-1or2N-not_first_only_B07_bc-8.05_nc-7.05-hetero-ex.01.00.fasta	bN	12	7	0.649634	4H2588-BN	4H492-BN	4H2839-BN	4H3057-BN	4H348-BN	4H477-BN	4H182-BN	4H319-BN	4H2717-BN	4H2692-BN	4H3277-BN	4H741-BN
4h-1or2N-not_first_only_B07_bc-8.05_nc-7.05-hetero.01.fasta	bA	6	4	0.645131	4H182-BA	4H40-BA	4H2588-BA	4H2503-BA	4H2223-BA	4H3057-BA
4h-1or2N-not_first_only_B07_bc-8.05_nc-7.05-hetero.01.fasta	bH	5	4	0.632921	4H477-BH	4H2503-BH	4H319-BH	4H492-BH	4H2223-BH
4h-1or2N-not_first_only_B07_bc-8.05_nc-7.05-hetero.01.fasta	bN	10	5	0.679563	4H2588-BN	4H492-BN	4H2839-BN	4H3057-BN	4H348-BN	4H477-BN	4H182-BN	4H319-BN	4H2717-BN	4H2692-BN
4h-1or2N-not_first_only_B07_bc-8.60_nc-7.60-all.00.fasta	bA	8	8	0.527867	4H607-BA	4H568-BA	4H918-BA	4H3112-BA	4H754-BA	4H1845-BA	4H454-BA	4H72-BA
4h-1or2N-not_first_only_B07_bc-8.60_nc-7.60-all.00.fasta	bH	6	5	0.581083	4H967-BH	4H2442-BH	4H754-BH	4H3354-BH	4H687-BH	4H331-BH
4h-1or2N-not_first_only_B07_bc-8.60_nc-7.60-all.00.fasta	bN	7	5	0.714633	4H2729-BN	4H717-BN	4H3855-BN	4H1828-BN	4H454-BN	4H331-BN	4H3354-BN
4h-1or2N-not_first_only_B07_bc-8.60_nc-7.60-hetero-ex.01.00.fasta	bA	8	7	0.567138	4H797-BA	4H607-BA	4H1193-BA	4H568-BA	4H4001-BA	4H1845-BA	4H3189-BA	4H72-BA
4h-1or2N-not_first_only_B07_bc-8.60_nc-7.60-hetero-ex.01.00.fasta	bH	5	4	0.624426	4H1369-BH	4H3606-BH	4H918-BH	4H1446-BH	4H3189-BH
4h-1or2N-not_first_only_B07_bc-8.60_nc-7.60-hetero-ex.01.00.fasta	bN	5	4	0.856289	4H2667-BN	4H797-BN	4H462-BN	4H1193-BN	4H370-BN
4h-1or2N-not_first_only_B07_bc-8.60_nc-7.60-hetero-ex.04.00.fasta	bA	9	7	0.547626	4H118-BA	4H346-BA	4H780-BA	4H968-BA	4H683-BA	4H575-BA	4H754-BA	4H855-BA	4H112-BA
4h-1or2N-not_first_only_B07_bc-8.60_nc-7.60-hetero-ex.04.00.fasta	bH	7	6	0.654132	4H118-BH	4H754-BH	4H918-BH	4H575-BH	4H855-BH	4H112-BH	4H780-BH
4h-1or2N-not_first_only_B07_bc-8.60_nc-7.60-hetero-ex.04.00.fasta	bN	8	6	0.514297	4H1158-BN	4H1831-BN	4H683-BN	4H2673-BN	4H346-BN	4H780-BN	4H2627-BN	4H2702-BN
4h-1or2N-not_first_only_B07_bc-8.60_nc-7.60-hetero.01.fasta	bA	6	4	0.750218	4H967-BA	4H1193-BA	4H568-BA	4H687-BA	4H4001-BA	4H72-BA
4h-1or2N-not_first_only_B07_bc-8.60_nc-7.60-hetero.01.fasta	bH	8	4	0.530497	4H2576-BH	4H883-BH	4H3606-BH	4H462-BH	4H2667-BH	4H72-BH	4H1328-BH	4H3782-BH
4h-1or2N-not_first_only_B07_bc-8.60_nc-7.60-hetero.01.fasta	bN	6	4	0.567674	4H2667-BN	4H918-BN	4H953-BN	4H3782-BN	4H1193-BN	4H370-BN
4h-1or2N-not_first_only_B07_bc-8.60_nc-7.60-hetero.04.fasta	bA	9	6	0.623381	4H118-BA	4H346-BA	4H953-BA	4H918-BA	4H968-BA	4H683-BA	4H575-BA	4H855-BA	4H112-BA
4h-1or2N-not_first_only_B07_bc-8.60_nc-7.60-hetero.04.fasta	bH	5	4	0.654132	4H118-BH	4H918-BH	4H575-BH	4H855-BH	4H112-BH
4h-1or2N-not_first_only_B07_bc-8.60_nc-7.60-hetero.04.fasta	bN	4	3	0.93105	4H346-BN	4H918-BN	4H112-BN	4H575-BN
4h-1or2N-not_first_only_B07_bc-9.00_nc-8.00-all.00.fasta	bA	9	8	0.640537	4H3277-BA	4H1348-BA	4H3926-BA	4H3298-BA	4H591-BA	4H626-BA	4H906-BA	4H1081-BA	4H3175-BA
4h-1or2N-not_first_only_B07_bc-9.00_nc-8.00-all.00.fasta	bH	7	7	0.723443	4H3298-BH	4H906-BH	4H3613-BH	4H591-BH	4H1348-BH	4H626-BH	4H3277-BH
4h-1or2N-not_first_only_B07_bc-9.00_nc-8.00-all.00.fasta	bN	6	5	0.934204	4H1899-BN	4H3162-BN	4H626-BN	4H1544-BN	4H3277-BN	4H591-BN
4h-1or2N-not_first_only_B07_bc-9.00_nc-8.00-hetero-ex.04.00.fasta	bA	10	5	0.780703	4H3974-BA	4H850-BA	4H3129-BA	4H3414-BA	4H1449-BA	4H3638-BA	4H1222-BA	4H1985-BA	4H1393-BA	4H570-BA
4h-1or2N-not_first_only_B07_bc-9.00_nc-8.00-hetero-ex.04.00.fasta	bH	7	5	0.515315	4H906-BH	4H584-BH	4H1393-BH	4H3974-BH	4H3638-BH	4H570-BH	4H1449-BH
4h-1or2N-not_first_only_B07_bc-9.00_nc-8.00-hetero-ex.04.00.fasta	bN	8	6	0.619645	4H3974-BN	4H1629-BN	4H3129-BN	4H1449-BN	4H1804-BN	4H3638-BN	4H3414-BN	4H619-BN
4h-1or2N-not_first_only_B07_bc-9.00_nc-8.00-hetero.01.fasta	bA	8	4	0.554915	4H1348-BA	4H850-BA	4H1338-BA	4H3613-BA	4H1373-BA	4H1985-BA	4H1710-BA	4H1899-BA
4h-1or2N-not_first_only_B07_bc-9.00_nc-8.00-hetero.01.fasta	bH	4	4	0.746503	4H1338-BH	4H3628-BH	4H570-BH	4H3613-BH
4h-1or2N-not_first_only_B07_bc-9.00_nc-8.00-hetero.01.fasta	bN	10	5	0.651892	4H3817-BN	4H3974-BN	4H1899-BN	4H3858-BN	4H1544-BN	4H1338-BN	4H1222-BN	4H1373-BN	4H1449-BN	4H3613-BN
4h-1or2N-not_first_only-same_GE_B07_bc-7.95_nc-6.95-hetero.00.fasta	bA	3	2	0.882302	4H2691-BA	4H3070-BA	4H3632-BA
4h-1or2N-not_first_only-same_GE_B07_bc-7.95_nc-6.95-hetero.00.fasta	bH	3	2	1.27029	4H342-BH	4H2691-BH	4H496-BH
4h-1or2N-not_first_only-same_GE_B07_bc-7.95_nc-6.95-hetero.00.fasta	bN	5	3	0.886194	4H3632-BN	4H3070-BN	4H145-BN	4H496-BN	4H2691-BN
4h-1or2N-not_first_only-same_GE_B07_bc-7.95_nc-6.95-hetero.03.fasta	bA	4	2	1.06942	4H491-BA	4H2937-BA	4H19-BA	4H2696-BA
4h-1or2N-not_first_only-same_GE_B07_bc-7.95_nc-6.95-hetero.03.fasta	bH	4	3	0.534266	4H342-BH	4H19-BH	4H2944-BH	4H48-BH
4h-1or2N-not_first_only-same_GE_B07_bc-7.95_nc-6.95-hetero.03.fasta	bN	4	3	1.1378	4H342-BN	4H19-BN	4H2944-BN	4H48-BN
4h-1or2N-not_first_only-same_GE_B07_bc-8.40_nc-7.40-hetero.01.fasta	bA	5	3	1.15679	4H2568-BA	4H2619-BA	4H2745-BA	4H344-BA	4H470-BA
4h-1or2N-not_first_only-same_GE_B07_bc-8.40_nc-7.40-hetero.01.fasta	bH	2	2	0.864003	4H3907-BH	4H470-BH
4h-1or2N-not_first_only-same_GE_B07_bc-8.40_nc-7.40-hetero.01.fasta	bN	5	3	0.581876	4H470-BN	4H363-BN	4H2745-BN	4H1046-BN	4H3961-BN
4h-1or2N-not_first_only-same_GE_B07_bc-8.95_nc-7.95-hetero.00.fasta	bA	4	2	1.59228	4H1193-BA	4H4038-BA	4H3601-BA	4H1406-BA
4h-1or2N-not_first_only-same_GE_B07_bc-8.95_nc-7.95-hetero.00.fasta	bH	4	2	0.864172	4H3907-BH	4H1193-BH	4H4038-BH	4H1072-BH
4h-1or2N-not_first_only-same_GE_B07_bc-8.95_nc-7.95-hetero.00.fasta	bN	6	3	0.842462	4H4038-BN	4H1072-BN	4H1193-BN	4H1406-BN	4H3601-BN	4H3907-BN
mason.fasta	bA	8	4	0.912083	O4-BA	O15-BA	O6-BA	O2-BA	O1-BA	O3-BA	O16-BA	O5-BA
mason.fasta	bH	4	3	0.77927	O14-BH	O8-BH	O3-BH	O2-BH
mason.fasta	bN	8	4	0.576696	O4-BN	O1-BN	O10-BN	O3-BN	O2-BN	O5-BN	O6-BN	O9-BN
mason.fasta	bP	8	4	0.705435	O5-BP	O1-BP	O7-BP	O2-BP	O4-BP	O6-BP	O8-BP	O3-BP
mason.fasta	bS	10	5	0.940334	O2-BS	O5-BS	O6-BS	O12-BS	O1-BS	O16-BS	O3-BS	O15-BS	O11-BS	O4-BS
PNIC.fasta	bA	10	5	0.571771	P2A-BA	P5A-BA	P9A-BA	P1A-BA	P6A-BA	P4A-BA	P8A-BA	P10A-BA	P7A-BA	P11A-BA
PNIC.fasta	bH	6	3	0.872571	P4A-BH	P3A-BH	P2A-BH	P8A-BH	P1A-BH	P7A-BH
PNIC.fasta	bN	10	5	0.756804	P8A-BN	P3A-BN	P6A-BN	P1A-BN	P10A-BN	P5A-BN	P9A-BN	P2A-BN	P7A-BN	P12A-BN
PNIC.fasta	bP	8	4	0.651725	P7A-BP	P8A-BP	P2A-BP	P11A-BP	P3A-BP	P4A-BP	P1A-BP	P9A-BP
PNIC.fasta	bS	6	3	0.768182	P5A-BS	P1A-BS	P4A-BS	P3A-BS	P6A-BS	P2A-BS
MAX		12	8

## Sheet: CCNG1 Orthogonal > 1tempRMSD
Set name	Backbone	Number of proteins	Number of on-target interactions	Orthogonality gap	Proteins
4h-1or2N-not_first_only_B07_bc-8.05_nc-7.05-all.00.fasta	bA	6	6	0.812605	4H932-BA	4H349-BA	4H796-BA	4H3297-BA	4H730-BA	4H3041-BA
4h-1or2N-not_first_only_B07_bc-8.05_nc-7.05-all.00.fasta	bH	5	5	0.715951	4H796-BH	4H2253-BH	4H730-BH	4H235-BH	4H3381-BH
4h-1or2N-not_first_only_B07_bc-8.05_nc-7.05-all.00.fasta	bN	8	6	0.925663	4H349-BN	4H3297-BN	4H796-BN	4H2585-BN	4H730-BN	4H166-BN	4H2444-BN	4H2253-BN
4h-1or2N-not_first_only_B07_bc-8.05_nc-7.05-hetero-ex.01.00.fasta	bA	4	4	1.21486	4H40-BA	4H2717-BA	4H2438-BA	4H3277-BA
4h-1or2N-not_first_only_B07_bc-8.05_nc-7.05-hetero-ex.01.00.fasta	bH	5	5	1.12042	4H2717-BH	4H741-BH	4H2839-BH	4H2473-BH	4H3277-BH
4h-1or2N-not_first_only_B07_bc-8.05_nc-7.05-hetero-ex.01.00.fasta	bN	10	6	0.7145	4H2588-BN	4H2839-BN	4H3057-BN	4H348-BN	4H477-BN	4H182-BN	4H319-BN	4H2717-BN	4H3277-BN	4H741-BN
4h-1or2N-not_first_only_B07_bc-8.05_nc-7.05-hetero.01.fasta	bA	3	3	1.08709	4H40-BA	4H2717-BA	4H2438-BA
4h-1or2N-not_first_only_B07_bc-8.05_nc-7.05-hetero.01.fasta	bH	4	4	0.771928	4H2717-BH	4H319-BH	4H492-BH	4H2915-BH
4h-1or2N-not_first_only_B07_bc-8.05_nc-7.05-hetero.01.fasta	bN	8	4	0.926601	4H2588-BN	4H2839-BN	4H3057-BN	4H348-BN	4H477-BN	4H182-BN	4H319-BN	4H2717-BN
4h-1or2N-not_first_only_B07_bc-8.60_nc-7.60-all.00.fasta	bA	6	6	0.842548	4H607-BA	4H568-BA	4H3112-BA	4H754-BA	4H3782-BA	4H2618-BA
4h-1or2N-not_first_only_B07_bc-8.60_nc-7.60-all.00.fasta	bH	5	4	0.829561	4H967-BH	4H2442-BH	4H3354-BH	4H687-BH	4H331-BH
4h-1or2N-not_first_only_B07_bc-8.60_nc-7.60-all.00.fasta	bN	7	5	0.792662	4H2729-BN	4H717-BN	4H3855-BN	4H1828-BN	4H454-BN	4H331-BN	4H3354-BN
4h-1or2N-not_first_only_B07_bc-8.60_nc-7.60-hetero-ex.01.00.fasta	bA	7	6	0.713391	4H607-BA	4H3843-BA	4H1193-BA	4H918-BA	4H1845-BA	4H3189-BA	4H370-BA
4h-1or2N-not_first_only_B07_bc-8.60_nc-7.60-hetero-ex.01.00.fasta	bH	7	5	0.801364	4H1369-BH	4H4001-BH	4H918-BH	4H2667-BH	4H687-BH	4H1328-BH	4H3189-BH
4h-1or2N-not_first_only_B07_bc-8.60_nc-7.60-hetero-ex.01.00.fasta	bN	5	4	0.856289	4H2667-BN	4H797-BN	4H462-BN	4H1193-BN	4H370-BN
4h-1or2N-not_first_only_B07_bc-8.60_nc-7.60-hetero-ex.04.00.fasta	bA	7	6	0.795837	4H346-BA	4H118-BA	4H780-BA	4H3112-BA	4H968-BA	4H683-BA	4H754-BA
4h-1or2N-not_first_only_B07_bc-8.60_nc-7.60-hetero-ex.04.00.fasta	bH	6	5	0.819634	4H118-BH	4H754-BH	4H575-BH	4H855-BH	4H112-BH	4H780-BH
4h-1or2N-not_first_only_B07_bc-8.60_nc-7.60-hetero-ex.04.00.fasta	bN	7	4	0.998116	4H1158-BN	4H4073-BN	4H3926-BN	4H1831-BN	4H1081-BN	4H780-BN	4H2627-BN
4h-1or2N-not_first_only_B07_bc-8.60_nc-7.60-hetero.01.fasta	bA	5	4	0.786695	4H953-BA	4H568-BA	4H918-BA	4H1328-BA	4H462-BA
4h-1or2N-not_first_only_B07_bc-8.60_nc-7.60-hetero.01.fasta	bH	6	4	0.801364	4H1369-BH	4H4001-BH	4H918-BH	4H2667-BH	4H687-BH	4H1328-BH
4h-1or2N-not_first_only_B07_bc-8.60_nc-7.60-hetero.01.fasta	bN	4	3	0.910999	4H462-BN	4H2667-BN	4H370-BN	4H1193-BN
4h-1or2N-not_first_only_B07_bc-8.60_nc-7.60-hetero.04.fasta	bA	8	5	0.889832	4H118-BA	4H346-BA	4H953-BA	4H4073-BA	4H918-BA	4H968-BA	4H683-BA	4H1158-BA
4h-1or2N-not_first_only_B07_bc-8.60_nc-7.60-hetero.04.fasta	bH	5	4	0.716514	4H918-BH	4H575-BH	4H855-BH	4H2702-BH	4H112-BH
4h-1or2N-not_first_only_B07_bc-8.60_nc-7.60-hetero.04.fasta	bN	4	3	0.93105	4H346-BN	4H918-BN	4H112-BN	4H575-BN
4h-1or2N-not_first_only_B07_bc-9.00_nc-8.00-all.00.fasta	bA	8	7	0.921574	4H3277-BA	4H1348-BA	4H3926-BA	4H3298-BA	4H591-BA	4H626-BA	4H906-BA	4H1081-BA
4h-1or2N-not_first_only_B07_bc-9.00_nc-8.00-all.00.fasta	bH	6	6	0.887204	4H3298-BH	4H906-BH	4H591-BH	4H626-BH	4H3926-BH	4H3277-BH
4h-1or2N-not_first_only_B07_bc-9.00_nc-8.00-all.00.fasta	bN	6	5	0.934204	4H1899-BN	4H3162-BN	4H626-BN	4H1544-BN	4H3277-BN	4H591-BN
4h-1or2N-not_first_only_B07_bc-9.00_nc-8.00-hetero-ex.04.00.fasta	bA	10	5	0.780703	4H3974-BA	4H850-BA	4H3129-BA	4H3414-BA	4H1449-BA	4H3638-BA	4H1222-BA	4H1985-BA	4H1393-BA	4H570-BA
4h-1or2N-not_first_only_B07_bc-9.00_nc-8.00-hetero-ex.04.00.fasta	bH	6	4	1.0534	4H584-BH	4H1393-BH	4H3974-BH	4H3638-BH	4H570-BH	4H1449-BH
4h-1or2N-not_first_only_B07_bc-9.00_nc-8.00-hetero-ex.04.00.fasta	bN	7	5	0.830076	4H3974-BN	4H1629-BN	4H3129-BN	4H1449-BN	4H3638-BN	4H3414-BN	4H619-BN
4h-1or2N-not_first_only_B07_bc-9.00_nc-8.00-hetero.01.fasta	bA	6	3	0.861005	4H1348-BA	4H3628-BA	4H3613-BA	4H1222-BA	4H1373-BA	4H1710-BA
4h-1or2N-not_first_only_B07_bc-9.00_nc-8.00-hetero.01.fasta	bH	4	4	0.746503	4H1338-BH	4H3628-BH	4H570-BH	4H3613-BH
4h-1or2N-not_first_only_B07_bc-9.00_nc-8.00-hetero.01.fasta	bN	6	3	1.16836	4H3817-BN	4H3974-BN	4H1899-BN	4H1449-BN	4H1222-BN	4H1544-BN
4h-1or2N-not_first_only-same_GE_B07_bc-7.95_nc-6.95-hetero.00.fasta	bA	3	2	0.882302	4H2691-BA	4H3070-BA	4H3632-BA
4h-1or2N-not_first_only-same_GE_B07_bc-7.95_nc-6.95-hetero.00.fasta	bH	3	2	1.27029	4H342-BH	4H2691-BH	4H496-BH
4h-1or2N-not_first_only-same_GE_B07_bc-7.95_nc-6.95-hetero.00.fasta	bN	5	3	0.886194	4H3632-BN	4H3070-BN	4H145-BN	4H496-BN	4H2691-BN
4h-1or2N-not_first_only-same_GE_B07_bc-7.95_nc-6.95-hetero.03.fasta	bA	4	2	1.06942	4H491-BA	4H2937-BA	4H19-BA	4H2696-BA
4h-1or2N-not_first_only-same_GE_B07_bc-7.95_nc-6.95-hetero.03.fasta	bH	2	2	1.24401	4H342-BH	4H48-BH
4h-1or2N-not_first_only-same_GE_B07_bc-7.95_nc-6.95-hetero.03.fasta	bN	4	3	1.1378	4H342-BN	4H19-BN	4H2944-BN	4H48-BN
4h-1or2N-not_first_only-same_GE_B07_bc-8.40_nc-7.40-hetero.01.fasta	bA	5	3	1.24656	4H2568-BA	4H2619-BA	4H2745-BA	4H344-BA	4H470-BA
4h-1or2N-not_first_only-same_GE_B07_bc-8.40_nc-7.40-hetero.01.fasta	bH	2	2	0.864003	4H3907-BH	4H470-BH
4h-1or2N-not_first_only-same_GE_B07_bc-8.40_nc-7.40-hetero.01.fasta	bN	4	2	1.13545	4H1046-BN	4H3961-BN	4H1072-BN	4H3907-BN
4h-1or2N-not_first_only-same_GE_B07_bc-8.95_nc-7.95-hetero.00.fasta	bA	4	2	1.59228	4H1193-BA	4H4038-BA	4H3601-BA	4H1406-BA
4h-1or2N-not_first_only-same_GE_B07_bc-8.95_nc-7.95-hetero.00.fasta	bH	4	2	0.864172	4H3907-BH	4H1193-BH	4H4038-BH	4H1072-BH
4h-1or2N-not_first_only-same_GE_B07_bc-8.95_nc-7.95-hetero.00.fasta	bN	6	3	0.842462	4H4038-BN	4H1072-BN	4H1193-BN	4H1406-BN	4H3601-BN	4H3907-BN
mason.fasta	bA	8	4	0.912083	O4-BA	O15-BA	O6-BA	O2-BA	O1-BA	O3-BA	O16-BA	O5-BA
mason.fasta	bH	3	3	0.958258	O10-BH	O12-BH	O14-BH
mason.fasta	bN	8	4	0.756286	O16-BN	O4-BN	O1-BN	O15-BN	O10-BN	O3-BN	O2-BN	O9-BN
mason.fasta	bP	8	4	1.15456	O5-BP	O1-BP	O7-BP	O2-BP	O4-BP	O6-BP	O8-BP	O3-BP
mason.fasta	bS	10	5	0.940334	O2-BS	O5-BS	O6-BS	O12-BS	O1-BS	O16-BS	O3-BS	O15-BS	O11-BS	O4-BS
PNIC.fasta	bA	6	3	1.08414	P2A-BA	P5A-BA	P1A-BA	P6A-BA	P8A-BA	P7A-BA
PNIC.fasta	bH	6	3	0.79375	P3A-BH	P2A-BH	P7A-BH	P1A-BH	P6A-BH	P12A-BH
PNIC.fasta	bN	10	5	0.756804	P8A-BN	P3A-BN	P6A-BN	P1A-BN	P10A-BN	P5A-BN	P9A-BN	P2A-BN	P7A-BN	P12A-BN
PNIC.fasta	bP	6	3	1.00549	P6A-BP	P5A-BP	P2A-BP	P11A-BP	P1A-BP	P12A-BP
PNIC.fasta	bS	6	3	0.768182	P5A-BS	P1A-BS	P4A-BS	P3A-BS	P6A-BS	P2A-BS
MAX		10	7

## Sheet: CCNG1 Orthogonal > 1
Set name	Backbone	Number of proteins	Number of on-target interactions	Orthogonality gap	Proteins
4h-1or2N-not_first_only_B07_bc-8.05_nc-7.05-all.00.fasta	bA	5	4	1.18794	4H56-BA	4H796-BA	4H3297-BA	4H730-BA	4H2931-BA
4h-1or2N-not_first_only_B07_bc-8.05_nc-7.05-all.00.fasta	bH	4	4	1.15769	4H235-BH	4H796-BH	4H3364-BH	4H730-BH
4h-1or2N-not_first_only_B07_bc-8.05_nc-7.05-all.00.fasta	bN	7	5	1.10592	4H349-BN	4H3297-BN	4H796-BN	4H2585-BN	4H730-BN	4H166-BN	4H2444-BN
4h-1or2N-not_first_only_B07_bc-8.05_nc-7.05-hetero-ex.01.00.fasta	bA	4	4	1.05445	4H40-BA	4H2717-BA	4H2438-BA	4H3277-BA
4h-1or2N-not_first_only_B07_bc-8.05_nc-7.05-hetero-ex.01.00.fasta	bH	5	5	1.12042	4H2717-BH	4H741-BH	4H2839-BH	4H2473-BH	4H3277-BH
4h-1or2N-not_first_only_B07_bc-8.05_nc-7.05-hetero-ex.01.00.fasta	bN	5	4	1.14896	4H2839-BN	4H2438-BN	4H319-BN	4H3277-BN	4H741-BN
4h-1or2N-not_first_only_B07_bc-8.05_nc-7.05-hetero.01.fasta	bA	3	3	1.05285	4H40-BA	4H2717-BA	4H2438-BA
4h-1or2N-not_first_only_B07_bc-8.05_nc-7.05-hetero.01.fasta	bH	3	3	1.10626	4H492-BH	4H2588-BH	4H348-BH
4h-1or2N-not_first_only_B07_bc-8.05_nc-7.05-hetero.01.fasta	bN	6	3	1.10541	4H2588-BN	4H2839-BN	4H3057-BN	4H348-BN	4H182-BN	4H319-BN
4h-1or2N-not_first_only_B07_bc-8.60_nc-7.60-all.00.fasta	bA	5	4	1.03383	4H967-BA	4H568-BA	4H2442-BA	4H687-BA	4H717-BA
4h-1or2N-not_first_only_B07_bc-8.60_nc-7.60-all.00.fasta	bH	3	3	1.18445	4H2667-BH	4H3112-BH	4H1446-BH
4h-1or2N-not_first_only_B07_bc-8.60_nc-7.60-all.00.fasta	bN	3	3	1.32272	4H1828-BN	4H3354-BN	4H717-BN
4h-1or2N-not_first_only_B07_bc-8.60_nc-7.60-hetero-ex.01.00.fasta	bA	3	3	1.25223	4H1328-BA	4H568-BA	4H462-BA
4h-1or2N-not_first_only_B07_bc-8.60_nc-7.60-hetero-ex.01.00.fasta	bH	4	3	1.07938	4H3189-BH	4H3606-BH	4H918-BH	4H1369-BH
4h-1or2N-not_first_only_B07_bc-8.60_nc-7.60-hetero-ex.01.00.fasta	bN	4	3	1.14532	4H462-BN	4H2667-BN	4H370-BN	4H1193-BN
4h-1or2N-not_first_only_B07_bc-8.60_nc-7.60-hetero-ex.04.00.fasta	bA	5	5	1.157	4H780-BA	4H170-BA	4H1831-BA	4H2586-BA	4H754-BA
4h-1or2N-not_first_only_B07_bc-8.60_nc-7.60-hetero-ex.04.00.fasta	bH	6	4	1.26619	4H2673-BH	4H754-BH	4H575-BH	4H855-BH	4H780-BH	4H3010-BH
4h-1or2N-not_first_only_B07_bc-8.60_nc-7.60-hetero-ex.04.00.fasta	bN	7	4	1.10348	4H1831-BN	4H3926-BN	4H683-BN	4H1081-BN	4H3010-BN	4H780-BN	4H2627-BN
4h-1or2N-not_first_only_B07_bc-8.60_nc-7.60-hetero.01.fasta	bA	3	3	1.25223	4H1328-BA	4H568-BA	4H462-BA
4h-1or2N-not_first_only_B07_bc-8.60_nc-7.60-hetero.01.fasta	bH	3	3	1.23882	4H331-BH	4H2610-BH	4H918-BH
4h-1or2N-not_first_only_B07_bc-8.60_nc-7.60-hetero.01.fasta	bN	4	3	1.14532	4H462-BN	4H2667-BN	4H370-BN	4H1193-BN
4h-1or2N-not_first_only_B07_bc-8.60_nc-7.60-hetero.04.fasta	bA	5	4	1.05852	4H118-BA	4H346-BA	4H968-BA	4H683-BA	4H112-BA
4h-1or2N-not_first_only_B07_bc-8.60_nc-7.60-hetero.04.fasta	bH	4	3	1.33306	4H112-BH	4H918-BH	4H575-BH	4H855-BH
4h-1or2N-not_first_only_B07_bc-8.60_nc-7.60-hetero.04.fasta	bN	4	3	1.10243	4H346-BN	4H918-BN	4H575-BN	4H2673-BN
4h-1or2N-not_first_only_B07_bc-9.00_nc-8.00-all.00.fasta	bA	8	6	1.15051	4H3277-BA	4H3926-BA	4H591-BA	4H906-BA	4H1985-BA	4H1899-BA	4H1081-BA	4H3175-BA
4h-1or2N-not_first_only_B07_bc-9.00_nc-8.00-all.00.fasta	bH	4	4	1.24957	4H3926-BH	4H626-BH	4H591-BH	4H906-BH
4h-1or2N-not_first_only_B07_bc-9.00_nc-8.00-all.00.fasta	bN	4	4	1.3459	4H3277-BN	4H626-BN	4H3162-BN	4H591-BN
4h-1or2N-not_first_only_B07_bc-9.00_nc-8.00-hetero-ex.04.00.fasta	bA	4	3	1.21746	4H906-BA	4H3414-BA	4H1985-BA	4H1449-BA
4h-1or2N-not_first_only_B07_bc-9.00_nc-8.00-hetero-ex.04.00.fasta	bH	6	4	1.07917	4H584-BH	4H1393-BH	4H3974-BH	4H3638-BH	4H570-BH	4H1449-BH
4h-1or2N-not_first_only_B07_bc-9.00_nc-8.00-hetero-ex.04.00.fasta	bN	6	4	1.18545	4H3974-BN	4H1629-BN	4H3129-BN	4H1449-BN	4H3414-BN	4H619-BN
4h-1or2N-not_first_only_B07_bc-9.00_nc-8.00-hetero.01.fasta	bA	4	2	1.1369	4H1222-BA	4H1373-BA	4H3613-BA	4H1710-BA
4h-1or2N-not_first_only_B07_bc-9.00_nc-8.00-hetero.01.fasta	bH	3	3	1.50486	4H3628-BH	4H570-BH	4H3613-BH
4h-1or2N-not_first_only_B07_bc-9.00_nc-8.00-hetero.01.fasta	bN	6	3	1.07582	4H570-BN	4H3817-BN	4H1899-BN	4H850-BN	4H1222-BN	4H1544-BN
4h-1or2N-not_first_only-same_GE_B07_bc-7.95_nc-6.95-hetero.00.fasta	bA	2	1	2.16309	4H3070-BA	4H145-BA
4h-1or2N-not_first_only-same_GE_B07_bc-7.95_nc-6.95-hetero.00.fasta	bH	3	2	1.27029	4H342-BH	4H2691-BH	4H496-BH
4h-1or2N-not_first_only-same_GE_B07_bc-7.95_nc-6.95-hetero.00.fasta	bN	3	2	1.71907	4H145-BN	4H3632-BN	4H3070-BN
4h-1or2N-not_first_only-same_GE_B07_bc-7.95_nc-6.95-hetero.03.fasta	bA	4	2	1.20301	4H491-BA	4H19-BA	4H2944-BA	4H2696-BA
4h-1or2N-not_first_only-same_GE_B07_bc-7.95_nc-6.95-hetero.03.fasta	bH	2	2	1.24401	4H342-BH	4H48-BH
4h-1or2N-not_first_only-same_GE_B07_bc-7.95_nc-6.95-hetero.03.fasta	bN	4	3	1.1378	4H342-BN	4H19-BN	4H2944-BN	4H48-BN
4h-1or2N-not_first_only-same_GE_B07_bc-8.40_nc-7.40-hetero.01.fasta	bA	5	3	1.24656	4H2568-BA	4H2619-BA	4H2745-BA	4H344-BA	4H470-BA
4h-1or2N-not_first_only-same_GE_B07_bc-8.40_nc-7.40-hetero.01.fasta	bH	1	1	2.36235	4H2568-BH
4h-1or2N-not_first_only-same_GE_B07_bc-8.40_nc-7.40-hetero.01.fasta	bN	4	2	1.13545	4H1046-BN	4H3961-BN	4H1072-BN	4H3907-BN
4h-1or2N-not_first_only-same_GE_B07_bc-8.95_nc-7.95-hetero.00.fasta	bA	4	2	1.86284	4H1193-BA	4H4038-BA	4H3601-BA	4H1406-BA
4h-1or2N-not_first_only-same_GE_B07_bc-8.95_nc-7.95-hetero.00.fasta	bH	1	1	1.65593	4H4038-BH
4h-1or2N-not_first_only-same_GE_B07_bc-8.95_nc-7.95-hetero.00.fasta	bN	4	2	1.3924	4H1193-BN	4H1406-BN	4H3601-BN	4H4038-BN
mason.fasta	bA	4	2	1.72222	O3-BA	O15-BA	O4-BA	O16-BA
mason.fasta	bH	2	2	1.61909	O12-BH	O14-BH
mason.fasta	bN	6	3	1.11754	O16-BN	O4-BN	O1-BN	O15-BN	O3-BN	O2-BN
mason.fasta	bP	8	4	1.15456	O5-BP	O1-BP	O7-BP	O2-BP	O4-BP	O6-BP	O8-BP	O3-BP
mason.fasta	bS	8	4	1.88992	O2-BS	O5-BS	O6-BS	O12-BS	O1-BS	O16-BS	O15-BS	O11-BS
PNIC.fasta	bA	6	3	1.08414	P2A-BA	P5A-BA	P1A-BA	P6A-BA	P8A-BA	P7A-BA
PNIC.fasta	bH	4	2	1.10357	P3A-BH	P4A-BH	P8A-BH	P7A-BH
PNIC.fasta	bN	8	4	1.09148	P8A-BN	P3A-BN	P6A-BN	P1A-BN	P5A-BN	P2A-BN	P7A-BN	P12A-BN
PNIC.fasta	bP	6	3	1.22213	P6A-BP	P5A-BP	P2A-BP	P11A-BP	P1A-BP	P12A-BP
PNIC.fasta	bS	4	2	1.46215	P3A-BS	P1A-BS	P4A-BS	P2A-BS
MAX		8	6

## Sheet: CCMax Orthogonal > 0
Set name	Number of proteins	Number of on-target interactions	Orthogonality gap	Proteins
4H_1or2N_0_DNA-ALL-basicL-rep-core_vertical-Ridge-WbnRD10_P00_bc-47.00_nc-42.00-hetero-ex.00.00.aA.fasta	20	18	0.0287874	4H1636-AA	4H2883-AA	4H906-AA	4H2949-AA	4H605-AA	4H1153-AA	4H1867-AA	4H2165-AA	4H794-AA	4H2466-AA	4H3343-AA	4H2754-AA	4H1135-AA	4H3112-AA	4H2151-AA	4H1352-AA	4H717-AA	4H2354-AA	4H2277-AA	4H566-AA
4H_1or2N_0_DNA-ALL-basicL-rep-core_vertical-Ridge-WbnRD10_P00_bc-47.00_nc-42.00-hetero-ex.01.00.aA.fasta	21	19	0.0220114	4H605-AA	4H1324-AA	4H1153-AA	4H2466-AA	4H335-AA	4H566-AA	4H2949-AA	4H1867-AA	4H794-AA	4H717-AA	4H2754-AA	4H2354-AA	4H1636-AA	4H906-AA	4H780-AA	4H2165-AA	4H3343-AA	4H1135-AA	4H1352-AA	4H3112-AA	4H2277-AA
4H_1or2N_0_DNA-ALL-basicL-rep-core_vertical-Ridge-WbnRD10_P00_bc-49.00_nc-43.00-hetero-ex.00.00.aA.fasta	14	8	0.0655402	4H121-AA	4H1985-AA	4H2646-AA	4H3940-AA	4H1710-AA	4H2873-AA	4H2985-AA	4H2758-AA	4H2187-AA	4H2512-AA	4H1068-AA	4H3625-AA	4H1350-AA	4H233-AA
4H_1or2N_0_DNA-ALL-basicL-rep-nter_core-Ridge-WbnRD10_P00_bc-47.00_nc-40.80-all.05.aA.fasta	20	16	0.200209	4H175-AA	4H56-AA	4H1930-AA	4H1615-AA	4H452-AA	4H2343-AA	4H2165-AA	4H2330-AA	4H2466-AA	4H1650-AA	4H1828-AA	4H2732-AA	4H3073-AA	4H3438-AA	4H2931-AA	4H1821-AA	4H1765-AA	4H3015-AA	4H2774-AA	4H2253-AA
4H_1or2N_0_DNA-ALL-basicL-rep-nter_core-Ridge-WbnRD10_P00_bc-49.00_nc-40.80-all.00.aA.fasta	18	9	0.0735597	4H3020-AA	4H1136-AA	4H2750-AA	4H486-AA	4H3782-AA	4H465-AA	4H1110-AA	4H3705-AA	4H535-AA	4H355-AA	4H3651-AA	4H2600-AA	4H140-AA	4H895-AA	4H2898-AA	4H1257-AA	4H58-AA	4H2721-AA
4H_1or2N_5_DNA-ALL-basic-rep-Ridge-WbnRD10_P07_bc-49.00_nc-41.20-all.00.aA.fasta	24	12	0.117085	4H1449-AA	4H2961-AA	4H249-AA	4H3777-AA	4H2903-AA	4H1349-AA	4H1384-AA	4H3974-AA	4H1593-AA	4H2760-AA	4H1878-AA	4H432-AA	4H1040-AA	4H446-AA	4H3049-AA	4H3629-AA	4H63-AA	4H2774-AA	4H3619-AA	4H235-AA	4H133-AA	4H3915-AA	4H2947-AA	4H1262-AA
4H_1or2N_5_DNA-ALL-basicL-rep-core_vertical-Ridge-WbnRD10_P07_bc-48.00_nc-42.00-hetero-ex.00.00.aA.fasta	28	22	0.0106192	4H536-AA	4H3165-AA	4H3590-AA	4H2274-AA	4H930-AA	4H3016-AA	4H909-AA	4H310-AA	4H94-AA	4H3120-AA	4H797-AA	4H1478-AA	4H891-AA	4H2438-AA	4H1842-AA	4H3410-AA	4H1597-AA	4H629-AA	4H3395-AA	4H1626-AA	4H2725-AA	4H3697-AA	4H1142-AA	4H171-AA	4H2330-AA	4H2698-AA	4H2162-AA	4H2253-AA
4H_1or2N_5_DNA-ALL-basicL-rep-core_vertical-Ridge-WbnRD10_P07_bc-49.00_nc-42.00-hetero-ex.00.00.aA.fasta	18	10	0.0325263	4H369-AA	4H1198-AA	4H2211-AA	4H662-AA	4H4033-AA	4H1017-AA	4H3664-AA	4H2536-AA	4H3605-AA	4H3922-AA	4H1405-AA	4H3625-AA	4H2238-AA	4H1350-AA	4H2935-AA	4H55-AA	4H1082-AA	4H1103-AA
4H_1or2N_5_DNA-ALL-basicL-rep-core_vertical-Ridge-WbnRD10_P07_bc-49.00_nc-42.00-hetero-ex.00.01.aA.fasta	18	10	0.0325263	4H369-AA	4H1198-AA	4H2211-AA	4H662-AA	4H4033-AA	4H1017-AA	4H3664-AA	4H2536-AA	4H3605-AA	4H3922-AA	4H1405-AA	4H3625-AA	4H2238-AA	4H1350-AA	4H2935-AA	4H55-AA	4H1082-AA	4H1103-AA
4H_1or2N_bcipa_B07_T1_bc-76.00_nc-46.00-hetero.00.aA.fasta	27	14	0.0613407	4H3666-AA	4H1391-AA	4H1854-AA	4H3628-AA	4H3920-AA	4H428-AA	4H2742-AA	4H3709-AA	4H971-AA	4H656-AA	4H3029-AA	4H675-AA	4H2713-AA	4H1348-AA	4H1035-AA	4H3591-AA	4H189-AA	4H1064-AA	4H3939-AA	4H478-AA	4H2248-AA	4H1000-AA	4H3121-AA	4H1146-AA	4H2948-AA	4H1109-AA	4H497-AA
4H_1or2N_not_last_only_5_DNA-ALL-basic-rep-Ridge-WbnRD10_P07_bc-49.00_nc-41.20-all.00.aA.fasta	21	11	0.0776195	4H2961-AA	4H3129-AA	4H249-AA	4H2903-AA	4H1360-AA	4H1558-AA	4H464-AA	4H483-AA	4H3969-AA	4H1454-AA	4H446-AA	4H1064-AA	4H3939-AA	4H3629-AA	4H63-AA	4H2774-AA	4H380-AA	4H2699-AA	4H2580-AA	4H3595-AA	4H2728-AA
4H_1or2N_sameGE_5_DNA-ALL-basicL-rep-core_vertical-Ridge-WbnRD10_P07_bc-50.00_nc-44.00-all.00.aA.fasta	11	7	0.0582862	4H3049-AA	4H1385-AA	4H337-AA	4H1070-AA	4H2622-AA	4H2579-AA	4H3587-AA	4H384-AA	4H3625-AA	4H1193-AA	4H1392-AA
4H_2N_5_DNA-ALL-basic-rep-core_vertical-Ridge-WbnRD10_P07_bc-48.00_nc-42.00-hetero-ex.00.00.aA.fasta	21	11	0.027768	4H2198-AA	4H1874-AA	4H123-AA	4H2620-AA	4H697-AA	4H3133-AA	4H1351-AA	4H1629-AA	4H2553-AA	4H3631-AA	4H384-AA	4H982-AA	4H1310-AA	4H340-AA	4H1388-AA	4H3697-AA	4H1142-AA	4H3413-AA	4H2648-AA	4H3588-AA	4H2611-AA
4H_2N_5_DNA-ALL-basic-rep-nter_core-Ridge-WbnRD10_P07_bc-48.00_nc-40.70-all.00.aA.fasta	12	9	0.393434	4H1639-AA	4H2219-AA	4H963-AA	4H3493-AA	4H376-AA	4H3340-AA	4H249-AA	4H2611-AA	4H1626-AA	4H1738-AA	4H406-AA	4H3381-AA
AP2N_only_potapov_B07_T1_DEL-1.20-bc-7.95_nc-6.75-all.00.aA.fasta	7	4	0.383164	APC222-AA	APC2257-AA	APC1115-AA	APC5009-AA	APC1916-AA	APC3323-AA	APC2811-AA
AP2N_P1or2N_potapov_B07_T1_-DEL-1.20-bc-8.10_nc-6.90-all.00_reduced.aA.fasta	10	9	0.375278	APC8191-AA	4H716-AA	4H2148-AA	APC4011-AA	4H2290-AA	APC2405-AA	4H733-AA	4H2447-AA	4H2143-AA	4H2458-AA
APPNIC.aA.fasta	12	6	0.235908	P12-AA	P2-AA	P7-AA	P5-AA	P10-AA	P4-AA	P9-AA	P1-AA	P6-AA	P11-AA	P3-AA	P8-AA
mason_small.aA.fasta	7	4	0.484744	Q3-AA	Q6-AA	Q7-AA	Q8-AA	Q2-AA	Q4-AA	Q1-AA
mason.aA.fasta	12	6	0.141437	O16-AA	O4-AA	O2-AA	O1-AA	O9-AA	O12-AA	O7-AA	O11-AA	O14-AA	O10-AA	O3-AA	O8-AA
N.aA.fasta	6	3	0.0543116	N6-AA	N7-AA	N3-AA	N5-AA	N8-AA	N4-AA
PNIC.aA.fasta	12	6	0.235908	P12-AA	P2-AA	P7-AA	P5-AA	P10-AA	P4-AA	P9-AA	P1-AA	P6-AA	P11-AA	P3-AA	P8-AA
potapov_4h-1or2N-not_first_only_B07_bc-8.60_nc-7.60-all.00-cleaned.aA.fasta	16	11	0.0233166	4H4001-AA	4H2442-AA	4H1446-AA	4H918-AA	4H967-AA	4H3782-AA	4H687-AA	4H3427-AA	4H797-AA	4H3855-AA	4H883-AA	4H3112-AA	4H3354-AA	4H568-AA	4H717-AA	4H1257-AA
MAX	28	22	0.011

## Sheet: CCMax Orthogonal > 0.5
Set name	Number of proteins	Number of on-target interactions	Orthogonality gap	Proteins
4H_1or2N_0_DNA-ALL-basicL-rep-core_vertical-Ridge-WbnRD10_P00_bc-47.00_nc-42.00-hetero-ex.00.00.aA.fasta	15	14	0.652472	4H3343-AA	4H2277-AA	4H2165-AA	4H717-AA	4H2466-AA	4H2354-AA	4H906-AA	4H3427-AA	4H794-AA	4H566-AA	4H2151-AA	4H3112-AA	4H234-AA	4H1636-AA	4H605-AA
4H_1or2N_0_DNA-ALL-basicL-rep-core_vertical-Ridge-WbnRD10_P00_bc-47.00_nc-42.00-hetero-ex.01.00.aA.fasta	14	14	0.615006	4H3343-AA	4H780-AA	4H122-AA	4H2277-AA	4H2165-AA	4H717-AA	4H2466-AA	4H2354-AA	4H906-AA	4H1352-AA	4H317-AA	4H234-AA	4H1636-AA	4H605-AA
4H_1or2N_0_DNA-ALL-basicL-rep-core_vertical-Ridge-WbnRD10_P00_bc-49.00_nc-43.00-hetero-ex.00.00.aA.fasta	10	6	0.65763	4H2512-AA	4H2187-AA	4H87-AA	4H1068-AA	4H3940-AA	4H510-AA	4H2705-AA	4H775-AA	4H3625-AA	4H2687-AA
4H_1or2N_0_DNA-ALL-basicL-rep-nter_core-Ridge-WbnRD10_P00_bc-47.00_nc-40.80-all.05.aA.fasta	17	16	0.564456	4H3438-AA	4H2774-AA	4H2343-AA	4H175-AA	4H3015-AA	4H1765-AA	4H2330-AA	4H2165-AA	4H1615-AA	4H2466-AA	4H1828-AA	4H1650-AA	4H2592-AA	4H1821-AA	4H1930-AA	4H2253-AA	4H2124-AA
4H_1or2N_0_DNA-ALL-basicL-rep-nter_core-Ridge-WbnRD10_P00_bc-49.00_nc-40.80-all.00.aA.fasta	11	7	0.618691	4H3651-AA	4H3020-AA	4H2721-AA	4H1110-AA	4H3782-AA	4H465-AA	4H1802-AA	4H895-AA	4H3365-AA	4H2750-AA	4H2600-AA
4H_1or2N_5_DNA-ALL-basic-rep-Ridge-WbnRD10_P07_bc-49.00_nc-41.20-all.00.aA.fasta	15	8	0.537626	4H63-AA	4H2947-AA	4H380-AA	4H2760-AA	4H2961-AA	4H432-AA	4H446-AA	4H2903-AA	4H1449-AA	4H3974-AA	4H2580-AA	4H1384-AA	4H3629-AA	4H3619-AA	4H249-AA
4H_1or2N_5_DNA-ALL-basicL-rep-core_vertical-Ridge-WbnRD10_P07_bc-48.00_nc-42.00-hetero-ex.00.00.aA.fasta	20	16	0.586449	4H171-AA	4H3165-AA	4H3130-AA	4H2330-AA	4H1842-AA	4H930-AA	4H629-AA	4H3120-AA	4H3395-AA	4H797-AA	4H3753-AA	4H909-AA	4H1877-AA	4H1478-AA	4H2253-AA	4H3016-AA	4H310-AA	4H1385-AA	4H2162-AA	4H2274-AA
4H_1or2N_5_DNA-ALL-basicL-rep-core_vertical-Ridge-WbnRD10_P07_bc-49.00_nc-42.00-hetero-ex.00.00.aA.fasta	12	7	0.522154	4H1103-AA	4H55-AA	4H2211-AA	4H2536-AA	4H3625-AA	4H1082-AA	4H3664-AA	4H3922-AA	4H327-AA	4H2935-AA	4H1198-AA	4H4033-AA
4H_1or2N_5_DNA-ALL-basicL-rep-core_vertical-Ridge-WbnRD10_P07_bc-49.00_nc-42.00-hetero-ex.00.01.aA.fasta	12	7	0.522154	4H1103-AA	4H55-AA	4H2211-AA	4H2536-AA	4H3625-AA	4H1082-AA	4H3664-AA	4H3922-AA	4H327-AA	4H2935-AA	4H1198-AA	4H4033-AA
4H_1or2N_bcipa_B07_T1_bc-76.00_nc-46.00-hetero.00.aA.fasta	15	8	0.6577	4H1809-AA	4H2948-AA	4H1064-AA	4H3939-AA	4H675-AA	4H3920-AA	4H3029-AA	4H2248-AA	4H428-AA	4H3591-AA	4H189-AA	4H1391-AA	4H1035-AA	4H1146-AA	4H1000-AA
4H_1or2N_not_last_only_5_DNA-ALL-basic-rep-Ridge-WbnRD10_P07_bc-49.00_nc-41.20-all.00.aA.fasta	12	7	0.63407	4H63-AA	4H2774-AA	4H3939-AA	4H2728-AA	4H380-AA	4H1454-AA	4H3969-AA	4H1913-AA	4H3629-AA	4H2580-AA	4H3129-AA	4H2699-AA
4H_1or2N_sameGE_5_DNA-ALL-basicL-rep-core_vertical-Ridge-WbnRD10_P07_bc-50.00_nc-44.00-all.00.aA.fasta	9	5	0.528113	4H384-AA	4H4038-AA	4H1392-AA	4H2579-AA	4H3961-AA	4H1193-AA	4H3587-AA	4H1046-AA	4H3625-AA
4H_2N_5_DNA-ALL-basic-rep-core_vertical-Ridge-WbnRD10_P07_bc-48.00_nc-42.00-hetero-ex.00.00.aA.fasta	15	8	0.547548	4H2648-AA	4H1629-AA	4H3718-AA	4H3697-AA	4H697-AA	4H1388-AA	4H1351-AA	4H3588-AA	4H3631-AA	4H3413-AA	4H1513-AA	4H123-AA	4H3133-AA	4H982-AA	4H1142-AA
4H_2N_5_DNA-ALL-basic-rep-nter_core-Ridge-WbnRD10_P07_bc-48.00_nc-40.70-all.00.aA.fasta	11	9	0.874713	4H2611-AA	4H2774-AA	4H3493-AA	4H1626-AA	4H1639-AA	4H376-AA	4H3381-AA	4H2219-AA	4H3340-AA	4H1738-AA	4H963-AA
AP2N_only_potapov_B07_T1_DEL-1.20-bc-7.95_nc-6.75-all.00.aA.fasta	6	3	1.03964	APC2811-AA	APC1115-AA	APC222-AA	APC5009-AA	APC2257-AA	APC4336-AA
AP2N_P1or2N_potapov_B07_T1_-DEL-1.20-bc-8.10_nc-6.90-all.00_reduced.aA.fasta	8	8	1.02104	4H716-AA	4H2447-AA	4H2290-AA	4H2143-AA	APC4011-AA	4H2458-AA	4H733-AA	4H2148-AA
APPNIC.aA.fasta	10	5	0.556251	P3-AA	P8-AA	P9-AA	AP5-AA	P1-AA	P4-AA	P12-AA	P10-AA	P11-AA	P2-AA
mason_small.aA.fasta	5	3	1.28487	Q8-AA	Q4-AA	Q3-AA	Q7-AA	Q6-AA
mason.aA.fasta	8	4	0.620179	O8-AA	O9-AA	O5-AA	O11-AA	O7-AA	O10-AA	O6-AA	O4-AA
N.aA.fasta	2	2	1.39792	N7-AA	N3-AA
PNIC.aA.fasta	8	4	1.05974	P3-AA	P9-AA	P1-AA	P6-AA	P4-AA	P5-AA	P10-AA	P2-AA
potapov_4h-1or2N-not_first_only_B07_bc-8.60_nc-7.60-all.00-cleaned.aA.fasta	16	10	0.527712	4H1446-AA	4H953-AA	4H568-AA	4H687-AA	4H717-AA	4H797-AA	4H1257-AA	4H3427-AA	4H3782-AA	4H967-AA	4H918-AA	4H3112-AA	4H883-AA	4H4001-AA	4H2442-AA	4H3354-AA
MAX	20	16	0.586

## Sheet: CCMax Orthogonal  > 1tempRMSD
Set name	Number of proteins	Number of on-target interactions	Orthogonality gap	Proteins
4H_1or2N_0_DNA-ALL-basicL-rep-core_vertical-Ridge-WbnRD10_P00_bc-47.00_nc-42.00-hetero-ex.00.00.aA.fasta	15	14	0.689365	4H3343-AA	4H122-AA	4H2277-AA	4H2165-AA	4H717-AA	4H2466-AA	4H2354-AA	4H906-AA	4H317-AA	4H2151-AA	4H3112-AA	4H234-AA	4H1636-AA	4H1135-AA	4H605-AA
4H_1or2N_0_DNA-ALL-basicL-rep-core_vertical-Ridge-WbnRD10_P00_bc-47.00_nc-42.00-hetero-ex.01.00.aA.fasta	14	13	0.83782	4H3343-AA	4H780-AA	4H2277-AA	4H3921-AA	4H2165-AA	4H717-AA	4H2466-AA	4H2354-AA	4H906-AA	4H1352-AA	4H794-AA	4H1636-AA	4H605-AA	4H1086-AA
4H_1or2N_0_DNA-ALL-basicL-rep-core_vertical-Ridge-WbnRD10_P00_bc-49.00_nc-43.00-hetero-ex.00.00.aA.fasta	10	6	0.793507	4H2512-AA	4H2187-AA	4H87-AA	4H1068-AA	4H3940-AA	4H510-AA	4H2705-AA	4H775-AA	4H3625-AA	4H2687-AA
4H_1or2N_0_DNA-ALL-basicL-rep-nter_core-Ridge-WbnRD10_P00_bc-47.00_nc-40.80-all.05.aA.fasta	18	15	1.21476	4H2343-AA	4H175-AA	4H3015-AA	4H1765-AA	4H2330-AA	4H2165-AA	4H2931-AA	4H1828-AA	4H2466-AA	4H56-AA	4H1650-AA	4H2253-AA	4H3001-AA	4H1821-AA	4H406-AA	4H1930-AA	4H1615-AA	4H2124-AA
4H_1or2N_0_DNA-ALL-basicL-rep-nter_core-Ridge-WbnRD10_P00_bc-49.00_nc-40.80-all.00.aA.fasta	7	6	0.817548	4H535-AA	4H2721-AA	4H1802-AA	4H3365-AA	4H895-AA	4H140-AA	4H2600-AA
4H_1or2N_5_DNA-ALL-basic-rep-Ridge-WbnRD10_P07_bc-49.00_nc-41.20-all.00.aA.fasta	11	6	0.711625	4H63-AA	4H2947-AA	4H380-AA	4H2961-AA	4H432-AA	4H446-AA	4H2903-AA	4H3629-AA	4H2580-AA	4H1384-AA	4H3619-AA
4H_1or2N_5_DNA-ALL-basicL-rep-core_vertical-Ridge-WbnRD10_P07_bc-48.00_nc-42.00-hetero-ex.00.00.aA.fasta	19	15	0.719653	4H3130-AA	4H3165-AA	4H3697-AA	4H2330-AA	4H1626-AA	4H930-AA	4H1579-AA	4H310-AA	4H629-AA	4H797-AA	4H3753-AA	4H909-AA	4H891-AA	4H536-AA	4H2253-AA	4H2162-AA	4H1142-AA	4H3410-AA	4H2274-AA
4H_1or2N_5_DNA-ALL-basicL-rep-core_vertical-Ridge-WbnRD10_P07_bc-49.00_nc-42.00-hetero-ex.00.00.aA.fasta	11	6	0.801622	4H2935-AA	4H55-AA	4H2536-AA	4H1103-AA	4H3664-AA	4H1082-AA	4H3922-AA	4H4033-AA	4H2211-AA	4H1198-AA	4H3625-AA
4H_1or2N_5_DNA-ALL-basicL-rep-core_vertical-Ridge-WbnRD10_P07_bc-49.00_nc-42.00-hetero-ex.00.01.aA.fasta	11	6	0.801622	4H2935-AA	4H55-AA	4H2536-AA	4H1103-AA	4H3664-AA	4H1082-AA	4H3922-AA	4H4033-AA	4H2211-AA	4H1198-AA	4H3625-AA
4H_1or2N_bcipa_B07_T1_bc-76.00_nc-46.00-hetero.00.aA.fasta	13	7	0.810476	4H1809-AA	4H2948-AA	4H3066-AA	4H1348-AA	4H675-AA	4H2713-AA	4H2991-AA	4H3591-AA	4H428-AA	4H1391-AA	4H391-AA	4H1146-AA	4H1000-AA
4H_1or2N_not_last_only_5_DNA-ALL-basic-rep-Ridge-WbnRD10_P07_bc-49.00_nc-41.20-all.00.aA.fasta	12	6	0.849285	4H1558-AA	4H63-AA	4H483-AA	4H2728-AA	4H3595-AA	4H1454-AA	4H3969-AA	4H1360-AA	4H2903-AA	4H1257-AA	4H3782-AA	4H3129-AA
4H_1or2N_sameGE_5_DNA-ALL-basicL-rep-core_vertical-Ridge-WbnRD10_P07_bc-50.00_nc-44.00-all.00.aA.fasta	7	4	0.805465	4H4038-AA	4H3905-AA	4H2579-AA	4H510-AA	4H3961-AA	4H2736-AA	4H1193-AA
4H_2N_5_DNA-ALL-basic-rep-core_vertical-Ridge-WbnRD10_P07_bc-48.00_nc-42.00-hetero-ex.00.00.aA.fasta	15	8	0.721847	4H2648-AA	4H1629-AA	4H3718-AA	4H3697-AA	4H697-AA	4H1388-AA	4H1351-AA	4H3588-AA	4H3631-AA	4H3413-AA	4H1513-AA	4H123-AA	4H3133-AA	4H982-AA	4H1142-AA
4H_2N_5_DNA-ALL-basic-rep-nter_core-Ridge-WbnRD10_P07_bc-48.00_nc-40.70-all.00.aA.fasta	11	9	1.43886	4H2611-AA	4H2774-AA	4H3493-AA	4H1626-AA	4H688-AA	4H1639-AA	4H376-AA	4H3381-AA	4H2504-AA	4H1738-AA	4H3340-AA
AP2N_only_potapov_B07_T1_DEL-1.20-bc-7.95_nc-6.75-all.00.aA.fasta	6	3	1.03964	APC2811-AA	APC1115-AA	APC222-AA	APC5009-AA	APC2257-AA	APC4336-AA
AP2N_P1or2N_potapov_B07_T1_-DEL-1.20-bc-8.10_nc-6.90-all.00_reduced.aA.fasta	9	8	1.7723	APC8191-AA	APC2405-AA	4H716-AA	4H2447-AA	4H2290-AA	4H2143-AA	4H2458-AA	4H733-AA	4H2148-AA
APPNIC.aA.fasta	8	4	1.05974	P3-AA	P9-AA	P1-AA	P6-AA	P4-AA	P5-AA	P10-AA	P2-AA
mason_small.aA.fasta	5	3	1.28487	Q8-AA	Q4-AA	Q3-AA	Q7-AA	Q6-AA
mason.aA.fasta	6	3	1.83661	O8-AA	O9-AA	O13-AA	O3-AA	O10-AA	O4-AA
N.aA.fasta	2	2	1.39792	N7-AA	N3-AA
PNIC.aA.fasta	8	4	1.05974	P3-AA	P9-AA	P1-AA	P6-AA	P4-AA	P5-AA	P10-AA	P2-AA
potapov_4h-1or2N-not_first_only_B07_bc-8.60_nc-7.60-all.00-cleaned.aA.fasta	12	9	0.785473	4H1446-AA	4H687-AA	4H717-AA	4H797-AA	4H3427-AA	4H967-AA	4H3112-AA	4H918-AA	4H4001-AA	4H2442-AA	4H3855-AA	4H3354-AA
MAX	19	15	1.215

## Sheet: CCMax Orthogonal > 1.0
Set name	Number of proteins	Number of on-target interactions	Orthogonality gap	Proteins
4H_1or2N_0_DNA-ALL-basicL-rep-core_vertical-Ridge-WbnRD10_P00_bc-47.00_nc-42.00-hetero-ex.00.00.aA.fasta	11	11	1.46637	4H3343-AA	4H48-AA	4H2277-AA	4H2165-AA	4H717-AA	4H2466-AA	4H2354-AA	4H906-AA	4H794-AA	4H1636-AA	4H605-AA
4H_1or2N_0_DNA-ALL-basicL-rep-core_vertical-Ridge-WbnRD10_P00_bc-47.00_nc-42.00-hetero-ex.01.00.aA.fasta	12	11	1.07099	4H3343-AA	4H780-AA	4H2277-AA	4H717-AA	4H2642-AA	4H2466-AA	4H2354-AA	4H906-AA	4H3655-AA	4H1636-AA	4H2837-AA	4H1135-AA
4H_1or2N_0_DNA-ALL-basicL-rep-core_vertical-Ridge-WbnRD10_P00_bc-49.00_nc-43.00-hetero-ex.00.00.aA.fasta	9	5	1.18422	4H2187-AA	4H3134-AA	4H1710-AA	4H87-AA	4H1985-AA	4H510-AA	4H2705-AA	4H775-AA	4H2687-AA
4H_1or2N_0_DNA-ALL-basicL-rep-nter_core-Ridge-WbnRD10_P00_bc-47.00_nc-40.80-all.05.aA.fasta	18	15	1.21476	4H2343-AA	4H175-AA	4H3015-AA	4H1765-AA	4H2330-AA	4H2165-AA	4H2931-AA	4H1828-AA	4H2466-AA	4H56-AA	4H1650-AA	4H2253-AA	4H3001-AA	4H1821-AA	4H406-AA	4H1930-AA	4H1615-AA	4H2124-AA
4H_1or2N_0_DNA-ALL-basicL-rep-nter_core-Ridge-WbnRD10_P00_bc-49.00_nc-40.80-all.00.aA.fasta	7	5	1.53356	4H3651-AA	4H465-AA	4H1802-AA	4H895-AA	4H3365-AA	4H2750-AA	4H140-AA
4H_1or2N_5_DNA-ALL-basic-rep-Ridge-WbnRD10_P07_bc-49.00_nc-41.20-all.00.aA.fasta	10	5	1.14221	4H2947-AA	4H2760-AA	4H235-AA	4H2961-AA	4H432-AA	4H446-AA	4H1449-AA	4H3974-AA	4H1384-AA	4H3619-AA
4H_1or2N_5_DNA-ALL-basicL-rep-core_vertical-Ridge-WbnRD10_P07_bc-48.00_nc-42.00-hetero-ex.00.00.aA.fasta	16	14	1.08278	4H171-AA	4H3165-AA	4H458-AA	4H1142-AA	4H2330-AA	4H1626-AA	4H930-AA	4H2865-AA	4H629-AA	4H797-AA	4H909-AA	4H2253-AA	4H3016-AA	4H2162-AA	4H1385-AA	4H2274-AA
4H_1or2N_5_DNA-ALL-basicL-rep-core_vertical-Ridge-WbnRD10_P07_bc-49.00_nc-42.00-hetero-ex.00.00.aA.fasta	8	5	1.25349	4H1103-AA	4H55-AA	4H2211-AA	4H2536-AA	4H1350-AA	4H2238-AA	4H2513-AA	4H2935-AA
4H_1or2N_5_DNA-ALL-basicL-rep-core_vertical-Ridge-WbnRD10_P07_bc-49.00_nc-42.00-hetero-ex.00.01.aA.fasta	8	5	1.25349	4H1103-AA	4H55-AA	4H2211-AA	4H2536-AA	4H1350-AA	4H2238-AA	4H2513-AA	4H2935-AA
4H_1or2N_bcipa_B07_T1_bc-76.00_nc-46.00-hetero.00.aA.fasta	9	5	1.2319	4H1809-AA	4H2948-AA	4H1348-AA	4H2742-AA	4H2991-AA	4H428-AA	4H497-AA	4H391-AA	4H1146-AA
4H_1or2N_not_last_only_5_DNA-ALL-basic-rep-Ridge-WbnRD10_P07_bc-49.00_nc-41.20-all.00.aA.fasta	8	5	1.24226	4H63-AA	4H2774-AA	4H3939-AA	4H1454-AA	4H3969-AA	4H2699-AA	4H3129-AA	4H2621-AA
4H_1or2N_sameGE_5_DNA-ALL-basicL-rep-core_vertical-Ridge-WbnRD10_P07_bc-50.00_nc-44.00-all.00.aA.fasta	7	4	1.15383	4H4038-AA	4H451-AA	4H3905-AA	4H2579-AA	4H510-AA	4H2736-AA	4H1193-AA
4H_2N_5_DNA-ALL-basic-rep-core_vertical-Ridge-WbnRD10_P07_bc-48.00_nc-42.00-hetero-ex.00.00.aA.fasta	13	7	1.03034	4H2648-AA	4H1629-AA	4H3718-AA	4H697-AA	4H3697-AA	4H1351-AA	4H3631-AA	4H3413-AA	4H1513-AA	4H123-AA	4H3133-AA	4H982-AA	4H1142-AA
4H_2N_5_DNA-ALL-basic-rep-nter_core-Ridge-WbnRD10_P07_bc-48.00_nc-40.70-all.00.aA.fasta	11	9	1.43886	4H2611-AA	4H2774-AA	4H3493-AA	4H1626-AA	4H688-AA	4H1639-AA	4H376-AA	4H3381-AA	4H2504-AA	4H1738-AA	4H3340-AA
AP2N_only_potapov_B07_T1_DEL-1.20-bc-7.95_nc-6.75-all.00.aA.fasta	6	3	1.03964	APC2811-AA	APC1115-AA	APC222-AA	APC5009-AA	APC2257-AA	APC4336-AA
AP2N_P1or2N_potapov_B07_T1_-DEL-1.20-bc-8.10_nc-6.90-all.00_reduced.aA.fasta	9	8	1.7723	APC8191-AA	APC2405-AA	4H716-AA	4H2447-AA	4H2290-AA	4H2143-AA	4H2458-AA	4H733-AA	4H2148-AA
APPNIC.aA.fasta	8	4	1.05974	P3-AA	P9-AA	P1-AA	P6-AA	P4-AA	P5-AA	P10-AA	P2-AA
mason_small.aA.fasta	5	3	1.90459	Q8-AA	Q4-AA	Q3-AA	Q7-AA	Q6-AA
mason.aA.fasta	6	3	1.33721	O3-AA	O15-AA	O7-AA	O10-AA	O2-AA	O12-AA
N.aA.fasta	2	2	1.70663	N7-AA	N3-AA
PNIC.aA.fasta	8	4	1.05974	P3-AA	P9-AA	P1-AA	P6-AA	P4-AA	P5-AA	P10-AA	P2-AA
potapov_4h-1or2N-not_first_only_B07_bc-8.60_nc-7.60-all.00-cleaned.aA.fasta	12	8	1.21263	4H1446-AA	4H568-AA	4H687-AA	4H717-AA	4H797-AA	4H3427-AA	4H967-AA	4H3112-AA	4H883-AA	4H4001-AA	4H2442-AA	4H3354-AA
MAX	18	15	1.215
