# Supplementary material for: A multiplexed bacterial two-hybrid for rapid characterization of protein–protein interactions and iterative protein design
Source: Nat Commun. 2023 Aug 2;14:4636. doi: 10.1038/s41467-023-38697-x (PMC10397247; doi:10.1038/s41467-023-38697-x)
Supplement: Supplementary file 11 — Supplementary Dataset 7 Largest orthogonality gaps by number of on-target interactions [file 41467_2023_38697_MOESM11_ESM.xlsx]

## Sheet: 210603_Orthogonality_gap_by_num
Set name	Number of on-target orthogonal interactions	Orthogonality gap	Proteins
4H_1or2N_0_DNA-ALL-basicL-rep-nter_core-Ridge-WbnRD10_P00_bc-47.00_nc-40.80-all.05.aA.fasta	14	1.89699	4H2466-AA	4H1765-AA	4H2124-AA	4H2253-AA	4H1930-AA	4H1615-AA	4H56-AA	4H1821-AA	4H2330-AA	4H1828-AA	4H2343-AA	4H2931-AA	4H2165-AA	4H1650-AA	4H2774-AA
4H_1or2N_0_DNA-ALL-basicL-rep-nter_core-Ridge-WbnRD10_P00_bc-47.00_nc-40.80-all.05.aA.fasta	13	1.9618	4H2466-AA	4H1765-AA	4H2124-AA	4H2253-AA	4H1930-AA	4H1615-AA	4H56-AA	4H1821-AA	4H2330-AA	4H1828-AA	4H2931-AA	4H2165-AA	4H1650-AA	4H2774-AA
4H_1or2N_0_DNA-ALL-basicL-rep-nter_core-Ridge-WbnRD10_P00_bc-47.00_nc-40.80-all.05.aA.fasta	12	2.06467	4H2466-AA	4H1765-AA	4H2124-AA	4H1930-AA	4H1615-AA	4H56-AA	4H1821-AA	4H2330-AA	4H1828-AA	4H2931-AA	4H2165-AA	4H1650-AA	4H2774-AA
4H_1or2N_0_DNA-ALL-basicL-rep-nter_core-Ridge-WbnRD10_P00_bc-47.00_nc-40.80-all.05.aA.fasta	8	2.62679	4H1765-AA	4H2253-AA	4H1930-AA	4H1615-AA	4H56-AA	4H2330-AA	4H2343-AA	4H2931-AA	4H1650-AA
4H_1or2N_0_DNA-ALL-basicL-rep-nter_core-Ridge-WbnRD10_P00_bc-47.00_nc-40.80-all.05.aA.fasta	15	1.26904	4H2466-AA	4H175-AA	4H1765-AA	4H2124-AA	4H2253-AA	4H1930-AA	4H1615-AA	4H56-AA	4H1821-AA	4H2330-AA	4H1828-AA	4H3015-AA	4H2343-AA	4H2165-AA	4H2931-AA	4H1650-AA	4H2774-AA
4H_1or2N_0_DNA-ALL-basicL-rep-nter_core-Ridge-WbnRD10_P00_bc-47.00_nc-40.80-all.05.aA.fasta	6	2.65001	4H1765-AA	4H2253-AA	4H56-AA	4H2330-AA	4H2343-AA	4H2931-AA	4H1650-AA
4H_1or2N_0_DNA-ALL-basicL-rep-nter_core-Ridge-WbnRD10_P00_bc-47.00_nc-40.80-all.05.aA.fasta	7	2.62924	4H1765-AA	4H2253-AA	4H1930-AA	4H56-AA	4H2330-AA	4H2343-AA	4H2931-AA	4H1650-AA
4H_1or2N_0_DNA-ALL-basicL-rep-nter_core-Ridge-WbnRD10_P00_bc-47.00_nc-40.80-all.05.aA.fasta	2	3.28333	4H1765-AA	4H2253-AA
4H_1or2N_5_DNA-ALL-basicL-rep-core_vertical-Ridge-WbnRD10_P07_bc-48.00_nc-42.00-hetero-ex.00.00.aA.fasta	9	2.50634	4H1842-AA	4H2274-AA	4H1385-AA	4H909-AA	4H1626-AA	4H629-AA	4H2162-AA	4H930-AA	4H797-AA
4H_1or2N_5_DNA-ALL-basicL-rep-core_vertical-Ridge-WbnRD10_P07_bc-48.00_nc-42.00-hetero-ex.00.00.aA.fasta	10	2.33861	4H1842-AA	4H2330-AA	4H2274-AA	4H909-AA	4H1626-AA	4H1385-AA	4H629-AA	4H2162-AA	4H930-AA	4H797-AA
4H_1or2N_5_DNA-ALL-basicL-rep-core_vertical-Ridge-WbnRD10_P07_bc-48.00_nc-42.00-hetero-ex.00.00.aA.fasta	11	2.24546	4H2253-AA	4H1842-AA	4H2330-AA	4H2274-AA	4H909-AA	4H1626-AA	4H1385-AA	4H629-AA	4H2162-AA	4H930-AA	4H797-AA
4H_1or2N_5_DNA-ALL-basicL-rep-core_vertical-Ridge-WbnRD10_P07_bc-48.00_nc-42.00-hetero-ex.00.00.aA.fasta	16	0.510474	4H3395-AA	4H3130-AA	4H2253-AA	4H3016-AA	4H3120-AA	4H1842-AA	4H2330-AA	4H2274-AA	4H909-AA	4H310-AA	4H1385-AA	4H171-AA	4H1877-AA	4H629-AA	4H710-AA	4H2162-AA	4H930-AA	4H3753-AA	4H797-AA	4H3165-AA
4H_1or2N_5_DNA-ALL-basicL-rep-core_vertical-Ridge-WbnRD10_P07_bc-48.00_nc-42.00-hetero-ex.00.00.aA.fasta	17	0.525489	4H3697-AA	4H2274-AA	4H310-AA	4H710-AA	4H930-AA	4H3165-AA	4H3016-AA	4H2330-AA	4H3410-AA	4H2162-AA	4H1142-AA	4H3395-AA	4H1842-AA	4H909-AA	4H171-AA	4H3130-AA	4H2253-AA	4H3120-AA	4H1385-AA	4H629-AA	4H3753-AA	4H797-AA
4H_1or2N_5_DNA-ALL-basicL-rep-core_vertical-Ridge-WbnRD10_P07_bc-48.00_nc-42.00-hetero-ex.00.00.aA.fasta	19	0.272895	4H2274-AA	4H310-AA	4H1626-AA	4H1579-AA	4H710-AA	4H536-AA	4H930-AA	4H1597-AA	4H891-AA	4H3165-AA	4H3016-AA	4H2330-AA	4H3410-AA	4H2162-AA	4H1842-AA	4H909-AA	4H171-AA	4H1864-AA	4H94-AA	4H2253-AA	4H1385-AA	4H629-AA	4H797-AA	4H485-AA
4H_1or2N_5_DNA-ALL-basicL-rep-core_vertical-Ridge-WbnRD10_P07_bc-48.00_nc-42.00-hetero-ex.00.00.aA.fasta	18	0.337983	4H2274-AA	4H310-AA	4H1579-AA	4H710-AA	4H536-AA	4H930-AA	4H1597-AA	4H891-AA	4H3165-AA	4H3016-AA	4H2330-AA	4H3410-AA	4H2162-AA	4H1842-AA	4H909-AA	4H171-AA	4H1864-AA	4H94-AA	4H2253-AA	4H1385-AA	4H629-AA	4H797-AA	4H485-AA
4H_1or2N_5_DNA-ALL-basicL-rep-core_vertical-Ridge-WbnRD10_P07_bc-48.00_nc-42.00-hetero-ex.00.00.aA.fasta	22	0.0106192	4H3697-AA	4H2274-AA	4H310-AA	4H1626-AA	4H1579-AA	4H536-AA	4H930-AA	4H1597-AA	4H891-AA	4H3165-AA	4H3590-AA	4H3016-AA	4H2330-AA	4H3410-AA	4H2162-AA	4H2438-AA	4H1142-AA	4H3395-AA	4H2698-AA	4H1842-AA	4H909-AA	4H171-AA	4H1864-AA	4H94-AA	4H2253-AA	4H3120-AA	4H629-AA	4H797-AA
4H_1or2N_5_DNA-ALL-basicL-rep-core_vertical-Ridge-WbnRD10_P07_bc-48.00_nc-42.00-hetero-ex.00.00.aA.fasta	20	0.151544	4H3697-AA	4H2274-AA	4H310-AA	4H1579-AA	4H710-AA	4H536-AA	4H930-AA	4H1597-AA	4H891-AA	4H3165-AA	4H3016-AA	4H2330-AA	4H3410-AA	4H2162-AA	4H1142-AA	4H3395-AA	4H1842-AA	4H909-AA	4H171-AA	4H1864-AA	4H94-AA	4H2253-AA	4H3120-AA	4H1385-AA	4H629-AA	4H797-AA	4H485-AA
4H_1or2N_5_DNA-ALL-basicL-rep-core_vertical-Ridge-WbnRD10_P07_bc-48.00_nc-42.00-hetero-ex.00.00.aA.fasta	21	0.035524	4H3697-AA	4H2274-AA	4H310-AA	4H1579-AA	4H536-AA	4H930-AA	4H1597-AA	4H891-AA	4H3165-AA	4H3016-AA	4H2330-AA	4H3410-AA	4H2162-AA	4H2438-AA	4H1142-AA	4H3395-AA	4H2698-AA	4H1842-AA	4H909-AA	4H171-AA	4H1864-AA	4H94-AA	4H2253-AA	4H3120-AA	4H1385-AA	4H629-AA	4H797-AA	4H485-AA
AP2N_P1or2N_potapov_B07_T1_-DEL-1.20-bc-8.10_nc-6.90-all.00_reduced.aA.fasta	5	2.72341	4H2290-AA	4H2458-AA	4H2143-AA	4H2447-AA	4H733-AA
AP2N_P1or2N_potapov_B07_T1_-DEL-1.20-bc-8.10_nc-6.90-all.00_reduced.aA.fasta	4	3.00381	4H2143-AA	4H2458-AA	4H2290-AA	4H733-AA
AP2N_P1or2N_potapov_B07_T1_-DEL-1.20-bc-8.10_nc-6.90-all.00_reduced.aA.fasta	3	3.11582	4H2143-AA	4H2458-AA	4H733-AA
