# Supplementary material for: A multiplexed bacterial two-hybrid for rapid characterization of protein–protein interactions and iterative protein design
Source: Nat Commun. 2023 Aug 2;14:4636. doi: 10.1038/s41467-023-38697-x (PMC10397247; doi:10.1038/s41467-023-38697-x)
Supplement: Supplementary file 12 — Supplementary Dataset 8 Comparisons between libraries [file 41467_2023_38697_MOESM12_ESM.xlsx]

## Sheet: Sheet1
Library	Purpose of library	Algorithm used in design	Size of library	Largest experimetnal orthogonal set found (gap>0)	Largest experimetnal orthogonal set found (gap>0.5)	Largest experimetnal orthogonal set found (gap>1)	Alias/working name
CC0	To validate and test the NGB2H system	Using bCipa as the scoring function, pairs, quadruples and octuples were found as described in Crooks et al, 2017	256 interaction paris in one 16x16 set	7 pairs	N/A	N/A	mason
CC1	Control library intended to explore the efffects of different backgrounds (sets of amino acids at the b,c,f positions)	The peptides were designed by hand in the Jerala lab (https://doi.org/10.1002/psc.1331) and the effects of substitutions at the background positions have been extensively characterized in (https://pubs.acs.org/doi/10.1021/jacs.7b01690) and used in vivo in (https://www.nature.com/articles/s41589-019-0443-y)	400 interaction pairs in a 20x20 set.	N/A	N/A	N/A	R20
CCNG1	First library to test the orthogonal design pipeline. Included several controls and several different residues at the b, c, f positions (refered as backgrounds in the text).	Using the Potapov scoring function all possible combinations of I/N at a position an EK at g and e positions were scored and orthogonal sets identified as a variant of the maximum independent set problem.	8169 interactions pairs in 56 sets containing between 64 to 961 interactions.	12 pairs	8 pairs	6 pairs	R8000
CCmax	First library design using the new iCipa scoring function. To reduce the number of pairs, only a single background (set of b, c, f) positions was used.	The iCipa scoring function was developed based on the data from the CCNG1 library. iCipa was used to score all possible combinations of I/N at a position an EK at g and e positions were scored and orthogonal sets identified as a variant of the maximum independent set problem.	18491 interaction pairs in 15 orthogonal sets and seven control sets.	22 pairs	16 pairs	15 pairs	R18000
