# Supplementary material for: A multiplexed bacterial two-hybrid for rapid characterization of protein–protein interactions and iterative protein design
Source: Nat Commun. 2023 Aug 2;14:4636. doi: 10.1038/s41467-023-38697-x (PMC10397247; doi:10.1038/s41467-023-38697-x)
Supplement: Supplementary file 13 — Supplementary Dataset 9 Uncertainty analysis [file 41467_2023_38697_MOESM13_ESM.xlsx]

## Sheet: Sheet1
	Standard deviation			Median absolute deviation (MAD)
Name	All	On-Target	Off-Target	All	On-Target	Off-Target
A) CC0_mas1 (sym) - CC0_mas2 (sym)	0.37	0.27	0.36	0.2	0.23	0.19
B) CC0_mas1 (asym) - CC0_mas2 (asym)	0.25	0.19	0.25	0.14	0.16	0.13
C) lower-upper diagonal CC0_mas1	0.47	0.36	0.47	0.28	0.21	0.27
D) lower-upper diagonal CC0_mas2	0.64	0.48	0.65	0.25	0.48	0.24
E) lower-upper diagonal CC0_Ccmax	0.78	0.56	0.79	0.71	0.46	0.76
F) lower-upper diagonal CCmax	0.84			0.74
Table S9:
A) Standard deviation and MAD of difference in interaction score between two technical repeats of the same library, CC0. Both matrices were symmetrized before subtracting and taking the StDev or MAD. Information for on-target and off-target pairs is also given.
B) As in (A), but matrices were not symmetrised before subtracting.
C) For the CC0_mas1 library, difference in interaction score between same pairs with different orientation of split enzyme, i.e. XY-YX. This is the same as the difference between upper and lower diagonal elements.
D) Same as (C) for the CC0_mas2 library.
E) Same as (C) for the CC0 subset in the CCmax library.
F) Same as (C) for the entire CCmax library.
