# Supplementary material for: A multiplexed bacterial two-hybrid for rapid characterization of protein–protein interactions and iterative protein design
Source: Nat Commun. 2023 Aug 2;14:4636. doi: 10.1038/s41467-023-38697-x (PMC10397247; doi:10.1038/s41467-023-38697-x)
Supplement: Supplementary file 14 — Source Data [file 41467_2023_38697_MOESM14_ESM.zip]

Archive with 3 entries (3 files):
- Source_data.xlsx
- Supplementary File S1 Visualization of designed sets.zip
- Supplementary File S2 plasmid files in GB format.zip
