# Supplementary material for: A multiplexed bacterial two-hybrid for rapid characterization of protein–protein interactions and iterative protein design
Source: Nat Commun. 2023 Aug 2;14:4636. doi: 10.1038/s41467-023-38697-x (PMC10397247; doi:10.1038/s41467-023-38697-x)
Supplement: Supplementary file 14 — Source Data [file 41467_2023_38697_MOESM14_ESM.zip › Source_data.xlsx]

## Sheet: Figure  1c
X_peptide	Y_peptide	RD1	RD2	density
O1	O1	0.0534298	0.0689655	3.98615
O1	O10	0.102804	0.102564	0.47841
O1	O11	0.0583693	0.0699892	4.92524
O1	O12	0.0534125	0.0632653	4.55299
O1	O13	0.0651466	0.0752119	3.64182
O1	O14	0.0517241	0.0641026	4.55299
O1	O15	0.0491228	0.0588235	2.67646
O1	O16	0.0618557	0.0617284	2.71976
O1	O2	2.73705	2.12414	0.121002
O1	O3	0.0494391	0.0591737	2.67646
O1	O4	0.0570523	0.0651163	5.49016
O1	O5	0.0535088	0.0653575	4.97694
O1	O6	0.0453319	0.0569801	1.9401
O1	O7	0.0603086	0.0634548	3.89697
O1	O8	0.0511243	0.0605346	4.55299
O1	O9	0.0736842	0.08	2.16596
O10	O1	0.99078	0.507562	0.153388
O10	O10	0.0590717	0.0740741	3.65605
O10	O11	0.0883458	0.0971433	0.724716
O10	O12	0.0514019	0.0620491	4.55299
O10	O13	0.0559639	0.0668575	5.49016
O10	O14	0.0719332	0.0854526	1.54893
O10	O15	0.0675676	0.0704846	3.16288
O10	O16	0.0851678	0.0923532	0.995644
O10	O2	0.192044	0.118734	0.14288
O10	O3	0.0785634	0.0851064	1.45292
O10	O4	0.0711075	0.084209	1.54893
O10	O5	0.390306	0.2	0.0766936
O10	O6	0.0564103	0.0681818	5.49016
O10	O7	0.0656934	0.0761905	3.64182
O10	O8	0.0798872	0.0821918	1.24291
O10	O9	3.71551	3.83585	0.381755
O11	O1	0.0536913	0.0662461	4.97694
O11	O10	0.0498534	0.0625	3.70615
O11	O11	0.0541237	0.0666667	5.49016
O11	O12	2.01266	2.11579	0.0889561
O11	O13	0.047454	0.0620192	2.49983
O11	O14	0.045063	0.0592625	1.9401
O11	O15	0.051628	0.0585131	3.06385
O11	O16	0.0532623	0.0660593	4.97694
O11	O2	0.0454545	0.0579862	1.9401
O11	O3	0.0643686	0.0701778	4.25995
O11	O4	2.05996	1.63842	0.0658984
O11	O5	0.0570934	0.0664962	5.49016
O11	O6	0.0543933	0.0605096	4.63036
O11	O7	0.0535897	0.0691466	3.98615
O11	O8	0.0514706	0.0608466	4.55299
O11	O9	0.0560172	0.0642386	5.49016
O12	O1	0.0597015	0.0704225	4.92524
O12	O10	0.0469669	0.0593713	1.9401
O12	O11	3.20743	3.23821	0.144598
O12	O12	0.0496911	0.0540541	1.44747
O12	O13	0.0587703	0.0592105	2.27976
O12	O14	0.0923295	0.105693	0.49696
O12	O15	0.0548289	0.0627554	4.63036
O12	O16	0.0528803	0.0663439	4.97694
O12	O2	0.0519481	0.0634921	4.55299
O12	O3	1.51297	1.12066	0.106026
O12	O4	0.0993789	0.0812065	0.371044
O12	O5	0.0614754	0.0741012	3.65605
O12	O6	0.0512821	0.0625	4.55299
O12	O7	0.0540587	0.0614912	4.63036
O12	O8	0.0909091	0.0866142	1.02351
O12	O9	0.0593472	0.0697674	4.92524
O13	O1	0.0630396	0.0756687	3.64182
O13	O10	0.0526316	0.0619488	4.55299
O13	O11	0.0562914	0.0638298	4.63036
O13	O12	0.0492173	0.0583966	2.67646
O13	O13	0.0506788	0.059017	3.06385
O13	O14	2.74761	1.95409	0.0724158
O13	O15	0.494681	0.307497	0.0735688
O13	O16	0.0468963	0.0555556	1.11686
O13	O2	0.0503165	0.0523227	0.618229
O13	O3	0.0544318	0.0602497	4.63036
O13	O4	0.0558306	0.0588235	2.90625
O13	O5	0.0949074	0.0870488	0.805423
O13	O6	0.166375	0.129459	0.211576
O13	O7	0.0519676	0.0523432	0.644192
O13	O8	0.146138	0.10821	0.186079
O13	O9	0.0504386	0.0600601	2.67646
O14	O1	0.0631438	0.0707083	4.25995
O14	O10	0.0560472	0.0709046	4.835
O14	O11	0.062201	0.0751295	3.64182
O14	O12	0.135922	0.106262	0.165222
O14	O13	3.51553	3.53316	0.427766
O14	O14	0.0625	0.0841432	1.2435
O14	O15	0.0548922	0.060303	4.63036
O14	O16	2.79771	2.4306	0.115619
O14	O2	0.0716374	0.0790297	2.16596
O14	O3	0.0866845	0.0948718	0.724716
O14	O4	0.0726312	0.0801702	2.16596
O14	O5	1.74531	0.945298	0.0650099
O14	O6	0.996516	0.56701	0.229258
O14	O7	0.67623	0.329644	0.0839647
O14	O8	0.0604538	0.0643036	5.03332
O14	O9	0.0710227	0.0785582	2.16596
O15	O1	0.0585896	0.0647256	5.03332
O15	O10	0.0483092	0.0582011	2.67646
O15	O11	0.0550459	0.0612245	4.63036
O15	O12	0.0555556	0.0613497	4.63036
O15	O13	0.869554	0.49702	0.094506
O15	O14	0.047619	0.0610329	3.70615
O15	O15	0.0583333	0.0675	5.03332
O15	O16	3.61203	3.96382	0.286708
O15	O2	0.0542998	0.0497392	0.558373
O15	O3	0.057971	0.0707965	4.92524
O15	O4	0.0607439	0.0738791	3.65605
O15	O5	0.148529	0.0952425	0.0994041
O15	O6	0.0526316	0.0588235	3.06385
O15	O7	0.174478	0.129971	0.24131
O15	O8	0.0689655	0.0778689	2.43527
O15	O9	0.061086	0.0723192	4.92524
O16	O1	0.0625933	0.0714286	4.25995
O16	O10	0.0545717	0.0716855	4.835
O16	O11	0.0617021	0.0751445	3.64182
O16	O12	0.0529801	0.0608696	4.55299
O16	O13	0.0526316	0.0620155	4.55299
O16	O14	1.66327	1.10781	0.105948
O16	O15	2.27338	1.38381	0.0596605
O16	O16	0.0534131	0.0675425	4.97694
O16	O2	0.0512821	0.0578035	3.06385
O16	O3	0.0573066	0.068	5.49016
O16	O4	0.047619	0.0584815	2.67646
O16	O5	0.062201	0.0701754	4.25995
O16	O6	0.0912511	0.0853673	0.805423
O16	O7	0.0834421	0.0929952	0.995644
O16	O8	1.07798	0.597393	0.193277
O16	O9	0.065193	0.0766968	3.64182
O2	O1	3.64284	3.56604	0.427766
O2	O10	0.329004	0.19157	0.0832444
O2	O11	0.0952381	0.0986193	0.728304
O2	O12	0.0536096	0.0642857	4.97694
O2	O13	0.0586319	0.0682927	5.03332
O2	O14	0.104803	0.10608	0.401535
O2	O15	0.0637119	0.0690571	4.25995
O2	O16	0.0671048	0.0774671	3.14479
O2	O2	0.0628289	0.0658739	3.86225
O2	O3	0.0740741	0.0814332	2.16596
O2	O4	0.0601977	0.0751232	3.65605
O2	O5	0.0772532	0.0784314	1.717
O2	O6	0.0522388	0.0632911	4.55299
O2	O7	0.0524063	0.0658452	4.97694
O2	O8	0.17284	0.123762	0.213439
O2	O9	1.03641	0.542936	0.233935
O3	O1	0.0555556	0.0668203	5.49016
O3	O10	0.0541836	0.0655738	5.49016
O3	O11	0.0660647	0.0873146	1.47858
O3	O12	0.612649	0.40157	0.0639604
O3	O13	0.0553279	0.0628743	4.63036
O3	O14	0.0575047	0.0671705	5.49016
O3	O15	0.0524345	0.0519481	0.644192
O3	O16	0.047619	0.0597015	2.67646
O3	O2	0.0449827	0.0533333	1.11686
O3	O3	0.0496628	0.064552	3.73777
O3	O4	3.21107	3.57543	0.301087
O3	O5	0.0594365	0.0686607	4.92524
O3	O6	0.0456432	0.062069	2.49983
O3	O7	0.0506757	0.0606061	4.55299
O3	O8	0.0503767	0.0671143	3.73777
O3	O9	0.0537383	0.0666667	4.97694
O4	O1	0.0645161	0.0733333	3.64182
O4	O10	0.0521886	0.0671141	4.97694
O4	O11	2.06389	1.91491	0.0838784
O4	O12	0.0831807	0.0783211	1.24291
O4	O13	0.0524017	0.0683761	3.98615
O4	O14	0.0666667	0.0769231	3.14479
O4	O15	0.0706683	0.0727396	2.03585
O4	O16	0.0544747	0.0630284	4.63036
O4	O2	0.0549645	0.0574163	2.90625
O4	O3	3.66681	3.88584	0.420007
O4	O4	0.0578035	0.0652174	5.03332
O4	O5	0.0674347	0.0681736	2.50602
O4	O6	0.0655271	0.0742115	3.64182
O4	O7	0.0537725	0.0660073	4.97694
O4	O8	0.0512821	0.0634921	4.55299
O4	O9	0.0585034	0.0697674	4.92524
O5	O1	0.0477032	0.0606061	3.70615
O5	O10	0.0552147	0.0669456	5.49016
O5	O11	0.0541908	0.0659341	5.49016
O5	O12	0.0451356	0.0594928	1.9401
O5	O13	0.0664659	0.0730285	3.14479
O5	O14	0.268732	0.170646	0.125791
O5	O15	0.0639726	0.0719859	4.25995
O5	O16	0.0520833	0.0688679	3.98615
O5	O2	0.0555556	0.0666667	5.49016
O5	O3	0.0529245	0.0679982	4.97694
O5	O4	0.0454545	0.0638298	2.49983
O5	O5	0.05	0.0634638	3.70615
O5	O6	2.94611	2.70305	0.152401
O5	O7	0.0604996	0.0666667	5.03332
O5	O8	0.0577771	0.0653405	5.03332
O5	O9	0.0535714	0.0666667	4.97694
O6	O1	0.0584795	0.0695825	4.92524
O6	O10	0.0521042	0.0608696	4.55299
O6	O11	0.0683563	0.0756779	3.14479
O6	O12	0.059322	0.0589431	2.27976
O6	O13	0.558125	0.322173	0.11086
O6	O14	0.998221	0.545498	0.224896
O6	O15	0.0554458	0.0601553	2.90625
O6	O16	0.258427	0.164168	0.11122
O6	O2	0.0552923	0.0657895	5.49016
O6	O3	0.0695876	0.0776439	2.43527
O6	O4	0.08	0.0871671	1.25215
O6	O5	3.33872	3.55362	0.401976
O6	O6	0.0521144	0.0632146	4.55299
O6	O7	0.0600339	0.0745518	3.65605
O6	O8	0.19702	0.125497	0.227769
O6	O9	0.0886076	0.0904523	0.967047
O7	O1	0.0507074	0.0615136	4.55299
O7	O10	0.0416667	0.0530888	0.718435
O7	O11	0.0542998	0.0625699	4.63036
O7	O12	0.0524738	0.0576923	3.06385
O7	O13	0.0558598	0.057971	2.90625
O7	O14	0.133238	0.118468	0.17212
O7	O15	0.102851	0.0922509	0.703244
O7	O16	0.0614035	0.0689655	4.92524
O7	O2	0.0447458	0.0505282	0.497996
O7	O3	0.0492832	0.0595238	2.67646
O7	O4	0.0527835	0.0580381	3.06385
O7	O5	0.0654762	0.0722022	4.25995
O7	O6	0.0470321	0.0600526	1.9401
O7	O7	0.0472103	0.0555556	1.11686
O7	O8	3.23278	3.37838	0.237752
O7	O9	0.0540541	0.0639676	4.55299
O8	O1	0.0606061	0.071086	4.92524
O8	O10	0.0548204	0.0684524	4.835
O8	O11	0.0754717	0.0788177	1.717
O8	O12	0.0942745	0.0857429	0.805423
O8	O13	0.246057	0.141868	0.0756979
O8	O14	0.0592131	0.0732741	3.65605
O8	O15	0.0853659	0.0730088	0.555486
O8	O16	1.35391	0.775156	0.057936
O8	O2	0.0662093	0.0681489	2.50602
O8	O3	0.0769231	0.0847953	1.45292
O8	O4	0.066879	0.0753769	3.14479
O8	O5	0.0928932	0.0860119	0.805423
O8	O6	0.115639	0.104829	0.304278
O8	O7	3.50522	3.52041	0.427766
O8	O8	0.0625	0.0694444	4.25995
O8	O9	0.0757298	0.0777722	1.717
O9	O1	0.0731752	0.082483	2.16596
O9	O10	3.04546	2.62743	0.152401
O9	O11	0.0503472	0.0581395	2.67646
O9	O12	0.0506329	0.0555556	1.44747
O9	O13	0.0498193	0.0677443	3.73777
O9	O14	0.0563589	0.0659736	5.49016
O9	O15	0.0519878	0.0675287	4.97694
O9	O16	0.0491803	0.0639535	3.70615
O9	O2	0.0948918	0.0883915	0.872121
O9	O3	0.0569498	0.0663523	5.49016
O9	O4	0.0540957	0.0626739	4.63036
O9	O5	0.0485403	0.061657	3.70615
O9	O6	0.0654762	0.0723639	4.25995
O9	O7	0.04375	0.0565771	1.16626
O9	O8	0.0599203	0.0716117	4.92524
O9	O9	0.057047	0.061674	4.63036

## Sheet: Figure 1d
X_peptide	Y_peptide	C1C1	C2C3	density
O1	O1	0.0581506	0.0833333	0.62521
O1	O10	0.101351	0.0662235	0.648896
O1	O11	0.0689211	0.0667175	1.54104
O1	O12	0.0685012	0.0644701	1.60388
O1	O13	0.0857143	0.103529	0.397173
O1	O14	0.058204	0.0611901	1.48392
O1	O15	0.0574489	0.0590437	1.27132
O1	O16	0.0728083	0.0583558	1.59541
O1	O3	0.0718884	0.0505051	1.12101
O1	O4	0.0876494	0.0467706	0.548829
O1	O5	0.0739884	0.0480238	0.767642
O1	O6	0.0664124	0.046398	0.712914
O1	O7	0.0349716	0.0646011	0.136399
O1	O8	0.0574395	0.0395928	0.19932
O1	O9	0.0830495	0.0962567	0.535357
O10	O1	0.70218	1.08267	0.0523295
O10	O10	0.0569198	0.0791667	0.707371
O10	O11	0.121185	0.0631673	0.302187
O10	O12	0.0583313	0.0689127	1.35951
O10	O13	0.0675676	0.114855	0.149442
O10	O14	0.101377	0.057971	0.510966
O10	O15	0.0766509	0.0662281	1.46622
O10	O16	0.0720339	0.127976	0.145011
O10	O2	0.17284	0.314371	0.0783028
O10	O3	0.0909091	0.0847573	0.706722
O10	O4	0.0821918	0.078125	1.02786
O10	O5	0.241167	0.237916	0.0409337
O10	O6	0.056962	0.0561634	1.09374
O10	O7	0.025641	0.0754622	0.0415957
O10	O8	0.0756477	0.0884974	0.689266
O10	O9	4.99537	3.65329	0.0591759
O11	O1	0.0603152	0.0853987	0.62521
O11	O10	0.0627943	0.0529595	1.24767
O11	O11	0.0669643	0.0594262	1.56494
O11	O12	2.98917	3.1373	0.0723585
O11	O13	0.0557276	0.0575505	1.27132
O11	O14	0.0735294	0.050674	1.12101
O11	O15	0.0673469	0.0540541	1.36984
O11	O16	0.0432647	0.0564284	0.491366
O11	O2	0.0468013	0.0613333	0.757726
O11	O3	0.0781596	0.064257	1.5177
O11	O4	2.39006	1.7182	0.0295102
O11	O5	0.0736748	0.0533333	1.42077
O11	O6	0.0523821	0.0577778	1.02364
O11	O7	0.0842333	0.0603657	1.17492
O11	O8	0.0474037	0.0676244	0.686384
O11	O9	0.0925059	0.0862611	0.706722
O12	O1	0.0759494	0.0604027	1.46908
O12	O10	0.0579602	0.0297353	0.114637
O12	O11	4.81894	1.53112	0.0347452
O12	O12	0.0577778	0.0709707	0.94512
O12	O13	0.0538321	0.0527224	1.09374
O12	O14	0.156757	0.0774185	0.0893508
O12	O15	0.0712287	0.0717593	1.34493
O12	O16	0.0589976	0.0463576	0.621949
O12	O2	0.0567787	0.0568567	1.27132
O12	O3	1.2332	0.942857	0.0615118
O12	O4	0.126448	0.0577836	0.196994
O12	O5	0.0796748	0.0629981	1.5177
O12	O6	0.0504634	0.0502513	0.675081
O12	O7	0.075	0.057554	1.46908
O12	O8	0.0995626	0.0660377	0.648896
O12	O9	0.0862309	0.0611488	1.24878
O13	O1	0.104056	0.0924731	0.308765
O13	O10	0.0501625	0.0491071	0.675081
O13	O11	0.0533428	0.0497844	0.675081
O13	O12	0.0422535	0.0651438	0.514538
O13	O13	0.0720654	0.0500176	1.12101
O13	O14	2.94542	3.28077	0.089682
O13	O15	1.00321	0.831084	0.0702738
O13	O16	0.0703751	0.0524529	1.42077
O13	O2	0.027027	0.0518732	0.0333461
O13	O3	0.0625	0.0534322	1.24767
O13	O4	0.0401771	0.0604546	0.314902
O13	O5	0.0802853	0.0662638	1.46622
O13	O6	0.177885	0.182764	0.0720674
O13	O7	0.0340909	0.0478088	0.0770152
O13	O8	0.133333	0.107492	0.148125
O13	O9	0.0684755	0.0522109	1.36984
O14	O1	0.0728392	0.074639	1.34493
O14	O11	0.0709575	0.0727273	1.34493
O14	O12	0.210149	0.143373	0.0621004
O14	O13	2.72459	4.68553	0.0790824
O14	O14	0.0799445	0.0659145	1.46622
O14	O15	0.0714286	0.0733333	1.34493
O14	O16	2.24702	2.72855	0.063555
O14	O2	0.0760168	0.0974674	0.514478
O14	O3	0.0812077	0.0741422	1.17125
O14	O4	0.080292	0.0781893	1.11638
O14	O5	1.81611	0.666374	0.0293716
O14	O6	0.999743	0.680851	0.0710008
O14	O7	0.251493	0.471572	0.0344101
O14	O8	0.0635838	0.0670837	1.4925
O14	O9	0.0814901	0.0770702	1.02786
O15	O1	0.0734694	0.0363462	0.179223
O15	O10	0.0352781	0.086165	0.0843943
O15	O11	0.0550162	0.0628072	1.29138
O15	O12	0.0628141	0.0593441	1.44863
O15	O13	0.672945	0.94122	0.0456133
O15	O14	0.0603053	0.052877	1.24767
O15	O15	0.0718221	0.0427892	0.465206
O15	O16	3.93843	3.78815	0.0953666
O15	O2	0.0611995	0.03125	0.170393
O15	O3	0.0638298	0.0460157	0.712914
O15	O4	0.0681486	0.0746025	1.27056
O15	O5	0.125116	0.0572851	0.196994
O15	O6	0.0461255	0.0533981	0.644596
O15	O7	0.069852	0.169109	0.0433032
O15	O8	0.0714785	0.0571429	1.59541
O15	O9	0.0894404	0.0765472	0.822658
O16	O1	0.0518519	0.112444	0.0483378
O16	O10	0.0607076	0.0306205	0.14289
O16	O11	0.0678142	0.0531596	1.36984
O16	O12	0.0675101	0.0623886	1.60388
O16	O13	0.036846	0.0549115	0.183645
O16	O14	1.41813	2.06316	0.0334574
O16	O15	2.81131	3.94368	0.0787615
O16	O16	0.0542857	0.0613097	1.29138
O16	O2	0.0672968	0.0505051	1.05653
O16	O3	0.0714286	0.0470588	0.767642
O16	O4	0.0515081	0.0560166	0.888027
O16	O5	0.0443514	0.0424242	0.164492
O16	O6	0.0803203	0.123596	0.173909
O16	O7	0.0716981	0.0894309	0.616528
O16	O8	1.10919	0.619569	0.0617705
O16	O9	0.0839635	0.0666667	1.24964
O2	O1	3.11602	4.64016	0.113136
O2	O10	0.182611	0.255769	0.0669759
O2	O11	0.132485	0.059866	0.196994
O2	O12	0.0643513	0.0508135	1.05653
O2	O13	0.0607477	0.0631766	1.48392
O2	O14	0.118259	0.0966706	0.22907
O2	O15	0.0821299	0.0708178	1.17125
O2	O16	0.079646	0.0810811	1.11638
O2	O2	0.0577662	0.0573467	1.27132
O2	O3	0.071599	0.0923703	0.616528
O2	O4	0.0494935	0.0558563	0.888027
O2	O5	0.0743462	0.0581242	1.59541
O2	O6	0.0488904	0.0556242	0.644596
O2	O7	0.0480716	0.047486	0.353262
O2	O8	0.161203	0.115577	0.114141
O2	O9	1.38016	0.829457	0.047488
O3	O1	0.0584416	0.0740245	1.13158
O3	O10	0.0685619	0.100728	0.4377
O3	O11	0.0902421	0.0517544	0.519988
O3	O12	0.793213	0.729683	0.0437853
O3	O13	0.0534351	0.0811489	0.707371
O3	O14	0.0587121	0.0333196	0.174001
O3	O15	0.0553558	0.0286424	0.114637
O3	O16	0.0489172	0.0653789	0.686384
O3	O2	0.0372671	0.0491803	0.154522
O3	O3	0.0722828	0.0500736	1.12101
O3	O4	3.80553	3.51008	0.0906059
O3	O5	0.0695266	0.0512835	1.12101
O3	O6	0.0583942	0.0810547	0.870838
O3	O7	0.0723886	0.0514011	1.12101
O3	O8	0.0602976	0.0595745	1.44863
O3	O9	0.0665441	0.0606061	1.60388
O4	O1	0.0784314	0.0821566	0.89364
O4	O10	0.0735246	0.064257	1.63214
O4	O11	2.90266	0.864286	0.0333627
O4	O12	0.0941558	0.0695771	0.943686
O4	O13	0.0698655	0.0872274	0.837956
O4	O14	0.0704846	0.0802469	1.09206
O4	O15	0.0979592	0.1083	0.332521
O4	O16	0.0518924	0.0640206	1.03481
O4	O2	0.0431043	0.0625711	0.514538
O4	O3	4.10408	5.04608	0.0496623
O4	O4	0.0516129	0.0647619	1.03481
O4	O5	0.0559699	0.0636605	1.29138
O4	O6	0.0626637	0.0683811	1.35951
O4	O7	0.0519905	0.0559184	0.888027
O4	O8	0.0487959	0.0547148	0.644596
O4	O9	0.0818424	0.0535152	1.02877
O5	O1	0.0697425	0.0393258	0.272993
O5	O10	0.0166667	0.0543478	0.032961
O5	O11	0.0740093	0.0509165	1.12101
O5	O12	0.0539325	0.0542358	1.09374
O5	O13	0.0610879	0.0813008	0.870838
O5	O14	0.51634	0.396212	0.0339551
O5	O15	0.109467	0.0629084	0.406997
O5	O16	0.069719	0.051393	1.12101
O5	O2	0.0419922	0.0686275	0.477619
O5	O3	0.0737418	0.0625	1.63214
O5	O4	0.0417496	0.0786194	0.272871
O5	O5	0.0533881	0.0625559	1.29138
O5	O6	5.17065	2.23066	0.0381129
O5	O7	0.0633797	0.0630352	1.60388
O5	O8	0.0699301	0.0678899	1.54104
O5	O9	0.0740309	0.0474776	0.767642
O6	O1	0.0558633	0.0806279	0.707371
O6	O10	0.0497076	0.0506863	0.675081
O6	O11	0.0728908	0.0632603	1.63214
O6	O12	0.0902926	0.10132	0.487827
O6	O13	0.313108	0.519244	0.0433672
O6	O14	0.93894	1.50239	0.0437026
O6	O15	0.141647	0.0424601	0.0360913
O6	O16	0.180875	0.278727	0.0790071
O6	O2	0.0688977	0.0608696	1.63214
O6	O3	0.0858703	0.098546	0.535357
O6	O4	0.113886	0.0931677	0.209586
O6	O5	4.3769	2.82471	0.0430786
O6	O6	0.0609107	0.053021	1.24767
O6	O7	0.0846906	0.0689655	1.24964
O6	O8	0.188311	0.10974	0.0562969
O6	O9	0.135514	0.0754028	0.141088
O7	O1	0.0741758	0.0588619	1.59541
O7	O10	0.0437427	0.0638682	0.514538
O7	O11	0.0463576	0.0458015	0.353262
O7	O12	0.0645444	0.0512076	1.05653
O7	O13	0.0795758	0.0495336	1.04156
O7	O14	0.169788	0.134686	0.100498
O7	O15	0.146334	0.116593	0.132086
O7	O16	0.0690401	0.0657165	1.54104
O7	O2	0.041411	0.0443276	0.113049
O7	O3	0.0540541	0.0561604	1.09374
O7	O4	0.0540541	0.0698751	1.16252
O7	O5	0.0566038	0.0650411	1.29138
O7	O6	0.0525164	0.05531	0.888027
O7	O7	0.0311422	0.0621429	0.0911321
O7	O8	2.04922	2.83106	0.0669732
O7	O9	0.0805676	0.0480888	0.714846
O8	O1	0.0488294	0.0704651	0.548385
O8	O10	0.066728	0.0623229	1.60388
O8	O11	0.087925	0.0566667	0.813011
O8	O12	0.123309	0.110637	0.176939
O8	O13	0.162162	0.179792	0.060939
O8	O14	0.0980353	0.066867	0.648896
O8	O15	0.0848057	0.0789474	1.02786
O8	O16	1.09016	1.39121	0.0449483
O8	O2	0.0882825	0.06885	0.943686
O8	O3	0.0791829	0.0947392	0.689266
O8	O4	0.0794847	0.08125	1.11638
O8	O5	0.113217	0.0641975	0.302187
O8	O6	0.112205	0.120567	0.154949
O8	O7	3.20889	4.42933	0.11672
O8	O8	0.080292	0.0523013	1.31091
O8	O9	0.0935353	0.0912185	0.59356
O9	O1	0.0841789	0.0717525	1.17125
O9	O10	1.9979	3.15436	0.0713454
O9	O11	0.0540541	0.0426716	0.326445
O9	O12	0.0610186	0.0657277	1.35951
O9	O13	0.0428481	0.0668664	0.477619
O9	O14	0.06	0.0707457	1.13158
O9	O15	0.0627063	0.0639205	1.48392
O9	O16	0.0794224	0.0582639	1.46908
O9	O2	0.103226	0.106101	0.332521
O9	O3	0.0666254	0.0697152	1.4925
O9	O4	0.0485036	0.0756856	0.548385
O9	O5	0.080581	0.0506912	1.04156
O9	O6	0.0674459	0.07289	1.27056
O9	O7	0.0535433	0.0531973	1.09374
O9	O8	0.0827246	0.0593714	1.17492
O9	O9	0.0788591	0.0723982	1.32257

## Sheet: Figure 1e
X_peptide	Y_peptide	medRD_mas1	altor	density
O10	O1	0.740963	0.10306	0.0718332
O10	O2	0.154822	0.259339	0.0781772
O10	O3	0.0809524	0.0592758	1.47297
O10	O4	0.0769231	0.0593434	1.98917
O10	O5	0.286857	0.0625	0.0797947
O10	O6	0.064	0.0535583	2.11696
O10	O7	0.0700986	0.0481353	1.10752
O10	O8	0.0840673	0.0593561	1.47297
O10	O9	3.92011	2.84972	0.257552
O11	O1	0.0606061	0.0643548	3.18818
O11	O10	0.0540958	0.0932132	0.421607
O11	O2	0.0506763	0.0994624	0.231346
O11	O3	0.0679253	0.0752794	1.53032
O11	O4	1.79598	1.9191	0.0750291
O11	O5	0.0630631	0.0604027	3.27125
O11	O6	0.058952	0.0768969	1.61049
O11	O7	0.0624941	0.0601585	3.27125
O11	O8	0.0574713	0.0769231	1.61049
O11	O9	0.0612245	0.0529248	2.11696
O12	O1	0.0632411	0.0625	3.24792
O12	O10	0.0524056	0.0584615	1.97118
O12	O11	3.01982	1.95238	0.0799869
O12	O2	0.0567787	0.0598043	2.68621
O12	O3	1.29499	0.510862	0.0748863
O12	O4	0.0866785	0.0811309	0.555757
O12	O5	0.0685921	0.0548378	2.66963
O12	O6	0.0551471	0.0626186	2.75194
O12	O7	0.0590182	0.0524862	1.96644
O12	O8	0.0878594	0.0895451	0.429328
O12	O9	0.0641975	0.053286	2.11696
O13	O1	0.0695856	0.0718317	1.72324
O13	O10	0.0566046	0.0611627	2.68621
O13	O11	0.0592255	0.0556259	2.70018
O13	O12	0.0539724	0.0613333	2.68621
O13	O2	0.0489357	0.064333	1.30535
O13	O3	0.0566737	0.0566038	2.24709
O13	O4	0.0555556	0.0628882	2.75194
O13	O5	0.0921053	0.0717677	0.630852
O13	O6	0.146945	0.419636	0.075461
O13	O7	0.0533163	0.0565476	1.61605
O13	O8	0.130232	0.186965	0.110373
O13	O9	0.0547264	0.0594789	2.68621
O14	O1	0.0677988	0.0560472	2.66963
O14	O10	0.0612245	0.0746394	2.23925
O14	O11	0.0712329	0.0531128	1.71525
O14	O12	0.11978	0.0970722	0.100184
O14	O13	3.4585	2.32524	0.199445
O14	O2	0.076087	0.104784	0.202431
O14	O3	0.0909091	0.059205	0.703826
O14	O4	0.0735355	0.0722433	1.72324
O14	O5	1.36406	0.219838	0.0694434
O14	O6	0.793143	0.720669	0.0759113
O14	O7	0.494325	0.129297	0.0730918
O14	O8	0.063292	0.0681045	2.83598
O14	O9	0.0777385	0.0606922	1.98917
O15	O1	0.0650353	0.0571429	2.84571
O15	O10	0.05	0.0681818	1.18661
O15	O11	0.0604027	0.0562546	2.70018
O15	O12	0.0585586	0.0586088	3.16287
O15	O13	0.651049	0.381356	0.0681479
O15	O14	0.0553191	0.0584321	2.68621
O15	O2	0.0494095	0.0675381	1.18661
O15	O3	0.0625	0.0508475	1.33859
O15	O4	0.070559	0.0728976	1.72324
O15	O5	0.117739	0.070957	0.126563
O15	O6	0.0555556	0.0550202	2.24709
O15	O7	0.153859	0.0972763	0.0965558
O15	O8	0.0738413	0.081853	0.98041
O15	O9	0.0663265	0.058156	2.66963
O16	O1	0.0663522	0.0645161	2.96803
O16	O10	0.0617631	0.0912581	0.533738
O16	O11	0.0681818	0.0618719	3.0252
O16	O12	0.0571429	0.0626455	2.75194
O16	O13	0.0555556	0.0511899	0.961972
O16	O14	1.39286	2.59844	0.067141
O16	O15	1.83939	3.81985	0.0799193
O16	O2	0.0571429	0.075538	1.38694
O16	O3	0.0653465	0.0504032	1.29595
O16	O4	0.0535217	0.06	1.97118
O16	O5	0.0662651	0.0625	2.96803
O16	O6	0.0877074	0.214807	0.0755164
O16	O7	0.0875698	0.0653846	1.08373
O16	O8	0.832532	1.06034	0.0715478
O16	O9	0.0734514	0.0570949	2.25979
O2	O1	3.64936	2.47972	0.233589
O3	O1	0.0600522	0.0566935	2.70018
O3	O2	0.0531561	0.071599	1.45794
O4	O1	0.068	0.0605096	3.0252
O4	O2	0.0571429	0.0641791	2.75194
O4	O3	3.74921	3.34739	0.269897
O5	O1	0.054326	0.0603459	2.68621
O5	O2	0.0590062	0.0755768	1.61049
O5	O3	0.0614025	0.0630921	3.24792
O5	O4	0.0542231	0.0692711	2.4488
O6	O1	0.0647482	0.0526316	2.11696
O6	O2	0.0620549	0.06	3.27125
O6	O3	0.071875	0.0562552	2.25979
O6	O4	0.0850131	0.0689655	0.995568
O6	O5	3.52187	2.82416	0.26448
O7	O1	0.0577935	0.0662252	2.80869
O7	O2	0.0473966	0.0574682	0.992804
O7	O3	0.0555556	0.0543429	1.59833
O7	O4	0.0567061	0.0583321	2.68621
O7	O5	0.0701754	0.0603868	2.54629
O7	O6	0.0530333	0.0689062	1.84589
O8	O1	0.0681238	0.0589304	3.0252
O8	O2	0.0691764	0.150198	0.0682634
O8	O3	0.0808511	0.0569724	1.26663
O8	O4	0.0715789	0.0569106	2.25979
O8	O5	0.0866084	0.0606547	1.04602
O8	O6	0.111981	0.160477	0.0777013
O8	O7	3.61863	3.26545	0.237927
O9	O1	0.0799989	0.0758796	0.877011
O9	O2	0.0966678	0.767442	0.075552
O9	O3	0.0627731	0.0610169	3.27125
O9	O4	0.0583329	0.0660377	3.18818
O9	O5	0.0535918	0.0619048	1.97118
O9	O6	0.068759	0.0887097	0.777269
O9	O7	0.0530612	0.0595745	1.97118
O9	O8	0.0639109	0.0798579	1.65114

## Sheet: Figure 1f
X_peptide	Y_peptide	medRD_mas1	medRD_mas2	density
O1	O1	0.0588494	0.0708402	4.86893
O1	O10	0.10306	0.158524	0.158466
O1	O11	0.0643548	0.076661	4.63696
O1	O12	0.0625	0.0676635	4.00726
O1	O13	0.0718317	0.0941402	1.80951
O1	O14	0.0560472	0.0604396	1.47249
O1	O15	0.0571429	0.0700375	3.64189
O1	O16	0.0645161	0.0683625	4.00726
O1	O2	2.47972	3.90884	0.0473745
O1	O3	0.0566935	0.0742329	3.95413
O1	O4	0.0605096	0.0707154	4.86893
O1	O5	0.0603459	0.0636124	2.97479
O1	O6	0.0526316	0.066578	2.45491
O1	O7	0.0662252	0.0695571	2.96476
O1	O8	0.0589304	0.0711297	4.86893
O1	O9	0.0758796	0.09375	1.68458
O10	O1	0.740963	1.70679	0.126555
O10	O10	0.0664452	0.0726362	3.84163
O10	O11	0.0932132	0.0883813	0.531911
O10	O12	0.0584615	0.0644007	2.97479
O10	O13	0.0611627	0.0773543	4.3923
O10	O14	0.0746394	0.0897959	2.19346
O10	O15	0.0681818	0.0757382	4.08806
O10	O16	0.0912581	0.0925229	0.603595
O10	O2	0.154822	0.300825	0.155694
O10	O3	0.0809524	0.0957704	1.33253
O10	O4	0.0769231	0.0887455	2.19346
O10	O5	0.286857	0.514643	0.0897351
O10	O6	0.064	0.0621493	2.64526
O10	O7	0.0700986	0.0812539	3.1197
O10	O8	0.0840673	0.111017	0.691402
O10	O9	3.92011	6.45106	0.237291
O11	O1	0.0606061	0.0681676	4.29229
O11	O10	0.0540958	0.0569106	1.47249
O11	O11	0.059098	0.0734879	4.86893
O11	O12	1.95238	1.88196	0.0542743
O11	O13	0.0556259	0.067623	3.64189
O11	O14	0.0531128	0.0677419	2.45491
O11	O15	0.0562546	0.0641085	2.63238
O11	O16	0.0618719	0.0719441	4.80352
O11	O2	0.0506763	0.0723358	2.55744
O11	O3	0.0679253	0.0930233	1.64555
O11	O4	1.79598	0.219052	0.0482203
O11	O5	0.0630631	0.0711238	4.80352
O11	O6	0.058952	0.0734966	4.86893
O11	O7	0.0624941	0.0799171	4.63696
O11	O8	0.0574713	0.0850575	3.17327
O11	O9	0.0612245	0.0679245	4.00726
O12	O1	0.0632411	0.0968834	1.28919
O12	O10	0.0524056	0.0636079	1.84769
O12	O11	3.01982	3.74594	0.0710933
O12	O12	0.0527298	0.0712506	2.55744
O12	O13	0.0613333	0.0724638	4.80352
O12	O14	0.0970722	0.125325	0.470968
O12	O15	0.0586088	0.067716	4.29229
O12	O16	0.0626455	0.0692803	4.00726
O12	O2	0.0567787	0.0632456	2.63238
O12	O3	1.29499	2.57959	0.116664
O12	O4	0.0866785	0.123894	0.498797
O12	O5	0.0685921	0.080429	4.08806
O12	O6	0.0551471	0.0761589	3.39735
O12	O7	0.0590182	0.0648508	2.97479
O12	O8	0.0878594	0.121311	0.625556
O12	O9	0.0641975	0.0790221	4.63696
O13	O1	0.0695856	0.0726351	2.54198
O13	O10	0.0566046	0.0611213	2.63238
O13	O11	0.0592255	0.0745863	4.86893
O13	O12	0.0539724	0.0583874	1.47249
O13	O13	0.0515706	0.063066	1.84769
O13	O14	2.32524	2.66594	0.0653706
O13	O15	0.381356	0.396104	0.043326
O13	O16	0.0511899	0.0610169	1.84769
O13	O2	0.0489357	0.0598756	0.619199
O13	O3	0.0566737	0.0673597	3.64189
O13	O4	0.0555556	0.0721649	3.95413
O13	O5	0.0921053	0.089106	0.531911
O13	O6	0.146945	0.200538	0.164784
O13	O7	0.0533163	0.0664625	2.45491
O13	O8	0.130232	0.195122	0.145663
O13	O9	0.0547264	0.0753943	3.39735
O14	O1	0.0677988	0.0841575	3.61555
O14	O10	0.0612245	0.0849802	3.65137
O14	O11	0.0712329	0.0799358	3.08021
O14	O12	0.11978	0.206218	0.124315
O14	O13	3.4585	5.87657	0.219739
O14	O14	0.0751863	0.086514	2.19346
O14	O15	0.0584321	0.0787577	4.3923
O14	O16	2.59844	4.68796	0.109291
O14	O2	0.076087	0.0823666	2.33022
O14	O3	0.0909091	0.108715	0.646448
O14	O4	0.0735355	0.0981354	1.80951
O14	O5	1.36406	2.8267	0.150535
O14	O6	0.793143	2.30769	0.107166
O14	O7	0.494325	1.32821	0.0510755
O14	O8	0.063292	0.0935262	1.28919
O14	O9	0.0777385	0.0849647	2.33022
O15	O1	0.0650353	0.0778259	4.63696
O15	O10	0.05	0.0624581	1.03239
O15	O11	0.0604027	0.0655738	4.29229
O15	O12	0.0585586	0.0640394	2.97479
O15	O13	0.651049	1.37931	0.0498997
O15	O14	0.0553191	0.0694484	3.64189
O15	O15	0.0645161	0.0788835	4.63696
O15	O16	3.81985	5.95166	0.281774
O15	O2	0.0494095	0.0668798	1.31632
O15	O3	0.0625	0.0665686	4.00726
O15	O4	0.070559	0.0882224	2.61503
O15	O5	0.117739	0.272566	0.0597561
O15	O6	0.0555556	0.0713128	3.95413
O15	O7	0.153859	0.228288	0.102357
O15	O8	0.0738413	0.102041	1.04116
O15	O9	0.0663265	0.0729282	3.84163
O16	O1	0.0663522	0.0841172	3.61555
O16	O10	0.0617631	0.0676056	4.00726
O16	O11	0.0681818	0.07996	4.08806
O16	O12	0.0571429	0.0595577	1.47249
O16	O13	0.0555556	0.0606061	1.47249
O16	O14	1.39286	2.74901	0.139484
O16	O15	1.83939	2.93776	0.0983976
O16	O16	0.0593986	0.0672705	4.29229
O16	O2	0.0571429	0.0648148	2.63238
O16	O3	0.0653465	0.0801605	4.08806
O16	O4	0.0535217	0.0784685	2.10901
O16	O5	0.0662651	0.0754185	4.08806
O16	O6	0.0877074	0.10147	0.819829
O16	O7	0.0875698	0.103114	0.819829
O16	O8	0.832532	2.17494	0.0997377
O16	O9	0.0734514	0.0854003	3.1197
O2	O1	3.64936	6.80931	0.214186
O2	O10	0.259339	0.502932	0.103742
O2	O11	0.0994624	0.109317	0.491575
O2	O12	0.0598043	0.0660377	4.29229
O2	O13	0.064333	0.0674319	4.00726
O2	O14	0.104784	0.113033	0.311024
O2	O15	0.0675381	0.0932121	1.64555
O2	O16	0.075538	0.0809683	2.33022
O2	O2	0.0657394	0.0714286	3.84163
O2	O3	0.071599	0.0833333	3.1197
O2	O4	0.0641791	0.0763949	4.63696
O2	O5	0.0755768	0.0869565	2.19346
O2	O6	0.06	0.0744681	4.86893
O2	O7	0.0574682	0.0730938	4.86893
O2	O8	0.150198	0.309449	0.155694
O2	O9	0.767442	1.68795	0.153959
O3	O1	0.0600522	0.0629881	2.97479
O3	O10	0.0592758	0.0653442	2.97479
O3	O11	0.0752794	0.0769338	2.01132
O3	O12	0.510862	0.703772	0.0560255
O3	O13	0.0566038	0.0611394	2.63238
O3	O14	0.059205	0.0743212	4.86893
O3	O15	0.0508475	0.0645833	1.84769
O3	O16	0.0504032	0.0801432	1.03803
O3	O2	0.0531561	0.0696957	2.45491
O3	O3	0.056134	0.0729151	3.95413
O3	O4	3.34739	6.34641	0.204108
O3	O5	0.0630921	0.0669711	4.00726
O3	O6	0.0562552	0.0737913	3.95413
O3	O7	0.0543429	0.0699412	3.64189
O3	O8	0.0569724	0.0786201	3.39735
O3	O9	0.0610169	0.0775027	4.3923
O4	O1	0.068	0.0769231	4.08806
O4	O10	0.0593434	0.0673469	4.29229
O4	O11	1.9191	2.91433	0.0983976
O4	O12	0.0811309	0.161791	0.0709193
O4	O13	0.0628882	0.0747603	4.80352
O4	O14	0.0722433	0.081761	3.1197
O4	O15	0.0728976	0.084923	3.1197
O4	O16	0.06	0.077957	4.3923
O4	O2	0.0571429	0.0622036	2.63238
O4	O3	3.74921	4.64046	0.0943621
O4	O4	0.060844	0.0816901	3.17327
O4	O5	0.0692711	0.0738739	3.84163
O4	O6	0.0689655	0.0890728	2.66516
O4	O7	0.0583321	0.0736394	4.86893
O4	O8	0.0569106	0.0740741	3.95413
O4	O9	0.0660377	0.0793201	4.08806
O5	O1	0.054326	0.0750501	3.95413
O5	O10	0.0625	0.0756589	4.63696
O5	O11	0.0604027	0.0718331	4.86893
O5	O12	0.0548378	0.0656985	3.64189
O5	O13	0.0717677	0.0924321	2.61503
O5	O14	0.219838	0.451228	0.100035
O5	O15	0.070957	0.0814775	3.1197
O5	O16	0.0625	0.070998	4.80352
O5	O2	0.0590062	0.0617018	2.97479
O5	O3	0.0614025	0.0577674	1.35801
O5	O4	0.0542231	0.0791314	3.39735
O5	O5	0.0554623	0.0690746	3.64189
O5	O6	2.82416	5.02796	0.159025
O5	O7	0.0603868	0.0712805	4.86893
O5	O8	0.0606547	0.0816803	3.17327
O5	O9	0.0619048	0.0700578	4.00726
O6	O1	0.0647482	0.0704671	4.80352
O6	O10	0.0535583	0.0739252	2.55744
O6	O11	0.0768969	0.0777434	2.01132
O6	O12	0.0626186	0.0773931	4.63696
O6	O13	0.419636	0.91464	0.0571832
O6	O14	0.720669	1.54136	0.12335
O6	O15	0.0550202	0.066512	3.64189
O6	O16	0.214807	0.43585	0.100035
O6	O2	0.0620549	0.0664807	4.00726
O6	O3	0.071875	0.0796553	3.08021
O6	O4	0.0850131	0.119888	0.625556
O6	O5	3.52187	5.69627	0.219739
O6	O6	0.0591299	0.0760728	4.3923
O6	O7	0.0689062	0.0795735	4.08806
O6	O8	0.160477	0.31327	0.154678
O6	O9	0.0887097	0.12193	0.625556
O7	O1	0.0577935	0.078507	4.3923
O7	O10	0.0481353	0.0688337	1.31632
O7	O11	0.0601585	0.0695943	4.29229
O7	O12	0.0524862	0.059056	1.07218
O7	O13	0.0565476	0.0655491	3.64189
O7	O14	0.129297	0.191116	0.145663
O7	O15	0.0972763	0.166163	0.13628
O7	O16	0.0653846	0.0848986	3.61555
O7	O2	0.0473966	0.0621118	1.03239
O7	O3	0.0555556	0.0726178	3.95413
O7	O4	0.0567061	0.0698066	3.64189
O7	O5	0.0701754	0.0769231	3.08021
O7	O6	0.0530333	0.0654111	2.45491
O7	O7	0.0539514	0.0669643	3.64189
O7	O8	3.26545	4.64864	0.125228
O7	O9	0.0595745	0.0729614	4.86893
O8	O1	0.0681238	0.0811189	3.61555
O8	O10	0.0593561	0.0803794	4.3923
O8	O11	0.0769231	0.077169	2.01132
O8	O12	0.0895451	0.111816	0.714354
O8	O13	0.186965	0.515998	0.064382
O8	O14	0.0681045	0.0823912	3.61555
O8	O15	0.081853	0.107246	0.691402
O8	O16	1.06034	2.39935	0.0561078
O8	O2	0.0691764	0.0859167	3.61555
O8	O3	0.0808511	0.0928309	1.33253
O8	O4	0.0715789	0.0879265	2.61503
O8	O5	0.0866084	0.117427	0.625556
O8	O6	0.111981	0.143113	0.144672
O8	O7	3.61863	6.53694	0.27699
O8	O8	0.0660377	0.0801241	4.08806
O8	O9	0.0798579	0.093617	1.33253
O9	O1	0.0799989	0.0841142	1.48358
O9	O10	2.84972	5.01361	0.176593
O9	O11	0.0529248	0.0656518	2.45491
O9	O12	0.053286	0.0715532	2.55744
O9	O13	0.0594789	0.0684047	4.29229
O9	O14	0.0606922	0.0654867	4.29229
O9	O15	0.058156	0.0660112	4.29229
O9	O16	0.0570949	0.0688344	3.64189
O9	O2	0.0966678	0.125553	0.470968
O9	O3	0.0627731	0.0660457	4.00726
O9	O4	0.0583329	0.064333	2.97479
O9	O5	0.0535918	0.0782828	2.10901
O9	O6	0.068759	0.0864288	2.66516
O9	O7	0.0530612	0.0680824	2.45491
O9	O8	0.0639109	0.0833333	3.65137
O9	O9	0.0582011	0.0742635	4.86893

## Sheet: Figure 1g
X_peptide	Y_peptide	Tm
O1	O1	-2
O1	O2	72
O2	O2	34
O1	O3	3
O2	O3	27
O3	O3	13
O1	O4	20
O2	O4	21
O3	O4	68
O4	O4	21
O1	O5	21
O2	O5	30
O3	O5	30
O4	O5	36
O5	O5	17
O1	O6	23
O2	O6	30
O3	O6	33
O4	O6	38
O5	O6	71
O6	O6	23
O1	O7	34
O2	O7	15
O3	O7	18
O4	O7	16
O5	O7	35
O6	O7	19
O7	O7	-1
O1	O8	-3
O2	O8	51
O3	O8	20
O4	O8	22
O5	O8	26
O6	O8	48
O7	O8	68
O8	O8	2
O1	O9	12
O2	O9	56
O3	O9	18
O4	O9	28
O5	O9	11
O6	O9	40
O7	O9	17
O8	O9	22
O9	O9	6
O1	O10	42
O2	O10	46
O3	O10	10
O4	O10	32
O5	O10	48
O6	O10	27
O7	O10	29
O8	O10	29
O9	O10	69
O10	O10	29
O1	O11	1
O2	O11	38
O3	O11	16
O4	O11	50
O5	O11	15
O6	O11	23
O7	O11	21
O8	O11	5
O9	O11	5
O10	O11	31
O11	O11	4
O1	O12	36
O2	O12	17
O3	O12	60
O4	O12	36
O5	O12	29
O6	O12	30
O7	O12	15
O8	O12	48
O9	O12	42
O10	O12	26
O11	O12	73
O12	O12	15
O1	O13	43
O2	O13	13
O3	O13	22
O4	O13	28
O5	O13	39
O6	O13	44
O7	O13	18
O8	O13	42
O9	O13	32
O10	O13	26
O11	O13	26
O12	O13	20
O13	O13	21
O1	O14	23
O2	O14	54
O3	O14	30
O4	O14	36
O5	O14	46
O6	O14	55
O7	O14	56
O8	O14	17
O9	O14	18
O10	O14	31
O11	O14	17
O12	O14	51
O13	O14	75
O14	O14	24
O1	O15	8
O2	O15	42
O3	O15	6
O4	O15	40
O5	O15	36
O6	O15	31
O7	O15	40
O8	O15	28
O9	O15	20
O10	O15	26
O11	O15	13
O12	O15	26
O13	O15	51
O14	O15	20
O15	O15	12
O1	O16	14
O2	O16	18
O3	O16	21
O4	O16	15
O5	O16	21
O6	O16	25
O7	O16	15
O8	O16	28
O9	O16	18
O10	O16	28
O11	O16	4
O12	O16	21
O13	O16	16
O14	O16	34
O15	O16	52
O16	O16	0

## Sheet: Figure 1h
X_peptide	Y_peptide	medRD_mas1
O1	O1	0.0588494
O1	O10	0.10306
O1	O11	0.0643548
O1	O12	0.0625
O1	O13	0.0718317
O1	O14	0.0560472
O1	O15	0.0571429
O1	O16	0.0645161
O1	O2	2.47972
O1	O3	0.0566935
O1	O4	0.0605096
O1	O5	0.0603459
O1	O6	0.0526316
O1	O7	0.0662252
O1	O8	0.0589304
O1	O9	0.0758796
O10	O1	0.740963
O10	O10	0.0664452
O10	O11	0.0932132
O10	O12	0.0584615
O10	O13	0.0611627
O10	O14	0.0746394
O10	O15	0.0681818
O10	O16	0.0912581
O10	O2	0.154822
O10	O3	0.0809524
O10	O4	0.0769231
O10	O5	0.286857
O10	O6	0.064
O10	O7	0.0700986
O10	O8	0.0840673
O10	O9	3.92011
O11	O1	0.0606061
O11	O10	0.0540958
O11	O11	0.059098
O11	O12	1.95238
O11	O13	0.0556259
O11	O14	0.0531128
O11	O15	0.0562546
O11	O16	0.0618719
O11	O2	0.0506763
O11	O3	0.0679253
O11	O4	1.79598
O11	O5	0.0630631
O11	O6	0.058952
O11	O7	0.0624941
O11	O8	0.0574713
O11	O9	0.0612245
O12	O1	0.0632411
O12	O10	0.0524056
O12	O11	3.01982
O12	O12	0.0527298
O12	O13	0.0613333
O12	O14	0.0970722
O12	O15	0.0586088
O12	O16	0.0626455
O12	O2	0.0567787
O12	O3	1.29499
O12	O4	0.0866785
O12	O5	0.0685921
O12	O6	0.0551471
O12	O7	0.0590182
O12	O8	0.0878594
O12	O9	0.0641975
O13	O1	0.0695856
O13	O10	0.0566046
O13	O11	0.0592255
O13	O12	0.0539724
O13	O13	0.0515706
O13	O14	2.32524
O13	O15	0.381356
O13	O16	0.0511899
O13	O2	0.0489357
O13	O3	0.0566737
O13	O4	0.0555556
O13	O5	0.0921053
O13	O6	0.146945
O13	O7	0.0533163
O13	O8	0.130232
O13	O9	0.0547264
O14	O1	0.0677988
O14	O10	0.0612245
O14	O11	0.0712329
O14	O12	0.11978
O14	O13	3.4585
O14	O14	0.0751863
O14	O15	0.0584321
O14	O16	2.59844
O14	O2	0.076087
O14	O3	0.0909091
O14	O4	0.0735355
O14	O5	1.36406
O14	O6	0.793143
O14	O7	0.494325
O14	O8	0.063292
O14	O9	0.0777385
O15	O1	0.0650353
O15	O10	0.05
O15	O11	0.0604027
O15	O12	0.0585586
O15	O13	0.651049
O15	O14	0.0553191
O15	O15	0.0645161
O15	O16	3.81985
O15	O2	0.0494095
O15	O3	0.0625
O15	O4	0.070559
O15	O5	0.117739
O15	O6	0.0555556
O15	O7	0.153859
O15	O8	0.0738413
O15	O9	0.0663265
O16	O1	0.0663522
O16	O10	0.0617631
O16	O11	0.0681818
O16	O12	0.0571429
O16	O13	0.0555556
O16	O14	1.39286
O16	O15	1.83939
O16	O16	0.0593986
O16	O2	0.0571429
O16	O3	0.0653465
O16	O4	0.0535217
O16	O5	0.0662651
O16	O6	0.0877074
O16	O7	0.0875698
O16	O8	0.832532
O16	O9	0.0734514
O2	O1	3.64936
O2	O10	0.259339
O2	O11	0.0994624
O2	O12	0.0598043
O2	O13	0.064333
O2	O14	0.104784
O2	O15	0.0675381
O2	O16	0.075538
O2	O2	0.0657394
O2	O3	0.071599
O2	O4	0.0641791
O2	O5	0.0755768
O2	O6	0.06
O2	O7	0.0574682
O2	O8	0.150198
O2	O9	0.767442
O3	O1	0.0600522
O3	O10	0.0592758
O3	O11	0.0752794
O3	O12	0.510862
O3	O13	0.0566038
O3	O14	0.059205
O3	O15	0.0508475
O3	O16	0.0504032
O3	O2	0.0531561
O3	O3	0.056134
O3	O4	3.34739
O3	O5	0.0630921
O3	O6	0.0562552
O3	O7	0.0543429
O3	O8	0.0569724
O3	O9	0.0610169
O4	O1	0.068
O4	O10	0.0593434
O4	O11	1.9191
O4	O12	0.0811309
O4	O13	0.0628882
O4	O14	0.0722433
O4	O15	0.0728976
O4	O16	0.06
O4	O2	0.0571429
O4	O3	3.74921
O4	O4	0.060844
O4	O5	0.0692711
O4	O6	0.0689655
O4	O7	0.0583321
O4	O8	0.0569106
O4	O9	0.0660377
O5	O1	0.054326
O5	O10	0.0625
O5	O11	0.0604027
O5	O12	0.0548378
O5	O13	0.0717677
O5	O14	0.219838
O5	O15	0.070957
O5	O16	0.0625
O5	O2	0.0590062
O5	O3	0.0614025
O5	O4	0.0542231
O5	O5	0.0554623
O5	O6	2.82416
O5	O7	0.0603868
O5	O8	0.0606547
O5	O9	0.0619048
O6	O1	0.0647482
O6	O10	0.0535583
O6	O11	0.0768969
O6	O12	0.0626186
O6	O13	0.419636
O6	O14	0.720669
O6	O15	0.0550202
O6	O16	0.214807
O6	O2	0.0620549
O6	O3	0.071875
O6	O4	0.0850131
O6	O5	3.52187
O6	O6	0.0591299
O6	O7	0.0689062
O6	O8	0.160477
O6	O9	0.0887097
O7	O1	0.0577935
O7	O10	0.0481353
O7	O11	0.0601585
O7	O12	0.0524862
O7	O13	0.0565476
O7	O14	0.129297
O7	O15	0.0972763
O7	O16	0.0653846
O7	O2	0.0473966
O7	O3	0.0555556
O7	O4	0.0567061
O7	O5	0.0701754
O7	O6	0.0530333
O7	O7	0.0539514
O7	O8	3.26545
O7	O9	0.0595745
O8	O1	0.0681238
O8	O10	0.0593561
O8	O11	0.0769231
O8	O12	0.0895451
O8	O13	0.186965
O8	O14	0.0681045
O8	O15	0.081853
O8	O16	1.06034
O8	O2	0.0691764
O8	O3	0.0808511
O8	O4	0.0715789
O8	O5	0.0866084
O8	O6	0.111981
O8	O7	3.61863
O8	O8	0.0660377
O8	O9	0.0798579
O9	O1	0.0799989
O9	O10	2.84972
O9	O11	0.0529248
O9	O12	0.053286
O9	O13	0.0594789
O9	O14	0.0606922
O9	O15	0.058156
O9	O16	0.0570949
O9	O2	0.0966678
O9	O3	0.0627731
O9	O4	0.0583329
O9	O5	0.0535918
O9	O6	0.068759
O9	O7	0.0530612
O9	O8	0.0639109
O9	O9	0.0582011

## Sheet: Figure 1i
corr	i	rep
1	0	0
0.997517	10	1
0.995724	20	1
0.99098	30	1
0.987863	40	1
0.986396	50	1
0.979264	60	1
0.960643	70	1
0.938627	80	1
0.919144	90	1
0.879928	100	1
0.737963	110	1
0.703939	120	1
0.628394	130	1
0.514077	140	1
0.523695	150	1
0.497187	160	1
0.997565	10	2
0.995418	20	2
0.991923	30	2
0.98904	40	2
0.984596	50	2
0.978443	60	2
0.963312	70	2
0.955963	80	2
0.922059	90	2
0.89518	100	2
0.772037	110	2
0.702598	120	2
0.625956	130	2
0.587786	140	2
0.509942	150	2
0.471447	160	2
0.997576	10	3
0.995832	20	3
0.992377	30	3
0.988344	40	3
0.98427	50	3
0.978664	60	3
0.954674	70	3
0.933796	80	3
0.912427	90	3
0.836679	100	3
0.809424	110	3
0.730011	120	3
0.639173	130	3
0.56001	140	3
0.508699	150	3
0.487799	160	3
0.997314	10	4
0.995099	20	4
0.992102	30	4
0.989089	40	4
0.984075	50	4
0.97912	60	4
0.973406	70	4
0.96003	80	4
0.921	90	4
0.868749	100	4
0.809455	110	4
0.713955	120	4
0.599882	130	4
0.509065	140	4
0.484261	150	4
0.466106	160	4
0.997623	10	5
0.995339	20	5
0.993504	30	5
0.98777	40	5
0.983627	50	5
0.978933	60	5
0.961957	70	5
0.933887	80	5
0.933992	90	5
0.854306	100	5
0.799115	110	5
0.697714	120	5
0.611992	130	5
0.563963	140	5
0.504872	150	5
0.470952	160	5

## Sheet: Figure 2b
X_peptide	Y_peptide	X_group	medRDboth
4H1899	4H1899	bA	0.542194
4H1899	4H1985	bA	1.8575
4H1899	4H3175	bA	0.358243
4H1899	4H3277	bA	0.243641
4H1899	4H591	bA	0.23383
4H1899	4H626	bA	0.251327
4H1899	4H906	bA	0.465134
4H1985	4H1985	bA	0.407547
4H1985	4H3175	bA	0.216867
4H1985	4H3277	bA	0.374179
4H1985	4H591	bA	0.23278
4H1985	4H626	bA	0.305455
4H1985	4H906	bA	0.340278
4H3175	4H3175	bA	1.9589
4H3175	4H3277	bA	0.488372
4H3175	4H591	bA	0.211987
4H3175	4H626	bA	0.134799
4H3175	4H906	bA	0.337838
4H3277	4H3277	bA	3.99212
4H3277	4H591	bA	0.305637
4H3277	4H626	bA	0.651179
4H3277	4H906	bA	0.432389
4H591	4H591	bA	4.24748
4H591	4H626	bA	0.162326
4H591	4H906	bA	0.292587
4H626	4H626	bA	2.36347
4H626	4H906	bA	0.293317
4H906	4H906	bA	2.58573

## Sheet: Figure 2c
name	group	numints
4h-1or2N-not_first_only_B07_bc-8.05_nc-7.05-all.00.fasta	bA	5
4h-1or2N-not_first_only_B07_bc-8.05_nc-7.05-all.00.fasta	bH	4
4h-1or2N-not_first_only_B07_bc-8.05_nc-7.05-all.00.fasta	bN	5
4h-1or2N-not_first_only_B07_bc-8.05_nc-7.05-hetero-ex.01.00.fasta	bA	4
4h-1or2N-not_first_only_B07_bc-8.05_nc-7.05-hetero-ex.01.00.fasta	bH	4
4h-1or2N-not_first_only_B07_bc-8.05_nc-7.05-hetero-ex.01.00.fasta	bN	4
4h-1or2N-not_first_only_B07_bc-8.05_nc-7.05-hetero.01.fasta	bA	3
4h-1or2N-not_first_only_B07_bc-8.05_nc-7.05-hetero.01.fasta	bH	3
4h-1or2N-not_first_only_B07_bc-8.05_nc-7.05-hetero.01.fasta	bN	2
4h-1or2N-not_first_only_B07_bc-8.60_nc-7.60-all.00.fasta	bA	4
4h-1or2N-not_first_only_B07_bc-8.60_nc-7.60-all.00.fasta	bH	3
4h-1or2N-not_first_only_B07_bc-8.60_nc-7.60-all.00.fasta	bN	4
4h-1or2N-not_first_only_B07_bc-8.60_nc-7.60-hetero-ex.01.00.fasta	bA	3
4h-1or2N-not_first_only_B07_bc-8.60_nc-7.60-hetero-ex.01.00.fasta	bH	3
4h-1or2N-not_first_only_B07_bc-8.60_nc-7.60-hetero-ex.01.00.fasta	bN	3
4h-1or2N-not_first_only_B07_bc-8.60_nc-7.60-hetero-ex.04.00.fasta	bA	5
4h-1or2N-not_first_only_B07_bc-8.60_nc-7.60-hetero-ex.04.00.fasta	bH	4
4h-1or2N-not_first_only_B07_bc-8.60_nc-7.60-hetero-ex.04.00.fasta	bN	4
4h-1or2N-not_first_only_B07_bc-8.60_nc-7.60-hetero.01.fasta	bA	3
4h-1or2N-not_first_only_B07_bc-8.60_nc-7.60-hetero.01.fasta	bH	3
4h-1or2N-not_first_only_B07_bc-8.60_nc-7.60-hetero.01.fasta	bN	3
4h-1or2N-not_first_only_B07_bc-8.60_nc-7.60-hetero.04.fasta	bA	3
4h-1or2N-not_first_only_B07_bc-8.60_nc-7.60-hetero.04.fasta	bH	3
4h-1or2N-not_first_only_B07_bc-8.60_nc-7.60-hetero.04.fasta	bN	3
4h-1or2N-not_first_only_B07_bc-9.00_nc-8.00-all.00.fasta	bA	6
4h-1or2N-not_first_only_B07_bc-9.00_nc-8.00-all.00.fasta	bH	4
4h-1or2N-not_first_only_B07_bc-9.00_nc-8.00-all.00.fasta	bN	4
4h-1or2N-not_first_only_B07_bc-9.00_nc-8.00-hetero-ex.04.00.fasta	bA	3
4h-1or2N-not_first_only_B07_bc-9.00_nc-8.00-hetero-ex.04.00.fasta	bH	4
4h-1or2N-not_first_only_B07_bc-9.00_nc-8.00-hetero-ex.04.00.fasta	bN	4
4h-1or2N-not_first_only_B07_bc-9.00_nc-8.00-hetero.01.fasta	bA	2
4h-1or2N-not_first_only_B07_bc-9.00_nc-8.00-hetero.01.fasta	bH	3
4h-1or2N-not_first_only_B07_bc-9.00_nc-8.00-hetero.01.fasta	bN	3
4h-1or2N-not_first_only-same_GE_B07_bc-7.95_nc-6.95-hetero.00.fasta	bA	1
4h-1or2N-not_first_only-same_GE_B07_bc-7.95_nc-6.95-hetero.00.fasta	bH	2
4h-1or2N-not_first_only-same_GE_B07_bc-7.95_nc-6.95-hetero.00.fasta	bN	3
4h-1or2N-not_first_only-same_GE_B07_bc-7.95_nc-6.95-hetero.03.fasta	bA	2
4h-1or2N-not_first_only-same_GE_B07_bc-7.95_nc-6.95-hetero.03.fasta	bH	2
4h-1or2N-not_first_only-same_GE_B07_bc-7.95_nc-6.95-hetero.03.fasta	bN	3
4h-1or2N-not_first_only-same_GE_B07_bc-8.40_nc-7.40-hetero.01.fasta	bA	3
4h-1or2N-not_first_only-same_GE_B07_bc-8.40_nc-7.40-hetero.01.fasta	bH	2
4h-1or2N-not_first_only-same_GE_B07_bc-8.40_nc-7.40-hetero.01.fasta	bN	2
4h-1or2N-not_first_only-same_GE_B07_bc-8.95_nc-7.95-hetero.00.fasta	bA	2
4h-1or2N-not_first_only-same_GE_B07_bc-8.95_nc-7.95-hetero.00.fasta	bH	1
4h-1or2N-not_first_only-same_GE_B07_bc-8.95_nc-7.95-hetero.00.fasta	bN	2
mason.fasta	bA	3
mason.fasta	bH	2
mason.fasta	bN	3
mason.fasta	bP	4
mason.fasta	bS	5
PNIC.fasta	bA	3
PNIC.fasta	bH	2
PNIC.fasta	bN	4
PNIC.fasta	bP	3
PNIC.fasta	bS	3

## Sheet: Figure 3a
X_peptide	Y_peptide	Y_group	medRDboth	func	score	density
4H1046	4H1046	bA	0.723361	bcipa	1.04916	0.164085
4H1046	4H1072	bA	0.646974	bcipa	-5.46852	0.30474
4H1046	4H2568	bA	0.309158	bcipa	-6.39395	0.330569
4H1046	4H2619	bA	0.585799	bcipa	-43.6853	0.515666
4H1046	4H2745	bA	1.10877	bcipa	-43.6853	0.267034
4H1046	4H344	bA	0.475818	bcipa	-5.46852	0.370653
4H1046	4H363	bA	1.30864	bcipa	-44.6107	0.24739
4H1046	4H3907	bA	0.675416	bcipa	-43.6853	0.476867
4H1046	4H3961	bA	11.3542	bcipa	-71.3462	0.0979146
4H1046	4H470	bA	1.50955	bcipa	-5.46852	0.109564
4H1072	4H1072	bA	2.6345	bcipa	5.0874	0.0250814
4H1072	4H1193	bA	2.15018	bcipa	-5.46852	0.0830971
4H1072	4H1387	bA	4.32	bcipa	-33.1294	0.138536
4H1072	4H1406	bA	1.27027	bcipa	-1.43028	0.10668
4H1072	4H2568	bA	6.34576	bcipa	-34.0548	0.0890089
4H1072	4H2619	bA	1.04688	bcipa	-22.5578	0.484268
4H1072	4H2745	bA	0.814545	bcipa	-11.9862	0.45445
4H1072	4H344	bA	0.468293	bcipa	-22.5578	0.95814
4H1072	4H3592	bA	6.11538	bcipa	-33.1294	0.0985686
4H1072	4H3601	bA	1.40426	bcipa	-43.6853	0.262767
4H1072	4H363	bA	3.34769	bcipa	-34.0548	0.176054
4H1072	4H3907	bA	2.70934	bcipa	-71.3462	0.0819786
4H1072	4H3961	bA	3.80486	bcipa	-39.6471	0.112345
4H1072	4H4038	bA	5.55556	bcipa	-39.6471	0.0801784
4H1072	4H470	bA	0.3	bcipa	-11.9862	0.487259
4H1081	4H1081	bA	0.334824	bcipa	1.04916	0.224827
4H1081	4H112	bA	0.835179	bcipa	-14.9386	0.516114
4H1081	4H1158	bA	0.277778	bcipa	-26.596	0.586355
4H1081	4H118	bA	0.538835	bcipa	-36.0739	0.6788
4H1081	4H1348	bA	0.434366	bcipa	-35.1407	0.69575
4H1081	4H1373	bA	0.736486	bcipa	-35.1485	0.644986
4H1081	4H1544	bA	0.761821	bcipa	-35.1407	0.627795
4H1081	4H170	bA	0.375184	bcipa	2.15069	0.21095
4H1081	4H1710	bA	0.36	bcipa	-14.0132	0.665508
4H1081	4H1831	bA	0.431974	bcipa	-24.5769	0.989966
4H1081	4H1899	bA	0.466398	bcipa	-14.0132	0.707726
4H1081	4H1985	bA	0.382981	bcipa	-35.1407	0.642096
4H1081	4H2586	bA	0.366071	bcipa	-36.0739	0.558333
4H1081	4H2627	bA	0.5	bcipa	-36.0661	0.671966
4H1081	4H2673	bA	0.48804	bcipa	-36.0739	0.666767
4H1081	4H2702	bA	1.57895	bcipa	-34.047	0.378986
4H1081	4H3010	bA	0.836721	bcipa	-53.1554	0.0686461
4H1081	4H3112	bA	0.407895	bcipa	-24.5769	0.992631
4H1081	4H3162	bA	0.559222	bcipa	-35.1485	0.734988
4H1081	4H3175	bA	0.231076	bcipa	-24.5769	0.400838
4H1081	4H3277	bA	0.562848	bcipa	-24.5769	0.858533
4H1081	4H3298	bA	0.4	bcipa	-24.5769	0.988252
4H1081	4H3427	bA	0.524671	bcipa	-24.5769	0.907772
4H1081	4H346	bA	0.471067	bcipa	-36.0739	0.660299
4H1081	4H3462	bA	0.423414	bcipa	-43.6853	0.441597
4H1081	4H3497	bA	0.332515	bcipa	-5.46852	0.353546
4H1081	4H3613	bA	0.609847	bcipa	-35.1485	0.722567
4H1081	4H3628	bA	0.344538	bcipa	-14.0132	0.638822
4H1081	4H3926	bA	14.8968	bcipa	-71.3462	0.0394457
4H1081	4H4073	bA	0.608418	bcipa	-22.5578	0.811633
4H1081	4H457	bA	0.45	bcipa	-16.9577	0.706295
4H1081	4H575	bA	0.297889	bcipa	-5.46852	0.3074
4H1081	4H591	bA	0.425287	bcipa	-25.5023	0.950305
4H1081	4H626	bA	0.501847	bcipa	-36.0739	0.671966
4H1081	4H683	bA	0.804852	bcipa	13.6477	0.0262689
4H1081	4H754	bA	0.630631	bcipa	-24.5769	0.770142
4H1081	4H780	bA	0.421053	bcipa	-25.5023	0.951777
4H1081	4H797	bA	0.309045	bcipa	-36.0739	0.458973
4H1081	4H855	bA	0.857604	bcipa	-43.6853	0.354974
4H1081	4H906	bA	0.416667	bcipa	-25.5023	0.952392
4H1081	4H918	bA	0.511111	bcipa	-43.6853	0.502525
4H1081	4H953	bA	0.291667	bcipa	-5.46852	0.291664
4H1081	4H968	bA	0.164948	bcipa	-41.6584	0.082344
4H112	4H112	bA	7.51765	bcipa	-24.4243	0.0362749
4H112	4H1158	bA	2.05882	bcipa	-14.9386	0.170261
4H112	4H118	bA	0.311475	bcipa	-24.4165	0.789151
4H112	4H170	bA	2.47146	bcipa	-15.8719	0.139702
4H112	4H1831	bA	0.583832	bcipa	-23.4911	0.840408
4H112	4H2586	bA	0.72	bcipa	-43.5249	0.449484
4H112	4H2627	bA	6.65018	bcipa	-83.7687	0.0241131
4H112	4H2673	bA	3.21357	bcipa	-62.6333	0.0246451
4H112	4H2702	bA	1.79703	bcipa	-32.9611	0.337343
4H112	4H3010	bA	5.41727	bcipa	-52.0695	0.0497742
4H112	4H3112	bA	6.67053	bcipa	-23.4911	0.0402021
4H112	4H3427	bA	3.80207	bcipa	-42.5995	0.124967
4H112	4H346	bA	0.611848	bcipa	-24.4165	0.792831
4H112	4H3926	bA	1.38683	bcipa	-30.0088	0.360097
4H112	4H4073	bA	4.47225	bcipa	-30.0088	0.122316
4H112	4H457	bA	3.2428	bcipa	-34.9803	0.171966
4H112	4H575	bA	0.458112	bcipa	-23.4911	0.98461
4H112	4H683	bA	1.35366	bcipa	-34.0548	0.410255
4H112	4H754	bA	0.534091	bcipa	-32.0279	0.800164
4H112	4H780	bA	0.555714	bcipa	-34.9881	0.735651
4H112	4H797	bA	1.10954	bcipa	-24.4165	0.447384
4H112	4H855	bA	1.64257	bcipa	-42.5995	0.271584
4H112	4H918	bA	0.327316	bcipa	-12.9195	0.587628
4H112	4H953	bA	1.05491	bcipa	-12.9195	0.385329
4H112	4H968	bA	1.52483	bcipa	-32.0357	0.387211
4H1158	4H1158	bA	0.57185	bcipa	1.04916	0.208203
4H1158	4H118	bA	1.80503	bcipa	-6.39395	0.102441
4H1158	4H170	bA	0.187938	bcipa	-27.5293	0.189404
4H1158	4H1831	bA	1.14103	bcipa	-24.5769	0.431103
4H1158	4H2586	bA	0.493671	bcipa	-25.5023	0.899395
4H1158	4H2627	bA	3.16883	bcipa	-36.0661	0.161986
4H1158	4H2673	bA	0.96153	bcipa	-44.6107	0.284256
4H1158	4H2702	bA	1.79302	bcipa	-25.5102	0.248686
4H1158	4H3010	bA	8.23913	bcipa	-44.6186	0.0393564
4H1158	4H3112	bA	0.980583	bcipa	-5.46852	0.181287
4H1158	4H3427	bA	1.975	bcipa	-43.6853	0.251345
4H1158	4H346	bA	0.733333	bcipa	-25.5023	0.636109
4H1158	4H3926	bA	2.15854	bcipa	-22.5578	0.202744
4H1158	4H4073	bA	12.5623	bcipa	-71.3462	0.0781371
4H1158	4H457	bA	2.77022	bcipa	-46.6377	0.128621
4H1158	4H575	bA	1.38298	bcipa	-14.0053	0.250212
4H1158	4H683	bA	0.302766	bcipa	-35.1407	0.501825
4H1158	4H754	bA	0.753445	bcipa	-24.5769	0.642798
4H1158	4H780	bA	1.58202	bcipa	-25.5023	0.278242
4H1158	4H797	bA	1	bcipa	-25.5023	0.476431
4H1158	4H855	bA	1.0303	bcipa	-14.0053	0.413607
4H1158	4H918	bA	0.933333	bcipa	-5.46852	0.195905
4H1158	4H953	bA	0.887127	bcipa	-43.6853	0.333227
4H1158	4H968	bA	1.07957	bcipa	-14.0132	0.389396
4H118	4H118	bA	5.14871	bcipa	-45.5519	0.104604
4H118	4H170	bA	0.957839	bcipa	-26.4356	0.476629
4H118	4H1831	bA	0.52496	bcipa	-23.4832	0.921339
4H118	4H2586	bA	1.46406	bcipa	-45.5519	0.220794
4H118	4H2627	bA	2.34381	bcipa	-64.6524	0.037181
4H118	4H2673	bA	3.75	bcipa	-83.7687	0.0640591
4H118	4H2702	bA	1.55056	bcipa	-24.4165	0.287993
4H118	4H3010	bA	14.2398	bcipa	-43.5249	0.00862968
4H118	4H3112	bA	1.14042	bcipa	-23.4832	0.437916
4H118	4H3427	bA	1.2663	bcipa	-42.5916	0.272011
4H118	4H346	bA	0.542169	bcipa	-26.4435	0.813018
4H118	4H3926	bA	7.07245	bcipa	-32.0357	0.0801666
4H118	4H4073	bA	0.855422	bcipa	-40.5725	0.380519
4H118	4H457	bA	0.681276	bcipa	-26.4356	0.663685
4H118	4H575	bA	1.44694	bcipa	-34.0548	0.399193
4H118	4H683	bA	0.486486	bcipa	-34.047	0.762857
4H118	4H754	bA	0.352657	bcipa	-53.1632	0.101746
4H118	4H780	bA	1.09087	bcipa	-15.8719	0.379444
4H118	4H797	bA	0.296512	bcipa	-26.4435	0.675256
4H118	4H855	bA	1.49573	bcipa	-34.0548	0.39344
4H118	4H918	bA	0.612791	bcipa	-14.9464	0.635451
4H118	4H953	bA	0.45322	bcipa	-34.0548	0.747853
4H118	4H968	bA	1.04636	bcipa	-12.9195	0.392954
4H1193	4H1193	bA	0.360577	bcipa	1.04916	0.238508
4H1193	4H1328	bA	0.876033	bcipa	-14.0132	0.486659
4H1193	4H1369	bA	0.333195	bcipa	-16.0323	0.597332
4H1193	4H1387	bA	0.426667	bcipa	-5.46852	0.382777
4H1193	4H1406	bA	0.962963	bcipa	-22.5578	0.52781
4H1193	4H1446	bA	0.597222	bcipa	-35.1485	0.728359
4H1193	4H1845	bA	0.431184	bcipa	-24.5769	0.989966
4H1193	4H2576	bA	2.95238	bcipa	-34.047	0.197532
4H1193	4H2610	bA	0.578858	bcipa	-25.5023	0.80027
4H1193	4H2667	bA	0.593245	bcipa	-14.9386	0.646064
4H1193	4H2697	bA	0.481481	bcipa	-27.5293	0.821278
4H1193	4H3189	bA	0.370787	bcipa	-24.5769	0.958786
4H1193	4H331	bA	0.277477	bcipa	-16.9577	0.429358
4H1193	4H3592	bA	0.80766	bcipa	-43.6853	0.386293
4H1193	4H3601	bA	0.370968	bcipa	-26.596	0.878918
4H1193	4H3606	bA	0.373887	bcipa	-43.6853	0.399722
4H1193	4H370	bA	0.279956	bcipa	-25.5023	0.631942
4H1193	4H3782	bA	5.46833	bcipa	-62.8016	0.0233005
4H1193	4H3843	bA	1.57224	bcipa	-35.1407	0.367478
4H1193	4H3907	bA	0.64173	bcipa	-43.6853	0.498357
4H1193	4H4001	bA	2.52347	bcipa	-35.1485	0.217342
4H1193	4H4038	bA	10.5095	bcipa	-71.3462	0.109879
4H1193	4H462	bA	2.61187	bcipa	-44.6186	0.175075
4H1193	4H568	bA	0.264706	bcipa	-14.0053	0.411374
4H1193	4H607	bA	0.395173	bcipa	-14.0053	0.701443
4H1193	4H687	bA	0.384271	bcipa	-5.46852	0.385561
4H1193	4H72	bA	0.16	bcipa	-36.0661	0.11181
4H1193	4H797	bA	0.356643	bcipa	-25.5023	0.893555
4H1193	4H883	bA	0.447059	bcipa	-14.0053	0.71281
4H1193	4H918	bA	0.264793	bcipa	-43.6853	0.246883
4H1193	4H953	bA	0.362729	bcipa	-5.46852	0.377489
4H1193	4H967	bA	0.561798	bcipa	-43.6853	0.516895
4H121	4H121	bA	0.902552	bcipa	-28.4626	0.486784
4H121	4H182	bA	0.324056	bcipa	-36.0739	0.494266
4H121	4H2134	bA	6.84753	bcipa	-75.224	0.0698776
4H121	4H2143	bA	0.535714	bcipa	-44.6186	0.455792
4H121	4H2223	bA	2.14679	bcipa	-14.9386	0.165396
4H121	4H2438	bA	4.77197	bcipa	-45.544	0.112597
4H121	4H2473	bA	0.330357	bcipa	-7.32722	0.377655
4H121	4H2503	bA	0.268293	bcipa	-34.047	0.446331
4H121	4H2588	bA	0.753623	bcipa	-44.6186	0.384295
4H121	4H2692	bA	0.693307	bcipa	-44.6107	0.435634
4H121	4H2717	bA	0.608234	bcipa	-44.6186	0.455982
4H121	4H2839	bA	2	bcipa	-44.6186	0.229454
4H121	4H2915	bA	0.909157	bcipa	-34.9803	0.515096
4H121	4H3057	bA	1.06011	bcipa	-34.0548	0.459775
4H121	4H319	bA	0.221452	bcipa	-6.40179	0.145826
4H121	4H3277	bA	0.22	bcipa	-34.047	0.300109
4H121	4H348	bA	0.303441	bcipa	-25.5102	0.725265
4H121	4H40	bA	0.560606	bcipa	-36.9994	0.63779
4H121	4H477	bA	0.326531	bcipa	-25.5102	0.811557
4H121	4H492	bA	0.237288	bcipa	-4.37483	0.169434
4H121	4H741	bA	0.33734	bcipa	-45.544	0.292065
4H1222	4H1222	bA	1.70159	bcipa	-16.0401	0.191778
4H1222	4H1338	bA	1.22353	bcipa	-14.0132	0.311804
4H1222	4H1348	bA	1.83156	bcipa	-5.46852	0.0990927
4H1222	4H1359	bA	0.986236	bcipa	-14.0132	0.435999
4H1222	4H1373	bA	0.514176	bcipa	-14.0132	0.68539
4H1222	4H1393	bA	1.05143	bcipa	-24.5769	0.478451
4H1222	4H1449	bA	2.07274	bcipa	-35.1485	0.268638
4H1222	4H1544	bA	1.67732	bcipa	-5.46852	0.103829
4H1222	4H1629	bA	0.437736	bcipa	-33.1216	0.774566
4H1222	4H1710	bA	10.6396	bcipa	-33.1294	0.0295852
4H1222	4H1804	bA	0.982014	bcipa	-14.0132	0.435999
4H1222	4H1899	bA	3.00215	bcipa	-41.6662	0.155405
4H1222	4H1985	bA	6.07767	bcipa	-35.1485	0.0874809
4H1222	4H3129	bA	0.157706	bcipa	-43.6853	0.0643863
4H1222	4H3172	bA	1.47409	bcipa	-33.1216	0.404438
4H1222	4H3414	bA	0.911444	bcipa	-3.4494	0.184473
4H1222	4H3613	bA	0.636364	bcipa	-33.1216	0.768826
4H1222	4H3628	bA	0.688184	bcipa	-41.6662	0.507341
4H1222	4H3631	bA	1.24826	bcipa	-41.6662	0.274873
4H1222	4H3638	bA	0.383721	bcipa	-22.5578	0.943795
4H1222	4H3817	bA	3.26368	bcipa	-71.3462	0.0835391
4H1222	4H3858	bA	0.733333	bcipa	-14.0132	0.558468
4H1222	4H3974	bA	2	bcipa	-14.021	0.168322
4H1222	4H570	bA	1.40574	bcipa	-34.047	0.404097
4H1222	4H584	bA	0.256494	bcipa	-14.9386	0.367832
4H1222	4H619	bA	0.364829	bcipa	-53.1554	0.104721
4H1222	4H850	bA	0.818692	bcipa	-14.9386	0.521676
4H1222	4H906	bA	0.668115	bcipa	-25.5102	0.695775
4H1257	4H1257	bA	0.941006	bcipa	-16.0401	0.456251
4H1257	4H1446	bA	0.576923	bcipa	-24.5848	0.837235
4H1257	4H1828	bA	0.457446	bcipa	-14.0132	0.709797
4H1257	4H1845	bA	0.449918	bcipa	-14.0132	0.71281
4H1257	4H2442	bA	0.374249	bcipa	-25.5102	0.929515
4H1257	4H2576	bA	2.47826	bcipa	-42.5916	0.210014
4H1257	4H2618	bA	0.413812	bcipa	-23.4832	0.999697
4H1257	4H2667	bA	0.428571	bcipa	-23.4832	0.99941
4H1257	4H2729	bA	0.857143	bcipa	-25.5102	0.547822
4H1257	4H3112	bA	0.5	bcipa	-33.1216	0.79638
4H1257	4H3185	bA	0.253339	bcipa	-24.5769	0.520947
4H1257	4H331	bA	0.490683	bcipa	-6.39395	0.37896
4H1257	4H3354	bA	0.413115	bcipa	-14.0132	0.712228
4H1257	4H338	bA	0.289243	bcipa	-25.5023	0.669578
4H1257	4H3427	bA	0.419332	bcipa	-14.0132	0.7134
4H1257	4H3782	bA	7.5	bcipa	-71.3462	0.122235
4H1257	4H3855	bA	0.494208	bcipa	-22.5578	0.936941
4H1257	4H4001	bA	0.902846	bcipa	-24.5848	0.545797
4H1257	4H454	bA	5.85124	bcipa	-44.6186	0.0886968
4H1257	4H568	bA	0.173893	bcipa	-22.55	0.151043
4H1257	4H607	bA	0.288462	bcipa	-22.55	0.666387
4H1257	4H687	bA	0.39256	bcipa	-14.0132	0.701443
4H1257	4H717	bA	0.933962	bcipa	-44.6186	0.286704
4H1257	4H72	bA	0.315522	bcipa	-44.6107	0.310786
4H1257	4H754	bA	0.317753	bcipa	-33.1216	0.59906
4H1257	4H797	bA	0.393452	bcipa	-14.9386	0.698887
4H1257	4H883	bA	0.306905	bcipa	-3.44156	0.301355
4H1257	4H908	bA	0.251772	bcipa	-14.0132	0.360232
4H1257	4H918	bA	0.65	bcipa	-33.1216	0.763715
4H1257	4H953	bA	0.217486	bcipa	5.09524	0.0681665
4H1257	4H967	bA	0.327869	bcipa	-33.1216	0.621011
4H1328	4H1328	bA	5.03632	bcipa	-12.0019	0.0262743
4H1328	4H1369	bA	0.405405	bcipa	-22.5578	0.965095
4H1328	4H1446	bA	1.45072	bcipa	-11.994	0.203719
4H1328	4H1845	bA	0.773585	bcipa	-31.1024	0.642769
4H1328	4H2576	bA	7.03585	bcipa	-32.0357	0.082352
4H1328	4H2610	bA	0.531223	bcipa	-32.0279	0.800164
4H1328	4H2667	bA	1.54023	bcipa	-32.0357	0.383412
4H1328	4H2697	bA	1.5359	bcipa	-42.5916	0.272994
4H1328	4H3189	bA	0.403846	bcipa	-11.994	0.650649
4H1328	4H331	bA	2.76542	bcipa	-34.0548	0.206721
4H1328	4H3606	bA	1.24762	bcipa	-31.1024	0.409409
4H1328	4H370	bA	0.383648	bcipa	-12.9195	0.679444
4H1328	4H3782	bA	1.15217	bcipa	-20.5387	0.385476
4H1328	4H3843	bA	6.05177	bcipa	-71.3462	0.121745
4H1328	4H4001	bA	4.3831	bcipa	-50.2108	0.0703054
4H1328	4H462	bA	0.666667	bcipa	-2.35571	0.257733
4H1328	4H568	bA	0.987575	bcipa	-11.994	0.386322
4H1328	4H607	bA	0.399516	bcipa	-11.994	0.648561
4H1328	4H687	bA	0.374226	bcipa	-11.994	0.634285
4H1328	4H72	bA	3.49412	bcipa	-14.9464	0.0593612
4H1328	4H797	bA	0.186486	bcipa	-32.0279	0.201845
4H1328	4H883	bA	0.4	bcipa	-31.1024	0.763075
4H1328	4H918	bA	0.662222	bcipa	-20.5308	0.685985
4H1328	4H953	bA	0.376569	bcipa	-20.5308	0.806739
4H1328	4H967	bA	0.746746	bcipa	-31.1024	0.661065
4H1338	4H1338	bA	0.962454	bcipa	-33.1294	0.525498
4H1338	4H1348	bA	0.587288	bcipa	-33.1216	0.790705
4H1338	4H1373	bA	0.438235	bcipa	-14.021	0.713686
4H1338	4H1449	bA	0.404255	bcipa	-14.0132	0.708098
4H1338	4H1544	bA	0.947674	bcipa	-33.1216	0.534187
4H1338	4H1710	bA	0.327208	bcipa	-11.994	0.556468
4H1338	4H1899	bA	0.451869	bcipa	-11.994	0.649488
4H1338	4H1985	bA	1.22535	bcipa	-33.1216	0.43538
4H1338	4H3613	bA	1.66667	bcipa	-33.1294	0.371378
4H1338	4H3628	bA	0.545091	bcipa	-31.1024	0.784915
4H1338	4H3817	bA	0.570611	bcipa	-11.994	0.591619
4H1338	4H3858	bA	6.5	bcipa	-71.3462	0.123049
4H1338	4H3974	bA	3.07	bcipa	-50.2108	0.0772895
4H1338	4H570	bA	0.607018	bcipa	-34.0548	0.760442
4H1338	4H850	bA	4.06667	bcipa	-53.1632	0.0547957
4H1347	4H1347	bA	0.431664	bcipa	1.04916	0.242128
4H1347	4H145	bA	0.988889	bcipa	1.06484	0.107796
4H1347	4H2619	bA	0.656299	bcipa	-43.6853	0.488482
4H1347	4H2691	bA	0.571429	bcipa	-26.596	0.778213
4H1347	4H3070	bA	0.455473	bcipa	-29.0755	0.795432
4H1347	4H342	bA	0.567181	bcipa	-6.39395	0.349656
4H1347	4H3632	bA	6.80952	bcipa	-71.3462	0.123163
4H1347	4H496	bA	0.551231	bcipa	-22.5578	0.873181
4H1348	4H1348	bA	2.18103	bcipa	-16.0401	0.164249
4H1348	4H1373	bA	0.496581	bcipa	5.09524	0.156359
4H1348	4H1449	bA	0.86	bcipa	-24.5769	0.571872
4H1348	4H1544	bA	0.90508	bcipa	-35.1485	0.515096
4H1348	4H1710	bA	2.22187	bcipa	-41.6662	0.240424
4H1348	4H1899	bA	5.10178	bcipa	-33.1294	0.11821
4H1348	4H1985	bA	0.69351	bcipa	-5.46852	0.283236
4H1348	4H3162	bA	0.717767	bcipa	-33.1216	0.716403
4H1348	4H3175	bA	1.03231	bcipa	-24.5848	0.485813
4H1348	4H3277	bA	0.786388	bcipa	-14.0132	0.5305
4H1348	4H3298	bA	0.535714	bcipa	-33.1216	0.798682
4H1348	4H3462	bA	1.92836	bcipa	-14.0132	0.170646
4H1348	4H3497	bA	0.54023	bcipa	-33.1216	0.798682
4H1348	4H3613	bA	0.350432	bcipa	-33.1216	0.671341
4H1348	4H3628	bA	6.28839	bcipa	-71.3462	0.122709
4H1348	4H3817	bA	0.727443	bcipa	-41.6662	0.47462
4H1348	4H3858	bA	0.40859	bcipa	-33.1216	0.752056
4H1348	4H3926	bA	0.675676	bcipa	-11.994	0.525626
4H1348	4H3974	bA	1.59865	bcipa	-22.5578	0.266743
4H1348	4H570	bA	0.739813	bcipa	-53.1554	0.0796196
4H1348	4H591	bA	0.361111	bcipa	-25.5102	0.904084
4H1348	4H626	bA	0.648148	bcipa	-34.047	0.740313
4H1348	4H850	bA	0.746755	bcipa	-14.9386	0.555164
4H1348	4H906	bA	0.486493	bcipa	-34.047	0.762857
4H1359	4H1359	bA	1.17535	bcipa	-33.1294	0.444006
4H1359	4H1393	bA	0.525386	bcipa	5.09524	0.152596
4H1359	4H1449	bA	0.447477	bcipa	-14.0132	0.71281
4H1359	4H1629	bA	0.481052	bcipa	-41.6662	0.535275
4H1359	4H1710	bA	0.582857	bcipa	-31.1024	0.774272
4H1359	4H1804	bA	0.387363	bcipa	-33.1294	0.727834
4H1359	4H1985	bA	2.15534	bcipa	-14.0132	0.161601
4H1359	4H3129	bA	0.462928	bcipa	-33.1216	0.784349
4H1359	4H3172	bA	0.750338	bcipa	-14.021	0.547127
4H1359	4H3414	bA	0.514379	bcipa	-11.994	0.622662
4H1359	4H3631	bA	4.10424	bcipa	-60.7824	0.0248469
4H1359	4H3638	bA	0.611193	bcipa	-31.1024	0.758535
4H1359	4H3817	bA	0.592208	bcipa	-31.1024	0.767076
4H1359	4H3974	bA	0.95	bcipa	-31.1024	0.512058
4H1359	4H570	bA	0.543794	bcipa	-23.4832	0.893052
4H1359	4H584	bA	0.711242	bcipa	-34.0548	0.702281
4H1359	4H619	bA	0.429861	bcipa	-34.0548	0.730805
4H1359	4H850	bA	0.472081	bcipa	-4.37483	0.358707
4H1359	4H906	bA	0.548328	bcipa	-23.4832	0.893052
4H1369	4H1369	bA	0.745455	bcipa	-16.0401	0.551369
4H1369	4H1446	bA	0.384345	bcipa	-14.0132	0.697129
4H1369	4H1845	bA	0.238462	bcipa	-24.5848	0.433429
4H1369	4H2576	bA	0.811765	bcipa	-61.7	0.0156433
4H1369	4H2610	bA	0.492462	bcipa	-44.6186	0.439458
4H1369	4H2667	bA	0.401575	bcipa	-23.4832	0.996257
4H1369	4H2697	bA	0.457627	bcipa	-44.6107	0.434608
4H1369	4H3189	bA	0.43053	bcipa	-24.5848	0.991955
4H1369	4H331	bA	0.381579	bcipa	-6.39395	0.395282
4H1369	4H3606	bA	10.4539	bcipa	-62.8016	0.00947378
4H1369	4H370	bA	0.355731	bcipa	-6.40179	0.384384
4H1369	4H3782	bA	0.390926	bcipa	-41.6662	0.452185
4H1369	4H3843	bA	0.530351	bcipa	-24.5769	0.898461
4H1369	4H4001	bA	0.598425	bcipa	-14.0132	0.638477
4H1369	4H462	bA	0.712309	bcipa	-23.4832	0.693482
4H1369	4H568	bA	0.170732	bcipa	-33.1216	0.159121
4H1369	4H607	bA	0.302617	bcipa	-33.1216	0.564732
4H1369	4H687	bA	0.909434	bcipa	-22.55	0.553715
4H1369	4H72	bA	0.300766	bcipa	-25.5023	0.706888
4H1369	4H797	bA	0.433333	bcipa	-44.6186	0.40318
4H1369	4H883	bA	0.217557	bcipa	5.09524	0.0681665
4H1369	4H918	bA	0.278689	bcipa	-33.1216	0.493367
4H1369	4H953	bA	0.290909	bcipa	-14.0132	0.492323
4H1369	4H967	bA	0.243902	bcipa	-3.44156	0.176018
4H1373	4H1373	bA	1.59111	bcipa	-33.1294	0.385681
4H1373	4H1449	bA	0.295775	bcipa	-14.0132	0.505875
4H1373	4H1544	bA	0.400778	bcipa	-33.1216	0.740671
4H1373	4H1710	bA	0.388298	bcipa	-31.1024	0.752062
4H1373	4H1899	bA	0.358763	bcipa	-11.994	0.617092
4H1373	4H1985	bA	0.587106	bcipa	-14.0132	0.643741
4H1373	4H3162	bA	0.730769	bcipa	-33.1294	0.708122
4H1373	4H3175	bA	0.41055	bcipa	-22.5578	0.968057
4H1373	4H3277	bA	0.552189	bcipa	-41.6662	0.565074
4H1373	4H3298	bA	0.460268	bcipa	-3.4494	0.348434
4H1373	4H3462	bA	0.468966	bcipa	-22.5578	0.95814
4H1373	4H3497	bA	0.31	bcipa	-22.5578	0.758398
4H1373	4H3613	bA	5.523	bcipa	-71.3462	0.118094
4H1373	4H3628	bA	0.44709	bcipa	-31.1024	0.788765
4H1373	4H3817	bA	0.5	bcipa	-31.1024	0.792677
4H1373	4H3858	bA	3.88889	bcipa	-33.1294	0.15763
4H1373	4H3926	bA	9.66739	bcipa	-31.1103	0.0364033
4H1373	4H3974	bA	0.506329	bcipa	-31.1024	0.792009
4H1373	4H570	bA	0.45	bcipa	-34.0548	0.744013
4H1373	4H591	bA	0.553299	bcipa	-42.5916	0.552087
4H1373	4H626	bA	0.200396	bcipa	-14.9464	0.197183
4H1373	4H850	bA	0.901347	bcipa	-14.9464	0.481188
4H1373	4H906	bA	0.283784	bcipa	-23.4832	0.654453
4H1387	4H1387	bA	0.436805	bcipa	5.0874	0.16099
4H1387	4H1406	bA	0.331849	bcipa	-1.43028	0.288672
4H1387	4H3592	bA	7.54918	bcipa	-71.3462	0.122235
4H1387	4H3601	bA	0.583333	bcipa	-43.6853	0.516624
4H1387	4H3907	bA	3.7552	bcipa	-33.1294	0.162633
4H1387	4H4038	bA	2.31283	bcipa	-39.6471	0.216647
4H1393	4H1393	bA	0.341197	bcipa	-16.0401	0.608133
4H1393	4H1449	bA	0.268657	bcipa	-5.46852	0.250032
4H1393	4H1629	bA	0.208633	bcipa	-24.5848	0.298153
4H1393	4H1710	bA	0.179916	bcipa	-41.6662	0.101937
4H1393	4H1804	bA	0.320662	bcipa	-14.0132	0.583634
4H1393	4H1985	bA	0.183595	bcipa	-5.46852	0.0685357
4H1393	4H3129	bA	0.905861	bcipa	-35.1485	0.515096
4H1393	4H3172	bA	0.272152	bcipa	-33.1216	0.481386
4H1393	4H3414	bA	1.18049	bcipa	-33.1294	0.444006
4H1393	4H3631	bA	0.428571	bcipa	-41.6662	0.489895
4H1393	4H3638	bA	6.02597	bcipa	-71.3462	0.121745
4H1393	4H3817	bA	0.293233	bcipa	-22.5578	0.685146
4H1393	4H3974	bA	0.534579	bcipa	-41.6662	0.561009
4H1393	4H570	bA	0.390374	bcipa	-44.6186	0.37328
4H1393	4H584	bA	0.296526	bcipa	-34.047	0.524021
4H1393	4H619	bA	0.195769	bcipa	-14.9386	0.189436
4H1393	4H850	bA	0.386179	bcipa	-25.5102	0.941192
4H1393	4H906	bA	0.326244	bcipa	-14.9386	0.588821
4H1406	4H1406	bA	0.433612	bcipa	9.12564	0.100826
4H1406	4H3592	bA	1.26219	bcipa	-39.6471	0.282412
4H1406	4H3601	bA	6.20397	bcipa	-71.3462	0.12245
4H1406	4H3907	bA	1.76923	bcipa	-39.6471	0.266449
4H1406	4H4038	bA	0.882246	bcipa	-18.5196	0.487236
4H1446	4H1446	bA	1.76712	bcipa	-33.1294	0.349287
4H1446	4H1828	bA	0.592683	bcipa	-41.6662	0.560143
4H1446	4H1845	bA	0.677698	bcipa	-41.6662	0.514755
4H1446	4H2442	bA	0.351852	bcipa	-34.0548	0.634573
4H1446	4H2576	bA	3.07666	bcipa	-12.9195	0.0839439
4H1446	4H2610	bA	0.523819	bcipa	-42.5916	0.544934
4H1446	4H2618	bA	1.00604	bcipa	-32.0279	0.495897
4H1446	4H2667	bA	1.08907	bcipa	-32.0279	0.458463
4H1446	4H2697	bA	0.909432	bcipa	-44.6186	0.297839
4H1446	4H2729	bA	2.9564	bcipa	-53.1632	0.0647269
4H1446	4H3112	bA	1.65714	bcipa	-22.5578	0.259546
4H1446	4H3185	bA	0.943023	bcipa	-33.1216	0.534187
4H1446	4H3189	bA	0.537621	bcipa	-22.5578	0.891392
4H1446	4H331	bA	6.00654	bcipa	-14.9386	0.0159543
4H1446	4H3354	bA	0.661538	bcipa	-22.5578	0.744454
4H1446	4H338	bA	0.78545	bcipa	-14.9386	0.538318
4H1446	4H3427	bA	1.29132	bcipa	-41.6662	0.275341
4H1446	4H3606	bA	1.15435	bcipa	-22.5578	0.424267
4H1446	4H370	bA	1.20022	bcipa	-23.4832	0.402949
4H1446	4H3782	bA	1.79617	bcipa	-22.5656	0.240344
4H1446	4H3843	bA	7.46809	bcipa	-52.23	0.0367115
4H1446	4H3855	bA	1.23256	bcipa	-31.1024	0.412346
4H1446	4H4001	bA	6.40455	bcipa	-71.3462	0.122907
4H1446	4H454	bA	0.876923	bcipa	-14.9464	0.493271
4H1446	4H462	bA	0.823529	bcipa	-4.38267	0.223015
4H1446	4H568	bA	0.65816	bcipa	-11.9862	0.537238
4H1446	4H607	bA	0.58547	bcipa	7.1222	0.119
4H1446	4H687	bA	0.544894	bcipa	-22.5578	0.882455
4H1446	4H717	bA	0.744186	bcipa	-14.9464	0.560859
4H1446	4H72	bA	3.19066	bcipa	4.16981	0.0178209
4H1446	4H754	bA	0.441885	bcipa	-22.5578	0.969961
4H1446	4H797	bA	0.242236	bcipa	-23.4832	0.450182
4H1446	4H883	bA	1.01229	bcipa	-31.0946	0.473939
4H1446	4H908	bA	0.666667	bcipa	-22.5578	0.733258
4H1446	4H918	bA	0.976733	bcipa	-22.5578	0.521051
4H1446	4H953	bA	0.659722	bcipa	-41.6662	0.528386
4H1446	4H967	bA	0.53012	bcipa	-22.5578	0.899974
4H1449	4H1449	bA	0.541596	bcipa	-16.0401	0.676729
4H1449	4H1544	bA	0.585531	bcipa	-43.6853	0.515666
4H1449	4H1629	bA	0.329756	bcipa	-14.0132	0.607104
4H1449	4H1710	bA	2.19444	bcipa	-33.1294	0.258653
4H1449	4H1804	bA	0.480769	bcipa	-33.1216	0.791593
4H1449	4H1899	bA	0.779112	bcipa	-3.4494	0.224748
4H1449	4H1985	bA	2.19697	bcipa	-35.1485	0.249963
4H1449	4H3129	bA	0.417476	bcipa	-5.46852	0.384853
4H1449	4H3172	bA	0.348069	bcipa	-14.0132	0.648317
4H1449	4H3414	bA	0.355344	bcipa	-41.6662	0.406913
4H1449	4H3613	bA	0.410448	bcipa	-33.1216	0.752056
4H1449	4H3628	bA	0.818182	bcipa	-22.5578	0.600728
4H1449	4H3631	bA	1.60495	bcipa	-22.5578	0.266743
4H1449	4H3638	bA	0.161017	bcipa	-41.6662	0.0760231
4H1449	4H3817	bA	0.424507	bcipa	-14.021	0.7134
4H1449	4H3858	bA	0.428408	bcipa	-52.23	0.126976
4H1449	4H3974	bA	8.97143	bcipa	-71.3462	0.119442
4H1449	4H570	bA	0.144928	bcipa	-14.9386	0.0702624
4H1449	4H584	bA	0.271896	bcipa	-34.047	0.446331
4H1449	4H619	bA	0.219653	bcipa	4.16981	0.0737933
4H1449	4H850	bA	0.485507	bcipa	-34.047	0.762857
4H1449	4H906	bA	0.405063	bcipa	-44.6186	0.381819
4H145	4H145	bA	0.6	bcipa	-2.98907	0.296193
4H145	4H2619	bA	0.510623	bcipa	-26.596	0.844666
4H145	4H2691	bA	0.535539	bcipa	-9.50676	0.481141
4H145	4H3070	bA	13.4959	bcipa	-71.3462	0.0618839
4H145	4H342	bA	0.325066	bcipa	-38.0931	0.408983
4H145	4H3632	bA	0.346915	bcipa	-33.1137	0.661871
4H145	4H496	bA	0.345227	bcipa	-43.6853	0.366983
4H1544	4H1544	bA	1.00288	bcipa	-16.0401	0.427269
4H1544	4H1710	bA	7.81395	bcipa	-22.5578	0.0242695
4H1544	4H1899	bA	4.55251	bcipa	-71.3462	0.102108
4H1544	4H1985	bA	1.31561	bcipa	-43.6853	0.261998
4H1544	4H3162	bA	2.19807	bcipa	-14.0132	0.158145
4H1544	4H3175	bA	0.960642	bcipa	-24.5848	0.520177
4H1544	4H3277	bA	1.27536	bcipa	-14.0132	0.287041
4H1544	4H3298	bA	2.20885	bcipa	-14.0132	0.158145
4H1544	4H3462	bA	1.57619	bcipa	5.09524	0.0494557
4H1544	4H3497	bA	1.24044	bcipa	-33.1216	0.432917
4H1544	4H3613	bA	1.77177	bcipa	-14.0132	0.178806
4H1544	4H3628	bA	2.15984	bcipa	-33.1294	0.267977
4H1544	4H3817	bA	2.18041	bcipa	-41.6662	0.243715
4H1544	4H3858	bA	0.7	bcipa	-14.0132	0.575815
4H1544	4H3926	bA	1.03883	bcipa	-11.994	0.360963
4H1544	4H3974	bA	1.75345	bcipa	-3.4494	0.0941404
4H1544	4H570	bA	0.913793	bcipa	-34.047	0.534444
4H1544	4H591	bA	0.531707	bcipa	-44.6186	0.453849
4H1544	4H626	bA	0.631579	bcipa	-34.047	0.749646
4H1544	4H850	bA	1.38	bcipa	-34.047	0.408326
4H1544	4H906	bA	0.446809	bcipa	-34.047	0.744013
4H1629	4H1629	bA	1.83051	bcipa	-71.3462	0.0632371
4H1629	4H1710	bA	0.37069	bcipa	-31.1024	0.731648
4H1629	4H1804	bA	0.250178	bcipa	-22.5578	0.483101
4H1629	4H1985	bA	0.719839	bcipa	-33.1216	0.716403
4H1629	4H3129	bA	1.10712	bcipa	-24.5848	0.447384
4H1629	4H3172	bA	0.41196	bcipa	-3.4494	0.360936
4H1629	4H3414	bA	2.01828	bcipa	-22.5656	0.215593
4H1629	4H3631	bA	0.805556	bcipa	-31.1024	0.614297
4H1629	4H3638	bA	0.620352	bcipa	-22.5656	0.789503
4H1629	4H3817	bA	0.589385	bcipa	-31.1024	0.770838
4H1629	4H3974	bA	0.882985	bcipa	-11.994	0.429561
4H1629	4H570	bA	0.552261	bcipa	-34.0548	0.77099
4H1629	4H584	bA	0.247191	bcipa	-42.5916	0.218857
4H1629	4H619	bA	0.927946	bcipa	-42.5916	0.327596
4H1629	4H850	bA	0.319777	bcipa	-34.0548	0.57706
4H1629	4H906	bA	0.379995	bcipa	-23.4832	0.977222
4H166	4H166	bA	5.99482	bcipa	-28.4626	0.0825798
4H166	4H2143	bA	0.642857	bcipa	-14.9386	0.618786
4H166	4H2162	bA	1.31336	bcipa	-45.544	0.219845
4H166	4H2233	bA	1.604	bcipa	-36.0739	0.332794
4H166	4H2253	bA	1.23636	bcipa	-37.0072	0.336155
4H166	4H235	bA	1.36128	bcipa	-36.0739	0.357986
4H166	4H2444	bA	1.00295	bcipa	-25.5102	0.476431
4H166	4H2518	bA	8.51355	bcipa	-34.0548	0.0493917
4H166	4H2585	bA	0.708586	bcipa	-36.9994	0.569726
4H166	4H264	bA	3.25219	bcipa	-17.891	0.0771457
4H166	4H2760	bA	3.98735	bcipa	-34.0548	0.145077
4H166	4H2859	bA	2.90896	bcipa	-54.0887	0.0584944
4H166	4H2931	bA	4.74563	bcipa	-61.7	0.0244061
4H166	4H3041	bA	4.66935	bcipa	-83.7687	0.0422186
4H166	4H3297	bA	6.79279	bcipa	-55.1823	0.0328094
4H166	4H3364	bA	0.512966	bcipa	-34.047	0.769665
4H166	4H3381	bA	1.07692	bcipa	-34.047	0.454514
4H166	4H349	bA	0.507842	bcipa	-26.4356	0.844666
4H166	4H56	bA	0.748648	bcipa	-6.39395	0.270976
4H166	4H730	bA	0.441176	bcipa	-25.5102	0.94499
4H166	4H796	bA	0.75	bcipa	-14.9386	0.555164
4H166	4H932	bA	0.738255	bcipa	-44.6186	0.390977
4H166	4H949	bA	1.92453	bcipa	-44.6186	0.2331
4H170	4H170	bA	2.10417	bcipa	-28.4626	0.2152
4H170	4H1831	bA	0.348387	bcipa	-14.9386	0.642617
4H170	4H2586	bA	0.555556	bcipa	-45.544	0.404944
4H170	4H2627	bA	3.42829	bcipa	-56.1078	0.0435428
4H170	4H2673	bA	2.74052	bcipa	-45.544	0.151246
4H170	4H2702	bA	9.09852	bcipa	-45.5519	0.031106
4H170	4H3010	bA	8.56773	bcipa	-83.7687	0.015405
4H170	4H3112	bA	0.688277	bcipa	-14.9386	0.589843
4H170	4H3427	bA	1.13028	bcipa	-34.047	0.441154
4H170	4H346	bA	0.304348	bcipa	-45.544	0.258814
4H170	4H3926	bA	5.29888	bcipa	-51.1363	0.0564174
4H170	4H4073	bA	6.63874	bcipa	-42.5995	0.0678941
4H170	4H457	bA	4.74674	bcipa	-47.571	0.0937421
4H170	4H575	bA	0.617647	bcipa	4.16981	0.144655
4H170	4H683	bA	0.559414	bcipa	-16.9655	0.666562
4H170	4H754	bA	0.397295	bcipa	-44.6186	0.377552
4H170	4H780	bA	0.661538	bcipa	-45.544	0.386936
4H170	4H797	bA	0.994764	bcipa	-26.4356	0.457377
4H170	4H855	bA	0.798387	bcipa	-34.047	0.632195
4H170	4H918	bA	2.52632	bcipa	-44.6186	0.186165
4H170	4H953	bA	1.28763	bcipa	-25.5102	0.356145
4H170	4H968	bA	9.64286	bcipa	-53.1632	0.0206661
4H1710	4H1710	bA	1.10779	bcipa	-12.0019	0.332961
4H1710	4H1804	bA	0.51227	bcipa	-31.1024	0.792009
4H1710	4H1899	bA	0.891667	bcipa	-39.6471	0.363162
4H1710	4H1985	bA	8.27213	bcipa	-71.3462	0.120819
4H1710	4H3129	bA	1.44336	bcipa	-3.4494	0.107885
4H1710	4H3162	bA	0.490032	bcipa	-11.994	0.636867
4H1710	4H3172	bA	0.378947	bcipa	-11.994	0.63877
4H1710	4H3175	bA	0.656574	bcipa	-11.994	0.537238
4H1710	4H3277	bA	0.754011	bcipa	-22.5656	0.650448
4H1710	4H3298	bA	2.26907	bcipa	-22.5656	0.189649
4H1710	4H3414	bA	0.58222	bcipa	-20.5387	0.767385
4H1710	4H3462	bA	2.84211	bcipa	-22.5656	0.138913
4H1710	4H3497	bA	2.75059	bcipa	-22.5656	0.145857
4H1710	4H3613	bA	1.30012	bcipa	-11.994	0.252109
4H1710	4H3628	bA	2.33472	bcipa	-1.43028	0.0500295
4H1710	4H3631	bA	4.41179	bcipa	-1.43028	0.0120915
4H1710	4H3638	bA	2.0728	bcipa	-1.43028	0.0650683
4H1710	4H3817	bA	4.59725	bcipa	-31.1103	0.128493
4H1710	4H3858	bA	1.37398	bcipa	-31.1024	0.391157
4H1710	4H3926	bA	1.42169	bcipa	-29.0833	0.337081
4H1710	4H3974	bA	3.80208	bcipa	-31.1103	0.154533
4H1710	4H570	bA	0.288864	bcipa	-12.9195	0.486693
4H1710	4H584	bA	0.934375	bcipa	-32.0279	0.536979
4H1710	4H591	bA	0.329897	bcipa	-32.0279	0.648818
4H1710	4H619	bA	1.68085	bcipa	-32.0279	0.355641
4H1710	4H626	bA	0.537367	bcipa	-32.0279	0.799295
4H1710	4H850	bA	1.0119	bcipa	-51.1363	0.0861122
4H1710	4H906	bA	2.46907	bcipa	-42.5995	0.210014
4H1804	4H1804	bA	2.45902	bcipa	-71.3462	0.0787706
4H1804	4H1985	bA	0.48227	bcipa	-33.1216	0.791593
4H1804	4H3129	bA	1.47131	bcipa	-14.0132	0.220711
4H1804	4H3172	bA	0.984127	bcipa	-14.021	0.435999
4H1804	4H3414	bA	0.931239	bcipa	-11.994	0.408936
4H1804	4H3631	bA	1.48361	bcipa	-22.5656	0.293412
4H1804	4H3638	bA	0.686901	bcipa	-11.994	0.519818
4H1804	4H3817	bA	0.982844	bcipa	-11.994	0.386322
4H1804	4H3974	bA	0.726384	bcipa	-31.1024	0.678558
4H1804	4H570	bA	0.465262	bcipa	-42.5916	0.511259
4H1804	4H584	bA	0.613409	bcipa	-34.0548	0.757267
4H1804	4H619	bA	0.192469	bcipa	-34.0548	0.21441
4H1804	4H850	bA	0.588018	bcipa	-42.5916	0.550331
4H1804	4H906	bA	0.576923	bcipa	-61.7	0.029176
4H182	4H182	bA	0.923781	bcipa	-16.0401	0.469493
4H182	4H2134	bA	0.608472	bcipa	-25.5102	0.769404
4H182	4H2143	bA	0.523582	bcipa	-14.0132	0.681348
4H182	4H2223	bA	0.5	bcipa	-14.0132	0.692929
4H182	4H2438	bA	0.536815	bcipa	-25.5102	0.848751
4H182	4H2473	bA	0.876568	bcipa	-44.6186	0.309902
4H182	4H2503	bA	0.7	bcipa	-33.1216	0.731896
4H182	4H2588	bA	1.44047	bcipa	-14.0132	0.231561
4H182	4H2692	bA	1.14608	bcipa	-24.5769	0.431103
4H182	4H2717	bA	1.29863	bcipa	-24.5848	0.358775
4H182	4H2839	bA	1.63265	bcipa	-33.1216	0.376389
4H182	4H2915	bA	1.94967	bcipa	-61.7	0.0237012
4H182	4H3057	bA	8.42224	bcipa	-71.3462	0.120595
4H182	4H319	bA	0.663793	bcipa	-14.0132	0.599184
4H182	4H3277	bA	0.911243	bcipa	-14.0132	0.475036
4H182	4H348	bA	0.258065	bcipa	-14.0132	0.385375
4H182	4H40	bA	0.347826	bcipa	-6.39395	0.380911
4H182	4H477	bA	0.44774	bcipa	-24.5848	0.98363
4H182	4H492	bA	0.521277	bcipa	-22.5578	0.908184
4H182	4H741	bA	0.564103	bcipa	-44.6186	0.459245
4H1828	4H1828	bA	1.9403	bcipa	-71.3462	0.0674991
4H1828	4H1845	bA	0.6	bcipa	-41.6662	0.560143
4H1828	4H2442	bA	1.64681	bcipa	-23.4832	0.266681
4H1828	4H2576	bA	1.0668	bcipa	-23.4911	0.479706
4H1828	4H2618	bA	1.14076	bcipa	-32.0279	0.444722
4H1828	4H2667	bA	1.0625	bcipa	-23.4911	0.479706
4H1828	4H2729	bA	0.872093	bcipa	-23.4832	0.575531
4H1828	4H3112	bA	3.14945	bcipa	-33.1294	0.191379
4H1828	4H3185	bA	0.704278	bcipa	-14.0132	0.569997
4H1828	4H331	bA	0.477679	bcipa	-25.5102	0.913701
4H1828	4H3354	bA	1.07053	bcipa	-22.5578	0.468
4H1828	4H338	bA	0.150943	bcipa	-34.047	0.103292
4H1828	4H3427	bA	2.64771	bcipa	-33.1294	0.217383
4H1828	4H3782	bA	2.33862	bcipa	-11.994	0.13406
4H1828	4H3855	bA	0.771631	bcipa	-22.5656	0.632593
4H1828	4H4001	bA	0.570248	bcipa	-41.6662	0.564924
4H1828	4H454	bA	0.346626	bcipa	-23.4832	0.903984
4H1828	4H568	bA	2.06968	bcipa	-41.6662	0.254784
4H1828	4H607	bA	0.592593	bcipa	-3.4494	0.300759
4H1828	4H687	bA	0.965318	bcipa	-22.5578	0.52781
4H1828	4H717	bA	0.33665	bcipa	-4.37483	0.349536
4H1828	4H72	bA	0.405856	bcipa	-25.5102	0.950877
4H1828	4H754	bA	0.3	bcipa	-31.0946	0.569403
4H1828	4H797	bA	0.858089	bcipa	-23.4832	0.582212
4H1828	4H883	bA	0.395161	bcipa	-41.6662	0.452185
4H1828	4H908	bA	0.759057	bcipa	-41.6662	0.448007
4H1828	4H918	bA	0.662338	bcipa	-31.0946	0.731057
4H1828	4H953	bA	0.881628	bcipa	-31.0946	0.556701
4H1828	4H967	bA	0.958333	bcipa	-22.5578	0.52781
4H1831	4H1831	bA	2.55229	bcipa	-71.3462	0.0803461
4H1831	4H2586	bA	0.640036	bcipa	-4.37483	0.297173
4H1831	4H2627	bA	3.04766	bcipa	-25.5102	0.131785
4H1831	4H2673	bA	1.14173	bcipa	-23.4832	0.437916
4H1831	4H2702	bA	0.554709	bcipa	-12.9195	0.645488
4H1831	4H3010	bA	1.45669	bcipa	-12.9195	0.219533
4H1831	4H3112	bA	2.04585	bcipa	-33.1294	0.283575
4H1831	4H3427	bA	1.11971	bcipa	-33.1294	0.455157
4H1831	4H346	bA	0.735294	bcipa	-4.37483	0.254484
4H1831	4H3926	bA	0.404762	bcipa	-20.5387	0.837449
4H1831	4H4073	bA	0.622091	bcipa	-20.5387	0.723805
4H1831	4H457	bA	0.595238	bcipa	-14.9386	0.646064
4H1831	4H575	bA	0.559412	bcipa	-41.6662	0.565297
4H1831	4H683	bA	0.222372	bcipa	-33.1216	0.323503
4H1831	4H754	bA	0.522523	bcipa	-11.9862	0.61867
4H1831	4H780	bA	0.333333	bcipa	-34.0548	0.606833
4H1831	4H797	bA	0.644128	bcipa	-42.5916	0.529876
4H1831	4H855	bA	1.27869	bcipa	-41.6662	0.275124
4H1831	4H918	bA	0.441684	bcipa	-31.0946	0.786948
4H1831	4H953	bA	0.438462	bcipa	-31.0946	0.786948
4H1831	4H968	bA	0.631579	bcipa	-31.1024	0.748602
4H1845	4H1845	bA	1.7575	bcipa	-71.3462	0.0593187
4H1845	4H2442	bA	0.522581	bcipa	-4.37483	0.341716
4H1845	4H2576	bA	1.99394	bcipa	-12.9195	0.161846
4H1845	4H2610	bA	0.551136	bcipa	-34.0548	0.77099
4H1845	4H2618	bA	0.72	bcipa	-23.4911	0.68307
4H1845	4H2667	bA	1.2807	bcipa	-12.9195	0.279559
4H1845	4H2697	bA	0.548375	bcipa	-14.9386	0.674794
4H1845	4H2729	bA	0.529594	bcipa	-23.4832	0.912232
4H1845	4H3112	bA	0.451613	bcipa	-22.5578	0.965359
4H1845	4H3185	bA	0.883333	bcipa	-24.5848	0.558633
4H1845	4H3189	bA	0.578853	bcipa	-33.1294	0.792942
4H1845	4H331	bA	0.708934	bcipa	-14.9386	0.578173
4H1845	4H3354	bA	0.439024	bcipa	-14.021	0.713686
4H1845	4H338	bA	0.173077	bcipa	-25.5102	0.146594
4H1845	4H3427	bA	0.457143	bcipa	-22.5578	0.962058
4H1845	4H3606	bA	0.232427	bcipa	-33.1294	0.355011
4H1845	4H370	bA	0.477212	bcipa	-34.0548	0.76042
4H1845	4H3782	bA	0.507614	bcipa	-11.994	0.626489
4H1845	4H3843	bA	0.564438	bcipa	-33.1216	0.796292
4H1845	4H3855	bA	0.334507	bcipa	-31.1024	0.666364
4H1845	4H4001	bA	0.711115	bcipa	-41.6662	0.491512
4H1845	4H454	bA	0.906469	bcipa	-23.4832	0.556147
4H1845	4H462	bA	0.373225	bcipa	-12.9195	0.668338
4H1845	4H568	bA	0.736504	bcipa	-41.6662	0.465878
4H1845	4H607	bA	0.181946	bcipa	-22.5578	0.187739
4H1845	4H687	bA	0.542329	bcipa	-31.0946	0.786855
4H1845	4H717	bA	0.4375	bcipa	-23.4832	0.995725
4H1845	4H72	bA	0.596491	bcipa	-14.9386	0.646064
4H1845	4H754	bA	0.666667	bcipa	-22.5578	0.733258
4H1845	4H797	bA	0.654108	bcipa	-53.1632	0.0935017
4H1845	4H883	bA	0.451362	bcipa	-41.6662	0.5138
4H1845	4H908	bA	0.24167	bcipa	-11.9862	0.302757
4H1845	4H918	bA	0.471642	bcipa	-41.6662	0.530232
4H1845	4H953	bA	0.293231	bcipa	-41.6662	0.315069
4H1845	4H967	bA	0.539568	bcipa	-31.0946	0.786855
4H1899	4H1899	bA	0.542194	bcipa	-12.0019	0.610221
4H1899	4H1985	bA	1.8575	bcipa	-22.5578	0.234231
4H1899	4H3162	bA	0.277735	bcipa	-11.994	0.424042
4H1899	4H3175	bA	0.358243	bcipa	-22.5656	0.907065
4H1899	4H3277	bA	0.243641	bcipa	-11.994	0.314003
4H1899	4H3298	bA	0.867755	bcipa	-11.994	0.434549
4H1899	4H3462	bA	0.733526	bcipa	-31.1024	0.678558
4H1899	4H3497	bA	0.617602	bcipa	7.11436	0.117593
4H1899	4H3613	bA	0.292609	bcipa	-31.1024	0.556394
4H1899	4H3628	bA	1.7905	bcipa	-31.1103	0.317776
4H1899	4H3817	bA	0.805582	bcipa	-1.43028	0.18476
4H1899	4H3858	bA	0.568421	bcipa	-31.1024	0.777386
4H1899	4H3926	bA	0.358548	bcipa	-29.0833	0.745948
4H1899	4H3974	bA	0.589552	bcipa	-39.6471	0.570798
4H1899	4H570	bA	1.67704	bcipa	-32.0279	0.355641
4H1899	4H591	bA	0.23383	bcipa	-42.5995	0.189656
4H1899	4H626	bA	0.251327	bcipa	-32.0279	0.415808
4H1899	4H850	bA	0.37799	bcipa	-32.0279	0.732295
4H1899	4H906	bA	0.465134	bcipa	-32.0279	0.795943
4H19	4H19	bA	0.64	bcipa	-2.98907	0.278964
4H19	4H2696	bA	0.323474	bcipa	-26.596	0.774431
4H19	4H2883	bA	0.917739	bcipa	-38.0931	0.377829
4H19	4H2937	bA	6.43743	bcipa	-55.1823	0.0339316
4H19	4H2944	bA	12.6676	bcipa	-71.3462	0.0781371
4H19	4H342	bA	0.561644	bcipa	-38.0931	0.597635
4H19	4H48	bA	0.436975	bcipa	-38.0931	0.544049
4H19	4H491	bA	0.296703	bcipa	-26.596	0.675256
4H1985	4H1985	bA	0.407547	bcipa	-16.0401	0.698398
4H1985	4H3129	bA	0.318634	bcipa	-24.5769	0.80725
4H1985	4H3162	bA	0.190755	bcipa	-14.0132	0.174928
4H1985	4H3172	bA	0.457921	bcipa	-14.0132	0.709797
4H1985	4H3175	bA	0.216867	bcipa	-14.0132	0.250684
4H1985	4H3277	bA	0.374179	bcipa	-24.5848	0.966844
4H1985	4H3298	bA	0.403995	bcipa	-24.5848	0.990949
4H1985	4H3414	bA	0.33493	bcipa	-3.4494	0.336502
4H1985	4H3462	bA	0.492754	bcipa	-24.5848	0.941698
4H1985	4H3497	bA	0.356089	bcipa	-24.5848	0.928253
4H1985	4H3613	bA	0.319771	bcipa	-33.1216	0.610145
4H1985	4H3628	bA	0.259091	bcipa	-41.6662	0.245067
4H1985	4H3631	bA	0.298253	bcipa	-41.6662	0.322626
4H1985	4H3638	bA	0.389058	bcipa	-41.6662	0.445802
4H1985	4H3817	bA	0.750338	bcipa	-33.1294	0.690596
4H1985	4H3858	bA	0.270677	bcipa	-14.0132	0.424636
4H1985	4H3926	bA	0.344156	bcipa	-11.994	0.594412
4H1985	4H3974	bA	0.766859	bcipa	-33.1294	0.681402
4H1985	4H570	bA	0.139351	bcipa	-53.1554	0.00324522
4H1985	4H584	bA	0.240829	bcipa	-34.047	0.359668
4H1985	4H591	bA	0.23278	bcipa	-34.047	0.339173
4H1985	4H619	bA	0.4	bcipa	-34.047	0.703032
4H1985	4H626	bA	0.305455	bcipa	-34.047	0.545648
4H1985	4H850	bA	0.234347	bcipa	-14.9386	0.298596
4H1985	4H906	bA	0.340278	bcipa	-44.6186	0.328383
4H2134	4H2134	bA	4.16268	bcipa	-45.5519	0.116199
4H2134	4H2143	bA	3.74894	bcipa	-53.1632	0.0579819
4H2134	4H2223	bA	0.593275	bcipa	-42.5916	0.548394
4H2134	4H2438	bA	2.26923	bcipa	-15.8719	0.157286
4H2134	4H2473	bA	1.54032	bcipa	-54.0887	0.0729483
4H2134	4H2503	bA	2.30267	bcipa	-23.4832	0.190408
4H2134	4H2588	bA	1.70007	bcipa	-34.0548	0.35541
4H2134	4H2692	bA	0.87013	bcipa	-14.9386	0.499114
4H2134	4H2717	bA	0.758326	bcipa	-34.0548	0.660469
4H2134	4H2839	bA	2.63418	bcipa	-14.9464	0.126062
4H2134	4H2915	bA	5.27174	bcipa	-43.5249	0.108418
4H2134	4H3057	bA	10.2376	bcipa	-42.5995	0.0305262
4H2134	4H319	bA	0.670886	bcipa	-34.0548	0.729276
4H2134	4H3277	bA	1.04907	bcipa	-42.5916	0.288059
4H2134	4H348	bA	0.31962	bcipa	-34.0548	0.57706
4H2134	4H40	bA	2.24911	bcipa	-26.4356	0.193676
4H2134	4H477	bA	2.54792	bcipa	-34.0548	0.221658
4H2134	4H492	bA	1.12117	bcipa	-32.0279	0.448961
4H2134	4H741	bA	0.233216	bcipa	-34.9803	0.318563
4H2143	4H2143	bA	1.50314	bcipa	-71.3462	0.040041
4H2143	4H2162	bA	0.828686	bcipa	-34.0548	0.602602
4H2143	4H2223	bA	0.401945	bcipa	-41.6662	0.464884
4H2143	4H2233	bA	0.60179	bcipa	-33.1216	0.785054
4H2143	4H2253	bA	0.594059	bcipa	-61.7	0.028799
4H2143	4H235	bA	0.150895	bcipa	-33.1216	0.104232
4H2143	4H2438	bA	0.420736	bcipa	-23.4832	1
4H2143	4H2444	bA	0.52	bcipa	-22.5578	0.908184
4H2143	4H2473	bA	0.490798	bcipa	-23.4832	0.961193
4H2143	4H2503	bA	0.516429	bcipa	-41.6662	0.555714
4H2143	4H2518	bA	0.667622	bcipa	-31.1024	0.724513
4H2143	4H2585	bA	1.64654	bcipa	-44.6186	0.239701
4H2143	4H2588	bA	2.6337	bcipa	-33.1294	0.219711
4H2143	4H264	bA	0.253619	bcipa	-25.5102	0.503417
4H2143	4H2692	bA	0.718631	bcipa	-14.0132	0.564212
4H2143	4H2717	bA	1.56436	bcipa	-41.6662	0.275253
4H2143	4H2760	bA	0.577661	bcipa	-31.1024	0.774272
4H2143	4H2839	bA	2.58817	bcipa	-33.1294	0.222122
4H2143	4H2859	bA	1.23738	bcipa	-23.4911	0.385736
4H2143	4H2915	bA	1.15614	bcipa	-23.4911	0.429202
4H2143	4H2931	bA	1.83033	bcipa	-22.5656	0.237286
4H2143	4H3041	bA	1.08925	bcipa	-12.9195	0.36958
4H2143	4H3057	bA	0.904943	bcipa	-11.994	0.419425
4H2143	4H319	bA	0.323024	bcipa	-33.1294	0.610145
4H2143	4H3277	bA	0.378788	bcipa	-50.203	0.151249
4H2143	4H3297	bA	0.570052	bcipa	-22.55	0.853697
4H2143	4H3364	bA	0.778846	bcipa	-3.4494	0.224748
4H2143	4H3381	bA	0.739691	bcipa	-22.5578	0.659865
4H2143	4H348	bA	0.0950231	bcipa	-33.1294	0.00364832
4H2143	4H349	bA	0.482368	bcipa	-53.1632	0.116514
4H2143	4H40	bA	0.215909	bcipa	-25.5102	0.314849
4H2143	4H477	bA	0.242979	bcipa	-41.6662	0.214598
4H2143	4H492	bA	0.574803	bcipa	-11.994	0.591619
4H2143	4H56	bA	0.479362	bcipa	-24.5848	0.956297
4H2143	4H730	bA	0.595804	bcipa	-22.5578	0.82247
4H2143	4H741	bA	0.344648	bcipa	-23.4832	0.903984
4H2143	4H796	bA	0.943396	bcipa	-14.021	0.456416
4H2143	4H932	bA	0.376923	bcipa	15.659	0.0287829
4H2143	4H949	bA	0.761176	bcipa	-3.4494	0.23345
4H2162	4H2162	bA	1.94813	bcipa	-83.7687	0.0247685
4H2162	4H2233	bA	1.53846	bcipa	-44.6186	0.241474
4H2162	4H2253	bA	0.853659	bcipa	-34.9803	0.552504
4H2162	4H235	bA	1.125	bcipa	-34.047	0.441154
4H2162	4H2444	bA	1.1071	bcipa	-23.4832	0.455074
4H2162	4H2518	bA	1.9	bcipa	-42.5995	0.264685
4H2162	4H2585	bA	0.427419	bcipa	-37.0072	0.584569
4H2162	4H264	bA	0.339264	bcipa	-26.4356	0.816757
4H2162	4H2760	bA	0.68223	bcipa	-32.0279	0.738615
4H2162	4H2859	bA	1.38563	bcipa	-24.4165	0.324712
4H2162	4H2931	bA	3.10202	bcipa	-42.5995	0.148072
4H2162	4H3041	bA	3.93886	bcipa	-43.5249	0.12538
4H2162	4H3297	bA	0.882353	bcipa	-53.1554	0.0662067
4H2162	4H3364	bA	0.628571	bcipa	-42.5916	0.53471
4H2162	4H3381	bA	0.3	bcipa	-34.0548	0.524021
4H2162	4H349	bA	2.26949	bcipa	-26.4435	0.190641
4H2162	4H56	bA	1.44876	bcipa	-44.6186	0.242108
4H2162	4H730	bA	1.21248	bcipa	-34.0548	0.425777
4H2162	4H796	bA	0.271062	bcipa	-14.9464	0.418843
4H2162	4H932	bA	0.22729	bcipa	-23.4832	0.385182
4H2162	4H949	bA	0.638838	bcipa	-14.9464	0.618786
4H2223	4H2223	bA	1.33779	bcipa	-33.1294	0.422046
4H2223	4H2438	bA	1.57902	bcipa	-53.1632	0.0841358
4H2223	4H2473	bA	0.781283	bcipa	-34.0548	0.641814
4H2223	4H2503	bA	4.32816	bcipa	-71.3462	0.0980552
4H2223	4H2588	bA	0.71431	bcipa	-3.4494	0.250873
4H2223	4H2692	bA	0.821815	bcipa	-24.5848	0.593085
4H2223	4H2717	bA	0.756293	bcipa	-22.5578	0.641356
4H2223	4H2839	bA	0.692364	bcipa	-41.6662	0.507341
4H2223	4H2915	bA	1.37676	bcipa	-42.5995	0.273308
4H2223	4H3057	bA	1.24928	bcipa	-31.1024	0.409409
4H2223	4H319	bA	0.54321	bcipa	-22.5578	0.882455
4H2223	4H3277	bA	0.565	bcipa	-41.6662	0.565297
4H2223	4H348	bA	0.293982	bcipa	-22.5578	0.685146
4H2223	4H40	bA	0.232522	bcipa	-25.5102	0.403173
4H2223	4H477	bA	0.228814	bcipa	-41.6662	0.186162
4H2223	4H492	bA	4.44303	bcipa	-22.5656	0.0504065
4H2223	4H741	bA	1.18421	bcipa	-34.0548	0.428289
4H2233	4H2233	bA	0.454196	bcipa	-16.0401	0.706275
4H2233	4H2253	bA	0.278169	bcipa	-44.6186	0.247231
4H2233	4H235	bA	0.366013	bcipa	-5.46852	0.379927
4H2233	4H2444	bA	0.333333	bcipa	-33.1216	0.642002
4H2233	4H2518	bA	10.0449	bcipa	-71.3462	0.113889
4H2233	4H2585	bA	0.29669	bcipa	-16.9655	0.494551
4H2233	4H264	bA	0.233468	bcipa	-44.6107	0.169537
4H2233	4H2760	bA	0.526696	bcipa	-41.6662	0.558601
4H2233	4H2859	bA	0.388723	bcipa	-4.37483	0.37546
4H2233	4H2931	bA	0.340717	bcipa	-22.5578	0.855931
4H2233	4H3041	bA	1.01812	bcipa	-34.0548	0.478088
4H2233	4H3297	bA	0.531487	bcipa	-24.5769	0.898461
4H2233	4H3364	bA	0.37556	bcipa	-22.55	0.93605
4H2233	4H3381	bA	0.376712	bcipa	-33.1216	0.713516
4H2233	4H349	bA	0.240124	bcipa	-44.6186	0.178217
4H2233	4H56	bA	0.25	bcipa	-24.5769	0.502794
4H2233	4H730	bA	0.289875	bcipa	-24.5848	0.693753
4H2233	4H796	bA	0.242015	bcipa	-14.0132	0.324419
4H2233	4H932	bA	0.362761	bcipa	-14.0132	0.673159
4H2233	4H949	bA	0.366441	bcipa	-24.5848	0.949654
4H2253	4H2253	bA	3.61248	bcipa	-83.7687	0.0660964
4H2253	4H235	bA	1.89777	bcipa	-44.6186	0.234073
4H2253	4H2444	bA	1.02632	bcipa	-34.0548	0.471562
4H2253	4H2518	bA	1.28047	bcipa	-42.5995	0.272171
4H2253	4H2585	bA	0.572948	bcipa	-45.544	0.405889
4H2253	4H264	bA	0.369257	bcipa	-26.4356	0.878918
4H2253	4H2760	bA	2.1769	bcipa	-42.5995	0.244599
4H2253	4H2859	bA	0.432292	bcipa	-24.4165	0.989966
4H2253	4H2931	bA	0.567864	bcipa	-12.9195	0.635673
4H2253	4H3041	bA	1.91667	bcipa	-34.9881	0.300243
4H2253	4H3297	bA	1.15607	bcipa	-44.6186	0.242133
4H2253	4H3364	bA	0.604087	bcipa	-4.37483	0.311779
4H2253	4H3381	bA	0.475524	bcipa	-23.4832	0.973994
4H2253	4H349	bA	0.632167	bcipa	-54.0887	0.0823488
4H2253	4H56	bA	0.930233	bcipa	-14.9386	0.46844
4H2253	4H730	bA	0.49329	bcipa	-34.0548	0.765006
4H2253	4H796	bA	0.192391	bcipa	-4.37483	0.0769464
4H2253	4H932	bA	0.589239	bcipa	4.16197	0.150446
4H2253	4H949	bA	0.379972	bcipa	-14.9464	0.688686
4H235	4H235	bA	1.08547	bcipa	-16.0401	0.377844
4H235	4H2444	bA	0.613569	bcipa	-24.5848	0.792831
4H235	4H2518	bA	0.501361	bcipa	-41.6662	0.548635
4H235	4H2585	bA	0.692745	bcipa	-25.5023	0.675228
4H235	4H264	bA	0.529457	bcipa	-36.0739	0.678182
4H235	4H2760	bA	7.11684	bcipa	-71.3462	0.122907
4H235	4H2859	bA	0.726991	bcipa	-14.9464	0.566595
4H235	4H2931	bA	0.52551	bcipa	-22.5578	0.908184
4H235	4H3041	bA	1.75575	bcipa	-34.0548	0.344578
4H235	4H3297	bA	0.701563	bcipa	-24.5769	0.692431
4H235	4H3364	bA	0.429603	bcipa	-14.0132	0.714014
4H235	4H3381	bA	0.373418	bcipa	-3.44156	0.360021
4H235	4H349	bA	0.505382	bcipa	-14.9386	0.694415
4H235	4H56	bA	0.348419	bcipa	-24.5769	0.916046
4H235	4H730	bA	0.385842	bcipa	-33.1216	0.727834
4H235	4H796	bA	0.422361	bcipa	-14.0132	0.7134
4H235	4H932	bA	0.377537	bcipa	-24.5848	0.966844
4H235	4H949	bA	0.412776	bcipa	-14.0132	0.710468
4H2438	4H2438	bA	5.71396	bcipa	-45.5519	0.0895627
4H2438	4H2473	bA	3.89032	bcipa	-83.7687	0.0621285
4H2438	4H2503	bA	2.5276	bcipa	-34.0548	0.224452
4H2438	4H2588	bA	0.276353	bcipa	-23.4832	0.634886
4H2438	4H2692	bA	1.00489	bcipa	-25.5102	0.476431
4H2438	4H2717	bA	0.75	bcipa	-34.0548	0.669439
4H2438	4H2839	bA	1.43878	bcipa	-23.4832	0.312628
4H2438	4H2915	bA	5.88767	bcipa	-43.5249	0.0906032
4H2438	4H3057	bA	10.9311	bcipa	-42.5995	0.0270582
4H2438	4H319	bA	0.387437	bcipa	-42.5916	0.435828
4H2438	4H3277	bA	0.235294	bcipa	-34.0548	0.339173
4H2438	4H348	bA	1.0435	bcipa	-23.4832	0.487539
4H2438	4H40	bA	0.435897	bcipa	-26.4356	0.90351
4H2438	4H477	bA	0.757118	bcipa	-34.0548	0.660469
4H2438	4H492	bA	4.92193	bcipa	-42.5995	0.110212
4H2438	4H741	bA	0.806566	bcipa	-26.4435	0.558548
4H2442	4H2442	bA	3.76813	bcipa	-83.7687	0.0640591
4H2442	4H2576	bA	0.817276	bcipa	-43.5249	0.3783
4H2442	4H2618	bA	1.26904	bcipa	-43.5249	0.261446
4H2442	4H2667	bA	0.694444	bcipa	-24.4165	0.692431
4H2442	4H2729	bA	4.55556	bcipa	-45.5519	0.114744
4H2442	4H3112	bA	0.987578	bcipa	-23.4832	0.51682
4H2442	4H3185	bA	0.808695	bcipa	-14.9386	0.52722
4H2442	4H331	bA	0.298002	bcipa	-45.544	0.253477
4H2442	4H3354	bA	0.436325	bcipa	-61.7	0.0238749
4H2442	4H338	bA	0.917662	bcipa	-45.544	0.26332
4H2442	4H3427	bA	1.03125	bcipa	-23.4832	0.495166
4H2442	4H3782	bA	0.321525	bcipa	-23.4911	0.825133
4H2442	4H3855	bA	0.551724	bcipa	-32.0279	0.796668
4H2442	4H4001	bA	1.64877	bcipa	-34.0548	0.365513
4H2442	4H454	bA	2.2963	bcipa	-45.5519	0.188354
4H2442	4H568	bA	0.151687	bcipa	-4.37483	0.02814
4H2442	4H607	bA	0.245831	bcipa	-4.37483	0.184875
4H2442	4H687	bA	0.798225	bcipa	-14.9464	0.532763
4H2442	4H717	bA	0.405902	bcipa	-26.4435	0.906055
4H2442	4H72	bA	0.233333	bcipa	-26.4356	0.386863
4H2442	4H754	bA	1.04536	bcipa	-14.9464	0.408974
4H2442	4H797	bA	0.28866	bcipa	-34.9803	0.471136
4H2442	4H883	bA	0.318182	bcipa	-4.37483	0.327059
4H2442	4H908	bA	0.474952	bcipa	-53.1632	0.11682
4H2442	4H918	bA	0.232939	bcipa	-34.0548	0.339173
4H2442	4H953	bA	0.186667	bcipa	-34.0548	0.1991
4H2442	4H967	bA	0.194231	bcipa	-14.9464	0.181905
4H2444	4H2444	bA	3.66971	bcipa	-71.3462	0.0858505
4H2444	4H2518	bA	0.507645	bcipa	-31.1024	0.792009
4H2444	4H2585	bA	1.96457	bcipa	-34.047	0.298132
4H2444	4H264	bA	1.19643	bcipa	-44.6186	0.241045
4H2444	4H2760	bA	3.14904	bcipa	-22.5656	0.111015
4H2444	4H2859	bA	0.948718	bcipa	-42.5995	0.321294
4H2444	4H2931	bA	1.12059	bcipa	-11.994	0.325646
4H2444	4H3041	bA	2.51535	bcipa	-23.4911	0.170612
4H2444	4H3297	bA	1.28617	bcipa	-14.0132	0.287041
4H2444	4H3364	bA	0.565432	bcipa	-41.6662	0.565297
4H2444	4H3381	bA	0.584704	bcipa	-11.9862	0.581535
4H2444	4H349	bA	0.633423	bcipa	-23.4832	0.783463
4H2444	4H56	bA	0.148274	bcipa	-14.0132	0.0739004
4H2444	4H730	bA	0.742857	bcipa	-22.5578	0.659865
4H2444	4H796	bA	0.662252	bcipa	-41.6662	0.528386
4H2444	4H932	bA	0.256279	bcipa	-33.1294	0.42228
4H2444	4H949	bA	0.370574	bcipa	-3.4494	0.358594
4H2473	4H2473	bA	1.15545	bcipa	-45.5519	0.220091
4H2473	4H2503	bA	2.27048	bcipa	-53.1632	0.071394
4H2473	4H2588	bA	0.359987	bcipa	-23.4832	0.941374
4H2473	4H2692	bA	1.53125	bcipa	-44.6186	0.241474
4H2473	4H2717	bA	0.656824	bcipa	-34.0548	0.735006
4H2473	4H2839	bA	0.523179	bcipa	-42.5916	0.544934
4H2473	4H2915	bA	2.46977	bcipa	-24.4165	0.1746
4H2473	4H3057	bA	1.66667	bcipa	-23.4911	0.266681
4H2473	4H319	bA	0.375	bcipa	-23.4832	0.969832
4H2473	4H3277	bA	0.215686	bcipa	-34.0548	0.281612
4H2473	4H348	bA	0.238095	bcipa	-23.4832	0.433385
4H2473	4H40	bA	0.722812	bcipa	-45.544	0.35918
4H2473	4H477	bA	0.38838	bcipa	-34.0548	0.689859
4H2473	4H492	bA	0.336956	bcipa	-23.4911	0.874637
4H2473	4H741	bA	0.241379	bcipa	-26.4435	0.417461
4H2503	4H2503	bA	0.553978	bcipa	-33.1294	0.797429
4H2503	4H2588	bA	0.639456	bcipa	-22.5578	0.767007
4H2503	4H2692	bA	1.59412	bcipa	-24.5848	0.279487
4H2503	4H2717	bA	0.504348	bcipa	-41.6662	0.548635
4H2503	4H2839	bA	0.45318	bcipa	-22.5578	0.965359
4H2503	4H2915	bA	0.447434	bcipa	-23.4911	0.992719
4H2503	4H3057	bA	0.656962	bcipa	-11.994	0.537238
4H2503	4H319	bA	0.195115	bcipa	-41.6662	0.120788
4H2503	4H3277	bA	0.517344	bcipa	-41.6662	0.555714
4H2503	4H348	bA	0.321958	bcipa	-3.4494	0.320583
4H2503	4H40	bA	0.621622	bcipa	-44.6186	0.451349
4H2503	4H477	bA	0.442308	bcipa	-22.5578	0.969961
4H2503	4H492	bA	0.70413	bcipa	-22.5656	0.689916
4H2503	4H741	bA	0.665826	bcipa	-34.0548	0.729276
4H2518	4H2518	bA	1.40946	bcipa	-12.0019	0.214362
4H2518	4H2585	bA	0.555	bcipa	-53.1632	0.108725
4H2518	4H264	bA	0.367188	bcipa	-4.37483	0.370271
4H2518	4H2760	bA	0.529954	bcipa	-1.43028	0.281101
4H2518	4H2859	bA	0.99357	bcipa	-40.5725	0.311348
4H2518	4H2931	bA	0.749517	bcipa	-20.5387	0.603839
4H2518	4H3041	bA	1.625	bcipa	-32.0357	0.365814
4H2518	4H3297	bA	0.533592	bcipa	-41.6662	0.561009
4H2518	4H3364	bA	0.69697	bcipa	-20.5308	0.648053
4H2518	4H3381	bA	0.461507	bcipa	-31.1024	0.791418
4H2518	4H349	bA	0.689254	bcipa	-23.4911	0.715057
4H2518	4H56	bA	0.218372	bcipa	-22.5578	0.327918
4H2518	4H730	bA	0.534686	bcipa	-22.5656	0.899974
4H2518	4H796	bA	0.265625	bcipa	-11.994	0.386047
4H2518	4H932	bA	0.338235	bcipa	-11.994	0.585701
4H2518	4H949	bA	0.376706	bcipa	-22.5656	0.93605
4H2568	4H2568	bA	6.94176	bcipa	-7.33506	0.0185026
4H2568	4H2619	bA	1.28923	bcipa	-34.0548	0.41569
4H2568	4H2745	bA	0.706638	bcipa	-23.4832	0.693482
4H2568	4H344	bA	1.63378	bcipa	-34.0548	0.370243
4H2568	4H363	bA	1.69938	bcipa	-83.7687	0.0187293
4H2568	4H3907	bA	6.64016	bcipa	-34.0548	0.0835209
4H2568	4H3961	bA	10.1998	bcipa	-40.5725	0.0290264
4H2568	4H470	bA	0.377928	bcipa	-23.4832	0.969832
4H2576	4H2576	bA	5.23308	bcipa	-24.4243	0.0531804
4H2576	4H2610	bA	0.890211	bcipa	-5.3081	0.204927
4H2576	4H2618	bA	0.983619	bcipa	-13.8527	0.435999
4H2576	4H2667	bA	2.43457	bcipa	-43.5327	0.208789
4H2576	4H2697	bA	1.82057	bcipa	-34.9803	0.316571
4H2576	4H2729	bA	3.38867	bcipa	-24.4165	0.103602
4H2576	4H3112	bA	1.30303	bcipa	-4.38267	0.122251
4H2576	4H3185	bA	0.202085	bcipa	-23.4832	0.272791
4H2576	4H3189	bA	0.520902	bcipa	-12.9195	0.663492
4H2576	4H331	bA	3.53266	bcipa	-83.7687	0.0665441
4H2576	4H3354	bA	0.501551	bcipa	-32.0279	0.800892
4H2576	4H338	bA	1.32285	bcipa	-54.0887	0.0661775
4H2576	4H3427	bA	5.16493	bcipa	-42.5995	0.106032
4H2576	4H3606	bA	0.541369	bcipa	6.18893	0.138448
4H2576	4H370	bA	3.75806	bcipa	-43.5249	0.126966
4H2576	4H3782	bA	1.41268	bcipa	-2.35571	0.104979
4H2576	4H3843	bA	8.14996	bcipa	-34.0548	0.054496
4H2576	4H3855	bA	1.69041	bcipa	-32.0357	0.355641
4H2576	4H4001	bA	5.88136	bcipa	-12.9195	0.0195811
4H2576	4H454	bA	1.8425	bcipa	-43.5249	0.256672
4H2576	4H462	bA	2.2228	bcipa	-52.0695	0.079033
4H2576	4H568	bA	0.793103	bcipa	-4.38267	0.231863
4H2576	4H607	bA	0.808219	bcipa	-42.5995	0.40596
4H2576	4H687	bA	0.507463	bcipa	-23.4911	0.938487
4H2576	4H717	bA	0.363014	bcipa	-43.5249	0.389043
4H2576	4H72	bA	4.45455	bcipa	-45.5519	0.115216
4H2576	4H754	bA	0.632184	bcipa	-12.9195	0.597827
4H2576	4H797	bA	0.683276	bcipa	-43.5249	0.476867
4H2576	4H883	bA	1.93846	bcipa	-42.5995	0.262166
4H2576	4H908	bA	1.17755	bcipa	-42.5995	0.273017
4H2576	4H918	bA	0.52439	bcipa	-12.9195	0.663492
4H2576	4H953	bA	1.32742	bcipa	-32.0279	0.412907
4H2576	4H967	bA	3.50093	bcipa	-42.5995	0.131724
4H2585	4H2585	bA	1.30508	bcipa	-28.4626	0.34784
4H2585	4H264	bA	0.214789	bcipa	-56.1078	0.021979
4H2585	4H2760	bA	1.78932	bcipa	-23.4832	0.249467
4H2585	4H2859	bA	0.756101	bcipa	-15.8719	0.547009
4H2585	4H2931	bA	0.699454	bcipa	-14.9464	0.584002
4H2585	4H3041	bA	1.08652	bcipa	-15.8719	0.379444
4H2585	4H3297	bA	0.297787	bcipa	-6.39395	0.315502
4H2585	4H3364	bA	0.415615	bcipa	-14.9386	0.711568
4H2585	4H3381	bA	0.453401	bcipa	-25.5102	0.936853
4H2585	4H349	bA	3.09452	bcipa	-75.224	0.0511341
4H2585	4H56	bA	0.672131	bcipa	-36.0739	0.638014
4H2585	4H730	bA	0.268894	bcipa	-44.6186	0.233656
4H2585	4H796	bA	0.225333	bcipa	-44.6186	0.146007
4H2585	4H932	bA	0.438188	bcipa	-14.9386	0.714909
4H2585	4H949	bA	0.338028	bcipa	-25.5102	0.856281
4H2586	4H2586	bA	4.40268	bcipa	-45.5519	0.115581
4H2586	4H2627	bA	1.33918	bcipa	-26.4356	0.331903
4H2586	4H2673	bA	1.6994	bcipa	-26.4435	0.25975
4H2586	4H2702	bA	1.70085	bcipa	-24.4165	0.260595
4H2586	4H3010	bA	3.58173	bcipa	-43.5249	0.129254
4H2586	4H3112	bA	0.366197	bcipa	-4.37483	0.370271
4H2586	4H3427	bA	0.402299	bcipa	-23.4832	0.996257
4H2586	4H346	bA	2.65448	bcipa	-83.7687	0.055556
4H2586	4H3926	bA	6.65647	bcipa	-32.0357	0.0887267
4H2586	4H4073	bA	1.28986	bcipa	-21.4641	0.341215
4H2586	4H457	bA	2.14819	bcipa	-64.6524	0.0355978
4H2586	4H575	bA	0.59751	bcipa	-14.9464	0.646064
4H2586	4H683	bA	1.71002	bcipa	-14.9386	0.189521
4H2586	4H754	bA	0.347368	bcipa	-34.0548	0.625573
4H2586	4H780	bA	0.310125	bcipa	-54.0887	0.0745961
4H2586	4H797	bA	2.14496	bcipa	-45.5519	0.200155
4H2586	4H855	bA	4.65518	bcipa	-34.0548	0.120861
4H2586	4H918	bA	0.607203	bcipa	-34.0548	0.760442
4H2586	4H953	bA	3.20609	bcipa	-34.0548	0.183453
4H2586	4H968	bA	0.147541	bcipa	-32.0279	0.0877532
4H2588	4H2588	bA	5.52273	bcipa	-33.1294	0.109479
4H2588	4H2692	bA	0.477981	bcipa	-14.0132	0.702614
4H2588	4H2717	bA	1.09375	bcipa	-3.4494	0.144393
4H2588	4H2839	bA	2.33043	bcipa	-14.021	0.149387
4H2588	4H2915	bA	1.77056	bcipa	-23.4911	0.249467
4H2588	4H3057	bA	0.892547	bcipa	-11.994	0.424527
4H2588	4H319	bA	2.20109	bcipa	-33.1294	0.258653
4H2588	4H3277	bA	0.391304	bcipa	-11.9862	0.645896
4H2588	4H348	bA	3.56863	bcipa	-71.3462	0.0848694
4H2588	4H40	bA	0.299579	bcipa	-25.5102	0.706888
4H2588	4H477	bA	0.30303	bcipa	-41.6662	0.330104
4H2588	4H492	bA	1.40441	bcipa	-50.2108	0.10981
4H2588	4H741	bA	0.425792	bcipa	-4.37483	0.37175
4H2610	4H2610	bA	0.818975	bcipa	-45.5519	0.307143
4H2610	4H2667	bA	2.04938	bcipa	-24.4165	0.216701
4H2610	4H2697	bA	2.04082	bcipa	-7.32722	0.0979417
4H2610	4H3189	bA	0.693333	bcipa	-34.0548	0.716573
4H2610	4H331	bA	0.809539	bcipa	-45.544	0.313062
4H2610	4H3606	bA	1.38012	bcipa	-14.9464	0.251672
4H2610	4H370	bA	0.31004	bcipa	-83.7687	3.54976e-06
4H2610	4H3782	bA	0.597706	bcipa	-12.9195	0.620054
4H2610	4H3843	bA	1.55871	bcipa	-14.9386	0.206395
4H2610	4H4001	bA	1.07744	bcipa	-23.4832	0.471673
4H2610	4H462	bA	5.8375	bcipa	-43.5249	0.0931436
4H2610	4H568	bA	0.547619	bcipa	-34.0548	0.771414
4H2610	4H607	bA	0.315068	bcipa	-14.9464	0.564397
4H2610	4H687	bA	0.565231	bcipa	-4.37483	0.327774
4H2610	4H72	bA	0.569444	bcipa	-45.544	0.405889
4H2610	4H797	bA	0.614895	bcipa	-26.4435	0.731512
4H2610	4H883	bA	1.71273	bcipa	-53.1632	0.0839044
4H2610	4H918	bA	3.1063	bcipa	-34.0548	0.188241
4H2610	4H953	bA	1.3803	bcipa	-34.0548	0.408326
4H2610	4H967	bA	0.358986	bcipa	-23.4832	0.941374
4H2618	4H2618	bA	1.62255	bcipa	-24.4243	0.271601
4H2618	4H2667	bA	1.01961	bcipa	-13.8527	0.421288
4H2618	4H2729	bA	3.85787	bcipa	-5.3081	0.028914
4H2618	4H3112	bA	0.4475	bcipa	-12.9195	0.69642
4H2618	4H3185	bA	2.35789	bcipa	-34.0548	0.240591
4H2618	4H331	bA	2.37819	bcipa	-54.0887	0.0612387
4H2618	4H3354	bA	3.36486	bcipa	-42.5995	0.13667
4H2618	4H338	bA	2.78078	bcipa	-83.7687	0.0592269
4H2618	4H3427	bA	2.05455	bcipa	-32.0279	0.274813
4H2618	4H3782	bA	0.479745	bcipa	-21.4641	0.910546
4H2618	4H3855	bA	0.433798	bcipa	-2.35571	0.339917
4H2618	4H4001	bA	1.15254	bcipa	-12.9195	0.336708
4H2618	4H454	bA	2.35	bcipa	-62.6333	0.0302256
4H2618	4H568	bA	0.381148	bcipa	-23.4911	0.977222
4H2618	4H607	bA	0.341941	bcipa	-23.4911	0.889718
4H2618	4H687	bA	2.15762	bcipa	6.18893	0.0282124
4H2618	4H717	bA	0.338933	bcipa	-24.4165	0.888838
4H2618	4H72	bA	1.10782	bcipa	-54.0887	0.0561308
4H2618	4H754	bA	0.673333	bcipa	-42.5995	0.512368
4H2618	4H797	bA	1.03333	bcipa	-34.9881	0.446467
4H2618	4H883	bA	1.14721	bcipa	-42.5995	0.27484
4H2618	4H908	bA	0.4	bcipa	-32.0279	0.758058
4H2618	4H918	bA	5	bcipa	-42.5995	0.108917
4H2618	4H953	bA	0.271845	bcipa	-23.4911	0.596066
4H2618	4H967	bA	0.532256	bcipa	-32.0279	0.800164
4H2619	4H2619	bA	1.00432	bcipa	5.0874	0.0719852
4H2619	4H2691	bA	0.66342	bcipa	-5.46852	0.300609
4H2619	4H2745	bA	0.674797	bcipa	15.659	0.0202534
4H2619	4H3070	bA	0.37415	bcipa	-18.5196	0.691758
4H2619	4H342	bA	4.75249	bcipa	-72.2716	0.102695
4H2619	4H344	bA	8.32345	bcipa	-71.3462	0.120819
4H2619	4H363	bA	0.664557	bcipa	-34.0548	0.729276
4H2619	4H3632	bA	0.336516	bcipa	-1.43028	0.293101
4H2619	4H3907	bA	0.603714	bcipa	-22.5578	0.811633
4H2619	4H3961	bA	0.375	bcipa	-1.43028	0.314625
4H2619	4H470	bA	0.435294	bcipa	-60.7746	0.0277583
4H2619	4H496	bA	0.564103	bcipa	-39.6471	0.574977
4H2627	4H2627	bA	1.55372	bcipa	-28.4626	0.301543
4H2627	4H2673	bA	0.587776	bcipa	-26.4356	0.759881
4H2627	4H2702	bA	1.33163	bcipa	-34.9803	0.39323
4H2627	4H3010	bA	0.98773	bcipa	-15.8719	0.436617
4H2627	4H3112	bA	2.14786	bcipa	-44.6186	0.2203
4H2627	4H3427	bA	2.7963	bcipa	-25.5102	0.149668
4H2627	4H346	bA	0.29961	bcipa	-45.544	0.253477
4H2627	4H3926	bA	0.734818	bcipa	-12.9195	0.533958
4H2627	4H4073	bA	2.92952	bcipa	-12.9195	0.0938087
4H2627	4H457	bA	0.402685	bcipa	-36.9994	0.560995
4H2627	4H575	bA	1.89684	bcipa	-44.6186	0.234073
4H2627	4H683	bA	0.425	bcipa	-36.0739	0.628963
4H2627	4H754	bA	0.241379	bcipa	-34.047	0.359668
4H2627	4H780	bA	0.65625	bcipa	-37.0072	0.602161
4H2627	4H797	bA	0.333333	bcipa	-26.4356	0.803362
4H2627	4H855	bA	0.240642	bcipa	-25.5102	0.435314
4H2627	4H918	bA	0.356021	bcipa	-14.9386	0.65183
4H2627	4H953	bA	0.573893	bcipa	-14.9386	0.66106
4H2627	4H968	bA	0.430952	bcipa	-34.0548	0.730805
4H264	4H264	bA	3.99401	bcipa	-28.4626	0.117571
4H264	4H2760	bA	0.621669	bcipa	-14.9464	0.629985
4H264	4H2859	bA	4.94205	bcipa	-83.7687	0.0359772
4H264	4H2931	bA	7.90439	bcipa	-53.1632	0.0338438
4H264	4H3041	bA	9.12835	bcipa	-54.0887	0.0228181
4H264	4H3297	bA	2.44952	bcipa	-25.5023	0.176611
4H264	4H3364	bA	2.5641	bcipa	-44.6186	0.182477
4H264	4H3381	bA	1.36508	bcipa	-34.047	0.408326
4H264	4H349	bA	0.672932	bcipa	-26.4356	0.673332
4H264	4H56	bA	0.604216	bcipa	-16.9655	0.640967
4H264	4H730	bA	0.195487	bcipa	-14.9386	0.189436
4H264	4H796	bA	0.59375	bcipa	-44.6186	0.457586
4H264	4H932	bA	0.657895	bcipa	-44.6186	0.436698
4H264	4H949	bA	0.724138	bcipa	-34.047	0.686516
4H2667	4H2667	bA	1.30147	bcipa	-24.4243	0.358775
4H2667	4H2697	bA	1.61319	bcipa	-15.8719	0.200808
4H2667	4H2729	bA	2.05215	bcipa	-5.3081	0.0876649
4H2667	4H3112	bA	2.61111	bcipa	-42.5995	0.192325
4H2667	4H3185	bA	0.512081	bcipa	-23.4832	0.938487
4H2667	4H3189	bA	0.402985	bcipa	-32.0279	0.763391
4H2667	4H331	bA	2.33092	bcipa	-45.5519	0.185592
4H2667	4H3354	bA	0.525862	bcipa	-12.9195	0.663492
4H2667	4H338	bA	1.17857	bcipa	-54.0887	0.0591524
4H2667	4H3427	bA	2.05263	bcipa	-23.4911	0.216741
4H2667	4H3606	bA	1.01644	bcipa	-32.0279	0.488711
4H2667	4H370	bA	0.943396	bcipa	-43.5249	0.30787
4H2667	4H3782	bA	0.650568	bcipa	-40.5725	0.538319
4H2667	4H3843	bA	4.42667	bcipa	-14.9464	0.0306611
4H2667	4H3855	bA	0.568627	bcipa	-12.9273	0.635673
4H2667	4H4001	bA	2.7673	bcipa	6.18893	0.0223867
4H2667	4H454	bA	3.4876	bcipa	-62.6333	0.0246577
4H2667	4H462	bA	0.842027	bcipa	-52.0695	0.0790483
4H2667	4H568	bA	1.98968	bcipa	-42.5995	0.25899
4H2667	4H607	bA	0.289613	bcipa	-42.5995	0.303517
4H2667	4H687	bA	0.254834	bcipa	-23.4911	0.520799
4H2667	4H717	bA	0.200868	bcipa	-43.5249	0.117387
4H2667	4H72	bA	2.653	bcipa	-83.7687	0.055556
4H2667	4H754	bA	0.345442	bcipa	-32.0279	0.680257
4H2667	4H797	bA	0.337662	bcipa	-24.4165	0.888838
4H2667	4H883	bA	0.373483	bcipa	-23.4911	0.969832
4H2667	4H908	bA	0.501111	bcipa	-23.4911	0.946483
4H2667	4H918	bA	0.186426	bcipa	-32.0279	0.201845
4H2667	4H953	bA	0.380682	bcipa	6.18893	0.14108
4H2667	4H967	bA	0.339806	bcipa	-42.5995	0.380209
4H2673	4H2673	bA	1.31661	bcipa	-45.5519	0.219845
4H2673	4H2702	bA	0.363802	bcipa	-24.4165	0.949654
4H2673	4H3010	bA	7.35573	bcipa	-24.4165	0.0388734
4H2673	4H3112	bA	0.417787	bcipa	-42.5916	0.465688
4H2673	4H3427	bA	0.310626	bcipa	-23.4832	0.789259
4H2673	4H346	bA	0.394125	bcipa	-45.5519	0.333833
4H2673	4H3926	bA	4.83468	bcipa	-32.0357	0.12634
4H2673	4H4073	bA	1.22424	bcipa	-2.35571	0.121038
4H2673	4H457	bA	0.235631	bcipa	-26.4356	0.402008
4H2673	4H575	bA	1.31818	bcipa	-34.0548	0.413902
4H2673	4H683	bA	0.5625	bcipa	-14.9386	0.665785
4H2673	4H754	bA	0.411246	bcipa	-53.1632	0.114001
4H2673	4H780	bA	0.355294	bcipa	-15.8719	0.640984
4H2673	4H797	bA	0.115644	bcipa	-26.4435	0.0195144
4H2673	4H855	bA	1.00037	bcipa	-34.0548	0.485029
4H2673	4H918	bA	0.79021	bcipa	-34.0548	0.632195
4H2673	4H953	bA	0.395833	bcipa	-14.9464	0.703006
4H2673	4H968	bA	0.444514	bcipa	-32.0279	0.789701
4H2691	4H2691	bA	0.311391	bcipa	1.04916	0.204791
4H2691	4H3070	bA	1.55154	bcipa	-39.6471	0.279205
4H2691	4H342	bA	0.642012	bcipa	-44.6107	0.460093
4H2691	4H3632	bA	0.422828	bcipa	-22.5578	0.971301
4H2691	4H496	bA	0.047619	bcipa	-71.3462	0
4H2692	4H2692	bA	0.630435	bcipa	-16.0401	0.622656
4H2692	4H2717	bA	0.952586	bcipa	5.09524	0.0746141
4H2692	4H2839	bA	0.315882	bcipa	5.09524	0.132216
4H2692	4H2915	bA	1.92308	bcipa	-34.0548	0.309757
4H2692	4H3057	bA	0.480066	bcipa	-22.5578	0.948585
4H2692	4H319	bA	0.607926	bcipa	-33.1216	0.785054
4H2692	4H3277	bA	0.632359	bcipa	-14.0132	0.616449
4H2692	4H348	bA	0.206687	bcipa	-52.23	0.0296377
4H2692	4H40	bA	0.893304	bcipa	-36.0739	0.473852
4H2692	4H477	bA	0.348	bcipa	-33.1216	0.671341
4H2692	4H492	bA	9.57929	bcipa	-71.3462	0.116715
4H2692	4H741	bA	0.777778	bcipa	-25.5102	0.600594
4H2696	4H2696	bA	0.512605	bcipa	5.0874	0.153623
4H2696	4H2883	bA	1.96154	bcipa	-34.0548	0.298132
4H2696	4H2937	bA	1.93301	bcipa	-40.5725	0.25807
4H2696	4H2944	bA	1.18836	bcipa	-18.5196	0.330261
4H2696	4H342	bA	0.726987	bcipa	-23.4832	0.672942
4H2696	4H48	bA	0.765957	bcipa	-34.0548	0.660469
4H2696	4H491	bA	6.88095	bcipa	-71.3462	0.123112
4H2697	4H2697	bA	0.68595	bcipa	-28.4626	0.641829
4H2697	4H3189	bA	0.261728	bcipa	-14.9386	0.392939
4H2697	4H331	bA	0.21843	bcipa	-56.1078	0.0231622
4H2697	4H3606	bA	0.181818	bcipa	-14.9386	0.153829
4H2697	4H370	bA	0.324176	bcipa	-45.544	0.283268
4H2697	4H3782	bA	2.69974	bcipa	-34.0548	0.211447
4H2697	4H3843	bA	0.692599	bcipa	-6.39395	0.298757
4H2697	4H4001	bA	0.386412	bcipa	-6.40179	0.396263
4H2697	4H462	bA	7.65268	bcipa	-83.7687	0.0213517
4H2697	4H568	bA	0.161679	bcipa	-14.9386	0.101618
4H2697	4H607	bA	0.310345	bcipa	-34.047	0.556273
4H2697	4H687	bA	0.340375	bcipa	-25.5102	0.856281
4H2697	4H72	bA	0.358385	bcipa	-56.1078	0.0636093
4H2697	4H797	bA	0.480204	bcipa	-45.544	0.382497
4H2697	4H883	bA	0.215667	bcipa	-14.9386	0.239389
4H2697	4H918	bA	0.39621	bcipa	-44.6186	0.377552
4H2697	4H953	bA	0.236151	bcipa	-25.5102	0.419077
4H2697	4H967	bA	0.698276	bcipa	-44.6186	0.415973
4H2702	4H2702	bA	6.47811	bcipa	-24.4243	0.0465811
4H2702	4H3010	bA	7.9185	bcipa	-43.5327	0.0429892
4H2702	4H3112	bA	1.54902	bcipa	6.18893	0.0494705
4H2702	4H3427	bA	2.6	bcipa	-32.0279	0.216229
4H2702	4H346	bA	1.25153	bcipa	-62.6333	0.0106803
4H2702	4H3926	bA	3.37034	bcipa	-10.9004	0.0610441
4H2702	4H4073	bA	10.8889	bcipa	-40.5804	0.0261002
4H2702	4H457	bA	2.81306	bcipa	-83.7687	0.0603153
4H2702	4H575	bA	0.28	bcipa	-12.9195	0.459846
4H2702	4H683	bA	0.155735	bcipa	-34.0548	0.115834
4H2702	4H754	bA	0.25395	bcipa	-23.4911	0.520799
4H2702	4H780	bA	0.352952	bcipa	-43.5249	0.378156
4H2702	4H797	bA	0.361948	bcipa	-43.5249	0.38363
4H2702	4H855	bA	0.250696	bcipa	-32.0279	0.415808
4H2702	4H918	bA	0.875	bcipa	-23.4911	0.568986
4H2702	4H953	bA	6.15094	bcipa	-42.5995	0.0806656
4H2702	4H968	bA	14.5406	bcipa	-32.0357	0.00779474
4H2717	4H2717	bA	2.78261	bcipa	-33.1294	0.210746
4H2717	4H2839	bA	0.424431	bcipa	-22.5578	0.971301
4H2717	4H2915	bA	0.486239	bcipa	-12.9195	0.682251
4H2717	4H3057	bA	3.43519	bcipa	-22.5656	0.0910579
4H2717	4H3277	bA	0.41728	bcipa	-41.6662	0.477473
4H2717	4H348	bA	0.346752	bcipa	-41.6662	0.393611
4H2717	4H40	bA	0.211815	bcipa	-14.9386	0.230461
4H2717	4H477	bA	2.17341	bcipa	-71.3462	0.0737735
4H2717	4H492	bA	0.25	bcipa	-31.1024	0.413967
4H2717	4H741	bA	0.227247	bcipa	-34.0548	0.319304
4H2729	4H2729	bA	0.776046	bcipa	-7.33506	0.278095
4H2729	4H3112	bA	0.868151	bcipa	-23.4832	0.575531
4H2729	4H3185	bA	0.718056	bcipa	-14.9386	0.572368
4H2729	4H331	bA	0.306922	bcipa	-45.544	0.264002
4H2729	4H3354	bA	0.398795	bcipa	-23.4832	0.993053
4H2729	4H338	bA	0.490385	bcipa	-64.6524	0.0158042
4H2729	4H3427	bA	0.41469	bcipa	-23.4832	0.999697
4H2729	4H3782	bA	2.03883	bcipa	-42.5995	0.25712
4H2729	4H3855	bA	0.63144	bcipa	-12.9195	0.597827
4H2729	4H4001	bA	0.5625	bcipa	-14.9464	0.665785
4H2729	4H454	bA	6.30612	bcipa	-83.7687	0.0244179
4H2729	4H568	bA	0.168539	bcipa	-23.4832	0.136937
4H2729	4H607	bA	0.275132	bcipa	-23.4832	0.615408
4H2729	4H687	bA	0.22087	bcipa	-14.9464	0.258027
4H2729	4H717	bA	0.259441	bcipa	-45.5519	0.193248
4H2729	4H72	bA	0.714286	bcipa	-64.6524	0.014992
4H2729	4H754	bA	0.49196	bcipa	-34.0548	0.765006
4H2729	4H797	bA	0.296825	bcipa	-34.9803	0.491679
4H2729	4H883	bA	0.178344	bcipa	-23.4832	0.17282
4H2729	4H908	bA	0.45768	bcipa	-34.0548	0.751414
4H2729	4H918	bA	5.65921	bcipa	-53.1632	0.0446624
4H2729	4H953	bA	0.363855	bcipa	-14.9464	0.668472
4H2729	4H967	bA	1.01333	bcipa	-53.1632	0.0635497
4H2745	4H2745	bA	0.491071	bcipa	5.0874	0.156359
4H2745	4H344	bA	1.29293	bcipa	-60.7746	0.015545
4H2745	4H363	bA	0.306122	bcipa	-23.4832	0.770674
4H2745	4H3907	bA	0.320851	bcipa	-11.9862	0.545798
4H2745	4H3961	bA	0.307126	bcipa	-1.43028	0.261604
4H2745	4H470	bA	10.3494	bcipa	-71.3462	0.111358
4H2760	4H2760	bA	2.44768	bcipa	-12.0019	0.127192
4H2760	4H2859	bA	1.07985	bcipa	-32.0357	0.463755
4H2760	4H2931	bA	0.911817	bcipa	-20.5387	0.507182
4H2760	4H3041	bA	1.67841	bcipa	-32.0357	0.355641
4H2760	4H3297	bA	3.2439	bcipa	-41.6662	0.13889
4H2760	4H3364	bA	1.56522	bcipa	-11.994	0.181892
4H2760	4H3381	bA	0.483871	bcipa	-1.42244	0.295242
4H2760	4H349	bA	0.386833	bcipa	-32.0279	0.746077
4H2760	4H56	bA	0.214451	bcipa	-22.5578	0.314383
4H2760	4H730	bA	0.750391	bcipa	-31.1024	0.661065
4H2760	4H796	bA	0.561887	bcipa	-11.994	0.596472
4H2760	4H932	bA	1.34328	bcipa	-22.5656	0.338319
4H2760	4H949	bA	0.318277	bcipa	-11.994	0.534726
4H2839	4H2839	bA	1.10999	bcipa	-33.1294	0.459561
4H2839	4H2915	bA	0.8	bcipa	-23.4911	0.618899
4H2839	4H3057	bA	0.985987	bcipa	-11.994	0.386322
4H2839	4H319	bA	5.02562	bcipa	-71.3462	0.111131
4H2839	4H3277	bA	0.379544	bcipa	-11.9862	0.63877
4H2839	4H348	bA	0.586813	bcipa	-33.1294	0.790705
4H2839	4H40	bA	3.87053	bcipa	-44.6186	0.122245
4H2839	4H477	bA	0.463798	bcipa	-41.6662	0.524951
4H2839	4H492	bA	0.558798	bcipa	-31.1024	0.780191
4H2839	4H741	bA	0.442239	bcipa	-23.4832	0.995725
4H2859	4H2859	bA	2.58863	bcipa	-24.4243	0.164939
4H2859	4H2931	bA	0.864899	bcipa	-12.9273	0.474778
4H2859	4H3041	bA	1.70183	bcipa	-13.8527	0.184714
4H2859	4H3297	bA	0.678038	bcipa	-4.37483	0.280964
4H2859	4H3364	bA	1.86111	bcipa	-42.5995	0.265738
4H2859	4H3381	bA	0.359783	bcipa	-32.0279	0.708227
4H2859	4H349	bA	0.286804	bcipa	-43.5249	0.283705
4H2859	4H56	bA	1.69685	bcipa	-53.1632	0.0839044
4H2859	4H730	bA	0.316015	bcipa	-12.9195	0.56409
4H2859	4H796	bA	0.425339	bcipa	-42.5995	0.477484
4H2859	4H932	bA	0.401737	bcipa	-42.5995	0.453792
4H2859	4H949	bA	0.20184	bcipa	-32.0279	0.254741
4H2883	4H2883	bA	1.68421	bcipa	-7.33506	0.110216
4H2883	4H2937	bA	2.2093	bcipa	-13.8527	0.158145
4H2883	4H2944	bA	3.15094	bcipa	-30.0166	0.165224
4H2883	4H342	bA	0.874786	bcipa	-34.9803	0.533517
4H2883	4H48	bA	3.65871	bcipa	-83.7687	0.0655333
4H2883	4H491	bA	0.412434	bcipa	-34.0548	0.71502
4H2915	4H2915	bA	1.92683	bcipa	-24.4243	0.233335
4H2915	4H3057	bA	0.425	bcipa	-2.35571	0.341447
4H2915	4H319	bA	3.06257	bcipa	-42.5995	0.150878
4H2915	4H3277	bA	0.309211	bcipa	-12.9195	0.539178
4H2915	4H348	bA	0.241573	bcipa	-23.4911	0.450182
4H2915	4H40	bA	3.875	bcipa	-83.7687	0.0621285
4H2915	4H477	bA	0.35102	bcipa	-12.9195	0.6383
4H2915	4H492	bA	0.358041	bcipa	-32.0357	0.708227
4H2915	4H741	bA	0.517021	bcipa	-43.5249	0.505821
4H2931	4H2931	bA	0.546875	bcipa	-12.0019	0.605777
4H2931	4H3041	bA	0.726115	bcipa	-2.35571	0.233559
4H2931	4H3297	bA	0.525	bcipa	-11.9862	0.61867
4H2931	4H3364	bA	0.32948	bcipa	-31.1024	0.655266
4H2931	4H3381	bA	0.257364	bcipa	-31.1024	0.439077
4H2931	4H349	bA	0.339817	bcipa	-23.4911	0.889718
4H2931	4H56	bA	1.98225	bcipa	-71.3462	0.0684171
4H2931	4H730	bA	0.320755	bcipa	-11.994	0.545798
4H2931	4H796	bA	0.5	bcipa	-22.5656	0.930403
4H2931	4H932	bA	0.25603	bcipa	-31.1024	0.426449
4H2931	4H949	bA	0.253472	bcipa	-31.1024	0.426449
4H2937	4H2937	bA	0.657459	bcipa	-3.29682	0.275703
4H2937	4H2944	bA	0.578231	bcipa	-8.88908	0.431834
4H2937	4H342	bA	5.00636	bcipa	-62.6411	0.0258085
4H2937	4H48	bA	1.77273	bcipa	-52.0695	0.0899532
4H2937	4H491	bA	0.978355	bcipa	-2.35571	0.158975
4H2944	4H2944	bA	0.45082	bcipa	13.1639	0.0437024
4H2944	4H342	bA	5.88946	bcipa	-30.0166	0.096088
4H2944	4H48	bA	0.350282	bcipa	-30.0166	0.709248
4H2944	4H491	bA	0.566038	bcipa	-18.5196	0.694151
4H3010	4H3010	bA	2.28021	bcipa	-24.4243	0.193846
4H3010	4H3112	bA	0.76536	bcipa	-32.0279	0.673181
4H3010	4H3427	bA	1.34395	bcipa	-12.9195	0.257239
4H3010	4H346	bA	0.406569	bcipa	-43.5249	0.42596
4H3010	4H3926	bA	3.83846	bcipa	8.20805	0.0104136
4H3010	4H4073	bA	2.05882	bcipa	-21.472	0.205929
4H3010	4H457	bA	4.38542	bcipa	-45.5519	0.115581
4H3010	4H575	bA	0.587156	bcipa	-32.0279	0.78753
4H3010	4H683	bA	2	bcipa	-53.1632	0.0779522
4H3010	4H754	bA	0.5	bcipa	-42.5995	0.534726
4H3010	4H780	bA	0.166667	bcipa	-43.5249	0.072771
4H3010	4H797	bA	0.395349	bcipa	-24.4165	0.984511
4H3010	4H855	bA	0.267939	bcipa	6.18893	0.0943192
4H3010	4H918	bA	0.560714	bcipa	-23.4911	0.872715
4H3010	4H953	bA	1.44444	bcipa	-42.5995	0.273632
4H3010	4H968	bA	0.425676	bcipa	-12.9273	0.69838
4H3041	4H3041	bA	2.6765	bcipa	-24.4243	0.158445
4H3041	4H3297	bA	0.810351	bcipa	-34.0548	0.622427
4H3041	4H3364	bA	0.366248	bcipa	-32.0279	0.716697
4H3041	4H3381	bA	0.311022	bcipa	-32.0279	0.602639
4H3041	4H349	bA	0.238095	bcipa	-24.4165	0.433429
4H3041	4H56	bA	2.23716	bcipa	-61.7	0.0279413
4H3041	4H730	bA	0.191744	bcipa	-23.4911	0.225039
4H3041	4H796	bA	0.314286	bcipa	-12.9195	0.56409
4H3041	4H932	bA	0.499918	bcipa	-42.5995	0.534726
4H3041	4H949	bA	0.316319	bcipa	-42.5995	0.34685
4H3057	4H3057	bA	0.423729	bcipa	-12.0019	0.653667
4H3057	4H319	bA	0.288136	bcipa	-31.1024	0.543304
4H3057	4H3277	bA	0.290753	bcipa	-11.994	0.462228
4H3057	4H348	bA	0.208084	bcipa	-11.994	0.204631
4H3057	4H40	bA	0.311052	bcipa	-61.7	0.0105479
4H3057	4H477	bA	0.327425	bcipa	-22.5656	0.809689
4H3057	4H492	bA	0.314554	bcipa	-20.5387	0.663463
4H3057	4H741	bA	0.252782	bcipa	-42.5995	0.226451
4H3070	4H3070	bA	0.572424	bcipa	13.1639	0.0403623
4H3070	4H342	bA	4.28571	bcipa	-30.0166	0.12753
4H3070	4H3632	bA	0.255319	bcipa	13.1796	0.0348379
4H3070	4H496	bA	0.229412	bcipa	2.60795	0.0890064
4H3112	4H3112	bA	3.20696	bcipa	-33.1294	0.189131
4H3112	4H3185	bA	1.5638	bcipa	-52.23	0.0913012
4H3112	4H331	bA	1.64264	bcipa	-44.6186	0.240122
4H3112	4H3354	bA	1.00062	bcipa	-22.5578	0.506984
4H3112	4H338	bA	0.430726	bcipa	-34.047	0.730805
4H3112	4H3427	bA	4.69551	bcipa	-71.3462	0.104806
4H3112	4H346	bA	0.96	bcipa	-23.4832	0.53035
4H3112	4H3782	bA	0.481605	bcipa	-11.994	0.639912
4H3112	4H3855	bA	0.797297	bcipa	-22.5656	0.616046
4H3112	4H3926	bA	0.710317	bcipa	-20.5387	0.638828
4H3112	4H4001	bA	0.663596	bcipa	-41.6662	0.528386
4H3112	4H4073	bA	3.74074	bcipa	-39.6471	0.113939
4H3112	4H454	bA	0.178439	bcipa	-23.4832	0.17282
4H3112	4H457	bA	0.601064	bcipa	-34.047	0.760442
4H3112	4H568	bA	0.268739	bcipa	-3.4494	0.231771
4H3112	4H575	bA	0.556054	bcipa	-3.4494	0.315927
4H3112	4H607	bA	0.525641	bcipa	-3.4494	0.326836
4H3112	4H683	bA	0.684248	bcipa	-14.0132	0.581654
4H3112	4H687	bA	0.322692	bcipa	-3.4494	0.320583
4H3112	4H717	bA	1.3056	bcipa	-4.37483	0.122251
4H3112	4H72	bA	0.792453	bcipa	-25.5102	0.584358
4H3112	4H754	bA	0.617021	bcipa	-11.9862	0.565552
4H3112	4H780	bA	0.56701	bcipa	-14.9464	0.66106
4H3112	4H797	bA	1.43944	bcipa	-4.37483	0.111311
4H3112	4H855	bA	2.73344	bcipa	-22.5578	0.145857
4H3112	4H883	bA	2.20652	bcipa	-41.6662	0.240424
4H3112	4H908	bA	1.05602	bcipa	-3.4494	0.149696
4H3112	4H918	bA	0.152913	bcipa	7.1222	0.0133735
4H3112	4H953	bA	0.373898	bcipa	-11.9862	0.634285
4H3112	4H967	bA	0.489209	bcipa	-22.5578	0.943011
4H3112	4H968	bA	0.337802	bcipa	-11.994	0.585701
4H3129	4H3129	bA	0.458516	bcipa	-16.0401	0.705524
4H3129	4H3172	bA	0.251969	bcipa	-33.1216	0.41073
4H3129	4H3414	bA	13.567	bcipa	-71.3462	0.0618839
4H3129	4H3631	bA	0.466575	bcipa	-3.4494	0.346274
4H3129	4H3638	bA	1	bcipa	-33.1294	0.501536
4H3129	4H3817	bA	0.516245	bcipa	-3.4494	0.329434
4H3129	4H3974	bA	0.39372	bcipa	-41.6662	0.452185
4H3129	4H570	bA	0.321839	bcipa	-6.40179	0.350884
4H3129	4H584	bA	0.173554	bcipa	-34.047	0.162797
4H3129	4H619	bA	0.204545	bcipa	4.16981	0.0602362
4H3129	4H850	bA	1.0231	bcipa	-44.6186	0.25697
4H3129	4H906	bA	0.432	bcipa	-14.9386	0.71486
4H3162	4H3162	bA	3.04147	bcipa	-71.3462	0.0833244
4H3162	4H3175	bA	0.730626	bcipa	-22.5578	0.669593
4H3162	4H3277	bA	0.52	bcipa	-41.6662	0.558601
4H3162	4H3298	bA	0.650398	bcipa	-41.6662	0.53453
4H3162	4H3462	bA	0.618182	bcipa	-22.5578	0.789503
4H3162	4H3497	bA	0.412903	bcipa	-22.5578	0.968057
4H3162	4H3613	bA	1.57143	bcipa	-33.1294	0.389944
4H3162	4H3628	bA	0.760659	bcipa	-31.1024	0.652004
4H3162	4H3926	bA	6.03708	bcipa	-31.1103	0.0997604
4H3162	4H591	bA	0.300933	bcipa	-23.4832	0.751752
4H3162	4H626	bA	0.718481	bcipa	-34.0548	0.694573
4H3162	4H906	bA	0.363043	bcipa	-23.4832	0.951892
4H3172	4H3172	bA	3.88456	bcipa	-71.3462	0.088804
4H3172	4H3414	bA	0.760942	bcipa	-31.1024	0.652004
4H3172	4H3631	bA	1.28052	bcipa	-22.5656	0.362268
4H3172	4H3638	bA	0.673913	bcipa	-31.1024	0.717631
4H3172	4H3817	bA	0.747253	bcipa	-31.1024	0.661065
4H3172	4H3974	bA	1.19048	bcipa	-11.994	0.295786
4H3172	4H570	bA	0.328918	bcipa	-23.4832	0.858802
4H3172	4H584	bA	0.42029	bcipa	-34.0548	0.725833
4H3172	4H619	bA	0.450566	bcipa	-34.0548	0.747853
4H3172	4H850	bA	0.783251	bcipa	-23.4832	0.627085
4H3172	4H906	bA	0.918033	bcipa	-4.37483	0.190324
4H3175	4H3175	bA	1.9589	bcipa	-71.3462	0.0684171
4H3175	4H3277	bA	0.488372	bcipa	-41.6662	0.540047
4H3175	4H3298	bA	0.612314	bcipa	-41.6662	0.553902
4H3175	4H3462	bA	0.771845	bcipa	-22.5578	0.632593
4H3175	4H3497	bA	1	bcipa	-22.5578	0.506984
4H3175	4H3613	bA	0.758086	bcipa	-22.5578	0.641356
4H3175	4H3628	bA	0.588049	bcipa	-22.5656	0.833113
4H3175	4H3926	bA	0.515829	bcipa	-20.5387	0.821016
4H3175	4H591	bA	0.211987	bcipa	-34.0548	0.272629
4H3175	4H626	bA	0.134799	bcipa	-23.4832	0.049048
4H3175	4H906	bA	0.337838	bcipa	14.7336	0.0352514
4H3185	4H3185	bA	0.405485	bcipa	-54.2569	0.0984391
4H3185	4H331	bA	0.225434	bcipa	-6.39395	0.152836
4H3185	4H3354	bA	0.357	bcipa	-24.5848	0.928253
4H3185	4H338	bA	0.25	bcipa	-36.0739	0.328224
4H3185	4H3427	bA	0.616758	bcipa	-33.1216	0.781623
4H3185	4H3782	bA	0.346405	bcipa	-41.6662	0.393611
4H3185	4H3855	bA	0.377605	bcipa	-3.4494	0.360021
4H3185	4H4001	bA	0.433716	bcipa	-14.0132	0.714099
4H3185	4H454	bA	0.189425	bcipa	-34.047	0.206691
4H3185	4H568	bA	0.178295	bcipa	-33.1216	0.181629
4H3185	4H607	bA	0.343984	bcipa	-14.0132	0.638822
4H3185	4H687	bA	0.475188	bcipa	-3.44156	0.344037
4H3185	4H717	bA	0.231154	bcipa	-14.9386	0.288032
4H3185	4H72	bA	0.16129	bcipa	-44.6107	0.0608036
4H3185	4H754	bA	0.422973	bcipa	-33.1216	0.762046
4H3185	4H797	bA	0.137255	bcipa	-6.40179	0.0201371
4H3185	4H883	bA	0.225333	bcipa	-14.0132	0.270336
4H3185	4H908	bA	0.155329	bcipa	15.6668	0.00544099
4H3185	4H918	bA	0.171936	bcipa	-14.0132	0.128475
4H3185	4H953	bA	0.172377	bcipa	5.09524	0.0299863
4H3185	4H967	bA	0.382991	bcipa	-3.44156	0.361049
4H3189	4H3189	bA	1.59259	bcipa	-71.3462	0.0477442
4H3189	4H331	bA	0.28463	bcipa	-14.9386	0.472186
4H3189	4H3606	bA	0.416853	bcipa	-33.1294	0.757221
4H3189	4H370	bA	0.578587	bcipa	-34.0548	0.767489
4H3189	4H3782	bA	0.404251	bcipa	-31.1024	0.76783
4H3189	4H3843	bA	0.29	bcipa	-14.0132	0.492323
4H3189	4H4001	bA	0.465116	bcipa	-22.5578	0.95814
4H3189	4H462	bA	0.198582	bcipa	-12.9195	0.193514
4H3189	4H568	bA	0.303406	bcipa	-22.5578	0.722252
4H3189	4H607	bA	0.328767	bcipa	-22.5578	0.825747
4H3189	4H687	bA	0.641197	bcipa	-11.9862	0.548744
4H3189	4H72	bA	0.306942	bcipa	-34.047	0.545648
4H3189	4H797	bA	0.242369	bcipa	-14.9464	0.331991
4H3189	4H883	bA	0.296089	bcipa	-22.5578	0.685146
4H3189	4H918	bA	0.236166	bcipa	-3.4494	0.161043
4H3189	4H953	bA	0.261711	bcipa	-3.4494	0.215511
4H3189	4H967	bA	0.333333	bcipa	-11.9862	0.576454
4H319	4H319	bA	0.882353	bcipa	-33.1294	0.581631
4H319	4H3277	bA	0.381533	bcipa	-11.9862	0.63877
4H319	4H348	bA	0.414367	bcipa	-14.021	0.712228
4H319	4H40	bA	0.64392	bcipa	-25.5102	0.727267
4H319	4H477	bA	0.670886	bcipa	-22.5578	0.733258
4H319	4H492	bA	0.348624	bcipa	7.11436	0.121877
4H319	4H741	bA	0.417489	bcipa	-23.4832	0.999697
4H3277	4H3277	bA	3.99212	bcipa	-71.3462	0.0907613
4H3277	4H3298	bA	0.806514	bcipa	-33.1294	0.642465
4H3277	4H3462	bA	0.689412	bcipa	-33.1294	0.739073
4H3277	4H348	bA	0.424774	bcipa	-11.9862	0.653667
4H3277	4H3497	bA	0.382496	bcipa	-33.1294	0.720861
4H3277	4H3613	bA	0.597859	bcipa	-41.6662	0.560143
4H3277	4H3628	bA	0.384682	bcipa	-11.994	0.642637
4H3277	4H3926	bA	0.583333	bcipa	-20.5387	0.767385
4H3277	4H40	bA	0.338983	bcipa	-14.9386	0.622541
4H3277	4H477	bA	0.525198	bcipa	-41.6662	0.558601
4H3277	4H492	bA	0.684456	bcipa	-11.994	0.519818
4H3277	4H591	bA	0.305637	bcipa	-42.5916	0.332807
4H3277	4H626	bA	0.651179	bcipa	-4.37483	0.293263
4H3277	4H741	bA	0.163121	bcipa	-34.0548	0.135425
4H3277	4H906	bA	0.432389	bcipa	-14.9464	0.71486
4H3297	4H3297	bA	3.27204	bcipa	-54.2569	0.0572236
4H3297	4H3364	bA	0.411765	bcipa	-33.1216	0.752056
4H3297	4H3381	bA	0.369656	bcipa	-33.1216	0.705801
4H3297	4H349	bA	0.315851	bcipa	-14.9386	0.564397
4H3297	4H56	bA	0.417465	bcipa	-33.1137	0.757221
4H3297	4H730	bA	0.370722	bcipa	-14.0132	0.680155
4H3297	4H796	bA	0.307692	bcipa	15.6668	0.0294849
4H3297	4H932	bA	0.635294	bcipa	-14.0132	0.616449
4H3297	4H949	bA	0.387234	bcipa	-14.0132	0.697129
4H3298	4H3298	bA	2.78596	bcipa	-71.3462	0.0825471
4H3298	4H3462	bA	1.94916	bcipa	-33.1294	0.306762
4H3298	4H3497	bA	0.768561	bcipa	-33.1294	0.671959
4H3298	4H3613	bA	1.97647	bcipa	-3.4494	0.0845687
4H3298	4H3628	bA	0.957014	bcipa	-31.1024	0.503832
4H3298	4H3926	bA	0.521277	bcipa	-20.5387	0.815621
4H3298	4H591	bA	0.497006	bcipa	-4.37483	0.351766
4H3298	4H626	bA	0.325103	bcipa	-42.5916	0.360481
4H3298	4H906	bA	0.528302	bcipa	-14.9464	0.683172
4H331	4H331	bA	0.783362	bcipa	-28.4626	0.566167
4H331	4H3354	bA	0.473008	bcipa	-34.047	0.757699
4H331	4H338	bA	0.42026	bcipa	-17.891	0.713369
4H331	4H3427	bA	1.96774	bcipa	-6.40179	0.0963244
4H331	4H3606	bA	0.394863	bcipa	-53.1554	0.111119
4H331	4H370	bA	0.484848	bcipa	-7.32722	0.399083
4H331	4H3782	bA	0.979275	bcipa	-42.5916	0.309804
4H331	4H3843	bA	2.05397	bcipa	-36.0739	0.259513
4H331	4H3855	bA	1.37245	bcipa	-53.1632	0.0789111
4H331	4H4001	bA	1.08298	bcipa	-14.9386	0.392071
4H331	4H454	bA	2.4223	bcipa	-26.4356	0.178929
4H331	4H462	bA	0.218	bcipa	-34.9803	0.273312
4H331	4H568	bA	0.896241	bcipa	-44.6186	0.303765
4H331	4H607	bA	0.24173	bcipa	-44.6186	0.178217
4H331	4H687	bA	0.406863	bcipa	-44.6186	0.381819
4H331	4H717	bA	0.346273	bcipa	-45.544	0.300376
4H331	4H72	bA	3.43689	bcipa	-47.571	0.0960502
4H331	4H754	bA	0.409278	bcipa	-14.9386	0.70933
4H331	4H797	bA	0.525223	bcipa	-45.544	0.398931
4H331	4H883	bA	0.617021	bcipa	-6.40179	0.332239
4H331	4H908	bA	0.160362	bcipa	-44.6186	0.0583536
4H331	4H918	bA	0.413043	bcipa	-34.047	0.720572
4H331	4H953	bA	0.276703	bcipa	-14.9386	0.445342
4H331	4H967	bA	0.312977	bcipa	-25.5102	0.761115
4H3354	4H3354	bA	5.24138	bcipa	-71.3462	0.114437
4H3354	4H338	bA	1.16118	bcipa	-44.6186	0.242133
4H3354	4H3427	bA	0.976667	bcipa	-22.5578	0.521051
4H3354	4H3782	bA	0.426877	bcipa	-11.994	0.653676
4H3354	4H3855	bA	0.611111	bcipa	-31.1024	0.758535
4H3354	4H4001	bA	0.695945	bcipa	-22.5578	0.700462
4H3354	4H454	bA	0.289474	bcipa	-23.4832	0.693654
4H3354	4H568	bA	0.342593	bcipa	-3.4494	0.345021
4H3354	4H607	bA	0.953571	bcipa	-3.4494	0.170651
4H3354	4H687	bA	1.52209	bcipa	7.1222	0.0474629
4H3354	4H717	bA	0.490566	bcipa	-4.37483	0.354141
4H3354	4H72	bA	0.439534	bcipa	-14.9386	0.714909
4H3354	4H754	bA	0.59968	bcipa	-3.4494	0.300759
4H3354	4H797	bA	0.31846	bcipa	-34.0548	0.56675
4H3354	4H883	bA	0.950624	bcipa	-3.4494	0.173974
4H3354	4H908	bA	0.309735	bcipa	-31.0946	0.607601
4H3354	4H918	bA	0.912844	bcipa	-22.5578	0.547336
4H3354	4H953	bA	0.509091	bcipa	-22.5578	0.923417
4H3354	4H967	bA	0.665517	bcipa	7.1222	0.103044
4H3364	4H3364	bA	2.75552	bcipa	-71.3462	0.0822845
4H3364	4H3381	bA	0.523585	bcipa	-41.6662	0.558601
4H3364	4H349	bA	0.216216	bcipa	-4.37483	0.127083
4H3364	4H56	bA	1.41803	bcipa	-33.1216	0.412899
4H3364	4H730	bA	1.13225	bcipa	7.1222	0.0591394
4H3364	4H796	bA	1.14639	bcipa	-22.5578	0.433255
4H3364	4H932	bA	0.556732	bcipa	-41.6662	0.565074
4H3364	4H949	bA	0.296155	bcipa	-11.9862	0.474815
4H338	4H338	bA	1.4381	bcipa	-28.4626	0.322929
4H338	4H3427	bA	1.07324	bcipa	-14.9386	0.392071
4H338	4H3782	bA	0.875635	bcipa	-23.4832	0.568986
4H338	4H3855	bA	0.640845	bcipa	-23.4832	0.771888
4H338	4H4001	bA	1.24194	bcipa	-34.047	0.421359
4H338	4H454	bA	7.49081	bcipa	-7.32722	0.0157757
4H338	4H568	bA	1.51389	bcipa	-44.6186	0.24171
4H338	4H607	bA	0.493088	bcipa	-25.5102	0.899395
4H338	4H687	bA	0.307059	bcipa	-34.047	0.545648
4H338	4H717	bA	0.563975	bcipa	-26.4356	0.787165
4H338	4H72	bA	0.870642	bcipa	-17.891	0.489229
4H338	4H754	bA	0.38668	bcipa	-44.6186	0.368997
4H338	4H797	bA	0.728571	bcipa	-37.0072	0.554575
4H338	4H883	bA	0.378049	bcipa	-25.5102	0.929515
4H338	4H908	bA	0.499087	bcipa	-34.047	0.766861
4H338	4H918	bA	0.248373	bcipa	-25.5102	0.468755
4H338	4H953	bA	0.906977	bcipa	-44.6186	0.297839
4H338	4H967	bA	1.52763	bcipa	4.16981	0.0542493
4H3381	4H3381	bA	1.272	bcipa	-71.3462	0.0193698
4H3381	4H349	bA	0.346756	bcipa	-34.0548	0.625573
4H3381	4H56	bA	0.382576	bcipa	-33.1216	0.720861
4H3381	4H730	bA	0.230769	bcipa	15.659	0.0199311
4H3381	4H796	bA	0.390244	bcipa	-3.4494	0.361985
4H3381	4H932	bA	0.42963	bcipa	-11.9862	0.653676
4H3381	4H949	bA	0.33452	bcipa	-41.6662	0.380057
4H3414	4H3414	bA	2.49692	bcipa	-12.0019	0.124634
4H3414	4H3631	bA	1.00559	bcipa	-39.6471	0.312957
4H3414	4H3638	bA	2.76035	bcipa	-31.1103	0.198698
4H3414	4H3817	bA	1.4636	bcipa	-39.6471	0.281711
4H3414	4H3974	bA	0.462963	bcipa	-1.43028	0.303783
4H3414	4H570	bA	1.47061	bcipa	-42.5995	0.273553
4H3414	4H584	bA	0.633987	bcipa	6.18893	0.122215
4H3414	4H619	bA	0.285714	bcipa	-32.0279	0.528059
4H3414	4H850	bA	0.420561	bcipa	-4.38267	0.373031
4H3414	4H906	bA	0.650191	bcipa	-12.9195	0.586281
4H342	4H342	bA	5.17647	bcipa	-7.33506	0.0218861
4H342	4H3632	bA	2.06464	bcipa	-40.5725	0.248978
4H342	4H48	bA	1.04682	bcipa	-34.9803	0.440751
4H342	4H491	bA	4.5	bcipa	-23.4832	0.0561291
4H342	4H496	bA	8.40678	bcipa	-2.35571	0.00544306
4H3427	4H3427	bA	1.06105	bcipa	-33.1294	0.475101
4H3427	4H346	bA	0.317172	bcipa	-4.37483	0.327059
4H3427	4H3782	bA	0.607107	bcipa	-31.1024	0.762977
4H3427	4H3855	bA	0.388013	bcipa	-22.5656	0.950567
4H3427	4H3926	bA	0.44184	bcipa	-20.5387	0.850474
4H3427	4H4001	bA	0.730769	bcipa	-22.5578	0.669593
4H3427	4H4073	bA	2.20705	bcipa	-1.43028	0.0579404
4H3427	4H454	bA	0.539732	bcipa	-23.4832	0.902796
4H3427	4H457	bA	0.328	bcipa	4.16981	0.151444
4H3427	4H568	bA	2.09163	bcipa	-41.6662	0.252335
4H3427	4H575	bA	1.04269	bcipa	-22.5578	0.484268
4H3427	4H607	bA	0.419689	bcipa	-3.4494	0.358891
4H3427	4H683	bA	0.369444	bcipa	-14.0132	0.680155
4H3427	4H687	bA	0.167377	bcipa	-22.5578	0.134496
4H3427	4H717	bA	0.247625	bcipa	-4.37483	0.1928
4H3427	4H72	bA	1.56667	bcipa	-44.6186	0.241193
4H3427	4H754	bA	0.328571	bcipa	-11.9862	0.566698
4H3427	4H780	bA	0.336842	bcipa	-14.9464	0.611745
4H3427	4H797	bA	0.4375	bcipa	-4.37483	0.368654
4H3427	4H855	bA	0.313131	bcipa	-3.4494	0.30809
4H3427	4H883	bA	0.535529	bcipa	-3.4494	0.321493
4H3427	4H908	bA	0.439247	bcipa	-3.4494	0.354308
4H3427	4H918	bA	0.39604	bcipa	-11.9862	0.648561
4H3427	4H953	bA	0.286942	bcipa	7.1222	0.0946243
4H3427	4H967	bA	0.359	bcipa	-3.4494	0.35448
4H3427	4H968	bA	0.405063	bcipa	-11.994	0.650649
4H344	4H344	bA	0.764543	bcipa	5.0874	0.101028
4H344	4H363	bA	0.642105	bcipa	-34.0548	0.745194
4H344	4H3907	bA	1.16815	bcipa	-22.5578	0.415231
4H344	4H3961	bA	4.39267	bcipa	-39.6471	0.0988937
4H344	4H470	bA	1.99563	bcipa	15.659	0.00258918
4H346	4H346	bA	4.39489	bcipa	-45.5519	0.115581
4H346	4H3926	bA	4.81127	bcipa	-32.0357	0.12634
4H346	4H4073	bA	0.678161	bcipa	-21.4641	0.703966
4H346	4H457	bA	0.434627	bcipa	-26.4356	0.90351
4H346	4H575	bA	0.892523	bcipa	-34.0548	0.553244
4H346	4H683	bA	1.42969	bcipa	-34.047	0.401742
4H346	4H754	bA	0.678322	bcipa	-34.0548	0.723129
4H346	4H780	bA	0.500339	bcipa	-54.0887	0.0996865
4H346	4H797	bA	0.569934	bcipa	-45.5519	0.405889
4H346	4H855	bA	1.03509	bcipa	-14.9464	0.417161
4H346	4H918	bA	0.651652	bcipa	-34.0548	0.740313
4H346	4H953	bA	0.202899	bcipa	-34.0548	0.246714
4H346	4H968	bA	0.522936	bcipa	-12.9195	0.663492
4H3462	4H3462	bA	1.29351	bcipa	-33.1294	0.426254
4H3462	4H3497	bA	2.50121	bcipa	-71.3462	0.0798486
4H3462	4H3613	bA	0.437176	bcipa	-22.5578	0.971188
4H3462	4H3628	bA	0.240683	bcipa	-31.1024	0.377496
4H3462	4H3926	bA	2.04878	bcipa	-1.43028	0.0666801
4H3462	4H591	bA	1.16481	bcipa	-4.37483	0.137505
4H3462	4H626	bA	0.5	bcipa	-4.37483	0.349336
4H3462	4H906	bA	0.232365	bcipa	-34.0548	0.339173
4H348	4H348	bA	1.60426	bcipa	-33.1294	0.38116
4H348	4H40	bA	0.741935	bcipa	-25.5102	0.626859
4H348	4H477	bA	0.293137	bcipa	-3.4494	0.279562
4H348	4H492	bA	0.924696	bcipa	-11.994	0.414235
4H348	4H741	bA	0.467183	bcipa	-4.37483	0.360886
4H349	4H349	bA	1.91371	bcipa	-45.5519	0.211726
4H349	4H56	bA	0.374747	bcipa	-25.5102	0.929515
4H349	4H730	bA	0.425743	bcipa	-34.0548	0.730805
4H349	4H796	bA	0.632768	bcipa	-34.0548	0.749646
4H349	4H932	bA	0.398844	bcipa	-4.37483	0.375822
4H349	4H949	bA	0.362569	bcipa	-34.0548	0.651781
4H3497	4H3497	bA	0.757576	bcipa	-33.1294	0.681402
4H3497	4H3613	bA	0.315578	bcipa	-22.5578	0.77595
4H3497	4H3628	bA	0.578791	bcipa	-11.994	0.586638
4H3497	4H3926	bA	0.288866	bcipa	-39.6471	0.31788
4H3497	4H591	bA	0.340813	bcipa	-4.37483	0.354111
4H3497	4H626	bA	0.233645	bcipa	-4.37483	0.161941
4H3497	4H906	bA	0.301007	bcipa	-34.0548	0.534891
4H3592	4H3592	bA	0.876923	bcipa	5.0874	0.0817895
4H3592	4H3601	bA	0.970472	bcipa	-5.46852	0.184842
4H3592	4H3907	bA	1.59478	bcipa	-33.1294	0.385681
4H3592	4H4038	bA	0.632653	bcipa	-1.43028	0.247333
4H3601	4H3601	bA	0.42376	bcipa	1.04916	0.244016
4H3601	4H3907	bA	0.317737	bcipa	-5.46852	0.335829
4H3601	4H4038	bA	0.278164	bcipa	-22.5578	0.609953
4H3606	4H3606	bA	0.955326	bcipa	5.0874	0.0746141
4H3606	4H370	bA	3.48966	bcipa	-53.1632	0.0608231
4H3606	4H3782	bA	1.33532	bcipa	7.11436	0.0558778
4H3606	4H3843	bA	0.444181	bcipa	-14.0132	0.71281
4H3606	4H4001	bA	0.592905	bcipa	-22.5578	0.82247
4H3606	4H462	bA	0.307576	bcipa	-32.0279	0.590526
4H3606	4H568	bA	0.647482	bcipa	-3.4494	0.27957
4H3606	4H607	bA	0.392085	bcipa	-22.5578	0.956368
4H3606	4H687	bA	0.490909	bcipa	-11.9862	0.633605
4H3606	4H72	bA	0.130435	bcipa	-14.9386	0.042329
4H3606	4H797	bA	0.33591	bcipa	-34.0548	0.606833
4H3606	4H883	bA	2.03081	bcipa	-41.6662	0.257027
4H3606	4H918	bA	0.652174	bcipa	-3.4494	0.27957
4H3606	4H953	bA	1.3625	bcipa	-41.6662	0.276059
4H3606	4H967	bA	2.57718	bcipa	-11.9862	0.116291
4H3613	4H3613	bA	0.880276	bcipa	-33.1294	0.581631
4H3613	4H3628	bA	0.746875	bcipa	7.11436	0.087781
4H3613	4H3817	bA	0.407259	bcipa	-11.994	0.65218
4H3613	4H3858	bA	0.889356	bcipa	-14.021	0.480913
4H3613	4H3926	bA	8.57647	bcipa	-31.1103	0.0504252
4H3613	4H3974	bA	0.435897	bcipa	-11.994	0.653234
4H3613	4H570	bA	0.862843	bcipa	-14.9464	0.499114
4H3613	4H591	bA	0.592743	bcipa	-42.5916	0.548394
4H3613	4H626	bA	0.428957	bcipa	-14.9464	0.714306
4H3613	4H850	bA	1.79675	bcipa	-34.0548	0.33321
4H3613	4H906	bA	0.378627	bcipa	-23.4832	0.969832
4H3628	4H3628	bA	1.73203	bcipa	-12.0019	0.162378
4H3628	4H3817	bA	1.84416	bcipa	-1.43028	0.0771204
4H3628	4H3858	bA	0.807229	bcipa	-31.1024	0.614297
4H3628	4H3926	bA	1.35905	bcipa	-29.0833	0.346719
4H3628	4H3974	bA	3.70887	bcipa	-20.5387	0.0647827
4H3628	4H570	bA	0.797781	bcipa	-12.9195	0.506537
4H3628	4H591	bA	0.6	bcipa	-23.4911	0.829253
4H3628	4H626	bA	0.201045	bcipa	-32.0279	0.254741
4H3628	4H850	bA	1.13242	bcipa	-51.1363	0.0874499
4H3628	4H906	bA	0.420833	bcipa	-32.0279	0.776904
4H363	4H363	bA	2.95864	bcipa	-7.33506	0.0515215
4H363	4H3907	bA	3.74715	bcipa	-34.0548	0.15538
4H363	4H3961	bA	1.16667	bcipa	-2.35571	0.126922
4H363	4H470	bA	0.0988418	bcipa	-23.4832	0.00953245
4H3631	4H3631	bA	2.26231	bcipa	-12.0019	0.137921
4H3631	4H3638	bA	0.996521	bcipa	-1.43028	0.139231
4H3631	4H3817	bA	1.57143	bcipa	-1.43028	0.0883581
4H3631	4H3974	bA	2.55304	bcipa	-20.5387	0.148531
4H3631	4H570	bA	0.398734	bcipa	6.18893	0.143808
4H3631	4H584	bA	1.01235	bcipa	-42.5995	0.295534
4H3631	4H619	bA	0.967742	bcipa	-23.4911	0.523663
4H3631	4H850	bA	0.69161	bcipa	-32.0279	0.731596
4H3631	4H906	bA	0.418033	bcipa	-12.9195	0.697208
4H3632	4H3632	bA	3.42771	bcipa	9.12564	0.0122162
4H3632	4H496	bA	2.0713	bcipa	-18.5196	0.178089
4H3638	4H3638	bA	1.12151	bcipa	-12.0019	0.325646
4H3638	4H3817	bA	0.92445	bcipa	-20.5387	0.507182
4H3638	4H3974	bA	1.08602	bcipa	-1.43028	0.126034
4H3638	4H570	bA	0.488115	bcipa	-23.4911	0.961193
4H3638	4H584	bA	0.188683	bcipa	-12.9195	0.163214
4H3638	4H619	bA	0.934211	bcipa	-32.0279	0.536979
4H3638	4H850	bA	2.07143	bcipa	-42.5995	0.255047
4H3638	4H906	bA	0.139822	bcipa	-12.9195	0.0561208
4H370	4H370	bA	3.0566	bcipa	-45.5519	0.130156
4H370	4H3782	bA	2.37221	bcipa	-32.0279	0.232361
4H370	4H3843	bA	0.770315	bcipa	-34.047	0.651251
4H370	4H4001	bA	0.687596	bcipa	-42.5916	0.498517
4H370	4H462	bA	4.00419	bcipa	-5.3081	0.027862
4H370	4H568	bA	6.1228	bcipa	-53.1632	0.042641
4H370	4H607	bA	0.52381	bcipa	-14.9464	0.687106
4H370	4H687	bA	0.707317	bcipa	-23.4832	0.693482
4H370	4H72	bA	1.88525	bcipa	-26.4356	0.23408
4H370	4H797	bA	0.729515	bcipa	-26.4435	0.616957
4H370	4H883	bA	0.579704	bcipa	-34.0548	0.767489
4H370	4H918	bA	0.575758	bcipa	-34.0548	0.767489
4H370	4H953	bA	0.25	bcipa	-34.0548	0.391437
4H370	4H967	bA	0.804552	bcipa	-4.37483	0.227415
4H3782	4H3782	bA	3.64286	bcipa	-12.0019	0.0514072
4H3782	4H3843	bA	3.25874	bcipa	-3.4494	0.0256002
4H3782	4H3855	bA	1.36551	bcipa	-1.43028	0.099391
4H3782	4H4001	bA	1.31034	bcipa	-22.5656	0.346028
4H3782	4H454	bA	5.16	bcipa	-23.4911	0.0474178
4H3782	4H462	bA	2.61667	bcipa	-32.0357	0.213974
4H3782	4H568	bA	0.244813	bcipa	-1.42244	0.152039
4H3782	4H607	bA	0.559894	bcipa	-20.5308	0.782911
4H3782	4H687	bA	1.77124	bcipa	-31.1024	0.317776
4H3782	4H717	bA	0.833333	bcipa	-42.5995	0.388686
4H3782	4H72	bA	0.372578	bcipa	-23.4832	0.961385
4H3782	4H754	bA	0.407418	bcipa	-31.1024	0.772103
4H3782	4H797	bA	1.18894	bcipa	-12.9195	0.320028
4H3782	4H883	bA	1.2337	bcipa	-20.5308	0.342298
4H3782	4H908	bA	0.242496	bcipa	-11.994	0.314003
4H3782	4H918	bA	0.261175	bcipa	7.11436	0.0859465
4H3782	4H953	bA	0.343471	bcipa	-31.1024	0.687352
4H3782	4H967	bA	1.01708	bcipa	-11.994	0.374001
4H3817	4H3817	bA	0.602854	bcipa	-12.0019	0.570984
4H3817	4H3858	bA	0.306056	bcipa	-11.994	0.511543
4H3817	4H3974	bA	3.56667	bcipa	-31.1103	0.164679
4H3817	4H570	bA	0.302326	bcipa	-12.9195	0.526321
4H3817	4H584	bA	0.289662	bcipa	-51.1363	0.0992174
4H3817	4H619	bA	0.287139	bcipa	-12.9195	0.473283
4H3817	4H850	bA	0.427835	bcipa	-32.0279	0.78063
4H3817	4H906	bA	0.4	bcipa	-23.4911	0.993053
4H3843	4H3843	bA	0.415448	bcipa	-16.0401	0.701115
4H3843	4H4001	bA	0.765135	bcipa	-14.0132	0.541536
4H3843	4H462	bA	0.431107	bcipa	-42.5916	0.477484
4H3843	4H568	bA	0.166428	bcipa	-33.1216	0.14468
4H3843	4H607	bA	0.521739	bcipa	-14.0132	0.681348
4H3843	4H687	bA	0.427566	bcipa	-33.1216	0.766538
4H3843	4H72	bA	1.33073	bcipa	-36.0739	0.359096
4H3843	4H797	bA	0.415401	bcipa	-34.047	0.720572
4H3843	4H883	bA	0.319149	bcipa	-14.0132	0.583634
4H3843	4H918	bA	0.332933	bcipa	-22.55	0.84118
4H3843	4H953	bA	0.252101	bcipa	-22.55	0.483101
4H3843	4H967	bA	0.287254	bcipa	-14.0132	0.478723
4H3855	4H3855	bA	1.45	bcipa	-50.2187	0.110801
4H3855	4H4001	bA	1.16517	bcipa	-11.994	0.303289
4H3855	4H454	bA	0.492063	bcipa	-32.0279	0.80042
4H3855	4H568	bA	0.793651	bcipa	-11.994	0.464617
4H3855	4H607	bA	0.382857	bcipa	-31.1024	0.745782
4H3855	4H687	bA	0.57619	bcipa	-31.1024	0.774272
4H3855	4H717	bA	0.714286	bcipa	-32.0279	0.708406
4H3855	4H72	bA	2.54078	bcipa	-34.0548	0.221658
4H3855	4H754	bA	0.189411	bcipa	17.686	0.00916953
4H3855	4H797	bA	0.417045	bcipa	-51.1363	0.142152
4H3855	4H883	bA	0.352564	bcipa	-11.994	0.610127
4H3855	4H908	bA	0.600569	bcipa	-31.1024	0.762977
4H3855	4H918	bA	0.239583	bcipa	-20.5308	0.371101
4H3855	4H953	bA	0.184005	bcipa	-20.5308	0.165857
4H3855	4H967	bA	0.529412	bcipa	-31.1024	0.788526
4H3858	4H3858	bA	1.76675	bcipa	-33.1294	0.349287
4H3858	4H3974	bA	0.514493	bcipa	-11.994	0.622662
4H3858	4H570	bA	3.19444	bcipa	-53.1632	0.06327
4H3858	4H850	bA	0.381258	bcipa	-34.0548	0.682827
4H3907	4H3907	bA	2.22492	bcipa	5.0874	0.0300228
4H3907	4H3961	bA	0.314885	bcipa	-1.43028	0.273329
4H3907	4H4038	bA	0.542857	bcipa	-1.43028	0.278616
4H3907	4H470	bA	0.254464	bcipa	-11.9862	0.349147
4H3926	4H3926	bA	0.587786	bcipa	9.12564	0.0928747
4H3926	4H4073	bA	0.664384	bcipa	-18.5196	0.614577
4H3926	4H457	bA	2.37836	bcipa	-32.0279	0.232361
4H3926	4H575	bA	1.40494	bcipa	-39.6471	0.282343
4H3926	4H591	bA	0.303828	bcipa	-21.4641	0.682036
4H3926	4H626	bA	0.77193	bcipa	-32.0357	0.663763
4H3926	4H683	bA	0.455443	bcipa	-39.6392	0.530702
4H3926	4H754	bA	0.402785	bcipa	-20.5387	0.837449
4H3926	4H780	bA	0.462641	bcipa	-21.4641	0.921063
4H3926	4H797	bA	1	bcipa	-32.0357	0.495897
4H3926	4H855	bA	0.292069	bcipa	-1.43028	0.235531
4H3926	4H906	bA	0.322935	bcipa	-21.4641	0.749123
4H3926	4H918	bA	0.583333	bcipa	-1.43028	0.265442
4H3926	4H953	bA	2.15733	bcipa	-39.6471	0.234765
4H3926	4H968	bA	4.88677	bcipa	19.7051	0.000118787
4H3961	4H3961	bA	0.288837	bcipa	9.12564	0.0766877
4H3961	4H470	bA	0.858209	bcipa	-39.6471	0.387123
4H3974	4H3974	bA	0.746032	bcipa	-12.0019	0.485831
4H3974	4H570	bA	0.872526	bcipa	-32.0279	0.584532
4H3974	4H584	bA	0.252427	bcipa	6.18893	0.0858787
4H3974	4H619	bA	0.604472	bcipa	-32.0279	0.780838
4H3974	4H850	bA	0.158293	bcipa	-12.9195	0.0926502
4H3974	4H906	bA	0.253568	bcipa	-42.5995	0.234122
4H40	4H40	bA	5.8239	bcipa	-28.4626	0.0848408
4H40	4H477	bA	0.361607	bcipa	-14.9386	0.660456
4H40	4H492	bA	5.60554	bcipa	-34.0548	0.101534
4H40	4H741	bA	0.655038	bcipa	-45.544	0.386936
4H4001	4H4001	bA	0.395683	bcipa	-33.1294	0.740671
4H4001	4H454	bA	2.73381	bcipa	-53.1632	0.0657487
4H4001	4H462	bA	0.909524	bcipa	-42.5995	0.341228
4H4001	4H568	bA	0.230159	bcipa	-31.0946	0.342652
4H4001	4H607	bA	0.260817	bcipa	7.1222	0.0837265
4H4001	4H687	bA	0.261538	bcipa	-22.5578	0.536123
4H4001	4H717	bA	0.132064	bcipa	-14.9464	0.0454231
4H4001	4H72	bA	0.281959	bcipa	-34.047	0.479785
4H4001	4H754	bA	0.356838	bcipa	-22.5578	0.895552
4H4001	4H797	bA	0.278195	bcipa	-23.4832	0.634886
4H4001	4H883	bA	0.50236	bcipa	-11.9862	0.63014
4H4001	4H908	bA	0.370976	bcipa	-22.5578	0.927337
4H4001	4H918	bA	0.316322	bcipa	-41.6662	0.352027
4H4001	4H953	bA	0.2196	bcipa	-22.5578	0.341814
4H4001	4H967	bA	0.355756	bcipa	-22.5578	0.895552
4H4038	4H4038	bA	0.582418	bcipa	9.12564	0.0938046
4H4073	4H4073	bA	0.379738	bcipa	9.12564	0.0974752
4H4073	4H457	bA	0.347436	bcipa	-23.4911	0.917381
4H4073	4H575	bA	0.221074	bcipa	-9.96708	0.198615
4H4073	4H683	bA	0.504808	bcipa	-11.994	0.63014
4H4073	4H754	bA	0.271034	bcipa	-20.5387	0.489763
4H4073	4H780	bA	0.245714	bcipa	-21.4641	0.424607
4H4073	4H797	bA	0.28	bcipa	-21.4641	0.59375
4H4073	4H855	bA	0.309278	bcipa	-9.96708	0.429868
4H4073	4H918	bA	0.454181	bcipa	-39.6471	0.530702
4H4073	4H953	bA	0.147625	bcipa	-1.43028	0.0183469
4H4073	4H968	bA	0.363636	bcipa	-29.0833	0.754097
4H454	4H454	bA	6.40741	bcipa	-7.33506	0.0197368
4H454	4H568	bA	0.554839	bcipa	-23.4832	0.883018
4H454	4H607	bA	0.461538	bcipa	-23.4832	0.98461
4H454	4H687	bA	4.38184	bcipa	-53.1632	0.0511963
4H454	4H717	bA	1.3	bcipa	-45.5519	0.219603
4H454	4H72	bA	0.507692	bcipa	-7.32722	0.392095
4H454	4H754	bA	0.49115	bcipa	-34.0548	0.765006
4H454	4H797	bA	0.347696	bcipa	-34.9803	0.595437
4H454	4H883	bA	0.922384	bcipa	-23.4832	0.549772
4H454	4H908	bA	0.833741	bcipa	-34.0548	0.602602
4H454	4H918	bA	0.401747	bcipa	-14.9464	0.706482
4H454	4H953	bA	1.85985	bcipa	-53.1632	0.0813324
4H454	4H967	bA	0.877419	bcipa	-14.9464	0.493271
4H457	4H457	bA	0.379807	bcipa	-28.4626	0.792779
4H457	4H575	bA	0.183964	bcipa	-34.047	0.191629
4H457	4H683	bA	1.36054	bcipa	-36.0739	0.357986
4H457	4H754	bA	0.214286	bcipa	-25.5102	0.314849
4H457	4H780	bA	0.306897	bcipa	-45.544	0.264002
4H457	4H797	bA	0.285311	bcipa	-45.544	0.236595
4H457	4H855	bA	0.352755	bcipa	-14.9386	0.65183
4H457	4H918	bA	0.429545	bcipa	-44.6186	0.398906
4H457	4H953	bA	0.38764	bcipa	-25.5102	0.941192
4H457	4H968	bA	1.10169	bcipa	-34.0548	0.445217
4H462	4H462	bA	3.45492	bcipa	-24.4243	0.100662
4H462	4H568	bA	0.382296	bcipa	-12.9195	0.679444
4H462	4H607	bA	0.961538	bcipa	-32.0279	0.519586
4H462	4H687	bA	2.69863	bcipa	-42.5995	0.183665
4H462	4H72	bA	1.36646	bcipa	-15.8719	0.249859
4H462	4H797	bA	0.777778	bcipa	-43.5249	0.410487
4H462	4H883	bA	0.305738	bcipa	-12.9195	0.539178
4H462	4H918	bA	0.345925	bcipa	-23.4911	0.903984
[truncated: 9,871 more rows]

[truncated: 8 more sheets: Figure 3b, Figure 3c, Figure 3d, Figure 3e, Figure 4b, Figure 4c, Figure 4d, Figure 4e]
